# Supplementary material for: Asymmetric envelope surface disposition of secreted protein YjbI controls bimodal antibiotic susceptibilities in C. crescentus
Source: EMBO J. 2026 Jan 3;45(3):987–1023. doi: 10.1038/s44318-025-00668-x (PMC12864828; doi:10.1038/s44318-025-00668-x)
Supplement: Supplementary file 2 — Dataset EV1 [file 44318_2025_668_MOESM2_ESM.xlsx]

## Sheet: Description
Dataset EV1:	Tn-Seq analysis of Tn library created in WT selected on VAN20.
Tn-insertion data (bp):	Normalized (TnPM, Transposon Per Million) Tn-seq data of the NA1000::Tn(KanR) bank selected PYE Petri dishes supplemented with Kan(20µg)+Nal(20µg) or Kan(20µg)+Nal(20µg)+Vanco(20µg).
	CDS, Tn-insertions site, Functional annotation according to the Caulobacter crescentus NA1000 genome and strand are also indicated.
CDS Tn-insertion ratio :	CDS Tn-insertion Ratio (NA1000(Kan+Nal+Vanco)/NA1000(Kan+Nal)).
	CDS, CDS_ID, CDS coordinates, Strand, Functional annotation according to the Caulobacter crescentus NA1000 genome and corrected Tn-insertion per CDS values (TnPM normalized) and CDS Tn-insertion Ratio are also indicated.
	CDS list is ordered according to the CDS Tn-insertion Ratio value (from the largest to the smallest)

## Sheet: Tn-insertion data (bp)
				Tn-insertion Per Million (TnPM)
CDS	Tn-insertion site (bp)	Functional annotation	Strand	NA1000(Kan+Nal)	NA1000(Kan+Nal+Vanco)
CCNA_00001	206	ATP/GTP-binding protein	+	0.518207	0
CCNA_00001	208	ATP/GTP-binding protein	+	0.172736	0
CCNA_00001	219	ATP/GTP-binding protein	+	3.97292	1.16456
CCNA_00001	285	ATP/GTP-binding protein	+	8.63679	3.20253
CCNA_00001	287	ATP/GTP-binding protein	+	6.39123	2.83861
CCNA_00001	291	ATP/GTP-binding protein	+	0.345472	0
CCNA_00001	293	ATP/GTP-binding protein	+	0.345472	0
CCNA_00001	390	ATP/GTP-binding protein	+	15.8917	0
CCNA_00001	392	ATP/GTP-binding protein	+	13.8189	0
CCNA_00001	573	ATP/GTP-binding protein	+	1.03641	0
CCNA_00001	575	ATP/GTP-binding protein	+	0.518207	0
CCNA_00001	630	ATP/GTP-binding protein	+	3.80019	0
CCNA_00001	632	ATP/GTP-binding protein	+	6.56396	0
CCNA_00001	641	ATP/GTP-binding protein	+	1.72736	0
CCNA_00001	643	ATP/GTP-binding protein	+	1.03641	0.14557
CCNA_00001	657	ATP/GTP-binding protein	+	1.72736	0
CCNA_00001	659	ATP/GTP-binding protein	+	2.4183	0
CCNA_00001	729	ATP/GTP-binding protein	+	0.518207	0
CCNA_00001	757	ATP/GTP-binding protein	+	0.172736	0
CCNA_00001	759	ATP/GTP-binding protein	+	7.08217	0.14557
CCNA_00001	761	ATP/GTP-binding protein	+	6.56396	0
CCNA_00001	793	ATP/GTP-binding protein	+	6.90943	2.76582
CCNA_00001	795	ATP/GTP-binding protein	+	4.49113	3.3481
CCNA_00001	939	ATP/GTP-binding protein	+	4.8366	0
CCNA_00001	941	ATP/GTP-binding protein	+	3.80019	0
CCNA_00002	1120	septum formation protein Maf	+	5.00934	0.655064
CCNA_00002	1122	septum formation protein Maf	+	3.45472	0.363924
CCNA_00002	1499	septum formation protein Maf	+	0.172736	0.0727848
CCNA_00002	1532	septum formation protein Maf	+	7.60038	0.218355
CCNA_00002	1534	septum formation protein Maf	+	24.874	0.0727848
CCNA_00002	1536	septum formation protein Maf	+	22.9739	0
CCNA_00002	1538	septum formation protein Maf	+	23.6648	0.0727848
CCNA_00002	1577	septum formation protein Maf	+	6.39123	0
CCNA_00002	1579	septum formation protein Maf	+	4.3184	0.0727848
CCNA_00002	1628	septum formation protein Maf	+	5.70028	0
CCNA_00002	1630	septum formation protein Maf	+	3.80019	0
CCNA_00002	1698	septum formation protein Maf	+	5.70028	8.58861
CCNA_00002	1700	septum formation protein Maf	+	4.14566	6.40507
CCNA_00003	1819	shikimate 5-dehydrogenase	+	11.2278	0.218355
CCNA_00003	1821	shikimate 5-dehydrogenase	+	7.77311	0.509494
CCNA_00003	1984	shikimate 5-dehydrogenase	+	0	0.0727848
CCNA_00003	1987	shikimate 5-dehydrogenase	+	99.8413	9.38924
CCNA_00003	1992	shikimate 5-dehydrogenase	+	0.172736	0
CCNA_00003	2022	shikimate 5-dehydrogenase	+	1.20915	0.0727848
CCNA_00003	2024	shikimate 5-dehydrogenase	+	2.07283	0
CCNA_00003	2165	shikimate 5-dehydrogenase	+	15.5462	0
CCNA_00003	2167	shikimate 5-dehydrogenase	+	10.8824	0.0727848
CCNA_00003	2231	shikimate 5-dehydrogenase	+	0.518207	0.0727848
CCNA_00003	2233	shikimate 5-dehydrogenase	+	0.690943	0
CCNA_00003	2300	shikimate 5-dehydrogenase	+	2.59104	0
CCNA_00003	2302	shikimate 5-dehydrogenase	+	1.90009	0
CCNA_00003	2334	shikimate 5-dehydrogenase	+	0	0.0727848
CCNA_00003	2377	shikimate 5-dehydrogenase	+	5.00934	0
CCNA_00003	2379	shikimate 5-dehydrogenase	+	5.00934	0
CCNA_00003	2430	shikimate 5-dehydrogenase	+	2.07283	0
CCNA_00003	2432	shikimate 5-dehydrogenase	+	0.172736	0
CCNA_00003	2488	shikimate 5-dehydrogenase	+	3.62745	0
CCNA_00003	2490	shikimate 5-dehydrogenase	+	3.45472	0.14557
CCNA_00004	2621	dephospho-CoA kinase	+	0.172736	0
CCNA_00004	2642	dephospho-CoA kinase	+	0.172736	0
CCNA_00004	2672	dephospho-CoA kinase	+	0.518207	0
CCNA_00004	2906	dephospho-CoA kinase	+	0.172736	0.0727848
CCNA_00004	2907	dephospho-CoA kinase	+	1918.23	306.861
CCNA_00004	3128	dephospho-CoA kinase	+	0.172736	0
dnaQ	3345	DNA polymerase III, epsilon chain	+	0.172736	0
dnaQ	3579	DNA polymerase III, epsilon chain	+	0.172736	0
dnaQ	3581	DNA polymerase III, epsilon chain	+	1.72736	0
dnaQ	3602	DNA polymerase III, epsilon chain	+	0.690943	0
dnaQ	3604	DNA polymerase III, epsilon chain	+	1.72736	0
dnaQ	3669	DNA polymerase III, epsilon chain	+	2.93651	0.14557
dnaQ	3678	DNA polymerase III, epsilon chain	+	1.38189	0
dnaQ	3680	DNA polymerase III, epsilon chain	+	1.55462	0
dnaQ	3768	DNA polymerase III, epsilon chain	+	0.345472	0
dnaQ	3770	DNA polymerase III, epsilon chain	+	2.59104	0
dnaQ	3873	DNA polymerase III, epsilon chain	+	0.345472	0
dnaQ	3900	DNA polymerase III, epsilon chain	+	2.4183	0
dnaQ	3902	DNA polymerase III, epsilon chain	+	4.14566	0
	3951			7.08217	0
	3953			6.7367	0
	3958			4.8366	0
	3960			5.00934	0
	3989			10.7096	0
	3991			17.1008	0
	3993			6.39123	0
	4019			12.0915	0.14557
	4021			8.98226	0
CCNA_00006	4255	enoyl-CoA hydratase	+	10.3641	0
CCNA_00006	4257	enoyl-CoA hydratase	+	5.00934	0
CCNA_00006	4345	enoyl-CoA hydratase	+	0.345472	0
CCNA_00006	4347	enoyl-CoA hydratase	+	1.55462	0
CCNA_00006	4557	enoyl-CoA hydratase	+	0.172736	0
CCNA_00006	4559	enoyl-CoA hydratase	+	0	0.0727848
CCNA_00006	4678	enoyl-CoA hydratase	+	2.07283	0
CCNA_00006	4680	enoyl-CoA hydratase	+	2.07283	0
CCNA_00006	4785	enoyl-CoA hydratase	+	2.76377	0.0727848
CCNA_00006	4787	enoyl-CoA hydratase	+	2.93651	0
CCNA_00006	4798	enoyl-CoA hydratase	+	0.345472	0.0727848
CCNA_00006	4800	enoyl-CoA hydratase	+	0.172736	0
	4888			1.38189	0
	4890			0.518207	0
CCNA_00007	5232	SSU ribosomal protein S20P	+	0.345472	0
CCNA_00007	5234	SSU ribosomal protein S20P	+	0.345472	0
	5280			0	0.0727848
	5282			0	0.0727848
	5308			0.172736	0
	5333			1.55462	0
	5335			2.4183	0
	5339			0.863679	0
	5357			1.03641	0
	5363			0.345472	0
	5365			0.345472	0
	5376			2.76377	0
	5378			0.690943	0
	5418			0.518207	0
	5420			0.345472	0
	5468			0.345472	0
	5473			1.03641	0
	5475			1.03641	0
	5505			0.345472	0
	5541			0.172736	0
	5543			0.345472	0
	5554			0	0.0727848
dnaA	5820	chromosome replication initiator protein DnaA	+	0	0.0727848
dnaA	6133	chromosome replication initiator protein DnaA	+	0.690943	0
dnaA	6208	chromosome replication initiator protein DnaA	+	0.172736	0
dnaA	6418	chromosome replication initiator protein DnaA	+	0.172736	0
dnaA	6557	chromosome replication initiator protein DnaA	+	0.172736	0
dnaA	7105	chromosome replication initiator protein DnaA	+	0.345472	0
	7116			2.07283	0
	7118			1.38189	0
	7121			3.45472	0
	7123			3.10924	0
	7161			2.93651	0
	7163			1.38189	0
alkB	7455	alkylated DNA repair protein AlkB	-	1.03641	0
alkB	7457	alkylated DNA repair protein AlkB	-	0.345472	0
alkB	7575	alkylated DNA repair protein AlkB	-	6.21849	0
alkB	7577	alkylated DNA repair protein AlkB	-	6.90943	0.0727848
alkB	7660	alkylated DNA repair protein AlkB	-	7.60038	0.14557
alkB	7662	alkylated DNA repair protein AlkB	-	17.2736	0
alkB	7664	alkylated DNA repair protein AlkB	-	9.32773	0.0727848
alkB	7696	alkylated DNA repair protein AlkB	-	0.345472	0
alkB	7729	alkylated DNA repair protein AlkB	-	0.690943	0
alkB	7731	alkylated DNA repair protein AlkB	-	0.863679	0
alkB	7748	alkylated DNA repair protein AlkB	-	5.18207	0
alkB	7750	alkylated DNA repair protein AlkB	-	4.49113	0
	7932			0.345472	0
	7934			0.518207	0
	7963			0.518207	0
	7965			1.20915	0
	7967			0.172736	0
	8063			2.4183	1.16456
	8065			3.10924	2.11076
	8142			1.03641	0
	8144			2.4183	0
	8157			0.172736	0
	8159			0.172736	0
dnaK	8206	chaperone protein DnaK	+	0	0.291139
dnaK	8881	chaperone protein DnaK	+	0	0.0727848
dnaK	9327	chaperone protein DnaK	+	0	0.14557
dnaK	9921	chaperone protein DnaK	+	0.690943	0
dnaK	9923	chaperone protein DnaK	+	0.690943	0
dnaK	9955	chaperone protein DnaK	+	16.0644	4.00317
dnaK	9957	chaperone protein DnaK	+	16.7554	3.20253
dnaK	10057	chaperone protein DnaK	+	3.45472	0
dnaK	10059	chaperone protein DnaK	+	3.97292	0
	10160			7.60038	0
	10162			3.28198	0.14557
	10179			5.35481	0.218355
	10181			6.7367	0.0727848
dnaJ	10231	chaperone protein DnaJ	+	3.62745	0
dnaJ	10233	chaperone protein DnaJ	+	2.24557	0
dnaJ	10873	chaperone protein DnaJ	+	0	0.0727848
dnaJ	10966	chaperone protein DnaJ	+	0.172736	0
dnaJ	10981	chaperone protein DnaJ	+	0.172736	0.0727848
dnaJ	11002	chaperone protein DnaJ	+	0.172736	0
dnaJ	11088	chaperone protein DnaJ	+	0.172736	0
dnaJ	11157	chaperone protein DnaJ	+	0.172736	0
dnaJ	11159	chaperone protein DnaJ	+	0.690943	0
dnaJ	11183	chaperone protein DnaJ	+	0	0.0727848
dnaJ	11184	chaperone protein DnaJ	+	4.3184	3.71203
dnaJ	11186	chaperone protein DnaJ	+	2.24557	2.32911
dnaJ	11377	chaperone protein DnaJ	+	7.42764	0
dnaJ	11379	chaperone protein DnaJ	+	7.77311	0
	11384			0	0.14557
	11404			0.690943	0.0727848
	11408			1.20915	0.0727848
	11410			1.03641	0
	11418			0.172736	0
	11429			0.690943	0.14557
	11431			0.172736	0
	11451			4.8366	0.0727848
	11453			4.8366	0
mutS	11598	DNA mismatch repair protein MutS	+	4.49113	0
mutS	11600	DNA mismatch repair protein MutS	+	1.72736	0
mutS	11622	DNA mismatch repair protein MutS	+	4.66387	0
mutS	11624	DNA mismatch repair protein MutS	+	2.59104	0
mutS	11672	DNA mismatch repair protein MutS	+	2.24557	0
mutS	11674	DNA mismatch repair protein MutS	+	2.24557	0
mutS	11724	DNA mismatch repair protein MutS	+	13.8189	0
mutS	11726	DNA mismatch repair protein MutS	+	8.63679	0.0727848
mutS	11831	DNA mismatch repair protein MutS	+	0.345472	0
mutS	11833	DNA mismatch repair protein MutS	+	0.172736	0
mutS	12154	DNA mismatch repair protein MutS	+	1.38189	2.83861
mutS	12156	DNA mismatch repair protein MutS	+	0.345472	1.81962
mutS	12165	DNA mismatch repair protein MutS	+	5.18207	0
mutS	12167	DNA mismatch repair protein MutS	+	6.39123	0.0727848
mutS	12623	DNA mismatch repair protein MutS	+	5.52755	0
mutS	12625	DNA mismatch repair protein MutS	+	2.59104	0
mutS	12969	DNA mismatch repair protein MutS	+	3.28198	0
mutS	12971	DNA mismatch repair protein MutS	+	3.45472	0
mutS	13052	DNA mismatch repair protein MutS	+	0.345472	0
mutS	13133	DNA mismatch repair protein MutS	+	1.38189	0
mutS	13135	DNA mismatch repair protein MutS	+	0.345472	0
mutS	13232	DNA mismatch repair protein MutS	+	0	0.0727848
mutS	13293	DNA mismatch repair protein MutS	+	3.45472	0
mutS	13295	DNA mismatch repair protein MutS	+	5.87302	0
mutS	13362	DNA mismatch repair protein MutS	+	14.6825	0.0727848
mutS	13364	DNA mismatch repair protein MutS	+	10.5369	0
mutS	13426	DNA mismatch repair protein MutS	+	0.345472	0
mutS	13445	DNA mismatch repair protein MutS	+	5.35481	0
mutS	13447	DNA mismatch repair protein MutS	+	4.8366	0
mutS	13503	DNA mismatch repair protein MutS	+	18.6555	7.13291
mutS	13505	DNA mismatch repair protein MutS	+	19.3464	8.37026
mutS	13607	DNA mismatch repair protein MutS	+	0.172736	0
mutS	13692	DNA mismatch repair protein MutS	+	36.2745	0.800633
mutS	13694	DNA mismatch repair protein MutS	+	32.4743	0.509494
mutS	13742	DNA mismatch repair protein MutS	+	4.49113	0
mutS	13744	DNA mismatch repair protein MutS	+	4.3184	0.14557
mutS	13745	DNA mismatch repair protein MutS	+	0.172736	0
mutS	13764	DNA mismatch repair protein MutS	+	0	0.0727848
mutS	13773	DNA mismatch repair protein MutS	+	7.2549	0
mutS	13775	DNA mismatch repair protein MutS	+	6.39123	0
mutS	13857	DNA mismatch repair protein MutS	+	0.172736	0
mutS	13899	DNA mismatch repair protein MutS	+	1.90009	0
mutS	13901	DNA mismatch repair protein MutS	+	1.20915	0
mutS	13916	DNA mismatch repair protein MutS	+	1.72736	0
mutS	13918	DNA mismatch repair protein MutS	+	0.690943	0
mutS	14075	DNA mismatch repair protein MutS	+	0.518207	0
mutS	14077	DNA mismatch repair protein MutS	+	2.24557	0
mutS	14090	DNA mismatch repair protein MutS	+	0	0.0727848
mutS	14148	DNA mismatch repair protein MutS	+	0.518207	0
mutS	14150	DNA mismatch repair protein MutS	+	0.345472	0
mutS	14156	DNA mismatch repair protein MutS	+	0.518207	0
mutS	14158	DNA mismatch repair protein MutS	+	1.03641	0
mutS	14175	DNA mismatch repair protein MutS	+	0.345472	0
mutS	14177	DNA mismatch repair protein MutS	+	1.20915	0
	14188			6.56396	0
	14190			28.6741	4.51266
	14192			28.1559	5.09494
glnD	14293	protein-PII uridylyltransferase	+	0.172736	0
glnD	14333	protein-PII uridylyltransferase	+	1.72736	0.363924
glnD	14452	protein-PII uridylyltransferase	+	0.172736	0
glnD	14588	protein-PII uridylyltransferase	+	1.38189	0
glnD	14590	protein-PII uridylyltransferase	+	2.07283	0
glnD	14624	protein-PII uridylyltransferase	+	1.03641	0
glnD	14626	protein-PII uridylyltransferase	+	0.172736	0
glnD	14633	protein-PII uridylyltransferase	+	0.345472	0
glnD	14890	protein-PII uridylyltransferase	+	0.690943	0
glnD	15333	protein-PII uridylyltransferase	+	0.518207	0
glnD	15350	protein-PII uridylyltransferase	+	1.90009	0
glnD	15352	protein-PII uridylyltransferase	+	1.55462	0
glnD	15419	protein-PII uridylyltransferase	+	0.172736	0
glnD	15575	protein-PII uridylyltransferase	+	0.863679	0
glnD	15577	protein-PII uridylyltransferase	+	0.690943	0
glnD	15625	protein-PII uridylyltransferase	+	0	0.0727848
glnD	15668	protein-PII uridylyltransferase	+	0.172736	0
glnD	15670	protein-PII uridylyltransferase	+	0.172736	0
glnD	15679	protein-PII uridylyltransferase	+	0.172736	0
glnD	15694	protein-PII uridylyltransferase	+	0.172736	0
glnD	15806	protein-PII uridylyltransferase	+	0	0.218355
glnD	15889	protein-PII uridylyltransferase	+	0.172736	0
glnD	16133	protein-PII uridylyltransferase	+	0.172736	0
glnD	16135	protein-PII uridylyltransferase	+	0.345472	0
glnD	16322	protein-PII uridylyltransferase	+	0.172736	0.363924
glnD	16870	protein-PII uridylyltransferase	+	0	0.0727848
glnD	17018	protein-PII uridylyltransferase	+	0.690943	0
glnD	17020	protein-PII uridylyltransferase	+	0.690943	0
moaC	17120	molybdenum cofactor biosynthesis protein C	-	11.0551	1.01899
moaC	17122	molybdenum cofactor biosynthesis protein C	-	13.3007	0.873418
moaB	17550	molybdenum cofactor biosynthesis protein B	-	0.345472	0
moaB	17683	molybdenum cofactor biosynthesis protein B	-	5.18207	0
moaB	17685	molybdenum cofactor biosynthesis protein B	-	4.8366	0
moaB	17695	molybdenum cofactor biosynthesis protein B	-	0.172736	0
moaB	17718	molybdenum cofactor biosynthesis protein B	-	0.172736	0
moaB	17730	molybdenum cofactor biosynthesis protein B	-	0.690943	0
moaB	17933	molybdenum cofactor biosynthesis protein B	-	2.07283	0
moaB	17935	molybdenum cofactor biosynthesis protein B	-	1.90009	0
moaE	18077	molybdopterin converting factor, large subunit	-	1.03641	0
moaE	18079	molybdopterin converting factor, large subunit	-	2.76377	0
moaE	18129	molybdopterin converting factor, large subunit	-	0.172736	0
moaE	18157	molybdopterin converting factor, large subunit	-	4.3184	0
moaE	18159	molybdopterin converting factor, large subunit	-	4.66387	0
moaE	18169	molybdopterin converting factor, large subunit	-	2.24557	0
moaE	18171	molybdopterin converting factor, large subunit	-	2.4183	0
moaE	18343	molybdopterin converting factor, large subunit	-	0.518207	0
moaE	18345	molybdopterin converting factor, large subunit	-	0.863679	0
moaD	18613	molybdopterin converting factor, small subunit	-	0.172736	0
moaA	18951	molybdenum cofactor biosynthesis protein A	-	17.7918	0.291139
moaA	19023	molybdenum cofactor biosynthesis protein A	-	12.2642	4.58544
moaA	19025	molybdenum cofactor biosynthesis protein A	-	14.5098	9.09811
moaA	19056	molybdenum cofactor biosynthesis protein A	-	0.518207	0
moaA	19120	molybdenum cofactor biosynthesis protein A	-	0.690943	0
moaA	19122	molybdenum cofactor biosynthesis protein A	-	1.72736	0
moaA	19226	molybdenum cofactor biosynthesis protein A	-	0.172736	0
moaA	19351	molybdenum cofactor biosynthesis protein A	-	1.90009	0
moaA	19353	molybdenum cofactor biosynthesis protein A	-	2.07283	0
moaA	19404	molybdenum cofactor biosynthesis protein A	-	1.03641	0
moaA	19406	molybdenum cofactor biosynthesis protein A	-	1.72736	0
moaA	19641	molybdenum cofactor biosynthesis protein A	-	4.66387	0
moaA	19643	molybdenum cofactor biosynthesis protein A	-	6.21849	0
moaA	19686	molybdenum cofactor biosynthesis protein A	-	10.1914	0
moaA	19688	molybdenum cofactor biosynthesis protein A	-	7.60038	0
moaA	19773	molybdenum cofactor biosynthesis protein A	-	3.62745	0
moaA	19775	molybdenum cofactor biosynthesis protein A	-	5.70028	0.0727848
	19791			4.66387	0
	19793			3.28198	0
	19794			9.67321	0
	19796			8.63679	0
	19799			1.20915	0
	19801			0.690943	0
CCNA_00019	19828	molybdopterin-guanine dinucleotide biosynthesis protein A	+	1.55462	0
CCNA_00019	19830	molybdopterin-guanine dinucleotide biosynthesis protein A	+	1.55462	0
CCNA_00019	20058	molybdopterin-guanine dinucleotide biosynthesis protein A	+	2.24557	0
CCNA_00019	20060	molybdopterin-guanine dinucleotide biosynthesis protein A	+	2.24557	0
CCNA_00019	20128	molybdopterin-guanine dinucleotide biosynthesis protein A	+	0.172736	0
CCNA_00019	20130	molybdopterin-guanine dinucleotide biosynthesis protein A	+	0.345472	0
CCNA_00019	20237	molybdopterin-guanine dinucleotide biosynthesis protein A	+	9.32773	0
CCNA_00019	20239	molybdopterin-guanine dinucleotide biosynthesis protein A	+	12.2642	0
CCNA_00019	20265	molybdopterin-guanine dinucleotide biosynthesis protein A	+	0	0.0727848
CCNA_00019	20326	molybdopterin-guanine dinucleotide biosynthesis protein A	+	1.38189	0
CCNA_00019	20328	molybdopterin-guanine dinucleotide biosynthesis protein A	+	0.345472	0
CCNA_00019	20335	molybdopterin-guanine dinucleotide biosynthesis protein A	+	1.72736	0
CCNA_00019	20337	molybdopterin-guanine dinucleotide biosynthesis protein A	+	0.863679	0
CCNA_00019	20444	molybdopterin-guanine dinucleotide biosynthesis protein A	+	7.94585	3.49367
CCNA_00019	20446	molybdopterin-guanine dinucleotide biosynthesis protein A	+	6.90943	2.54747
CCNA_00020	20551	hypothetical protein	-	2.07283	0
CCNA_00020	20573	hypothetical protein	-	3.97292	0
CCNA_00020	20575	hypothetical protein	-	5.18207	0
CCNA_00020	20616	hypothetical protein	-	6.04575	0
CCNA_00020	20618	hypothetical protein	-	3.10924	0
CCNA_03911	20765	hypothetical protein	-	2.24557	0
CCNA_03911	20767	hypothetical protein	-	3.28198	0
CCNA_00021	20906	putative aerobic-type carbon monoxide dehydrogenase, large subunit CoxL	-	0.345472	0
CCNA_00021	20976	putative aerobic-type carbon monoxide dehydrogenase, large subunit CoxL	-	0.172736	0
CCNA_00021	20978	putative aerobic-type carbon monoxide dehydrogenase, large subunit CoxL	-	1.03641	0
CCNA_00021	21002	putative aerobic-type carbon monoxide dehydrogenase, large subunit CoxL	-	0.172736	0
CCNA_00021	21022	putative aerobic-type carbon monoxide dehydrogenase, large subunit CoxL	-	1.90009	0
CCNA_00021	21028	putative aerobic-type carbon monoxide dehydrogenase, large subunit CoxL	-	0	0.14557
CCNA_00021	21073	putative aerobic-type carbon monoxide dehydrogenase, large subunit CoxL	-	0.172736	0
CCNA_00021	21095	putative aerobic-type carbon monoxide dehydrogenase, large subunit CoxL	-	5.70028	0
CCNA_00021	21097	putative aerobic-type carbon monoxide dehydrogenase, large subunit CoxL	-	11.4006	0
CCNA_00021	21347	putative aerobic-type carbon monoxide dehydrogenase, large subunit CoxL	-	5.87302	5.96836
CCNA_00021	21349	putative aerobic-type carbon monoxide dehydrogenase, large subunit CoxL	-	4.66387	6.2595
CCNA_00021	21362	putative aerobic-type carbon monoxide dehydrogenase, large subunit CoxL	-	4.8366	0
CCNA_00021	21364	putative aerobic-type carbon monoxide dehydrogenase, large subunit CoxL	-	1.20915	0
CCNA_00021	21429	putative aerobic-type carbon monoxide dehydrogenase, large subunit CoxL	-	0.172736	0
CCNA_00021	21431	putative aerobic-type carbon monoxide dehydrogenase, large subunit CoxL	-	0.172736	0
CCNA_00021	21521	putative aerobic-type carbon monoxide dehydrogenase, large subunit CoxL	-	5.18207	0.0727848
CCNA_00021	21523	putative aerobic-type carbon monoxide dehydrogenase, large subunit CoxL	-	1.90009	0
CCNA_00021	21612	putative aerobic-type carbon monoxide dehydrogenase, large subunit CoxL	-	2.59104	0
CCNA_00021	21614	putative aerobic-type carbon monoxide dehydrogenase, large subunit CoxL	-	2.59104	0
CCNA_00021	21623	putative aerobic-type carbon monoxide dehydrogenase, large subunit CoxL	-	0.172736	0
CCNA_00021	21689	putative aerobic-type carbon monoxide dehydrogenase, large subunit CoxL	-	2.76377	0.0727848
CCNA_00021	21691	putative aerobic-type carbon monoxide dehydrogenase, large subunit CoxL	-	3.28198	0
CCNA_00021	21762	putative aerobic-type carbon monoxide dehydrogenase, large subunit CoxL	-	1.55462	0
CCNA_00021	21764	putative aerobic-type carbon monoxide dehydrogenase, large subunit CoxL	-	0.690943	0
CCNA_00021	21782	putative aerobic-type carbon monoxide dehydrogenase, large subunit CoxL	-	4.3184	0
CCNA_00021	21784	putative aerobic-type carbon monoxide dehydrogenase, large subunit CoxL	-	4.66387	0
CCNA_00021	21844	putative aerobic-type carbon monoxide dehydrogenase, large subunit CoxL	-	0.345472	0
CCNA_00021	21858	putative aerobic-type carbon monoxide dehydrogenase, large subunit CoxL	-	0.345472	0
CCNA_00021	21986	putative aerobic-type carbon monoxide dehydrogenase, large subunit CoxL	-	2.07283	0
CCNA_00021	21988	putative aerobic-type carbon monoxide dehydrogenase, large subunit CoxL	-	5.52755	0
CCNA_00021	21998	putative aerobic-type carbon monoxide dehydrogenase, large subunit CoxL	-	6.04575	0
CCNA_00021	22000	putative aerobic-type carbon monoxide dehydrogenase, large subunit CoxL	-	5.00934	0
CCNA_00021	22112	putative aerobic-type carbon monoxide dehydrogenase, large subunit CoxL	-	0.518207	0
CCNA_00021	22125	putative aerobic-type carbon monoxide dehydrogenase, large subunit CoxL	-	0.172736	0
CCNA_00021	22134	putative aerobic-type carbon monoxide dehydrogenase, large subunit CoxL	-	0.172736	0
CCNA_00021	22202	putative aerobic-type carbon monoxide dehydrogenase, large subunit CoxL	-	14.5098	2.62025
CCNA_00021	22204	putative aerobic-type carbon monoxide dehydrogenase, large subunit CoxL	-	14.3371	2.18355
CCNA_00021	22357	putative aerobic-type carbon monoxide dehydrogenase, large subunit CoxL	-	0.172736	0
CCNA_00021	22368	putative aerobic-type carbon monoxide dehydrogenase, large subunit CoxL	-	0.690943	0
CCNA_00021	22370	putative aerobic-type carbon monoxide dehydrogenase, large subunit CoxL	-	15.8917	4.22152
CCNA_00021	22372	putative aerobic-type carbon monoxide dehydrogenase, large subunit CoxL	-	13.3007	4.14874
CCNA_00021	22473	putative aerobic-type carbon monoxide dehydrogenase, large subunit CoxL	-	0.518207	0
CCNA_00021	22485	putative aerobic-type carbon monoxide dehydrogenase, large subunit CoxL	-	0.172736	0
CCNA_00021	22543	putative aerobic-type carbon monoxide dehydrogenase, large subunit CoxL	-	10.1914	0.291139
CCNA_00021	22545	putative aerobic-type carbon monoxide dehydrogenase, large subunit CoxL	-	10.8824	0.436709
CCNA_00021	22681	putative aerobic-type carbon monoxide dehydrogenase, large subunit CoxL	-	1.72736	0
CCNA_00021	22683	putative aerobic-type carbon monoxide dehydrogenase, large subunit CoxL	-	2.76377	0.0727848
CCNA_00021	22695	putative aerobic-type carbon monoxide dehydrogenase, large subunit CoxL	-	4.8366	0
CCNA_00021	22697	putative aerobic-type carbon monoxide dehydrogenase, large subunit CoxL	-	3.97292	0
CCNA_00021	22709	putative aerobic-type carbon monoxide dehydrogenase, large subunit CoxL	-	1.03641	0
CCNA_00021	22711	putative aerobic-type carbon monoxide dehydrogenase, large subunit CoxL	-	3.10924	0
CCNA_00021	22819	putative aerobic-type carbon monoxide dehydrogenase, large subunit CoxL	-	0.518207	0
CCNA_00021	22959	putative aerobic-type carbon monoxide dehydrogenase, large subunit CoxL	-	7.2549	1.81962
CCNA_00021	22961	putative aerobic-type carbon monoxide dehydrogenase, large subunit CoxL	-	8.11858	1.52848
CCNA_00022	23084	putative aerobic-type carbon monoxide dehydrogenase, small subunit CoxS	-	0.172736	0
CCNA_00022	23086	putative aerobic-type carbon monoxide dehydrogenase, small subunit CoxS	-	0.172736	0
CCNA_00022	23134	putative aerobic-type carbon monoxide dehydrogenase, small subunit CoxS	-	0.690943	0
CCNA_00022	23147	putative aerobic-type carbon monoxide dehydrogenase, small subunit CoxS	-	2.76377	0
CCNA_00022	23149	putative aerobic-type carbon monoxide dehydrogenase, small subunit CoxS	-	2.07283	0
CCNA_00022	23155	putative aerobic-type carbon monoxide dehydrogenase, small subunit CoxS	-	2.07283	0
CCNA_00022	23157	putative aerobic-type carbon monoxide dehydrogenase, small subunit CoxS	-	1.72736	0
CCNA_00022	23249	putative aerobic-type carbon monoxide dehydrogenase, small subunit CoxS	-	7.77311	0
CCNA_00022	23251	putative aerobic-type carbon monoxide dehydrogenase, small subunit CoxS	-	9.32773	0.14557
CCNA_00022	23269	putative aerobic-type carbon monoxide dehydrogenase, small subunit CoxS	-	0.345472	0
CCNA_00022	23271	putative aerobic-type carbon monoxide dehydrogenase, small subunit CoxS	-	1.20915	0
CCNA_00022	23287	putative aerobic-type carbon monoxide dehydrogenase, small subunit CoxS	-	0	0.0727848
CCNA_00022	23310	putative aerobic-type carbon monoxide dehydrogenase, small subunit CoxS	-	1.55462	0
CCNA_00022	23408	putative aerobic-type carbon monoxide dehydrogenase, small subunit CoxS	-	4.8366	7.27848
CCNA_00022	23410	putative aerobic-type carbon monoxide dehydrogenase, small subunit CoxS	-	6.21849	8.29747
CCNA_00022	23540	putative aerobic-type carbon monoxide dehydrogenase, small subunit CoxS	-	0.690943	0
CCNA_00022	23542	putative aerobic-type carbon monoxide dehydrogenase, small subunit CoxS	-	0.172736	0
	23611			7.60038	0.0727848
	23613			6.21849	0
	23726			3.10924	0
	23728			4.3184	0
CCNA_00023	23767	putative periplasmic protein	+	3.80019	0
CCNA_00023	23769	putative periplasmic protein	+	2.93651	0
CCNA_00023	23790	putative periplasmic protein	+	0.863679	0.291139
CCNA_00023	23792	putative periplasmic protein	+	0.690943	0.291139
CCNA_00023	23855	putative periplasmic protein	+	2.24557	3.20253
CCNA_00023	23857	putative periplasmic protein	+	0.518207	5.09494
CCNA_00023	23891	putative periplasmic protein	+	2.59104	0.291139
CCNA_00023	23893	putative periplasmic protein	+	0.863679	0.0727848
CCNA_00023	23978	putative periplasmic protein	+	2.07283	0
CCNA_00023	23980	putative periplasmic protein	+	6.56396	0
CCNA_00023	23982	putative periplasmic protein	+	3.62745	0
CCNA_00023	24027	putative periplasmic protein	+	5.52755	1.09177
CCNA_00023	24050	putative periplasmic protein	+	2.93651	6.76899
CCNA_00023	24052	putative periplasmic protein	+	2.07283	7.27848
CCNA_00023	24070	putative periplasmic protein	+	0.172736	0
CCNA_00023	24071	putative periplasmic protein	+	4.8366	0.0727848
CCNA_00023	24073	putative periplasmic protein	+	7.08217	0
CCNA_00024	24228	uroporphyrin-III C-methyltransferase/Precorrin-2 dehydrogenase/Sirohydrochlorin ferrochelatase	+	2.4183	1.23734
CCNA_00024	24230	uroporphyrin-III C-methyltransferase/Precorrin-2 dehydrogenase/Sirohydrochlorin ferrochelatase	+	2.07283	1.31013
CCNA_00024	24243	uroporphyrin-III C-methyltransferase/Precorrin-2 dehydrogenase/Sirohydrochlorin ferrochelatase	+	13.8189	0
CCNA_00024	24245	uroporphyrin-III C-methyltransferase/Precorrin-2 dehydrogenase/Sirohydrochlorin ferrochelatase	+	13.3007	0
CCNA_00024	24247	uroporphyrin-III C-methyltransferase/Precorrin-2 dehydrogenase/Sirohydrochlorin ferrochelatase	+	3.62745	0
CCNA_00024	24371	uroporphyrin-III C-methyltransferase/Precorrin-2 dehydrogenase/Sirohydrochlorin ferrochelatase	+	3.45472	0
CCNA_00024	24373	uroporphyrin-III C-methyltransferase/Precorrin-2 dehydrogenase/Sirohydrochlorin ferrochelatase	+	1.03641	0
CCNA_00025	24991	major facilitator superfamily transporter	-	3.80019	0
CCNA_00025	24993	major facilitator superfamily transporter	-	4.8366	0
CCNA_00025	25071	major facilitator superfamily transporter	-	0.345472	0
CCNA_00025	25084	major facilitator superfamily transporter	-	20.3828	0
CCNA_00025	25086	major facilitator superfamily transporter	-	17.9645	0.0727848
CCNA_00025	25088	major facilitator superfamily transporter	-	0.345472	0
CCNA_00025	25162	major facilitator superfamily transporter	-	2.93651	0.291139
CCNA_00025	25164	major facilitator superfamily transporter	-	3.10924	0
CCNA_00025	25175	major facilitator superfamily transporter	-	0	0.0727848
CCNA_00025	25181	major facilitator superfamily transporter	-	5.70028	0
CCNA_00025	25183	major facilitator superfamily transporter	-	9.155	0
CCNA_00025	25185	major facilitator superfamily transporter	-	4.14566	0.0727848
CCNA_00025	25369	major facilitator superfamily transporter	-	0	0.0727848
CCNA_00025	25480	major facilitator superfamily transporter	-	7.08217	0
CCNA_00025	25482	major facilitator superfamily transporter	-	5.70028	0
CCNA_00025	25647	major facilitator superfamily transporter	-	0.345472	0
CCNA_00025	25669	major facilitator superfamily transporter	-	3.97292	0
CCNA_00025	25671	major facilitator superfamily transporter	-	7.08217	0.218355
CCNA_00025	25750	major facilitator superfamily transporter	-	6.04575	0
CCNA_00025	25752	major facilitator superfamily transporter	-	12.9552	0.14557
CCNA_00025	25784	major facilitator superfamily transporter	-	8.29132	7.13291
CCNA_00025	25786	major facilitator superfamily transporter	-	18.6555	7.64241
CCNA_00025	25843	major facilitator superfamily transporter	-	8.29132	0
CCNA_00025	25845	major facilitator superfamily transporter	-	6.21849	0
CCNA_00025	25849	major facilitator superfamily transporter	-	0.345472	0
CCNA_00025	25858	major facilitator superfamily transporter	-	3.10924	0
CCNA_00025	25860	major facilitator superfamily transporter	-	1.90009	0
CCNA_00025	25945	major facilitator superfamily transporter	-	2.93651	0
CCNA_00025	25947	major facilitator superfamily transporter	-	4.49113	0
CCNA_00025	26063	major facilitator superfamily transporter	-	0.172736	0
CCNA_00025	26101	major facilitator superfamily transporter	-	9.32773	0
CCNA_00025	26103	major facilitator superfamily transporter	-	15.028	0
CCNA_00025	26201	major facilitator superfamily transporter	-	2.93651	0
CCNA_00025	26203	major facilitator superfamily transporter	-	3.62745	0
CCNA_00025	26227	major facilitator superfamily transporter	-	9.50047	0
CCNA_00025	26229	major facilitator superfamily transporter	-	11.9188	0
CCNA_00025	26245	major facilitator superfamily transporter	-	2.24557	0
CCNA_00025	26247	major facilitator superfamily transporter	-	2.07283	0
CCNA_00025	26320	major facilitator superfamily transporter	-	0.345472	0
CCNA_00025	26323	major facilitator superfamily transporter	-	10.3641	0
CCNA_00025	26325	major facilitator superfamily transporter	-	10.5369	0
CCNA_00025	26483	major facilitator superfamily transporter	-	1.90009	0
CCNA_00025	26485	major facilitator superfamily transporter	-	8.63679	0
CCNA_00025	26487	major facilitator superfamily transporter	-	8.63679	0.14557
CCNA_00025	26554	major facilitator superfamily transporter	-	0.172736	0
CCNA_00025	26563	major facilitator superfamily transporter	-	2.59104	0
CCNA_00025	26565	major facilitator superfamily transporter	-	1.20915	0
	26670			2.4183	0
	26672			1.38189	0
	26692			0.172736	0
CCNA_00026	26817	PAS-family sensor histidine kinase	-	0.690943	0
CCNA_00026	26948	PAS-family sensor histidine kinase	-	0	0.0727848
CCNA_00026	27057	PAS-family sensor histidine kinase	-	0.518207	0.0727848
CCNA_00026	27193	PAS-family sensor histidine kinase	-	0	0.0727848
CCNA_00026	27373	PAS-family sensor histidine kinase	-	3.80019	0
CCNA_00026	27375	PAS-family sensor histidine kinase	-	6.39123	0
CCNA_00026	27600	PAS-family sensor histidine kinase	-	1.55462	0.14557
CCNA_00026	27602	PAS-family sensor histidine kinase	-	1.90009	0.14557
CCNA_00026	27647	PAS-family sensor histidine kinase	-	5.87302	0.0727848
CCNA_00026	27649	PAS-family sensor histidine kinase	-	5.87302	0
CCNA_00026	27744	PAS-family sensor histidine kinase	-	0.172736	0
CCNA_00026	27800	PAS-family sensor histidine kinase	-	8.80953	0.14557
CCNA_00026	27802	PAS-family sensor histidine kinase	-	8.29132	0
CCNA_00026	27891	PAS-family sensor histidine kinase	-	10.3641	0
CCNA_00026	27893	PAS-family sensor histidine kinase	-	13.6461	0
CCNA_00026	27952	PAS-family sensor histidine kinase	-	0	0.0727848
CCNA_00026	28019	PAS-family sensor histidine kinase	-	3.45472	0
CCNA_00026	28021	PAS-family sensor histidine kinase	-	2.4183	0
CCNA_00026	28057	PAS-family sensor histidine kinase	-	2.76377	0
CCNA_00026	28059	PAS-family sensor histidine kinase	-	3.45472	0
CCNA_00026	28117	PAS-family sensor histidine kinase	-	2.59104	0
CCNA_00026	28119	PAS-family sensor histidine kinase	-	0.863679	0
CCNA_00026	28146	PAS-family sensor histidine kinase	-	0.863679	0
CCNA_00026	28192	PAS-family sensor histidine kinase	-	2.07283	0
CCNA_00026	28194	PAS-family sensor histidine kinase	-	3.97292	0
CCNA_00026	28289	PAS-family sensor histidine kinase	-	4.14566	0
CCNA_00026	28291	PAS-family sensor histidine kinase	-	36.1018	0.14557
CCNA_00026	28293	PAS-family sensor histidine kinase	-	31.6107	0.0727848
CCNA_00026	28378	PAS-family sensor histidine kinase	-	3.62745	0
CCNA_00026	28380	PAS-family sensor histidine kinase	-	3.10924	0
CCNA_00026	28542	PAS-family sensor histidine kinase	-	0.345472	0
CCNA_00026	28544	PAS-family sensor histidine kinase	-	0	0.218355
CCNA_00026	28561	PAS-family sensor histidine kinase	-	7.60038	0.0727848
CCNA_00026	28563	PAS-family sensor histidine kinase	-	6.39123	0
CCNA_00026	28711	PAS-family sensor histidine kinase	-	6.7367	0
CCNA_00026	28713	PAS-family sensor histidine kinase	-	7.42764	0
CCNA_00026	28759	PAS-family sensor histidine kinase	-	0.345472	0
CCNA_00026	28848	PAS-family sensor histidine kinase	-	0.172736	0.0727848
CCNA_00026	28939	PAS-family sensor histidine kinase	-	5.00934	0
CCNA_00026	28941	PAS-family sensor histidine kinase	-	6.7367	0
CCNA_00026	28955	PAS-family sensor histidine kinase	-	0.863679	0
CCNA_00026	28957	PAS-family sensor histidine kinase	-	0.172736	0
CCNA_00026	29033	PAS-family sensor histidine kinase	-	8.80953	0
CCNA_00026	29035	PAS-family sensor histidine kinase	-	12.6097	0
CCNA_00026	29168	PAS-family sensor histidine kinase	-	1.03641	0
CCNA_00026	29170	PAS-family sensor histidine kinase	-	1.38189	0
CCNA_00026	29232	PAS-family sensor histidine kinase	-	3.10924	0.946203
CCNA_00026	29305	PAS-family sensor histidine kinase	-	0.172736	0
CCNA_00026	29307	PAS-family sensor histidine kinase	-	902.199	52.769
	29443			0.690943	0
	29445			1.38189	0
	29449			2.24557	0
	29451			3.28198	0
	29465			2.59104	0
	29467			1.90009	0
	29468			12.437	1.52848
	29489			0.172736	0
CCNA_00027	29502	2OG-Fe(II) oxygenase	-	1.55462	0
CCNA_00027	29504	2OG-Fe(II) oxygenase	-	2.59104	0
CCNA_00027	29522	2OG-Fe(II) oxygenase	-	0.345472	0
CCNA_00027	29535	2OG-Fe(II) oxygenase	-	5.18207	2.03798
CCNA_00027	29537	2OG-Fe(II) oxygenase	-	6.39123	2.47468
CCNA_00027	29549	2OG-Fe(II) oxygenase	-	0	0.14557
CCNA_00027	29727	2OG-Fe(II) oxygenase	-	1.55462	0
CCNA_00027	29729	2OG-Fe(II) oxygenase	-	3.10924	0
CCNA_00027	29772	2OG-Fe(II) oxygenase	-	6.04575	0.0727848
CCNA_00027	29774	2OG-Fe(II) oxygenase	-	4.3184	0.0727848
CCNA_00027	29805	2OG-Fe(II) oxygenase	-	8.98226	0.14557
CCNA_00027	29807	2OG-Fe(II) oxygenase	-	9.32773	0
CCNA_00027	29925	2OG-Fe(II) oxygenase	-	0.172736	0.0727848
CCNA_00027	29927	2OG-Fe(II) oxygenase	-	0.345472	0
CCNA_00027	30092	2OG-Fe(II) oxygenase	-	0.172736	0
	30196			0.172736	0
	30198			0.518207	0
	30213			0.518207	0
	30324			2.59104	0
	30326			2.07283	0
CCNA_00028	30340	TonB-dependent receptor	-	18.8282	0.0727848
CCNA_00028	30342	TonB-dependent receptor	-	12.6097	0
CCNA_00028	30346	TonB-dependent receptor	-	0.172736	0
CCNA_00028	30357	TonB-dependent receptor	-	3.62745	6.2595
CCNA_00028	30359	TonB-dependent receptor	-	6.21849	5.89557
CCNA_00028	30416	TonB-dependent receptor	-	4.14566	0
CCNA_00028	30418	TonB-dependent receptor	-	15.3735	0
CCNA_00028	30420	TonB-dependent receptor	-	13.9916	0
CCNA_00028	30496	TonB-dependent receptor	-	3.62745	0
CCNA_00028	30498	TonB-dependent receptor	-	2.07283	0
CCNA_00028	30505	TonB-dependent receptor	-	1.55462	0
CCNA_00028	30507	TonB-dependent receptor	-	4.8366	0
CCNA_00028	30517	TonB-dependent receptor	-	7.94585	0
CCNA_00028	30519	TonB-dependent receptor	-	6.56396	0
CCNA_00028	30580	TonB-dependent receptor	-	1.72736	0.0727848
CCNA_00028	30582	TonB-dependent receptor	-	4.3184	0
CCNA_00028	30619	TonB-dependent receptor	-	5.00934	0
CCNA_00028	30621	TonB-dependent receptor	-	6.21849	0
CCNA_00028	30685	TonB-dependent receptor	-	0	0.0727848
CCNA_00028	30686	TonB-dependent receptor	-	2.4183	0
CCNA_00028	30688	TonB-dependent receptor	-	5.52755	0.873418
CCNA_00028	30690	TonB-dependent receptor	-	3.28198	0.509494
CCNA_00028	30718	TonB-dependent receptor	-	29.1924	2.76582
CCNA_00028	30720	TonB-dependent receptor	-	29.5378	4.65823
CCNA_00028	30724	TonB-dependent receptor	-	1.72736	0
CCNA_00028	30726	TonB-dependent receptor	-	1.72736	0
CCNA_00028	30753	TonB-dependent receptor	-	0.345472	0
CCNA_00028	30777	TonB-dependent receptor	-	0.172736	0
CCNA_00028	30811	TonB-dependent receptor	-	2.76377	0
CCNA_00028	30813	TonB-dependent receptor	-	1.20915	0
CCNA_00028	31033	TonB-dependent receptor	-	8.46406	0
CCNA_00028	31035	TonB-dependent receptor	-	5.52755	0
CCNA_00028	31042	TonB-dependent receptor	-	24.183	0
CCNA_00028	31044	TonB-dependent receptor	-	16.0644	0
CCNA_00028	31069	TonB-dependent receptor	-	5.35481	0
CCNA_00028	31071	TonB-dependent receptor	-	5.52755	0
CCNA_00028	31087	TonB-dependent receptor	-	11.746	0
CCNA_00028	31089	TonB-dependent receptor	-	11.4006	0.0727848
CCNA_00028	31123	TonB-dependent receptor	-	17.1008	0.14557
CCNA_00028	31125	TonB-dependent receptor	-	10.5369	0
CCNA_00028	31186	TonB-dependent receptor	-	1.38189	0
CCNA_00028	31188	TonB-dependent receptor	-	0.172736	0
CCNA_00028	31252	TonB-dependent receptor	-	8.11858	0
CCNA_00028	31254	TonB-dependent receptor	-	6.21849	0
CCNA_00028	31336	TonB-dependent receptor	-	7.08217	0
CCNA_00028	31338	TonB-dependent receptor	-	7.08217	0
CCNA_00028	31435	TonB-dependent receptor	-	9.50047	0
CCNA_00028	31437	TonB-dependent receptor	-	7.2549	0
CCNA_00028	31491	TonB-dependent receptor	-	0.172736	0
CCNA_00028	31642	TonB-dependent receptor	-	10.8824	0.218355
CCNA_00028	31644	TonB-dependent receptor	-	14.5098	0
CCNA_00028	31663	TonB-dependent receptor	-	3.97292	0
CCNA_00028	31665	TonB-dependent receptor	-	5.35481	0
CCNA_00028	31747	TonB-dependent receptor	-	1.03641	0
CCNA_00028	31749	TonB-dependent receptor	-	1.03641	0
CCNA_00028	31768	TonB-dependent receptor	-	8.11858	0
CCNA_00028	31770	TonB-dependent receptor	-	3.45472	0
CCNA_00028	31820	TonB-dependent receptor	-	2.07283	0
CCNA_00028	31822	TonB-dependent receptor	-	2.24557	0
CCNA_00028	31846	TonB-dependent receptor	-	5.18207	0.218355
CCNA_00028	31848	TonB-dependent receptor	-	3.97292	0
CCNA_00028	31866	TonB-dependent receptor	-	0.690943	0.0727848
CCNA_00028	31876	TonB-dependent receptor	-	8.98226	0.291139
CCNA_00028	31878	TonB-dependent receptor	-	8.29132	1.16456
CCNA_00028	31879	TonB-dependent receptor	-	18.31	0.0727848
CCNA_00028	31881	TonB-dependent receptor	-	18.31	0.14557
CCNA_00028	31989	TonB-dependent receptor	-	0	0.14557
CCNA_00028	32056	TonB-dependent receptor	-	16.7554	0.363924
CCNA_00028	32058	TonB-dependent receptor	-	10.1914	0.291139
CCNA_00028	32066	TonB-dependent receptor	-	0.518207	0
CCNA_00028	32068	TonB-dependent receptor	-	2.76377	0
CCNA_00028	32158	TonB-dependent receptor	-	5.00934	0
CCNA_00028	32160	TonB-dependent receptor	-	3.62745	0
CCNA_00028	32178	TonB-dependent receptor	-	4.3184	0
CCNA_00028	32180	TonB-dependent receptor	-	5.70028	0.0727848
CCNA_00028	32255	TonB-dependent receptor	-	3.10924	0
CCNA_00028	32257	TonB-dependent receptor	-	2.07283	0
CCNA_00028	32420	TonB-dependent receptor	-	0.345472	0
CCNA_00028	32422	TonB-dependent receptor	-	0.518207	0
CCNA_00028	32431	TonB-dependent receptor	-	0.172736	0
CCNA_00028	32603	TonB-dependent receptor	-	3.10924	0
CCNA_00028	32605	TonB-dependent receptor	-	3.80019	0.0727848
CCNA_00028	32607	TonB-dependent receptor	-	9.67321	0
CCNA_00028	32609	TonB-dependent receptor	-	13.6461	0
CCNA_00028	32651	TonB-dependent receptor	-	0.172736	0
CCNA_00028	32653	TonB-dependent receptor	-	0.863679	0
CCNA_00028	32657	TonB-dependent receptor	-	8.29132	0
	32659			12.7825	0
	32666			3.62745	0
	32668			2.93651	0
	32718			0.172736	0
	32797			0.172736	0
	32799			0.690943	0
	32802			2.93651	0
	32804			5.70028	0
	32883			2.07283	0
	32885			1.72736	0
CCNA_00029	32991	lysine exporter protein	+	11.5733	0
CCNA_00029	32993	lysine exporter protein	+	13.4734	0
CCNA_00029	33072	lysine exporter protein	+	6.04575	0
CCNA_00029	33074	lysine exporter protein	+	8.29132	0
CCNA_00029	33129	lysine exporter protein	+	2.24557	0
CCNA_00029	33131	lysine exporter protein	+	1.72736	0
CCNA_00029	33159	lysine exporter protein	+	10.1914	0.0727848
CCNA_00029	33161	lysine exporter protein	+	8.11858	0
CCNA_00029	33303	lysine exporter protein	+	10.1914	0
CCNA_00029	33305	lysine exporter protein	+	13.4734	0
CCNA_00029	33433	lysine exporter protein	+	0.172736	0
	33580			0.345472	0
	33582			0.172736	0
CCNA_00030	33650	ribonuclease T2	+	1.03641	0
CCNA_00030	33652	ribonuclease T2	+	2.4183	0
CCNA_00030	33752	ribonuclease T2	+	6.04575	0
CCNA_00030	33754	ribonuclease T2	+	9.67321	0
CCNA_00030	33771	ribonuclease T2	+	4.14566	0
CCNA_00030	33773	ribonuclease T2	+	5.00934	0
CCNA_00030	33786	ribonuclease T2	+	4.14566	0
CCNA_00030	33788	ribonuclease T2	+	4.3184	0
CCNA_00030	33915	ribonuclease T2	+	2.07283	0
CCNA_00030	33917	ribonuclease T2	+	0.345472	0
CCNA_00030	33969	ribonuclease T2	+	0.345472	0.0727848
CCNA_00030	34044	ribonuclease T2	+	9.50047	0
CCNA_00030	34046	ribonuclease T2	+	5.00934	0
vapC	34340	toxin protein VapC	-	6.04575	0
vapC	34342	toxin protein VapC	-	6.04575	0
vapC	34435	toxin protein VapC	-	3.62745	0
vapC	34437	toxin protein VapC	-	3.62745	0
vapC	34462	toxin protein VapC	-	3.45472	0
vapC	34464	toxin protein VapC	-	3.45472	0
vapC	34509	toxin protein VapC	-	6.7367	0
vapC	34511	toxin protein VapC	-	9.67321	0
vapC	34529	toxin protein VapC	-	0.863679	0
vapC	34531	toxin protein VapC	-	4.3184	0
vapC	34561	toxin protein VapC	-	3.80019	0
vapC	34563	toxin protein VapC	-	2.59104	0
vapC	34690	toxin protein VapC	-	4.49113	0.0727848
vapC	34692	toxin protein VapC	-	11.0551	0
vapB	34753	antitoxin protein VapB	-	0.172736	0
vapB	34810	antitoxin protein VapB	-	6.90943	0
vapB	34812	antitoxin protein VapB	-	7.60038	0
vapB	34887	antitoxin protein VapB	-	9.50047	7.64241
vapB	34889	antitoxin protein VapB	-	6.21849	5.96836
vapB	34898	antitoxin protein VapB	-	1.20915	0
vapB	34900	antitoxin protein VapB	-	2.4183	0
	34954			0.518207	0
	34956			0.518207	0
	34960			1.20915	0
	34962			1.38189	0
	34964			1.03641	0
	34966			0.518207	0
CCNA_03912	35047	hypothetical protein	-	1.20915	2.32911
CCNA_03912	35049	hypothetical protein	-	4.14566	2.32911
CCNA_03912	35103	hypothetical protein	-	1.90009	0
CCNA_03912	35105	hypothetical protein	-	2.4183	0
CCNA_03912	35140	hypothetical protein	-	12.2642	5.31329
CCNA_03912	35142	hypothetical protein	-	16.2372	7.86076
CCNA_03912	35148	hypothetical protein	-	0.345472	0
CCNA_03912	35201	hypothetical protein	-	8.46406	0.509494
CCNA_03912	35203	hypothetical protein	-	5.87302	0
CCNA_03912	35204	hypothetical protein	-	0.863679	0.218355
CCNA_03912	35223	hypothetical protein	-	6.21849	0
CCNA_03912	35225	hypothetical protein	-	7.2549	0
CCNA_03912	35262	hypothetical protein	-	0.345472	0
CCNA_03912	35346	hypothetical protein	-	15.3735	0
CCNA_03912	35348	hypothetical protein	-	11.4006	0
CCNA_03912	35356	hypothetical protein	-	16.0644	0
CCNA_03912	35358	hypothetical protein	-	18.8282	0.218355
CCNA_03912	35363	hypothetical protein	-	0.518207	0
CCNA_03912	35365	hypothetical protein	-	0.345472	0
CCNA_03912	35375	hypothetical protein	-	2.24557	0
CCNA_03912	35377	hypothetical protein	-	2.07283	0
CCNA_03912	35421	hypothetical protein	-	5.70028	0
CCNA_03912	35423	hypothetical protein	-	6.21849	0
CCNA_03912	35448	hypothetical protein	-	7.08217	0.0727848
CCNA_03912	35450	hypothetical protein	-	8.29132	0
CCNA_03912	35484	hypothetical protein	-	21.4192	0
CCNA_03912	35486	hypothetical protein	-	11.9188	0.14557
CCNA_03912	35488	hypothetical protein	-	21.4192	0
CCNA_03912	35490	hypothetical protein	-	16.2372	0.0727848
CCNA_03912	35539	hypothetical protein	-	10.8824	0.0727848
CCNA_03912	35541	hypothetical protein	-	8.80953	0
CCNA_03912	35562	hypothetical protein	-	5.35481	0
CCNA_03912	35564	hypothetical protein	-	4.3184	0
CCNA_03912	35570	hypothetical protein	-	0.345472	0
CCNA_03912	35595	hypothetical protein	-	7.42764	0
CCNA_03912	35597	hypothetical protein	-	9.32773	0
CCNA_03912	35609	hypothetical protein	-	6.56396	0
CCNA_03912	35611	hypothetical protein	-	7.94585	0
CCNA_03912	35622	hypothetical protein	-	2.24557	0.436709
CCNA_03912	35624	hypothetical protein	-	2.76377	0.0727848
	35682			0.345472	0
	35684			0.172736	0
	35758			1.55462	0
	35760			0.690943	0
	35794			1.03641	0
	35796			2.24557	0
pnp	35824	polyribonucleotide nucleotidyltransferase	-	4.49113	0
pnp	35826	polyribonucleotide nucleotidyltransferase	-	2.76377	0
pnp	36082	polyribonucleotide nucleotidyltransferase	-	2.76377	0
pnp	36084	polyribonucleotide nucleotidyltransferase	-	1.38189	0
pnp	36546	polyribonucleotide nucleotidyltransferase	-	0.518207	0
pnp	36927	polyribonucleotide nucleotidyltransferase	-	0.172736	0
	38113			3.10924	0.14557
	38115			2.59104	0
	38163			5.87302	0
	38165			5.18207	0
CCNA_00034	38360	SSU ribosomal protein S15P	-	0.172736	0
CCNA_00035	38567	tRNA pseudouridine synthase B	-	1.55462	0.218355
CCNA_00035	38891	tRNA pseudouridine synthase B	-	13.8189	0
CCNA_00035	38893	tRNA pseudouridine synthase B	-	18.6555	0.0727848
CCNA_00035	38909	tRNA pseudouridine synthase B	-	0.345472	0
CCNA_00035	39020	tRNA pseudouridine synthase B	-	7.42764	1.67405
CCNA_00035	39022	tRNA pseudouridine synthase B	-	6.90943	1.60127
CCNA_00035	39175	tRNA pseudouridine synthase B	-	0	0.0727848
CCNA_00035	39203	tRNA pseudouridine synthase B	-	5.52755	0
CCNA_00035	39205	tRNA pseudouridine synthase B	-	3.10924	0.0727848
CCNA_00035	39368	tRNA pseudouridine synthase B	-	4.3184	0
CCNA_00035	39370	tRNA pseudouridine synthase B	-	6.04575	0.436709
CCNA_00036	39498	ribosome-binding factor A	-	0.345472	0
CCNA_00036	39512	ribosome-binding factor A	-	3.45472	0
CCNA_00036	39514	ribosome-binding factor A	-	10.5369	0.0727848
CCNA_00036	39516	ribosome-binding factor A	-	8.63679	0.14557
CCNA_00036	39644	ribosome-binding factor A	-	0.345472	0
CCNA_00036	39646	ribosome-binding factor A	-	0.518207	0
	39927			0.345472	0
	39952			2.76377	0
	39954			1.55462	0
	39960			0	0.436709
	39962			1.03641	0.436709
CCNA_00037	39980	esterase lipase family protein	-	0.863679	0
CCNA_00037	39982	esterase lipase family protein	-	1.20915	0
CCNA_00037	40300	esterase lipase family protein	-	0.172736	0
CCNA_00037	40355	esterase lipase family protein	-	0	0.0727848
CCNA_00037	40538	esterase lipase family protein	-	0.518207	0
CCNA_00037	40540	esterase lipase family protein	-	2.07283	0
CCNA_00037	40586	esterase lipase family protein	-	1.55462	0
CCNA_00037	40588	esterase lipase family protein	-	2.4183	0
CCNA_00037	40694	esterase lipase family protein	-	6.90943	0.0727848
CCNA_00037	40696	esterase lipase family protein	-	8.98226	0
	40797			2.76377	0
	40799			3.10924	0
CCNA_00038	40828	hypothetical protein	-	12.437	0
CCNA_00038	40830	hypothetical protein	-	11.2278	0
CCNA_00038	40856	hypothetical protein	-	2.07283	0
CCNA_00038	40858	hypothetical protein	-	0.345472	0
CCNA_00038	40876	hypothetical protein	-	0.690943	0
CCNA_00038	40918	hypothetical protein	-	3.10924	0
CCNA_00038	40920	hypothetical protein	-	2.76377	0
CCNA_00038	41065	hypothetical protein	-	8.80953	0
CCNA_00038	41067	hypothetical protein	-	8.46406	0.0727848
CCNA_00038	41101	hypothetical protein	-	0.863679	0
CCNA_00038	41103	hypothetical protein	-	0.690943	0
CCNA_00038	41250	hypothetical protein	-	4.66387	0.291139
CCNA_00038	41308	hypothetical protein	-	4.8366	0.0727848
CCNA_00038	41310	hypothetical protein	-	3.80019	0.655064
CCNA_00038	41403	hypothetical protein	-	16.4099	0.14557
CCNA_00039	41405	hypothetical protein	-	13.3007	0.0727848
CCNA_00039	41583	hypothetical protein	-	1.20915	0
CCNA_00039	41585	hypothetical protein	-	2.07283	0
CCNA_00039	41589	hypothetical protein	-	5.87302	0.14557
CCNA_00039	41591	hypothetical protein	-	4.66387	0
CCNA_00039	41592	hypothetical protein	-	10.7096	0.0727848
CCNA_00039	41594	hypothetical protein	-	10.3641	0
CCNA_00039	41750	hypothetical protein	-	4.14566	7.2057
CCNA_00039	41752	hypothetical protein	-	6.21849	6.40507
	41925			0.863679	0.582279
	41927			1.55462	0.291139
CCNA_00040	41960	YcxB-like membrane protein	-	1.20915	0
CCNA_00040	41962	YcxB-like membrane protein	-	0.345472	0
CCNA_00040	41968	YcxB-like membrane protein	-	4.8366	0
CCNA_00040	41970	YcxB-like membrane protein	-	7.08217	0
CCNA_00040	42086	YcxB-like membrane protein	-	36.62	0
CCNA_00040	42088	YcxB-like membrane protein	-	28.6741	0
CCNA_00040	42091	YcxB-like membrane protein	-	2.76377	0.0727848
CCNA_00040	42093	YcxB-like membrane protein	-	3.80019	0
CCNA_00040	42183	YcxB-like membrane protein	-	4.3184	0
CCNA_00040	42185	YcxB-like membrane protein	-	4.14566	0
CCNA_00040	42215	YcxB-like membrane protein	-	3.62745	0
CCNA_00040	42217	YcxB-like membrane protein	-	5.18207	0
CCNA_00040	42290	YcxB-like membrane protein	-	3.97292	0
CCNA_00040	42292	YcxB-like membrane protein	-	2.07283	0
CCNA_00040	42304	YcxB-like membrane protein	-	10.3641	0.0727848
CCNA_00040	42306	YcxB-like membrane protein	-	10.0187	0
CCNA_00040	42394	YcxB-like membrane protein	-	2.07283	0.14557
CCNA_00040	42396	YcxB-like membrane protein	-	1.90009	0
CCNA_00040	42400	YcxB-like membrane protein	-	5.18207	0
CCNA_00040	42402	YcxB-like membrane protein	-	5.52755	0
CCNA_00040	42410	YcxB-like membrane protein	-	5.18207	0.0727848
CCNA_00040	42412	YcxB-like membrane protein	-	5.00934	0
CCNA_00040	42419	YcxB-like membrane protein	-	6.90943	0
CCNA_00040	42421	YcxB-like membrane protein	-	5.18207	0
CCNA_00040	42425	YcxB-like membrane protein	-	4.66387	2.32911
CCNA_00040	42427	YcxB-like membrane protein	-	1.72736	2.47468
CCNA_00040	42502	YcxB-like membrane protein	-	6.39123	0.0727848
CCNA_00040	42504	YcxB-like membrane protein	-	5.00934	0
	42560			0.690943	0
	42562			2.4183	0
	42580			0.172736	0
CCNA_00041	42585	protein translation initiation factor 2 IF-2	-	1.38189	0
CCNA_00041	42587	protein translation initiation factor 2 IF-2	-	2.07283	0
CCNA_00041	43773	protein translation initiation factor 2 IF-2	-	3.97292	0.509494
CCNA_00041	43976	protein translation initiation factor 2 IF-2	-	0.690943	0.218355
CCNA_00041	44204	protein translation initiation factor 2 IF-2	-	0.172736	0
CCNA_00041	44301	protein translation initiation factor 2 IF-2	-	2.4183	0.0727848
CCNA_00041	44324	protein translation initiation factor 2 IF-2	-	0	0.0727848
	45625			5.70028	0
	45627			7.94585	0
	45689			3.97292	0
	45691			5.18207	0
	45697			0.518207	0
	45699			1.55462	0
	45765			1.03641	0.0727848
	45767			3.97292	0
	45814			0.345472	0
CCNA_00042	45893	RNA-binding protein, YlxR family	-	1.72736	0
CCNA_00042	45895	RNA-binding protein, YlxR family	-	1.03641	0
CCNA_00042	46014	RNA-binding protein, YlxR family	-	0.345472	0
CCNA_00042	46177	RNA-binding protein, YlxR family	-	0.172736	0
CCNA_00042	46208	RNA-binding protein, YlxR family	-	0	0.0727848
	46558			0.172736	0
nusA	46622	N utilization substance protein A NusA	-	14.1643	0.727848
nusA	46624	N utilization substance protein A NusA	-	12.437	0.800633
nusA	46731	N utilization substance protein A NusA	-	0.863679	0
nusA	46733	N utilization substance protein A NusA	-	1.55462	0
nusA	47319	N utilization substance protein A NusA	-	0	0.0727848
nusA	47387	N utilization substance protein A NusA	-	0.172736	0
nusA	47506	N utilization substance protein A NusA	-	0.518207	0
nusA	47614	N utilization substance protein A NusA	-	224.557	36.0285
nusA	47938	N utilization substance protein A NusA	-	0	0.14557
CCNA_00044	48400	ribosome maturation protein RimP	-	3.97292	0
CCNA_00044	48402	ribosome maturation protein RimP	-	2.07283	0.0727848
CCNA_00044	48532	ribosome maturation protein RimP	-	6.90943	0
CCNA_00044	48534	ribosome maturation protein RimP	-	3.80019	0
CCNA_00044	48598	ribosome maturation protein RimP	-	1.20915	0
CCNA_00044	48600	ribosome maturation protein RimP	-	0.863679	0
CCNA_00044	48699	ribosome maturation protein RimP	-	3.97292	0
CCNA_00044	48701	ribosome maturation protein RimP	-	3.97292	0.0727848
CCNA_00044	48775	ribosome maturation protein RimP	-	0.172736	0
	48940			2.76377	0
	48942			3.45472	0
	48948			0.172736	0
	49048			12.0915	0
	49050			22.2829	8.6614
	49052			8.98226	8.51583
	49092			3.45472	0
	49094			5.18207	0
CCNA_00045	49401	inorganic pyrophosphatase	+	0	0.0727848
CCNA_00045	49620	inorganic pyrophosphatase	+	0.172736	0
CCNA_00045	49622	inorganic pyrophosphatase	+	0.172736	0
CCNA_00045	49624	inorganic pyrophosphatase	+	2.93651	0
CCNA_00045	49632	inorganic pyrophosphatase	+	4.3184	0
CCNA_00045	49634	inorganic pyrophosphatase	+	4.49113	0
CCNA_00046	49646	hypothetical protein	-	0.172736	0
CCNA_00046	49707	hypothetical protein	-	4.49113	0
CCNA_00046	49709	hypothetical protein	-	7.42764	0
CCNA_00046	49735	hypothetical protein	-	1.38189	0
CCNA_00046	49737	hypothetical protein	-	2.76377	0
CCNA_00046	49992	hypothetical protein	-	1.55462	0
CCNA_00046	49994	hypothetical protein	-	2.07283	0
CCNA_00046	49998	hypothetical protein	-	4.8366	0
CCNA_00046	50000	hypothetical protein	-	6.56396	0
CCNA_00046	50008	hypothetical protein	-	4.66387	0
CCNA_00046	50010	hypothetical protein	-	2.59104	0
	50065			0	0.0727848
	50080			2.76377	0
	50082			3.62745	0
	50095			1.03641	0
	50112			29.1924	0.218355
	50114			19.8646	0
	50123			0.518207	0
	50125			0.518207	0
CCNA_00047	50144	tRNA m7-G46 methyltransferase	-	0.172736	0
CCNA_00047	50189	tRNA m7-G46 methyltransferase	-	1.20915	0
CCNA_00047	50191	tRNA m7-G46 methyltransferase	-	0.345472	0
CCNA_00047	50196	tRNA m7-G46 methyltransferase	-	4.3184	0
CCNA_00047	50198	tRNA m7-G46 methyltransferase	-	3.28198	0
CCNA_00047	50294	tRNA m7-G46 methyltransferase	-	1.55462	0
CCNA_00047	50296	tRNA m7-G46 methyltransferase	-	1.38189	0
CCNA_00047	50552	tRNA m7-G46 methyltransferase	-	4.49113	0
CCNA_00047	50569	tRNA m7-G46 methyltransferase	-	0	0.0727848
CCNA_00047	50718	tRNA m7-G46 methyltransferase	-	2.76377	0
CCNA_00047	50720	tRNA m7-G46 methyltransferase	-	0.863679	0
	50823			3.10924	0
	50825			3.97292	0
	50863			0.518207	4.43988
	50865			0.863679	4.94937
	50897			4.3184	0
	50899			2.07283	0
metK	50902	S-adenosylmethionine synthetase	-	14.1643	0
metK	50904	S-adenosylmethionine synthetase	-	20.2101	0
metK	50907	S-adenosylmethionine synthetase	-	1.72736	0
metK	50909	S-adenosylmethionine synthetase	-	1.03641	0
metK	51028	S-adenosylmethionine synthetase	-	0.172736	0
metK	51311	S-adenosylmethionine synthetase	-	0	0.0727848
metK	52108	S-adenosylmethionine synthetase	-	2.4183	0
metK	52110	S-adenosylmethionine synthetase	-	3.80019	0
	52183			0.345472	0
	52185			0.172736	0
	52196			0.863679	0
	52198			6.04575	0
	52200			5.18207	0
	52204			2.07283	0
	52206			1.72736	0
	52210			0.518207	0
	52212			0.518207	0
	52214			0.172736	0
	52229			7.60038	0
	52231			6.90943	0
	52232			0.172736	0
	52233			8.29132	15.7943
	52235			6.21849	17.6867
hipB	52253	HTH transcriptional regulator	-	3.62745	0
hipB	52255	HTH transcriptional regulator	-	1.90009	0.0727848
hipB	52449	HTH transcriptional regulator	-	2.4183	1.60127
hipB	52451	HTH transcriptional regulator	-	3.10924	1.16456
hipB	52485	HTH transcriptional regulator	-	1.90009	1.81962
hipB	52526	HTH transcriptional regulator	-	2.93651	0
	52688			0.863679	0
	52690			1.55462	0
	52702			0.690943	0
	52704			1.03641	0
CCNA_00050	52723	apolipoprotein N-acyltransferase	-	0.345472	0
CCNA_00050	52725	apolipoprotein N-acyltransferase	-	1.20915	0
CCNA_00050	52732	apolipoprotein N-acyltransferase	-	2.76377	0
CCNA_00050	52734	apolipoprotein N-acyltransferase	-	0.690943	0
CCNA_00050	52769	apolipoprotein N-acyltransferase	-	1.55462	0.291139
CCNA_00050	52771	apolipoprotein N-acyltransferase	-	0.690943	0.14557
CCNA_00050	52789	apolipoprotein N-acyltransferase	-	0.518207	0
CCNA_00050	52882	apolipoprotein N-acyltransferase	-	0.345472	0
CCNA_00050	52906	apolipoprotein N-acyltransferase	-	0.863679	0
CCNA_00050	52908	apolipoprotein N-acyltransferase	-	0.345472	0
CCNA_00050	53109	apolipoprotein N-acyltransferase	-	0.172736	0
CCNA_00050	53111	apolipoprotein N-acyltransferase	-	0.345472	0
CCNA_00050	53166	apolipoprotein N-acyltransferase	-	0.172736	0
CCNA_00050	53277	apolipoprotein N-acyltransferase	-	0.345472	0
CCNA_00050	53279	apolipoprotein N-acyltransferase	-	0.345472	0
CCNA_00050	53334	apolipoprotein N-acyltransferase	-	2.4183	0.218355
CCNA_00050	53336	apolipoprotein N-acyltransferase	-	1.38189	0
CCNA_00050	53337	apolipoprotein N-acyltransferase	-	0.172736	0
CCNA_00050	53339	apolipoprotein N-acyltransferase	-	0.863679	0
CCNA_00050	53364	apolipoprotein N-acyltransferase	-	0.172736	0
CCNA_00050	53448	apolipoprotein N-acyltransferase	-	0.690943	0
CCNA_00050	53514	apolipoprotein N-acyltransferase	-	0.690943	0
CCNA_00050	53516	apolipoprotein N-acyltransferase	-	0.518207	0
CCNA_00050	53538	apolipoprotein N-acyltransferase	-	3.28198	0
CCNA_00050	53540	apolipoprotein N-acyltransferase	-	1.03641	0
CCNA_00050	53559	apolipoprotein N-acyltransferase	-	0	0.14557
CCNA_00050	53617	apolipoprotein N-acyltransferase	-	0.518207	0
CCNA_00050	53664	apolipoprotein N-acyltransferase	-	0.690943	0
CCNA_00050	53666	apolipoprotein N-acyltransferase	-	0.518207	0
CCNA_00050	53670	apolipoprotein N-acyltransferase	-	0.863679	0
CCNA_00050	53672	apolipoprotein N-acyltransferase	-	0.863679	0
CCNA_00050	54089	apolipoprotein N-acyltransferase	-	0	0.0727848
corC	54307	magnesium and cobalt efflux protein CorC	-	17.2736	0
corC	54309	magnesium and cobalt efflux protein CorC	-	18.4827	0
corC	54556	magnesium and cobalt efflux protein CorC	-	0.863679	0.0727848
corC	54558	magnesium and cobalt efflux protein CorC	-	1.20915	0
corC	54586	magnesium and cobalt efflux protein CorC	-	0	0.218355
corC	54601	magnesium and cobalt efflux protein CorC	-	1.03641	0
corC	54603	magnesium and cobalt efflux protein CorC	-	2.07283	0
corC	54785	magnesium and cobalt efflux protein CorC	-	17.1008	0
corC	54787	magnesium and cobalt efflux protein CorC	-	13.6461	0
corC	54812	magnesium and cobalt efflux protein CorC	-	0.172736	0
corC	54914	magnesium and cobalt efflux protein CorC	-	9.50047	0
corC	54916	magnesium and cobalt efflux protein CorC	-	3.62745	0
corC	54946	magnesium and cobalt efflux protein CorC	-	0.172736	0
corC	55013	magnesium and cobalt efflux protein CorC	-	0.172736	0
corC	55014	magnesium and cobalt efflux protein CorC	-	7.60038	0.509494
corC	55016	magnesium and cobalt efflux protein CorC	-	6.7367	0.509494
corC	55149	magnesium and cobalt efflux protein CorC	-	8.63679	0.0727848
corC	55151	magnesium and cobalt efflux protein CorC	-	9.67321	0
corC	55203	magnesium and cobalt efflux protein CorC	-	2.93651	0
corC	55205	magnesium and cobalt efflux protein CorC	-	4.66387	0
CCNA_00052	55255	metal-dependent hydrolase/metalloproteinase	-	0.690943	0
CCNA_00052	55257	metal-dependent hydrolase/metalloproteinase	-	0.690943	0
CCNA_00052	55344	metal-dependent hydrolase/metalloproteinase	-	0.345472	0
CCNA_00052	55446	metal-dependent hydrolase/metalloproteinase	-	0.172736	0
CCNA_00052	55448	metal-dependent hydrolase/metalloproteinase	-	0.518207	0
CCNA_00052	55509	metal-dependent hydrolase/metalloproteinase	-	0.172736	0
CCNA_00052	55685	metal-dependent hydrolase/metalloproteinase	-	2.93651	0
	55687			2.24557	0
	55689			12.9552	0
	55691			10.3641	0
	55705			5.35481	0.291139
	55707			5.70028	0
phoH	55724	phosphate starvation-inducible protein PhoH	-	8.80953	2.54747
phoH	55726	phosphate starvation-inducible protein PhoH	-	6.7367	1.23734
phoH	55757	phosphate starvation-inducible protein PhoH	-	7.2549	0
phoH	55759	phosphate starvation-inducible protein PhoH	-	3.97292	0
phoH	55809	phosphate starvation-inducible protein PhoH	-	11.4006	0.291139
phoH	55811	phosphate starvation-inducible protein PhoH	-	8.11858	0.291139
phoH	55843	phosphate starvation-inducible protein PhoH	-	7.77311	2.83861
phoH	55845	phosphate starvation-inducible protein PhoH	-	10.8824	2.62025
phoH	55958	phosphate starvation-inducible protein PhoH	-	0.345472	0
phoH	55966	phosphate starvation-inducible protein PhoH	-	2.4183	0
phoH	55968	phosphate starvation-inducible protein PhoH	-	1.38189	0
phoH	55996	phosphate starvation-inducible protein PhoH	-	0.172736	0
phoH	56130	phosphate starvation-inducible protein PhoH	-	10.8824	9.02532
phoH	56132	phosphate starvation-inducible protein PhoH	-	30.2288	15.0665
phoH	56134	phosphate starvation-inducible protein PhoH	-	21.9375	6.11393
phoH	56211	phosphate starvation-inducible protein PhoH	-	1.03641	0.0727848
phoH	56213	phosphate starvation-inducible protein PhoH	-	2.07283	0
phoH	56329	phosphate starvation-inducible protein PhoH	-	7.2549	0.291139
phoH	56331	phosphate starvation-inducible protein PhoH	-	8.63679	0
phoH	56333	phosphate starvation-inducible protein PhoH	-	5.87302	0
phoH	56335	phosphate starvation-inducible protein PhoH	-	5.52755	0
phoH	56634	phosphate starvation-inducible protein PhoH	-	0.172736	0
CCNA_00054	56678	tRNA 2-methylthioadenosine synthase	-	0	0.0727848
CCNA_00054	56728	tRNA 2-methylthioadenosine synthase	-	0.345472	0
CCNA_00054	56788	tRNA 2-methylthioadenosine synthase	-	1.72736	0
CCNA_00054	56790	tRNA 2-methylthioadenosine synthase	-	6.04575	0
CCNA_00054	56822	tRNA 2-methylthioadenosine synthase	-	0	0.0727848
CCNA_00054	56833	tRNA 2-methylthioadenosine synthase	-	0.172736	0
CCNA_00054	56898	tRNA 2-methylthioadenosine synthase	-	1.03641	0
CCNA_00054	56989	tRNA 2-methylthioadenosine synthase	-	6.21849	0
CCNA_00054	56991	tRNA 2-methylthioadenosine synthase	-	4.66387	0
CCNA_00054	57132	tRNA 2-methylthioadenosine synthase	-	0.172736	0
CCNA_00054	57145	tRNA 2-methylthioadenosine synthase	-	21.2465	1.09177
CCNA_00054	57147	tRNA 2-methylthioadenosine synthase	-	21.0738	0.218355
CCNA_00054	57173	tRNA 2-methylthioadenosine synthase	-	6.39123	0
CCNA_00054	57175	tRNA 2-methylthioadenosine synthase	-	7.42764	0
CCNA_00054	57220	tRNA 2-methylthioadenosine synthase	-	4.3184	0
CCNA_00054	57222	tRNA 2-methylthioadenosine synthase	-	3.97292	0
CCNA_00054	57295	tRNA 2-methylthioadenosine synthase	-	1.20915	0
CCNA_00054	57297	tRNA 2-methylthioadenosine synthase	-	0.690943	0
CCNA_00054	57370	tRNA 2-methylthioadenosine synthase	-	1.90009	0
CCNA_00054	57372	tRNA 2-methylthioadenosine synthase	-	3.62745	0
CCNA_00054	57482	tRNA 2-methylthioadenosine synthase	-	4.66387	0
CCNA_00054	57484	tRNA 2-methylthioadenosine synthase	-	10.0187	2.83861
CCNA_00054	57486	tRNA 2-methylthioadenosine synthase	-	2.76377	2.03798
CCNA_00054	57667	tRNA 2-methylthioadenosine synthase	-	5.18207	0
CCNA_00054	57669	tRNA 2-methylthioadenosine synthase	-	5.52755	0.0727848
CCNA_00054	57808	tRNA 2-methylthioadenosine synthase	-	2.76377	0
CCNA_00054	57810	tRNA 2-methylthioadenosine synthase	-	5.00934	0
CCNA_00054	57823	tRNA 2-methylthioadenosine synthase	-	3.80019	0
CCNA_00054	57825	tRNA 2-methylthioadenosine synthase	-	3.45472	0
CCNA_00054	57851	tRNA 2-methylthioadenosine synthase	-	0.863679	0
CCNA_00054	57853	tRNA 2-methylthioadenosine synthase	-	0.518207	0
CCNA_00054	57907	tRNA 2-methylthioadenosine synthase	-	2.07283	0
CCNA_00054	57909	tRNA 2-methylthioadenosine synthase	-	1.38189	0
CCNA_00054	57948	tRNA 2-methylthioadenosine synthase	-	0.172736	0
CCNA_00054	57949	tRNA 2-methylthioadenosine synthase	-	7.42764	0
CCNA_00054	57951	tRNA 2-methylthioadenosine synthase	-	6.56396	0
CCNA_00054	57970	tRNA 2-methylthioadenosine synthase	-	18.4827	8.37026
CCNA_00054	57972	tRNA 2-methylthioadenosine synthase	-	15.5462	6.40507
	58021			0.345472	0
	58023			0.518207	0
	58132			0.172736	0
	58134			2.07283	0
CCNA_00055	58201	ferric uptake regulation protein	-	8.98226	5.82279
CCNA_00055	58203	ferric uptake regulation protein	-	9.155	11.6456
CCNA_00055	58224	ferric uptake regulation protein	-	0.518207	0
CCNA_00055	58252	ferric uptake regulation protein	-	0.863679	0
CCNA_00055	58254	ferric uptake regulation protein	-	1.72736	0
CCNA_00055	58335	ferric uptake regulation protein	-	0.172736	0
CCNA_00055	58372	ferric uptake regulation protein	-	0.518207	0
CCNA_00055	58374	ferric uptake regulation protein	-	0.345472	0
CCNA_00055	58444	ferric uptake regulation protein	-	0.518207	0
CCNA_00055	58446	ferric uptake regulation protein	-	0.345472	0
CCNA_00055	58527	ferric uptake regulation protein	-	0	0.0727848
CCNA_00055	58583	ferric uptake regulation protein	-	0.172736	0
CCNA_00055	58585	ferric uptake regulation protein	-	0.345472	0
	58617			0.172736	0
	58639			5.70028	0
	58641			2.59104	0
	58653			0.172736	0
CCNA_00056	58654	ribosomal-protein-S18-alanine acetyltransferase	-	3.62745	0.727848
CCNA_00056	58656	ribosomal-protein-S18-alanine acetyltransferase	-	6.90943	2.11076
CCNA_00056	58661	ribosomal-protein-S18-alanine acetyltransferase	-	1.55462	0
CCNA_00056	58663	ribosomal-protein-S18-alanine acetyltransferase	-	3.10924	0
CCNA_00056	58709	ribosomal-protein-S18-alanine acetyltransferase	-	0.172736	0
CCNA_00056	58711	ribosomal-protein-S18-alanine acetyltransferase	-	7.08217	0
CCNA_00056	58713	ribosomal-protein-S18-alanine acetyltransferase	-	1.72736	0
CCNA_00056	58714	ribosomal-protein-S18-alanine acetyltransferase	-	10.1914	1.01899
CCNA_00056	58716	ribosomal-protein-S18-alanine acetyltransferase	-	12.2642	1.4557
CCNA_00056	58756	ribosomal-protein-S18-alanine acetyltransferase	-	3.28198	0
CCNA_00056	58758	ribosomal-protein-S18-alanine acetyltransferase	-	2.59104	0
CCNA_00056	58797	ribosomal-protein-S18-alanine acetyltransferase	-	0.172736	0
CCNA_00056	58893	ribosomal-protein-S18-alanine acetyltransferase	-	2.76377	0
CCNA_00056	58895	ribosomal-protein-S18-alanine acetyltransferase	-	1.20915	0
CCNA_00056	59010	ribosomal-protein-S18-alanine acetyltransferase	-	0.345472	0
CCNA_00057	59115	tRNA threonylcarbamoyl adenosine modification protein, YeaZ family	-	4.66387	7.06013
CCNA_00057	59117	tRNA threonylcarbamoyl adenosine modification protein, YeaZ family	-	7.42764	5.67722
CCNA_00057	59122	tRNA threonylcarbamoyl adenosine modification protein, YeaZ family	-	4.3184	0
CCNA_00057	59124	tRNA threonylcarbamoyl adenosine modification protein, YeaZ family	-	1.72736	0
CCNA_00057	59136	tRNA threonylcarbamoyl adenosine modification protein, YeaZ family	-	5.00934	0
CCNA_00057	59138	tRNA threonylcarbamoyl adenosine modification protein, YeaZ family	-	2.59104	0
CCNA_00057	59151	tRNA threonylcarbamoyl adenosine modification protein, YeaZ family	-	5.52755	0
CCNA_00057	59153	tRNA threonylcarbamoyl adenosine modification protein, YeaZ family	-	5.18207	0
CCNA_00057	59317	tRNA threonylcarbamoyl adenosine modification protein, YeaZ family	-	0.345472	0
CCNA_00057	59397	tRNA threonylcarbamoyl adenosine modification protein, YeaZ family	-	4.49113	0
CCNA_00057	59399	tRNA threonylcarbamoyl adenosine modification protein, YeaZ family	-	2.07283	0
CCNA_00058	59822	hypothetical protein	-	4.3184	0.0727848
CCNA_00058	59824	hypothetical protein	-	4.49113	0
CCNA_00058	59877	hypothetical protein	-	19.1737	0.14557
CCNA_00058	59879	hypothetical protein	-	23.1466	0.436709
CCNA_00058	59918	hypothetical protein	-	0	0.14557
CCNA_00058	59944	hypothetical protein	-	61.8394	7.27848
CCNA_00058	59946	hypothetical protein	-	4.3184	0.0727848
CCNA_00058	60036	hypothetical protein	-	5.18207	0
CCNA_00058	60038	hypothetical protein	-	4.8366	0
CCNA_00058	60095	hypothetical protein	-	0.172736	0
CCNA_00058	60167	hypothetical protein	-	7.60038	0
CCNA_00058	60169	hypothetical protein	-	5.70028	0
CCNA_00058	60255	hypothetical protein	-	0.518207	0
CCNA_00058	60257	hypothetical protein	-	1.72736	0
CCNA_00058	60366	hypothetical protein	-	9.50047	0.582279
CCNA_00058	60368	hypothetical protein	-	11.9188	0.509494
	60396			3.28198	0
	60398			3.80019	0
	60423			0.345472	0
CCNA_00059	60534	malonic semialdehyde reductase	-	3.10924	0
CCNA_00059	60536	malonic semialdehyde reductase	-	1.72736	0
CCNA_00059	60581	malonic semialdehyde reductase	-	0.172736	0.291139
CCNA_00059	60732	malonic semialdehyde reductase	-	3.10924	0
CCNA_00059	60734	malonic semialdehyde reductase	-	3.80019	0
CCNA_00059	60821	malonic semialdehyde reductase	-	1.03641	0
CCNA_00059	60858	malonic semialdehyde reductase	-	2.93651	0
CCNA_00059	60860	malonic semialdehyde reductase	-	0.863679	0.0727848
CCNA_00059	60889	malonic semialdehyde reductase	-	7.60038	0
CCNA_00059	60891	malonic semialdehyde reductase	-	6.21849	0
CCNA_00059	60938	malonic semialdehyde reductase	-	0	0.0727848
CCNA_00059	60960	malonic semialdehyde reductase	-	5.35481	0
CCNA_00059	60962	malonic semialdehyde reductase	-	5.70028	0
CCNA_00059	61014	malonic semialdehyde reductase	-	6.21849	0
CCNA_00059	61016	malonic semialdehyde reductase	-	5.18207	0
CCNA_00059	61017	malonic semialdehyde reductase	-	0.172736	0
CCNA_00060	61227	mitochondrial-type Fe-S cluster assembly protein NFU	-	0	0.14557
CCNA_00060	61229	mitochondrial-type Fe-S cluster assembly protein NFU	-	0.172736	0.14557
CCNA_00060	61440	mitochondrial-type Fe-S cluster assembly protein NFU	-	0.863679	0.291139
CCNA_00060	61442	mitochondrial-type Fe-S cluster assembly protein NFU	-	0.690943	0.218355
CCNA_00060	61526	mitochondrial-type Fe-S cluster assembly protein NFU	-	0.345472	0
CCNA_00060	61528	mitochondrial-type Fe-S cluster assembly protein NFU	-	0.345472	0
CCNA_00060	61756	mitochondrial-type Fe-S cluster assembly protein NFU	-	0.863679	0
CCNA_00060	61758	mitochondrial-type Fe-S cluster assembly protein NFU	-	0.345472	0.727848
	61819			0.518207	0
CCNA_00061	61907	cytochrome p450	+	4.8366	0
CCNA_00061	61909	cytochrome p450	+	2.24557	0
CCNA_00061	61932	cytochrome p450	+	4.66387	14.2658
CCNA_00061	61934	cytochrome p450	+	2.93651	17.4684
CCNA_00061	61953	cytochrome p450	+	12.0915	5.96836
CCNA_00061	61955	cytochrome p450	+	14.6825	4.43988
CCNA_00061	61964	cytochrome p450	+	0	0.0727848
CCNA_00061	62001	cytochrome p450	+	5.35481	0
CCNA_00061	62003	cytochrome p450	+	2.4183	0
CCNA_00061	62037	cytochrome p450	+	5.35481	0
CCNA_00061	62039	cytochrome p450	+	5.00934	0
CCNA_00061	62067	cytochrome p450	+	1.90009	0
CCNA_00061	62069	cytochrome p450	+	1.55462	0
CCNA_00061	62085	cytochrome p450	+	2.59104	0
CCNA_00061	62087	cytochrome p450	+	6.39123	0
CCNA_00061	62089	cytochrome p450	+	3.62745	0.0727848
CCNA_00061	62226	cytochrome p450	+	0.172736	0
CCNA_00061	62397	cytochrome p450	+	481.415	48.5475
CCNA_00061	62517	cytochrome p450	+	0.172736	0
CCNA_00061	62520	cytochrome p450	+	4.3184	0
CCNA_00061	62522	cytochrome p450	+	5.35481	0
CCNA_00061	62628	cytochrome p450	+	6.56396	0
CCNA_00061	62630	cytochrome p450	+	7.2549	0
CCNA_00061	62700	cytochrome p450	+	4.14566	0.582279
CCNA_00061	62702	cytochrome p450	+	3.45472	1.38291
CCNA_00061	62832	cytochrome p450	+	4.66387	0
CCNA_00061	62834	cytochrome p450	+	3.28198	0
CCNA_00061	62883	cytochrome p450	+	7.94585	0
CCNA_00061	62885	cytochrome p450	+	6.04575	0.0727848
CCNA_00061	62934	cytochrome p450	+	0	0.0727848
CCNA_00061	63093	cytochrome p450	+	4.8366	0
CCNA_00061	63095	cytochrome p450	+	4.3184	0
CCNA_00061	63114	cytochrome p450	+	3.62745	0
CCNA_00061	63116	cytochrome p450	+	3.45472	0
	63262			9.67321	0
trpS	63327	tryptophanyl-tRNA synthetase	-	4.8366	0
trpS	63329	tryptophanyl-tRNA synthetase	-	3.80019	0
trpS	63587	tryptophanyl-tRNA synthetase	-	1.90009	0.218355
trpS	63600	tryptophanyl-tRNA synthetase	-	0.172736	0
trpS	64335	tryptophanyl-tRNA synthetase	-	2.24557	0
trpS	64337	tryptophanyl-tRNA synthetase	-	6.39123	0
	64425			3.28198	0
	64427			2.76377	0
CCNA_03913	64467	hypothetical protein	-	6.7367	0.14557
CCNA_03913	64469	hypothetical protein	-	7.60038	0.14557
	64499			0.345472	0
mviN	64917	MviN-family integral membrane protein	-	0.172736	0
mviN	65103	MviN-family integral membrane protein	-	0.690943	0
mviN	65937	MviN-family integral membrane protein	-	0.172736	0
mviN	65938	MviN-family integral membrane protein	-	1207.25	172.136
	66129			0.172736	0
	66131			0.172736	0
	66183			3.45472	2.69304
	66185			5.35481	1.67405
	66230			2.59104	0
	66284			1.03641	0
	66294			0.172736	0
CCNA_00064	66331	methyl-accepting chemotaxis protein	-	0.518207	0
CCNA_00064	66333	methyl-accepting chemotaxis protein	-	0.863679	0
CCNA_00064	66413	methyl-accepting chemotaxis protein	-	0.690943	0
CCNA_00064	66415	methyl-accepting chemotaxis protein	-	1.72736	0
CCNA_00064	66488	methyl-accepting chemotaxis protein	-	7.77311	0
CCNA_00064	66490	methyl-accepting chemotaxis protein	-	11.4006	0.0727848
CCNA_00064	66609	methyl-accepting chemotaxis protein	-	0.172736	0
CCNA_00064	66610	methyl-accepting chemotaxis protein	-	7.42764	0
CCNA_00064	66612	methyl-accepting chemotaxis protein	-	7.77311	0
CCNA_00064	66785	methyl-accepting chemotaxis protein	-	3.10924	0
CCNA_00064	66787	methyl-accepting chemotaxis protein	-	3.28198	0
CCNA_00064	67012	methyl-accepting chemotaxis protein	-	0	0.0727848
CCNA_00064	67145	methyl-accepting chemotaxis protein	-	0.172736	0
CCNA_00064	67156	methyl-accepting chemotaxis protein	-	0	0.0727848
CCNA_00064	67165	methyl-accepting chemotaxis protein	-	2.4183	0
CCNA_00064	67167	methyl-accepting chemotaxis protein	-	1.20915	0
CCNA_00064	67236	methyl-accepting chemotaxis protein	-	1.20915	0
CCNA_00064	67238	methyl-accepting chemotaxis protein	-	1.72736	0
CCNA_00064	67305	methyl-accepting chemotaxis protein	-	0.345472	0
CCNA_00064	67464	methyl-accepting chemotaxis protein	-	2.07283	0
CCNA_00064	67466	methyl-accepting chemotaxis protein	-	1.38189	0
CCNA_00064	67758	methyl-accepting chemotaxis protein	-	0.172736	0
CCNA_00064	67759	methyl-accepting chemotaxis protein	-	6.7367	2.03798
CCNA_00064	67761	methyl-accepting chemotaxis protein	-	8.46406	2.62025
CCNA_00064	67773	methyl-accepting chemotaxis protein	-	0.172736	0
CCNA_00064	67976	methyl-accepting chemotaxis protein	-	23.8375	0
CCNA_00064	67978	methyl-accepting chemotaxis protein	-	21.7647	0.0727848
CCNA_00064	68073	methyl-accepting chemotaxis protein	-	0.172736	0
CCNA_00064	68126	methyl-accepting chemotaxis protein	-	0.690943	0
	68128			0.345472	0
	68174			1.03641	0.0727848
	68176			1.55462	0
CCNA_03914	68191	hypothetical protein	-	0.172736	0
	68231			1.03641	0
	68233			0.172736	0
	68259			0.172736	0
	68263			0.172736	0
CCNA_00065	68333	S-adenosylmethionine-dependent methyltransferase	-	0.345472	0
CCNA_00065	68352	S-adenosylmethionine-dependent methyltransferase	-	0.518207	0
CCNA_00065	68354	S-adenosylmethionine-dependent methyltransferase	-	0.518207	0
CCNA_00065	68430	S-adenosylmethionine-dependent methyltransferase	-	3.45472	0
CCNA_00065	68432	S-adenosylmethionine-dependent methyltransferase	-	10.3641	0
CCNA_00065	68462	S-adenosylmethionine-dependent methyltransferase	-	0	0.0727848
CCNA_00065	68509	S-adenosylmethionine-dependent methyltransferase	-	1.55462	0
CCNA_00065	68511	S-adenosylmethionine-dependent methyltransferase	-	0.172736	0
CCNA_00065	68526	S-adenosylmethionine-dependent methyltransferase	-	16.4099	0
CCNA_00065	68528	S-adenosylmethionine-dependent methyltransferase	-	19.3464	0
CCNA_00065	68574	S-adenosylmethionine-dependent methyltransferase	-	9.50047	0
CCNA_00065	68576	S-adenosylmethionine-dependent methyltransferase	-	10.3641	0
CCNA_00065	68658	S-adenosylmethionine-dependent methyltransferase	-	10.0187	0.0727848
CCNA_00065	68660	S-adenosylmethionine-dependent methyltransferase	-	9.84594	0
CCNA_00065	68763	S-adenosylmethionine-dependent methyltransferase	-	5.35481	0
CCNA_00065	68765	S-adenosylmethionine-dependent methyltransferase	-	5.52755	0
CCNA_00065	68781	S-adenosylmethionine-dependent methyltransferase	-	6.7367	0
CCNA_00065	68783	S-adenosylmethionine-dependent methyltransferase	-	6.7367	0
	69095			0.345472	0
	69109			7.2549	0
	69111			6.21849	0.0727848
CCNA_00066	69123	Rieske (2Fe-2S) domain protein	-	0	0.218355
CCNA_00066	69273	Rieske (2Fe-2S) domain protein	-	3.62745	0
CCNA_00066	69275	Rieske (2Fe-2S) domain protein	-	1.90009	0
CCNA_00066	69327	Rieske (2Fe-2S) domain protein	-	3.28198	0.0727848
CCNA_00066	69329	Rieske (2Fe-2S) domain protein	-	8.11858	0
CCNA_00066	69468	Rieske (2Fe-2S) domain protein	-	0.172736	0
CCNA_00066	69469	Rieske (2Fe-2S) domain protein	-	1.38189	0
CCNA_00066	69471	Rieske (2Fe-2S) domain protein	-	1.55462	0
CCNA_00067	69691	YciI-like protein	-	3.97292	0
CCNA_00067	69693	YciI-like protein	-	2.4183	0
CCNA_00069	70825	O-sialoglycoprotein endopeptidase	-	1.90009	0.14557
CCNA_00069	70827	O-sialoglycoprotein endopeptidase	-	1.20915	0
CCNA_00069	71306	O-sialoglycoprotein endopeptidase	-	0	0.0727848
CCNA_00069	71468	O-sialoglycoprotein endopeptidase	-	0.172736	0
CCNA_00069	71769	O-sialoglycoprotein endopeptidase	-	2.4183	0
CCNA_00069	71891	O-sialoglycoprotein endopeptidase	-	1.55462	0
CCNA_00069	71893	O-sialoglycoprotein endopeptidase	-	1.20915	0
CCNA_00069	71901	O-sialoglycoprotein endopeptidase	-	1.72736	0.218355
	71931			1.38189	0.0727848
	71933			2.59104	0
	71963			3.97292	0
	71965			1.55462	0.0727848
CCNA_00070	72079	porphobilinogen deaminase	+	0	0.0727848
CCNA_00070	72942	porphobilinogen deaminase	+	0.172736	0
CCNA_00070	72944	porphobilinogen deaminase	+	0.345472	0.0727848
CCNA_00071	73431	uroporphyrinogen-III synthase	+	0	0.14557
CCNA_00071	73532	uroporphyrinogen-III synthase	+	0	0.0727848
CCNA_00072	73733	hypothetical protein	+	2.07283	0
CCNA_00072	73735	hypothetical protein	+	1.03641	0
CCNA_00072	74216	hypothetical protein	+	2.93651	0.0727848
CCNA_00072	74251	hypothetical protein	+	0.690943	0
CCNA_00072	74253	hypothetical protein	+	2.76377	0
CCNA_00072	74279	hypothetical protein	+	0.690943	0.363924
CCNA_00072	74291	hypothetical protein	+	0.863679	0
CCNA_00072	74293	hypothetical protein	+	0.690943	0
CCNA_00072	74305	hypothetical protein	+	1.20915	0.363924
CCNA_00072	74307	hypothetical protein	+	1.90009	0.291139
CCNA_00073	74746	HemY domain membrane protein	+	1.38189	0.218355
CCNA_00073	74995	HemY domain membrane protein	+	4.14566	0
CCNA_00073	74997	HemY domain membrane protein	+	7.94585	0
CCNA_00073	75109	HemY domain membrane protein	+	1.90009	0
CCNA_00073	75111	HemY domain membrane protein	+	0.863679	0
CCNA_00073	75346	HemY domain membrane protein	+	1.90009	0.291139
CCNA_00073	75377	HemY domain membrane protein	+	3.45472	0
CCNA_00073	75379	HemY domain membrane protein	+	2.59104	0.218355
CCNA_00073	75484	HemY domain membrane protein	+	2.07283	0
CCNA_00073	75486	HemY domain membrane protein	+	1.03641	0
CCNA_00073	75805	HemY domain membrane protein	+	0.345472	0
CCNA_00073	75807	HemY domain membrane protein	+	1.20915	0
CCNA_00073	75841	HemY domain membrane protein	+	7.08217	0
CCNA_00073	75843	HemY domain membrane protein	+	6.90943	0
CCNA_00073	75925	HemY domain membrane protein	+	1.55462	0
CCNA_00073	75927	HemY domain membrane protein	+	4.66387	0
CCNA_00073	76001	HemY domain membrane protein	+	5.00934	0.800633
CCNA_00073	76003	HemY domain membrane protein	+	10.5369	0.727848
CCNA_00073	76005	HemY domain membrane protein	+	6.90943	0
	76230			0.690943	3.05696
	76232			2.93651	3.42089
	76244			2.93651	0
	76246			3.62745	0
	76249			9.84594	0
	76251			15.2008	0.14557
	76253			4.8366	0
	76255			6.04575	0
	76294			6.7367	0
	76296			2.4183	0
	76305			10.1914	0
	76307			9.32773	0
	76324			2.4183	0
	76326			2.07283	0
	76351			0.345472	0
	76353			0.518207	0
	76355			0.172736	0
	76373			1.72736	0
	76375			1.90009	0
	76465			0.345472	0
	76467			1.03641	0
CCNA_00074	76477	multifunctional fatty acid oxidation complex subunit alpha FadJ	-	2.76377	0
CCNA_00074	76479	multifunctional fatty acid oxidation complex subunit alpha FadJ	-	3.45472	0
CCNA_00074	76513	multifunctional fatty acid oxidation complex subunit alpha FadJ	-	5.35481	6.04114
CCNA_00074	76515	multifunctional fatty acid oxidation complex subunit alpha FadJ	-	2.59104	8.73418
CCNA_00074	76576	multifunctional fatty acid oxidation complex subunit alpha FadJ	-	4.3184	0
CCNA_00074	76578	multifunctional fatty acid oxidation complex subunit alpha FadJ	-	3.28198	0
CCNA_00074	76682	multifunctional fatty acid oxidation complex subunit alpha FadJ	-	0	0.14557
CCNA_00074	76759	multifunctional fatty acid oxidation complex subunit alpha FadJ	-	0.690943	0
CCNA_00074	76761	multifunctional fatty acid oxidation complex subunit alpha FadJ	-	0.690943	0
CCNA_00074	76870	multifunctional fatty acid oxidation complex subunit alpha FadJ	-	0.172736	0
CCNA_00074	76872	multifunctional fatty acid oxidation complex subunit alpha FadJ	-	0.863679	0
CCNA_00074	76876	multifunctional fatty acid oxidation complex subunit alpha FadJ	-	13.6461	0.0727848
CCNA_00074	76878	multifunctional fatty acid oxidation complex subunit alpha FadJ	-	17.7918	0.0727848
CCNA_00074	77002	multifunctional fatty acid oxidation complex subunit alpha FadJ	-	3.45472	0.0727848
CCNA_00074	77004	multifunctional fatty acid oxidation complex subunit alpha FadJ	-	6.04575	0
CCNA_00074	77155	multifunctional fatty acid oxidation complex subunit alpha FadJ	-	11.2278	0
CCNA_00074	77157	multifunctional fatty acid oxidation complex subunit alpha FadJ	-	10.3641	0
CCNA_00074	77196	multifunctional fatty acid oxidation complex subunit alpha FadJ	-	0.172736	0
CCNA_00074	77209	multifunctional fatty acid oxidation complex subunit alpha FadJ	-	7.42764	0
CCNA_00074	77211	multifunctional fatty acid oxidation complex subunit alpha FadJ	-	10.1914	0
CCNA_00074	77459	multifunctional fatty acid oxidation complex subunit alpha FadJ	-	0.172736	0
CCNA_00074	77488	multifunctional fatty acid oxidation complex subunit alpha FadJ	-	3.28198	0
CCNA_00074	77490	multifunctional fatty acid oxidation complex subunit alpha FadJ	-	0.863679	0
CCNA_00074	77520	multifunctional fatty acid oxidation complex subunit alpha FadJ	-	0	0.0727848
CCNA_00074	77568	multifunctional fatty acid oxidation complex subunit alpha FadJ	-	0.690943	0
CCNA_00074	77584	multifunctional fatty acid oxidation complex subunit alpha FadJ	-	2.93651	0
CCNA_00074	77586	multifunctional fatty acid oxidation complex subunit alpha FadJ	-	2.07283	0
CCNA_00074	77637	multifunctional fatty acid oxidation complex subunit alpha FadJ	-	0.172736	0
CCNA_00074	77659	multifunctional fatty acid oxidation complex subunit alpha FadJ	-	8.46406	0
CCNA_00074	77661	multifunctional fatty acid oxidation complex subunit alpha FadJ	-	6.56396	0
CCNA_00074	77772	multifunctional fatty acid oxidation complex subunit alpha FadJ	-	15.719	1.09177
CCNA_00074	77827	multifunctional fatty acid oxidation complex subunit alpha FadJ	-	3.28198	0
CCNA_00074	77829	multifunctional fatty acid oxidation complex subunit alpha FadJ	-	2.4183	0
CCNA_00074	77878	multifunctional fatty acid oxidation complex subunit alpha FadJ	-	14.8553	2.76582
CCNA_00074	77880	multifunctional fatty acid oxidation complex subunit alpha FadJ	-	11.9188	2.62025
CCNA_00074	77911	multifunctional fatty acid oxidation complex subunit alpha FadJ	-	5.18207	0
CCNA_00074	77913	multifunctional fatty acid oxidation complex subunit alpha FadJ	-	4.8366	0
CCNA_00074	77920	multifunctional fatty acid oxidation complex subunit alpha FadJ	-	14.1643	11.6456
CCNA_00074	77922	multifunctional fatty acid oxidation complex subunit alpha FadJ	-	6.56396	8.58861
CCNA_00074	77980	multifunctional fatty acid oxidation complex subunit alpha FadJ	-	6.90943	0
CCNA_00074	77982	multifunctional fatty acid oxidation complex subunit alpha FadJ	-	2.4183	0
CCNA_00074	78147	multifunctional fatty acid oxidation complex subunit alpha FadJ	-	1.03641	0
CCNA_00074	78154	multifunctional fatty acid oxidation complex subunit alpha FadJ	-	2.76377	0
CCNA_00074	78156	multifunctional fatty acid oxidation complex subunit alpha FadJ	-	3.80019	0
CCNA_00074	78280	multifunctional fatty acid oxidation complex subunit alpha FadJ	-	1.90009	0
CCNA_00074	78282	multifunctional fatty acid oxidation complex subunit alpha FadJ	-	2.24557	0
CCNA_00074	78561	multifunctional fatty acid oxidation complex subunit alpha FadJ	-	0.172736	0
CCNA_00074	78574	multifunctional fatty acid oxidation complex subunit alpha FadJ	-	0.172736	0
	78683			11.5733	0.582279
	78685			12.437	1.74684
CCNA_00075	78703	3-ketoacyl-CoA thiolase	-	3.45472	0
CCNA_00075	78705	3-ketoacyl-CoA thiolase	-	3.28198	0
CCNA_00075	78943	3-ketoacyl-CoA thiolase	-	16.5826	0
CCNA_00075	78945	3-ketoacyl-CoA thiolase	-	10.8824	0.0727848
CCNA_00075	78946	3-ketoacyl-CoA thiolase	-	0.172736	0
CCNA_00075	79189	3-ketoacyl-CoA thiolase	-	0.518207	0
CCNA_00075	79191	3-ketoacyl-CoA thiolase	-	0.345472	0
CCNA_00075	79402	3-ketoacyl-CoA thiolase	-	2.24557	0
CCNA_00075	79404	3-ketoacyl-CoA thiolase	-	2.24557	0
CCNA_00075	79431	3-ketoacyl-CoA thiolase	-	0.172736	0
CCNA_00075	79432	3-ketoacyl-CoA thiolase	-	5.18207	0
CCNA_00075	79434	3-ketoacyl-CoA thiolase	-	10.8824	0.218355
CCNA_00075	79436	3-ketoacyl-CoA thiolase	-	0.345472	0
CCNA_00075	79477	3-ketoacyl-CoA thiolase	-	9.50047	3.8576
CCNA_00075	79479	3-ketoacyl-CoA thiolase	-	8.98226	3.56646
CCNA_00075	79675	3-ketoacyl-CoA thiolase	-	0.690943	0
CCNA_00075	79677	3-ketoacyl-CoA thiolase	-	0.690943	0
CCNA_00075	79894	3-ketoacyl-CoA thiolase	-	18.4827	0
CCNA_00075	79896	3-ketoacyl-CoA thiolase	-	15.3735	0
CCNA_00076	79975	hypothetical protein	-	2.07283	0
CCNA_00076	79977	hypothetical protein	-	0.690943	0
CCNA_00076	79999	hypothetical protein	-	1.72736	0
CCNA_00076	80001	hypothetical protein	-	1.03641	0
CCNA_00076	80050	hypothetical protein	-	1.90009	0
CCNA_00076	80052	hypothetical protein	-	2.24557	0
CCNA_00076	80053	hypothetical protein	-	6.56396	0
CCNA_00076	80055	hypothetical protein	-	4.3184	0
CCNA_00076	80297	hypothetical protein	-	0.518207	0
CCNA_00076	80299	hypothetical protein	-	1.03641	0
CCNA_00076	80349	hypothetical protein	-	3.97292	0
CCNA_00076	80351	hypothetical protein	-	1.55462	0
CCNA_00076	80357	hypothetical protein	-	9.67321	0
CCNA_00077	80359	acyl-CoA dehydrogenase, long-chain specific	-	9.50047	0.0727848
CCNA_00077	80403	acyl-CoA dehydrogenase, long-chain specific	-	2.59104	0
CCNA_00077	80405	acyl-CoA dehydrogenase, long-chain specific	-	4.14566	0
CCNA_00077	80430	acyl-CoA dehydrogenase, long-chain specific	-	4.66387	0
CCNA_00077	80432	acyl-CoA dehydrogenase, long-chain specific	-	9.67321	0
CCNA_00077	80450	acyl-CoA dehydrogenase, long-chain specific	-	0.863679	0
CCNA_00077	80526	acyl-CoA dehydrogenase, long-chain specific	-	6.56396	0
CCNA_00077	80528	acyl-CoA dehydrogenase, long-chain specific	-	7.08217	0
CCNA_00077	80639	acyl-CoA dehydrogenase, long-chain specific	-	0.863679	0
CCNA_00077	80697	acyl-CoA dehydrogenase, long-chain specific	-	6.21849	0
CCNA_00077	80699	acyl-CoA dehydrogenase, long-chain specific	-	3.28198	0
CCNA_00077	80885	acyl-CoA dehydrogenase, long-chain specific	-	0	0.0727848
CCNA_00077	81008	acyl-CoA dehydrogenase, long-chain specific	-	12.7825	2.47468
CCNA_00077	81039	acyl-CoA dehydrogenase, long-chain specific	-	0.172736	0
CCNA_00077	81063	acyl-CoA dehydrogenase, long-chain specific	-	13.6461	6.33228
CCNA_00077	81065	acyl-CoA dehydrogenase, long-chain specific	-	7.77311	5.89557
CCNA_00077	81204	acyl-CoA dehydrogenase, long-chain specific	-	0.172736	0.0727848
CCNA_00077	81206	acyl-CoA dehydrogenase, long-chain specific	-	0.863679	0
CCNA_00077	81216	acyl-CoA dehydrogenase, long-chain specific	-	18.4827	0
CCNA_00077	81218	acyl-CoA dehydrogenase, long-chain specific	-	13.3007	0
CCNA_00077	81235	acyl-CoA dehydrogenase, long-chain specific	-	0.690943	0
CCNA_00077	81237	acyl-CoA dehydrogenase, long-chain specific	-	1.55462	0
CCNA_00077	81306	acyl-CoA dehydrogenase, long-chain specific	-	0.172736	0.0727848
CCNA_00077	81308	acyl-CoA dehydrogenase, long-chain specific	-	0	0.0727848
CCNA_00077	81327	acyl-CoA dehydrogenase, long-chain specific	-	3.10924	0
CCNA_00077	81329	acyl-CoA dehydrogenase, long-chain specific	-	1.38189	0
CCNA_00078	81556	acyl-CoA dehydrogenase	-	0.172736	0
CCNA_00078	81629	acyl-CoA dehydrogenase	-	11.9188	9.89874
CCNA_00078	81631	acyl-CoA dehydrogenase	-	16.2372	12.0823
CCNA_00078	81722	acyl-CoA dehydrogenase	-	20.3828	0.582279
CCNA_00078	81724	acyl-CoA dehydrogenase	-	14.8553	0.291139
CCNA_00078	81755	acyl-CoA dehydrogenase	-	17.4463	0
CCNA_00078	81757	acyl-CoA dehydrogenase	-	13.9916	0
CCNA_00078	81829	acyl-CoA dehydrogenase	-	6.7367	0
CCNA_00078	81831	acyl-CoA dehydrogenase	-	4.66387	0
CCNA_00078	81870	acyl-CoA dehydrogenase	-	3.10924	0
CCNA_00078	81872	acyl-CoA dehydrogenase	-	2.59104	0
CCNA_00078	81930	acyl-CoA dehydrogenase	-	0	0.0727848
CCNA_00078	82004	acyl-CoA dehydrogenase	-	14.1643	0
CCNA_00078	82006	acyl-CoA dehydrogenase	-	8.29132	0
CCNA_00078	82124	acyl-CoA dehydrogenase	-	2.07283	0
CCNA_00078	82126	acyl-CoA dehydrogenase	-	0.863679	0
CCNA_00078	82155	acyl-CoA dehydrogenase	-	12.0915	0
CCNA_00078	82157	acyl-CoA dehydrogenase	-	25.5649	0.14557
CCNA_00078	82159	acyl-CoA dehydrogenase	-	16.0644	0.0727848
CCNA_00078	82228	acyl-CoA dehydrogenase	-	0.345472	0.0727848
CCNA_00078	82362	acyl-CoA dehydrogenase	-	0.172736	0
CCNA_00078	82391	acyl-CoA dehydrogenase	-	4.49113	0
CCNA_00078	82393	acyl-CoA dehydrogenase	-	4.66387	0
CCNA_00078	82430	acyl-CoA dehydrogenase	-	0	0.14557
CCNA_00078	82479	acyl-CoA dehydrogenase	-	0.172736	0
CCNA_00078	82496	acyl-CoA dehydrogenase	-	0.518207	0
CCNA_00078	82498	acyl-CoA dehydrogenase	-	0.863679	0
CCNA_00078	82514	acyl-CoA dehydrogenase	-	4.8366	0
CCNA_00078	82516	acyl-CoA dehydrogenase	-	6.04575	0.0727848
CCNA_00078	82636	acyl-CoA dehydrogenase	-	0.172736	0
CCNA_00078	82760	acyl-CoA dehydrogenase	-	8.46406	0.0727848
CCNA_00078	82762	acyl-CoA dehydrogenase	-	11.5733	0.0727848
CCNA_00078	82922	acyl-CoA dehydrogenase	-	2.93651	0
CCNA_00078	82924	acyl-CoA dehydrogenase	-	1.03641	0
CCNA_00078	82946	acyl-CoA dehydrogenase	-	3.10924	3.71203
CCNA_00078	82948	acyl-CoA dehydrogenase	-	5.00934	2.47468
CCNA_00078	82950	acyl-CoA dehydrogenase	-	0.172736	0
CCNA_00078	83027	acyl-CoA dehydrogenase	-	1.20915	0
CCNA_00078	83029	acyl-CoA dehydrogenase	-	1.90009	0
CCNA_00078	83070	acyl-CoA dehydrogenase	-	0.172736	0
CCNA_00078	83078	acyl-CoA dehydrogenase	-	13.1279	0
CCNA_00078	83080	acyl-CoA dehydrogenase	-	6.7367	0
CCNA_00078	83191	acyl-CoA dehydrogenase	-	0	0.14557
CCNA_00078	83268	acyl-CoA dehydrogenase	-	1.38189	0
CCNA_00078	83270	acyl-CoA dehydrogenase	-	0.690943	0
CCNA_00078	83304	acyl-CoA dehydrogenase	-	3.45472	0.218355
CCNA_00078	83315	acyl-CoA dehydrogenase	-	0.172736	0
CCNA_00078	83318	acyl-CoA dehydrogenase	-	8.98226	6.47785
CCNA_00078	83320	acyl-CoA dehydrogenase	-	3.62745	1.16456
	83340			1.55462	0
	83342			0.863679	0
CCNA_00079	83414	MerR-family transcriptional regulator	-	8.98226	0
CCNA_00079	83416	MerR-family transcriptional regulator	-	5.18207	0
CCNA_00079	83471	MerR-family transcriptional regulator	-	1.90009	0
CCNA_00079	83473	MerR-family transcriptional regulator	-	1.55462	0
CCNA_00079	83660	MerR-family transcriptional regulator	-	5.70028	0
CCNA_00079	83662	MerR-family transcriptional regulator	-	6.39123	0
CCNA_00079	83753	MerR-family transcriptional regulator	-	2.59104	0
CCNA_00079	83755	MerR-family transcriptional regulator	-	2.24557	0
CCNA_00079	83804	MerR-family transcriptional regulator	-	4.8366	0.0727848
CCNA_00079	83806	MerR-family transcriptional regulator	-	6.90943	0
	83925			0.518207	0
	83927			1.38189	0
	83947			0.172736	0
	83949			0.345472	0
	83962			0.345472	0
	83964			1.55462	0
	83992			0.863679	0
	83994			0.518207	0
	83996			2.07283	0
	83998			2.4183	0
	84009			2.76377	0
	84011			1.72736	0
	84021			0.690943	0
	84023			1.55462	0
	84027			0.863679	0
	84029			0.690943	0
	84035			0.345472	0
	84037			0.690943	0
	84049			3.97292	0
	84051			4.8366	0
CCNA_00080	84289	LexA-related transcriptional repressor	+	1.20915	0
CCNA_00080	84396	LexA-related transcriptional repressor	+	0.345472	0
CCNA_00080	84397	LexA-related transcriptional repressor	+	0.518207	0
CCNA_00080	84412	LexA-related transcriptional repressor	+	0.172736	0
CCNA_00080	84506	LexA-related transcriptional repressor	+	0.518207	0
CCNA_00080	84508	LexA-related transcriptional repressor	+	0.518207	0
CCNA_00080	84725	LexA-related transcriptional repressor	+	3.10924	0
CCNA_00080	84727	LexA-related transcriptional repressor	+	3.45472	0.218355
	84760			0.518207	0
CCNA_00081	84850	hypothetical protein	-	3.28198	0
CCNA_00081	84852	hypothetical protein	-	2.07283	0
CCNA_00081	84934	hypothetical protein	-	0.172736	0
	84977			0.518207	0
	84979			2.59104	0
	84991			8.29132	0
	84993			11.4006	0
	85017			2.4183	0
	85019			2.76377	0
	85037			2.76377	0
	85039			5.00934	0
	85040			0	0.0727848
	85043			3.10924	0
	85045			2.4183	0
lysS	86188	class 1 lysyl-tRNA synthetase	-	0	0.0727848
lysS	86440	class 1 lysyl-tRNA synthetase	-	0.172736	0.0727848
	86888			3.80019	0
	86890			7.2549	0
	86892			3.45472	0
	86913			1.03641	0
	86915			0.518207	0
	86927			0.518207	0
	86929			1.38189	0
	86958			0.172736	0
CCNA_00083	87111	phosphoglucomutase/phosphomannomutase	-	3.80019	0
CCNA_00083	87113	phosphoglucomutase/phosphomannomutase	-	2.76377	0
CCNA_00083	87127	phosphoglucomutase/phosphomannomutase	-	8.98226	0
CCNA_00083	87129	phosphoglucomutase/phosphomannomutase	-	2.93651	0
CCNA_00083	87136	phosphoglucomutase/phosphomannomutase	-	12.7825	0
CCNA_00083	87138	phosphoglucomutase/phosphomannomutase	-	6.56396	0.0727848
CCNA_00083	87346	phosphoglucomutase/phosphomannomutase	-	1.03641	0
CCNA_00083	87348	phosphoglucomutase/phosphomannomutase	-	1.72736	0
CCNA_00083	87361	phosphoglucomutase/phosphomannomutase	-	0.690943	0
CCNA_00083	87363	phosphoglucomutase/phosphomannomutase	-	1.72736	0
CCNA_00083	87382	phosphoglucomutase/phosphomannomutase	-	1.20915	0.582279
CCNA_00083	87384	phosphoglucomutase/phosphomannomutase	-	2.59104	0.0727848
CCNA_00083	87429	phosphoglucomutase/phosphomannomutase	-	2.07283	7.49684
CCNA_00083	87431	phosphoglucomutase/phosphomannomutase	-	0.690943	7.13291
CCNA_00083	87549	phosphoglucomutase/phosphomannomutase	-	0.345472	0
CCNA_00083	87551	phosphoglucomutase/phosphomannomutase	-	0.345472	0
CCNA_00083	87556	phosphoglucomutase/phosphomannomutase	-	4.14566	0.14557
CCNA_00083	87558	phosphoglucomutase/phosphomannomutase	-	7.08217	0.0727848
CCNA_00083	87615	phosphoglucomutase/phosphomannomutase	-	0.172736	0
CCNA_00083	87681	phosphoglucomutase/phosphomannomutase	-	0.518207	0.218355
CCNA_00083	87688	phosphoglucomutase/phosphomannomutase	-	3.97292	1.23734
CCNA_00083	87690	phosphoglucomutase/phosphomannomutase	-	7.2549	2.69304
CCNA_00083	87709	phosphoglucomutase/phosphomannomutase	-	4.49113	0
CCNA_00083	87711	phosphoglucomutase/phosphomannomutase	-	6.90943	0
CCNA_00083	87790	phosphoglucomutase/phosphomannomutase	-	0.863679	0.0727848
CCNA_00083	87793	phosphoglucomutase/phosphomannomutase	-	1.90009	0
CCNA_00083	87795	phosphoglucomutase/phosphomannomutase	-	1.38189	0
CCNA_00083	87964	phosphoglucomutase/phosphomannomutase	-	0.345472	0
CCNA_00083	87966	phosphoglucomutase/phosphomannomutase	-	2.93651	0
CCNA_00083	88060	phosphoglucomutase/phosphomannomutase	-	3.28198	0
CCNA_00083	88062	phosphoglucomutase/phosphomannomutase	-	7.2549	0
CCNA_00083	88078	phosphoglucomutase/phosphomannomutase	-	3.45472	0
CCNA_00083	88080	phosphoglucomutase/phosphomannomutase	-	4.3184	0
CCNA_00083	88178	phosphoglucomutase/phosphomannomutase	-	0	0.0727848
CCNA_00083	88216	phosphoglucomutase/phosphomannomutase	-	11.746	0
CCNA_00083	88218	phosphoglucomutase/phosphomannomutase	-	11.9188	0
CCNA_00083	88386	phosphoglucomutase/phosphomannomutase	-	0.172736	0
CCNA_00083	88474	phosphoglucomutase/phosphomannomutase	-	0.345472	0
CCNA_00083	88609	phosphoglucomutase/phosphomannomutase	-	1.03641	0
CCNA_00083	88611	phosphoglucomutase/phosphomannomutase	-	4.14566	0
	88692			4.3184	0
	88694			6.04575	0
	88705			2.4183	1.16456
	88707			2.07283	0.727848
	88725			1.90009	0
	88727			3.62745	0
	88754			5.18207	0
	88756			6.39123	0
	88937			4.14566	0
	88939			3.62745	0
	88967			2.59104	0
	88969			1.55462	0
	89002			8.80953	0.14557
	89004			11.5733	0.363924
purH	89070	phosphoribosylaminoimidazolecarboxamide formyltransferase/IMP cyclohydrolase	+	0.518207	0
purH	89381	phosphoribosylaminoimidazolecarboxamide formyltransferase/IMP cyclohydrolase	+	0.172736	0
purH	89388	phosphoribosylaminoimidazolecarboxamide formyltransferase/IMP cyclohydrolase	+	0.345472	0
purH	89390	phosphoribosylaminoimidazolecarboxamide formyltransferase/IMP cyclohydrolase	+	0.690943	0
purH	89392	phosphoribosylaminoimidazolecarboxamide formyltransferase/IMP cyclohydrolase	+	1.72736	0.800633
purH	89394	phosphoribosylaminoimidazolecarboxamide formyltransferase/IMP cyclohydrolase	+	1.20915	0.436709
purH	89436	phosphoribosylaminoimidazolecarboxamide formyltransferase/IMP cyclohydrolase	+	0.690943	0
purH	89438	phosphoribosylaminoimidazolecarboxamide formyltransferase/IMP cyclohydrolase	+	2.59104	0
purH	89508	phosphoribosylaminoimidazolecarboxamide formyltransferase/IMP cyclohydrolase	+	2.07283	0.0727848
purH	89510	phosphoribosylaminoimidazolecarboxamide formyltransferase/IMP cyclohydrolase	+	2.4183	0
purH	89615	phosphoribosylaminoimidazolecarboxamide formyltransferase/IMP cyclohydrolase	+	0.345472	0
purH	89631	phosphoribosylaminoimidazolecarboxamide formyltransferase/IMP cyclohydrolase	+	0.172736	0
purH	89633	phosphoribosylaminoimidazolecarboxamide formyltransferase/IMP cyclohydrolase	+	0.172736	0
purH	89727	phosphoribosylaminoimidazolecarboxamide formyltransferase/IMP cyclohydrolase	+	0.172736	0
purH	89760	phosphoribosylaminoimidazolecarboxamide formyltransferase/IMP cyclohydrolase	+	1.90009	0.363924
purH	89762	phosphoribosylaminoimidazolecarboxamide formyltransferase/IMP cyclohydrolase	+	4.14566	0.0727848
purH	89826	phosphoribosylaminoimidazolecarboxamide formyltransferase/IMP cyclohydrolase	+	0.863679	0
purH	89828	phosphoribosylaminoimidazolecarboxamide formyltransferase/IMP cyclohydrolase	+	0.172736	0.14557
purH	89961	phosphoribosylaminoimidazolecarboxamide formyltransferase/IMP cyclohydrolase	+	1.55462	0.0727848
purH	89963	phosphoribosylaminoimidazolecarboxamide formyltransferase/IMP cyclohydrolase	+	1.38189	0.0727848
purH	90084	phosphoribosylaminoimidazolecarboxamide formyltransferase/IMP cyclohydrolase	+	0	0.0727848
purH	90165	phosphoribosylaminoimidazolecarboxamide formyltransferase/IMP cyclohydrolase	+	0.172736	0
purH	90249	phosphoribosylaminoimidazolecarboxamide formyltransferase/IMP cyclohydrolase	+	0	0.0727848
purH	90351	phosphoribosylaminoimidazolecarboxamide formyltransferase/IMP cyclohydrolase	+	0.345472	0
purH	90353	phosphoribosylaminoimidazolecarboxamide formyltransferase/IMP cyclohydrolase	+	0.172736	0
purH	90602	phosphoribosylaminoimidazolecarboxamide formyltransferase/IMP cyclohydrolase	+	0.345472	0
purH	90604	phosphoribosylaminoimidazolecarboxamide formyltransferase/IMP cyclohydrolase	+	1.03641	0.0727848
purH	90639	phosphoribosylaminoimidazolecarboxamide formyltransferase/IMP cyclohydrolase	+	6.56396	0
purH	90641	phosphoribosylaminoimidazolecarboxamide formyltransferase/IMP cyclohydrolase	+	4.8366	0
CCNA_00085	90789	dienelactone hydrolase-related protein	+	1.72736	0
CCNA_00085	90791	dienelactone hydrolase-related protein	+	1.38189	0
CCNA_00085	90882	dienelactone hydrolase-related protein	+	5.70028	0.363924
CCNA_00085	91009	dienelactone hydrolase-related protein	+	0	0.0727848
CCNA_00085	91029	dienelactone hydrolase-related protein	+	6.56396	0
CCNA_00085	91031	dienelactone hydrolase-related protein	+	5.87302	0
CCNA_00085	91092	dienelactone hydrolase-related protein	+	0	0.0727848
CCNA_00085	91122	dienelactone hydrolase-related protein	+	6.7367	0
CCNA_00085	91124	dienelactone hydrolase-related protein	+	6.39123	0
CCNA_00085	91128	dienelactone hydrolase-related protein	+	2.4183	0.0727848
CCNA_00085	91130	dienelactone hydrolase-related protein	+	4.66387	0
CCNA_00085	91380	dienelactone hydrolase-related protein	+	3.28198	0
CCNA_00085	91382	dienelactone hydrolase-related protein	+	5.87302	0
CCNA_00085	91410	dienelactone hydrolase-related protein	+	4.14566	0
CCNA_00085	91412	dienelactone hydrolase-related protein	+	3.62745	0
gdhZ	91705	NAD-specific glutamate dehydrogenase GdhZ	-	0.518207	6.40507
gdhZ	91707	NAD-specific glutamate dehydrogenase GdhZ	-	0.518207	6.98734
gdhZ	91814	NAD-specific glutamate dehydrogenase GdhZ	-	0.172736	0
gdhZ	91815	NAD-specific glutamate dehydrogenase GdhZ	-	3.62745	8.00633
gdhZ	91817	NAD-specific glutamate dehydrogenase GdhZ	-	2.24557	9.09811
gdhZ	91944	NAD-specific glutamate dehydrogenase GdhZ	-	5.52755	13.4652
gdhZ	91946	NAD-specific glutamate dehydrogenase GdhZ	-	2.4183	12.0095
gdhZ	92034	NAD-specific glutamate dehydrogenase GdhZ	-	0.345472	10.1899
gdhZ	92036	NAD-specific glutamate dehydrogenase GdhZ	-	1.38189	10.9177
gdhZ	92115	NAD-specific glutamate dehydrogenase GdhZ	-	0	10.5538
gdhZ	92117	NAD-specific glutamate dehydrogenase GdhZ	-	0.690943	13.9019
gdhZ	92130	NAD-specific glutamate dehydrogenase GdhZ	-	0	13.8291
gdhZ	92132	NAD-specific glutamate dehydrogenase GdhZ	-	0.172736	15.7943
gdhZ	92373	NAD-specific glutamate dehydrogenase GdhZ	-	1.55462	2.11076
gdhZ	92375	NAD-specific glutamate dehydrogenase GdhZ	-	1.03641	2.54747
gdhZ	92397	NAD-specific glutamate dehydrogenase GdhZ	-	0.518207	3.27532
gdhZ	92399	NAD-specific glutamate dehydrogenase GdhZ	-	0.345472	5.09494
gdhZ	92468	NAD-specific glutamate dehydrogenase GdhZ	-	0	0.363924
gdhZ	92478	NAD-specific glutamate dehydrogenase GdhZ	-	0	2.4019
gdhZ	92480	NAD-specific glutamate dehydrogenase GdhZ	-	0	2.83861
gdhZ	92548	NAD-specific glutamate dehydrogenase GdhZ	-	0.172736	11.2089
gdhZ	92550	NAD-specific glutamate dehydrogenase GdhZ	-	0	11.5728
gdhZ	92610	NAD-specific glutamate dehydrogenase GdhZ	-	0	18.8513
gdhZ	92612	NAD-specific glutamate dehydrogenase GdhZ	-	0.172736	18.9968
gdhZ	92643	NAD-specific glutamate dehydrogenase GdhZ	-	0.172736	0
gdhZ	92679	NAD-specific glutamate dehydrogenase GdhZ	-	0.518207	46
gdhZ	92681	NAD-specific glutamate dehydrogenase GdhZ	-	0.345472	54.4431
gdhZ	92683	NAD-specific glutamate dehydrogenase GdhZ	-	0.345472	39.5222
gdhZ	92685	NAD-specific glutamate dehydrogenase GdhZ	-	0.863679	49.3481
gdhZ	92734	NAD-specific glutamate dehydrogenase GdhZ	-	0.863679	17.0317
gdhZ	92736	NAD-specific glutamate dehydrogenase GdhZ	-	0.690943	13.0285
gdhZ	92792	NAD-specific glutamate dehydrogenase GdhZ	-	0	0.0727848
gdhZ	92968	NAD-specific glutamate dehydrogenase GdhZ	-	0.172736	0
gdhZ	93015	NAD-specific glutamate dehydrogenase GdhZ	-	0.863679	48.8386
gdhZ	93017	NAD-specific glutamate dehydrogenase GdhZ	-	0.172736	45.7817
gdhZ	93036	NAD-specific glutamate dehydrogenase GdhZ	-	0.345472	11.1361
gdhZ	93038	NAD-specific glutamate dehydrogenase GdhZ	-	0.345472	10.9905
gdhZ	93040	NAD-specific glutamate dehydrogenase GdhZ	-	0	0.0727848
gdhZ	93052	NAD-specific glutamate dehydrogenase GdhZ	-	0	0.14557
gdhZ	93054	NAD-specific glutamate dehydrogenase GdhZ	-	0	0.0727848
gdhZ	93145	NAD-specific glutamate dehydrogenase GdhZ	-	0	0.363924
gdhZ	93154	NAD-specific glutamate dehydrogenase GdhZ	-	0	0.873418
gdhZ	93156	NAD-specific glutamate dehydrogenase GdhZ	-	0	1.38291
gdhZ	93198	NAD-specific glutamate dehydrogenase GdhZ	-	0.172736	17.5411
gdhZ	93200	NAD-specific glutamate dehydrogenase GdhZ	-	0.172736	17.8323
gdhZ	93301	NAD-specific glutamate dehydrogenase GdhZ	-	0	0.0727848
gdhZ	93401	NAD-specific glutamate dehydrogenase GdhZ	-	0	0.0727848
gdhZ	93403	NAD-specific glutamate dehydrogenase GdhZ	-	0	1.81962
gdhZ	93405	NAD-specific glutamate dehydrogenase GdhZ	-	0	1.60127
gdhZ	93407	NAD-specific glutamate dehydrogenase GdhZ	-	0	0.291139
gdhZ	93436	NAD-specific glutamate dehydrogenase GdhZ	-	0	0.218355
gdhZ	93482	NAD-specific glutamate dehydrogenase GdhZ	-	0	0.0727848
gdhZ	93483	NAD-specific glutamate dehydrogenase GdhZ	-	0	6.2595
gdhZ	93485	NAD-specific glutamate dehydrogenase GdhZ	-	0	5.45886
gdhZ	93531	NAD-specific glutamate dehydrogenase GdhZ	-	0	11.5728
gdhZ	93533	NAD-specific glutamate dehydrogenase GdhZ	-	0	6.98734
gdhZ	93600	NAD-specific glutamate dehydrogenase GdhZ	-	0	9.6076
gdhZ	93602	NAD-specific glutamate dehydrogenase GdhZ	-	0	9.82595
gdhZ	93652	NAD-specific glutamate dehydrogenase GdhZ	-	0	2.83861
gdhZ	93654	NAD-specific glutamate dehydrogenase GdhZ	-	0	2.4019
gdhZ	93664	NAD-specific glutamate dehydrogenase GdhZ	-	0	3.8576
gdhZ	93666	NAD-specific glutamate dehydrogenase GdhZ	-	0	2.32911
gdhZ	93705	NAD-specific glutamate dehydrogenase GdhZ	-	0	17.4684
gdhZ	93707	NAD-specific glutamate dehydrogenase GdhZ	-	0	15.8671
gdhZ	93708	NAD-specific glutamate dehydrogenase GdhZ	-	0	0.0727848
gdhZ	93728	NAD-specific glutamate dehydrogenase GdhZ	-	0	0.0727848
gdhZ	93759	NAD-specific glutamate dehydrogenase GdhZ	-	0	0.14557
gdhZ	93768	NAD-specific glutamate dehydrogenase GdhZ	-	0.345472	6.62342
gdhZ	93770	NAD-specific glutamate dehydrogenase GdhZ	-	0	8.58861
gdhZ	93826	NAD-specific glutamate dehydrogenase GdhZ	-	0	2.76582
gdhZ	93828	NAD-specific glutamate dehydrogenase GdhZ	-	0	4.07595
gdhZ	93847	NAD-specific glutamate dehydrogenase GdhZ	-	0	0.218355
gdhZ	93849	NAD-specific glutamate dehydrogenase GdhZ	-	0	0.800633
gdhZ	93851	NAD-specific glutamate dehydrogenase GdhZ	-	0	0.509494
gdhZ	93942	NAD-specific glutamate dehydrogenase GdhZ	-	1.20915	52.3323
gdhZ	93944	NAD-specific glutamate dehydrogenase GdhZ	-	0.863679	58.7374
gdhZ	93946	NAD-specific glutamate dehydrogenase GdhZ	-	0	0.0727848
gdhZ	93954	NAD-specific glutamate dehydrogenase GdhZ	-	0	0.363924
gdhZ	93956	NAD-specific glutamate dehydrogenase GdhZ	-	0	0.0727848
gdhZ	94007	NAD-specific glutamate dehydrogenase GdhZ	-	0	0.873418
gdhZ	94008	NAD-specific glutamate dehydrogenase GdhZ	-	0	0.14557
gdhZ	94009	NAD-specific glutamate dehydrogenase GdhZ	-	0.518207	16.8861
gdhZ	94011	NAD-specific glutamate dehydrogenase GdhZ	-	0	37.7025
gdhZ	94013	NAD-specific glutamate dehydrogenase GdhZ	-	0.345472	36.3924
gdhZ	94044	NAD-specific glutamate dehydrogenase GdhZ	-	1.38189	10.4082
gdhZ	94046	NAD-specific glutamate dehydrogenase GdhZ	-	0.172736	13.538
gdhZ	94048	NAD-specific glutamate dehydrogenase GdhZ	-	0	0.0727848
gdhZ	94150	NAD-specific glutamate dehydrogenase GdhZ	-	0	0.0727848
gdhZ	94169	NAD-specific glutamate dehydrogenase GdhZ	-	0.518207	0
gdhZ	94311	NAD-specific glutamate dehydrogenase GdhZ	-	0	0.14557
gdhZ	94313	NAD-specific glutamate dehydrogenase GdhZ	-	0	0.291139
gdhZ	94372	NAD-specific glutamate dehydrogenase GdhZ	-	0.518207	7.86076
gdhZ	94374	NAD-specific glutamate dehydrogenase GdhZ	-	0.172736	5.60443
gdhZ	94394	NAD-specific glutamate dehydrogenase GdhZ	-	0	0.218355
gdhZ	94426	NAD-specific glutamate dehydrogenase GdhZ	-	0	0.0727848
gdhZ	94491	NAD-specific glutamate dehydrogenase GdhZ	-	0	0.0727848
gdhZ	94507	NAD-specific glutamate dehydrogenase GdhZ	-	0.172736	0
gdhZ	94564	NAD-specific glutamate dehydrogenase GdhZ	-	0.172736	8.22469
gdhZ	94566	NAD-specific glutamate dehydrogenase GdhZ	-	0	5.75
gdhZ	94626	NAD-specific glutamate dehydrogenase GdhZ	-	0	22.5633
gdhZ	94628	NAD-specific glutamate dehydrogenase GdhZ	-	0.863679	22.4905
gdhZ	94679	NAD-specific glutamate dehydrogenase GdhZ	-	0	3.20253
gdhZ	94681	NAD-specific glutamate dehydrogenase GdhZ	-	0.172736	5.02215
gdhZ	94721	NAD-specific glutamate dehydrogenase GdhZ	-	0	0.0727848
gdhZ	94749	NAD-specific glutamate dehydrogenase GdhZ	-	0	11.2817
gdhZ	94751	NAD-specific glutamate dehydrogenase GdhZ	-	0	11.3544
gdhZ	94761	NAD-specific glutamate dehydrogenase GdhZ	-	0	0.509494
gdhZ	94763	NAD-specific glutamate dehydrogenase GdhZ	-	0	0.363924
gdhZ	94779	NAD-specific glutamate dehydrogenase GdhZ	-	0.172736	11.4272
gdhZ	94781	NAD-specific glutamate dehydrogenase GdhZ	-	0	8.73418
gdhZ	94785	NAD-specific glutamate dehydrogenase GdhZ	-	1.20915	86.614
gdhZ	94787	NAD-specific glutamate dehydrogenase GdhZ	-	0.345472	76.3513
gdhZ	94975	NAD-specific glutamate dehydrogenase GdhZ	-	0	0.0727848
gdhZ	94983	NAD-specific glutamate dehydrogenase GdhZ	-	0	12.8101
gdhZ	94985	NAD-specific glutamate dehydrogenase GdhZ	-	0	9.82595
gdhZ	94986	NAD-specific glutamate dehydrogenase GdhZ	-	0.345472	16.4494
gdhZ	94988	NAD-specific glutamate dehydrogenase GdhZ	-	0	19.5063
gdhZ	95007	NAD-specific glutamate dehydrogenase GdhZ	-	0	6.62342
gdhZ	95009	NAD-specific glutamate dehydrogenase GdhZ	-	0	8.58861
gdhZ	95071	NAD-specific glutamate dehydrogenase GdhZ	-	0	3.8576
gdhZ	95073	NAD-specific glutamate dehydrogenase GdhZ	-	0.518207	47.4557
gdhZ	95075	NAD-specific glutamate dehydrogenase GdhZ	-	1.03641	72.8576
gdhZ	95143	NAD-specific glutamate dehydrogenase GdhZ	-	1.90009	6.33228
gdhZ	95145	NAD-specific glutamate dehydrogenase GdhZ	-	2.76377	5.60443
gdhZ	95146	NAD-specific glutamate dehydrogenase GdhZ	-	0	0.291139
gdhZ	95246	NAD-specific glutamate dehydrogenase GdhZ	-	0	0.14557
gdhZ	95334	NAD-specific glutamate dehydrogenase GdhZ	-	0.172736	14.193
gdhZ	95336	NAD-specific glutamate dehydrogenase GdhZ	-	0.172736	21.7627
gdhZ	95397	NAD-specific glutamate dehydrogenase GdhZ	-	0	4.51266
gdhZ	95399	NAD-specific glutamate dehydrogenase GdhZ	-	0	5.09494
gdhZ	95415	NAD-specific glutamate dehydrogenase GdhZ	-	0.172736	28.8956
gdhZ	95417	NAD-specific glutamate dehydrogenase GdhZ	-	0.345472	28.4589
gdhZ	95420	NAD-specific glutamate dehydrogenase GdhZ	-	0	0.14557
gdhZ	95529	NAD-specific glutamate dehydrogenase GdhZ	-	0.345472	20.0158
gdhZ	95531	NAD-specific glutamate dehydrogenase GdhZ	-	0	20.3798
gdhZ	95592	NAD-specific glutamate dehydrogenase GdhZ	-	0.172736	15.9399
gdhZ	95594	NAD-specific glutamate dehydrogenase GdhZ	-	0	13.9019
gdhZ	95613	NAD-specific glutamate dehydrogenase GdhZ	-	0	1.23734
gdhZ	95615	NAD-specific glutamate dehydrogenase GdhZ	-	0	3.8576
gdhZ	95637	NAD-specific glutamate dehydrogenase GdhZ	-	0.345472	8.00633
gdhZ	95639	NAD-specific glutamate dehydrogenase GdhZ	-	0	7.93355
gdhZ	95643	NAD-specific glutamate dehydrogenase GdhZ	-	1.38189	40.1044
gdhZ	95645	NAD-specific glutamate dehydrogenase GdhZ	-	0.863679	44.326
gdhZ	95649	NAD-specific glutamate dehydrogenase GdhZ	-	0	0.0727848
gdhZ	95667	NAD-specific glutamate dehydrogenase GdhZ	-	0	0.0727848
gdhZ	95669	NAD-specific glutamate dehydrogenase GdhZ	-	0	0.0727848
gdhZ	95882	NAD-specific glutamate dehydrogenase GdhZ	-	0	0.14557
gdhZ	95884	NAD-specific glutamate dehydrogenase GdhZ	-	0	0.0727848
gdhZ	95887	NAD-specific glutamate dehydrogenase GdhZ	-	0	0.0727848
gdhZ	95888	NAD-specific glutamate dehydrogenase GdhZ	-	0	0.218355
gdhZ	95893	NAD-specific glutamate dehydrogenase GdhZ	-	0	0.14557
gdhZ	96008	NAD-specific glutamate dehydrogenase GdhZ	-	0	3.49367
gdhZ	96010	NAD-specific glutamate dehydrogenase GdhZ	-	0	2.76582
gdhZ	96161	NAD-specific glutamate dehydrogenase GdhZ	-	0	0.0727848
gdhZ	96222	NAD-specific glutamate dehydrogenase GdhZ	-	0.172736	0
gdhZ	96231	NAD-specific glutamate dehydrogenase GdhZ	-	0	0.0727848
gdhZ	96243	NAD-specific glutamate dehydrogenase GdhZ	-	0.172736	10.9177
gdhZ	96245	NAD-specific glutamate dehydrogenase GdhZ	-	0	9.09811
gdhZ	96264	NAD-specific glutamate dehydrogenase GdhZ	-	0.345472	0
gdhZ	96277	NAD-specific glutamate dehydrogenase GdhZ	-	0.345472	0
gdhZ	96279	NAD-specific glutamate dehydrogenase GdhZ	-	0.518207	0
	96317			6.04575	0
	96319			7.08217	0
	96321			0.172736	0
	96323			0.345472	0
	96328			1.72736	0.0727848
	96330			2.59104	0
	96336			0.345472	0
	96351			0.690943	0
	96353			1.20915	0
	96375			1.38189	0
	96377			1.55462	0
	96396			3.28198	0
	96398			2.59104	0
	96402			0.345472	0
	96420			5.87302	0.291139
	96422			5.18207	0.363924
	96523			0	0.0727848
	96588			3.62745	0.0727848
	96590			5.00934	0.0727848
	96594			9.155	0.800633
	96596			12.0915	4.07595
	96615			0.690943	0
	96617			0.345472	0
CCNA_00087	96996	PerM-family permease	-	2.59104	0
CCNA_00087	96998	PerM-family permease	-	2.07283	0
CCNA_00087	97009	PerM-family permease	-	19.0009	3.3481
CCNA_00087	97011	PerM-family permease	-	24.0103	3.71203
CCNA_00087	97126	PerM-family permease	-	13.4734	0.727848
CCNA_00087	97128	PerM-family permease	-	12.6097	1.23734
CCNA_00087	97252	PerM-family permease	-	12.0915	0
CCNA_00087	97254	PerM-family permease	-	11.746	0.0727848
CCNA_00087	97315	PerM-family permease	-	7.60038	0
CCNA_00087	97317	PerM-family permease	-	5.87302	0
CCNA_00087	97390	PerM-family permease	-	0	0.14557
CCNA_00087	97441	PerM-family permease	-	10.1914	0
CCNA_00087	97443	PerM-family permease	-	6.21849	0
CCNA_00087	97467	PerM-family permease	-	0.172736	0
CCNA_00087	97640	PerM-family permease	-	0.863679	0
CCNA_00087	97642	PerM-family permease	-	0.345472	0
	97740			0.518207	0
	97742			1.20915	0
	97755			3.28198	0
	97757			5.00934	0
	97804			1.20915	0
	97806			1.20915	0
	97822			0.345472	0
	97824			0.172736	0
	97826			15.3735	5.31329
	97828			16.2372	5.67722
CCNA_00088	97866	HerA helicase-related ATPase	+	0.172736	0
CCNA_00088	98278	HerA helicase-related ATPase	+	0.172736	0
CCNA_00088	98326	HerA helicase-related ATPase	+	9.155	0
CCNA_00088	98328	HerA helicase-related ATPase	+	8.46406	0
CCNA_00088	98362	HerA helicase-related ATPase	+	3.45472	0
CCNA_00088	98364	HerA helicase-related ATPase	+	4.3184	0
CCNA_00088	98503	HerA helicase-related ATPase	+	6.90943	0.0727848
CCNA_00088	98505	HerA helicase-related ATPase	+	7.94585	0
CCNA_00088	98551	HerA helicase-related ATPase	+	5.87302	0
CCNA_00088	98553	HerA helicase-related ATPase	+	5.87302	0
CCNA_00088	98627	HerA helicase-related ATPase	+	0	0.0727848
CCNA_00088	98676	HerA helicase-related ATPase	+	2.59104	0
CCNA_00088	98678	HerA helicase-related ATPase	+	2.24557	0
CCNA_00088	98698	HerA helicase-related ATPase	+	0.863679	0.0727848
CCNA_00088	98740	HerA helicase-related ATPase	+	14.1643	2.54747
CCNA_00088	98742	HerA helicase-related ATPase	+	10.3641	2.62025
CCNA_00088	98783	HerA helicase-related ATPase	+	8.46406	0.0727848
CCNA_00088	98785	HerA helicase-related ATPase	+	5.35481	0
CCNA_00088	98824	HerA helicase-related ATPase	+	6.56396	0
CCNA_00088	98826	HerA helicase-related ATPase	+	13.3007	0
CCNA_00088	98828	HerA helicase-related ATPase	+	8.98226	0.14557
CCNA_00088	99070	HerA helicase-related ATPase	+	5.18207	0
CCNA_00088	99072	HerA helicase-related ATPase	+	3.10924	0
CCNA_00088	99100	HerA helicase-related ATPase	+	1.03641	0
CCNA_00088	99102	HerA helicase-related ATPase	+	1.20915	0
CCNA_00088	99105	HerA helicase-related ATPase	+	0	0.0727848
CCNA_00088	99297	HerA helicase-related ATPase	+	1.20915	0
CCNA_00088	99299	HerA helicase-related ATPase	+	3.45472	0
CCNA_00089	99466	MHYT/PAS-family GGDEF/EAL protein	-	1.55462	0
CCNA_00089	99468	MHYT/PAS-family GGDEF/EAL protein	-	0.863679	0
CCNA_00089	99568	MHYT/PAS-family GGDEF/EAL protein	-	1.90009	0
CCNA_00089	99570	MHYT/PAS-family GGDEF/EAL protein	-	2.07283	0
CCNA_00089	99606	MHYT/PAS-family GGDEF/EAL protein	-	8.98226	0
CCNA_00089	99608	MHYT/PAS-family GGDEF/EAL protein	-	7.77311	0.218355
CCNA_00089	99777	MHYT/PAS-family GGDEF/EAL protein	-	0.518207	0
CCNA_00089	99819	MHYT/PAS-family GGDEF/EAL protein	-	0.518207	0.0727848
CCNA_00089	99821	MHYT/PAS-family GGDEF/EAL protein	-	1.20915	0
CCNA_00089	99833	MHYT/PAS-family GGDEF/EAL protein	-	3.62745	0
CCNA_00089	99835	MHYT/PAS-family GGDEF/EAL protein	-	3.62745	0
CCNA_00089	99865	MHYT/PAS-family GGDEF/EAL protein	-	8.98226	0
CCNA_00089	99867	MHYT/PAS-family GGDEF/EAL protein	-	7.2549	0
CCNA_00089	99968	MHYT/PAS-family GGDEF/EAL protein	-	5.18207	0
CCNA_00089	99970	MHYT/PAS-family GGDEF/EAL protein	-	8.46406	0
CCNA_00089	100001	MHYT/PAS-family GGDEF/EAL protein	-	0.172736	0
CCNA_00089	100047	MHYT/PAS-family GGDEF/EAL protein	-	7.60038	0
CCNA_00089	100049	MHYT/PAS-family GGDEF/EAL protein	-	10.1914	0
CCNA_00089	100116	MHYT/PAS-family GGDEF/EAL protein	-	1.72736	0
CCNA_00089	100118	MHYT/PAS-family GGDEF/EAL protein	-	2.07283	0
CCNA_00089	100167	MHYT/PAS-family GGDEF/EAL protein	-	7.42764	0
CCNA_00089	100169	MHYT/PAS-family GGDEF/EAL protein	-	7.77311	0
CCNA_00089	100201	MHYT/PAS-family GGDEF/EAL protein	-	3.10924	0
CCNA_00089	100203	MHYT/PAS-family GGDEF/EAL protein	-	1.90009	0
CCNA_00089	100303	MHYT/PAS-family GGDEF/EAL protein	-	2.4183	0
CCNA_00089	100305	MHYT/PAS-family GGDEF/EAL protein	-	2.76377	0
CCNA_00089	100333	MHYT/PAS-family GGDEF/EAL protein	-	0.518207	0
CCNA_00089	100335	MHYT/PAS-family GGDEF/EAL protein	-	1.20915	0
CCNA_00089	100390	MHYT/PAS-family GGDEF/EAL protein	-	4.3184	0.0727848
CCNA_00089	100392	MHYT/PAS-family GGDEF/EAL protein	-	4.66387	0
CCNA_00089	100565	MHYT/PAS-family GGDEF/EAL protein	-	0.172736	0
CCNA_00089	100567	MHYT/PAS-family GGDEF/EAL protein	-	0.518207	0
CCNA_00089	100786	MHYT/PAS-family GGDEF/EAL protein	-	0.690943	0
CCNA_00089	100788	MHYT/PAS-family GGDEF/EAL protein	-	1.38189	0
CCNA_00089	100809	MHYT/PAS-family GGDEF/EAL protein	-	0	0.0727848
CCNA_00089	100860	MHYT/PAS-family GGDEF/EAL protein	-	3.45472	0
CCNA_00089	100862	MHYT/PAS-family GGDEF/EAL protein	-	1.38189	0
CCNA_00089	100981	MHYT/PAS-family GGDEF/EAL protein	-	0.863679	0
CCNA_00089	100982	MHYT/PAS-family GGDEF/EAL protein	-	0.518207	0
CCNA_00089	101104	MHYT/PAS-family GGDEF/EAL protein	-	7.08217	5.60443
CCNA_00089	101106	MHYT/PAS-family GGDEF/EAL protein	-	7.2549	7.27848
CCNA_00089	101489	MHYT/PAS-family GGDEF/EAL protein	-	14.3371	0.363924
CCNA_00089	101491	MHYT/PAS-family GGDEF/EAL protein	-	51.1298	0.800633
[truncated: 94,974 more rows]

## Sheet: CDS Tn-insertion Ratio
						Tn-insertion Per Million (TnPM)
CDS	CDS ID	Start	End	Strand	Functional annotation	NA1000(Kan+Nal)	NA1000(Kan+Nal+Vanco)	NA1000(Kan+Nal+Vanco)/NA1000(Kan+Nal) Ratio
CCNA_00324	CCNA_00324	337932	338390	-	ExbD-family protein	310.051	258060	832.313
CCNA_03052	CCNA_03052	3206175	3207347	-	acyltransferase	757.072	531507	702.056
CCNA_03108	CCNA_03108	3257575	3260856	-	TonB-dependent outer membrane receptor	15982.8	1.02851e+07	643.509
CCNA_01751	CCNA_01751	1878709	1879809	+	aminodeoxychorismate lyase	1433.34	223746	156.102
CCNA_02243	CCNA_02243	2391809	2393164	+	D-alanyl-D-alanine serine-type carboxypeptidase	1427.88	179071	125.41
CCNA_00086	CCNA_00086	91467	96290	-	NAD-specific glutamate dehydrogenase	835.317	23984	28.7124
nuoM	CCNA_02016	2162766	2164268	-	NADH-quinone oxidoreductase chain M	115.794	769.211	6.64294
CCNA_03281	CCNA_03281	3451086	3451583	+	AsnC-family transcriptional regulator	1524.12	7675.34	5.03592
nuoA	CCNA_02033	2177095	2177472	-	NADH-quinone oxidoreductase chain A	17.7272	83.3278	4.70056
CCNA_03650	CCNA_03650	3808003	3808731	+	mannose-1-phosphate guanyltransferase	60.6648	226.219	3.729
CCNA_03762	CCNA_03762	3931582	3931680	+	acetolactate synthase-related protein	122.036	428.645	3.51244
nuoI	CCNA_02020	2167336	2167827	-	NADH-quinone oxidoreductase chain I	43.0116	141.241	3.2838
CCNA_00398	CCNA_00398	415406	416764	-	hypothetical protein	5381.8	17204.8	3.19685
CCNA_03397	CCNA_03397	3568610	3568840	-	conserved coiled-coil domain protein	109.969	304.86	2.77225
CCNA_01333	CCNA_01333	1446332	1446724	-	hypothetical protein	122.666	302.58	2.46669
nuoK	CCNA_02018	2166334	2166639	-	NADH-quinone oxidoreductase chain K	50.8467	113.119	2.22471
CCNA_02025	CCNA_02025	2172762	2173028	-	hypothetical protein	744.863	1610.46	2.1621
CCNA_03862	CCNA_03862	4024198	4024818	+	thiamine monophosphate synthase TenI	163.742	353.407	2.15831
nuoE	CCNA_02027	2173251	2173937	-	NADH-quinone oxidoreductase chain E	391.472	727.514	1.85841
ruvB	CCNA_03344	3524183	3525223	-	Holliday junction DNA helicase RuvB	242.281	431.456	1.78081
CCNA_03996	CCNA_03996	3789044	3789103	-	hypothetical protein	42.3765	71.9903	1.69882
dgcA	CCNA_03394	3565573	3566286	+	GGDEF diguanylate cyclase DgcA	223.902	362.968	1.6211
CCNA_03604	CCNA_03604	3758872	3759210	-	hypothetical protein	63.8492	102.673	1.60806
ubiB	CCNA_03824	3989897	3991405	+	2-polyprenylphenol 6-hydroxylase accessory protein UbiB	552.676	873.311	1.58015
CCNA_02390	CCNA_02390	2534303	2535016	+	phosphoglycolate phosphatase	245.261	381.968	1.55739
CCNA_03399	CCNA_03399	3569377	3569994	-	3-polyprenyl-4-hydroxybenzoate decarboxylase	192.118	298.356	1.55299
CCNA_01534	CCNA_01534	1643010	1643408	+	hypothetical protein	1323.73	1917.68	1.44869
CCNA_02088	CCNA_02088	2237630	2237962	+	HesB protein family	172.812	231.573	1.34003
nuoF	CCNA_02024	2171439	2172758	-	NADH-quinone oxidoreductase chain F	59.6548	75.139	1.25956
CCNA_01740	CCNA_01740	1869866	1870144	-	SSU ribosomal protein S18P	142.473	175.666	1.23298
CCNA_02952	CCNA_02952	3112113	3112238	+	hypothetical protein	68.3814	84.0981	1.22984
CCNA_03798	CCNA_03798	3961164	3962495	-	tRNA 2-methylthioadenosine synthase-like protein	273.659	313.34	1.145
CCNA_02081	CCNA_02081	2231825	2232427	-	Sec-independent protein translocase protein tatB	167.869	190.104	1.13246
CCNA_02519	CCNA_02519	2669181	2670650	-	aspartyl/glutamyl-tRNA(Asn/Gln) amidotransferase subunit A	273.665	298.657	1.09132
nuoG	CCNA_02023	2169373	2171433	-	NADH-quinone oxidoreductase chain G	82.7954	89.5765	1.0819
CCNA_03103	CCNA_03103	3253928	3254530	+	shikimate kinase	291.277	310.104	1.06464
nuoN	CCNA_02015	2161313	2162773	-	NADH-quinone oxidoreductase chain N	55.0167	58.5057	1.06342
CCNA_01378	CCNA_01378	1492535	1493107	+	protein-L-isoaspartate O-methyltransferase	439.758	459.601	1.04512
CCNA_00102	CCNA_00102	113151	113375	+	conserved hypothetical protein	40.938	42.7598	1.0445
CCNA_02813	CCNA_02813	2970103	2970537	+	transposase	83.7673	87.2846	1.04199
CCNA_02630	CCNA_02630	2781006	2781527	+	hypothetical protein	585.143	608.745	1.04034
CCNA_02030	CCNA_02030	2175516	2175911	-	hypothetical protein	1190.73	1237.63	1.03939
CCNA_01465	CCNA_01465	1572606	1574201	+	methyl-accepting chemotaxis protein	688.573	705.772	1.02498
CCNA_01097	CCNA_01097	1203412	1203768	-	LSU ribosomal protein L20P	59.7224	59.9754	1.00423
CCNA_02675	CCNA_02675	2828746	2829240	+	transposase	164.15	160.292	0.976495
rplO	CCNA_01325	1440388	1440873	+	LSU ribosomal protein L15P	59.4176	57.1406	0.961677
CCNA_03051	CCNA_03051	3205573	3205971	-	hypothetical protein	1411.54	1352.68	0.9583
CCNA_01605	CCNA_01605	1725350	1725889	-	NADPH-dependent FMN reductase family protein	815.967	772.047	0.946174
CCNA_02329	CCNA_02329	2471231	2472748	+	exodeoxyribonuclease VII large subunit	434.324	410.462	0.94506
CCNA_03789	CCNA_03789	3954823	3955206	-	hypothetical protein	333.575	306.429	0.918621
CCNA_01681	CCNA_01681	1808851	1809357	+	RimI-like acetyltransferase	162.19	147.493	0.909385
CCNA_03812	CCNA_03812	3975911	3976462	+	AhpD-family alkylhydroperoxidase	973.014	878.248	0.902606
CCNA_01620	CCNA_01620	1741064	1741558	+	2-amino-4-hydroxy-6-hydroxymethyldihydropteridine pyrophosphokinase	206.868	186.292	0.900532
lpxK	CCNA_00303	317027	318034	-	tetraacyldisaccharide-1-P 4'-kinase	129.602	113.902	0.87886
CCNA_02960	CCNA_02960	3117044	3117358	+	HTH DNA-binding protein	245.762	215.27	0.87593
CCNA_00304	CCNA_00304	318031	319308	-	3-deoxy-D-manno-octulosonic-acid transferase	131.779	113.434	0.86079
CCNA_02175	CCNA_02175	2327877	2328401	-	hypothetical protein	364.535	308.795	0.847093
CCNA_00116	CCNA_00116	126407	127753	-	phosphoglucosamine mutase	134.155	112.592	0.839271
CCNA_03960	CCNA_03960	2127185	2127355	-	hypothetical protein	452.022	377.853	0.835918
CCNA_03065	CCNA_03065	3216939	3217313	+	cytochrome c family protein	594.321	496.277	0.835033
CCNA_02764	CCNA_02764	2926215	2926454	-	hypothetical protein	734.44	610.012	0.83058
ompW	CCNA_01475	1582599	1583243	+	OmpW family outer membrane protein	848.061	699.809	0.825187
CCNA_02963	CCNA_02963	3119317	3119577	-	conserved hypothetical protein	115.748	94.364	0.815254
CCNA_00847	CCNA_00847	920836	921303	+	leucine-responsive regulatory protein	367.319	296.838	0.808122
CCNA_00927	CCNA_00927	1003804	1004418	-	hypothetical protein	211	170.306	0.807136
CCNA_02251	CCNA_02251	2399868	2400707	-	methylglutaconyl-CoA hydratase	214.001	172.082	0.80412
CCNA_02597	CCNA_02597	2744512	2744892	-	conserved hypothetical protein	176.838	141.378	0.799481
CCNA_03515	CCNA_03515	3672544	3672705	-	hypothetical protein	363.903	290.702	0.798847
CCNA_02870	CCNA_02870	3020768	3021184	-	phage protein	166.211	131.982	0.794066
CCNA_01367	CCNA_01367	1482331	1483221	+	nicotinate-nucleotide--dimethylbenzimidazole phosphoribosyltransferase	695.151	549.938	0.791106
CCNA_01858	CCNA_01858	1990867	1991769	+	AraC-family transcriptional regulator	804.733	630.14	0.783042
CCNA_03526	CCNA_03526	3683299	3683442	+	hypothetical protein	529.41	414.4	0.782759
CCNA_02354	CCNA_02354	2493653	2494216	+	phosphohydrolase, MutT/nudix family protein	669.653	517.45	0.772714
CCNA_00263	CCNA_00263	275815	276237	-	hypothetical protein	1407.62	1067.08	0.758075
CCNA_02060	CCNA_02060	2209891	2210274	-	CrcB family protein	442.744	330.429	0.74632
CCNA_01934	CCNA_01934	2078166	2078567	-	HesB protein family	120.603	89.7307	0.744018
rplN	CCNA_01316	1436536	1436904	+	LSU ribosomal protein L14P	15.0441	11.1768	0.742935
CCNA_00870	CCNA_00870	950449	950886	-	conserved hypothetical protein	876.532	644.335	0.735095
CCNA_00055	CCNA_00055	58201	58608	-	ferric uptake regulation protein	339.147	247.831	0.730748
CCNA_03288	CCNA_03288	3456818	3457006	+	YcfA superfamily protein	239.051	171.156	0.71598
CCNA_02582	CCNA_02582	2732176	2732322	+	hypothetical protein	332.534	236.451	0.711057
CCNA_01597	CCNA_01597	1718983	1719228	-	RHH DNA-binding protein	222.027	157.112	0.707626
dnaG	CCNA_03144	3296493	3298424	-	DNA primase	213.628	150.411	0.704079
CCNA_01559	CCNA_01559	1675960	1676727	+	2-deoxy-D-gluconate 3-dehydrogenase	966.212	668.874	0.692264
CCNA_00678	CCNA_00678	734576	735007	-	LSU ribosomal protein L11P	14.84	10.2342	0.689635
nuoL	CCNA_02017	2164265	2166325	-	NADH-quinone oxidoreductase chain L	616.774	418.577	0.678654
CCNA_03975	CCNA_03975	2903734	2903886	-	hypothetical protein	5.23361	3.55128	0.678552
CCNA_01342	CCNA_01342	1455951	1457252	+	ATPase, AAA family	645.225	436.837	0.67703
CCNA_03763	CCNA_03763	3931762	3932676	-	deacetylase	1032.98	694.341	0.672175
CCNA_01238	CCNA_01238	1363636	1364364	-	EF-hand domain protein	796.369	535.219	0.672075
tolA	CCNA_03339	3520731	3521543	-	TolA protein	27.9585	18.6292	0.666316
CCNA_03359	CCNA_03359	3537302	3538492	+	phosphoglycerate kinase	78.9455	51.9738	0.658351
CCNA_03212	CCNA_03212	3375108	3375323	-	hypothetical protein	185.396	121.609	0.655941
CCNA_00530	CCNA_00530	542581	543099	+	LSU ribosomal protein L10P	17.8356	11.6945	0.655682
CCNA_00761	CCNA_00761	820655	820864	-	conserved hypothetical protein	147.217	96.508	0.655548
bamE	CCNA_01427	1544458	1544940	-	beta-barrel assembly machine (BAM) protein BamE	196.962	129.09	0.655406
ihfA	CCNA_01433	1548563	1548865	+	integration host factor alpha-subunit	228.736	149.069	0.651707
CCNA_02868	CCNA_02868	3020152	3020331	-	conserved hypothetical phage protein	6.16326	4.00446	0.649731
CCNA_03276	CCNA_03276	3442782	3443771	+	glycerophosphoryl diester phosphodiesterase	971.482	628.6	0.647053
CCNA_02091	CCNA_02091	2239178	2240098	+	conserved hypothetical protein	689.064	443.442	0.643542
CCNA_01686	CCNA_01686	1813006	1814112	+	exopolyphosphatase GppA	1139.26	727.564	0.638626
CCNA_02595	CCNA_02595	2743138	2743458	-	Zn finger TFIIB-family transcription factor	1102.71	703.371	0.637858
CCNA_03747	CCNA_03747	3917092	3918117	-	glycosyltransferase	303.468	193.204	0.636654
CCNA_01362	CCNA_01362	1477912	1478580	+	two-component response regulator	675.641	422.212	0.624906
CCNA_01853	CCNA_01853	1985425	1985829	+	hypothetical protein	419.734	259.781	0.618918
CCNA_03698	CCNA_03698	3865250	3865684	+	putative thiol-disulfide oxidoreductase	323.464	199.285	0.616094
CCNA_00071	CCNA_00071	72950	73636	+	uroporphyrinogen-III synthase	23.6201	14.5143	0.61449
CCNA_01786	CCNA_01786	1913996	1914736	+	EcsC family protein	412.317	252.421	0.6122
CCNA_01749	CCNA_01749	1877029	1877265	+	acyl carrier protein	8.12587	4.96119	0.610543
CCNA_00893	CCNA_00893	972738	973802	+	helix-turn-helix DNA-binding protein	183.776	111.859	0.60867
CCNA_01535	CCNA_01535	1643665	1644168	+	single-strand DNA binding protein	249.897	151.443	0.606022
ybgT	CCNA_00802	867576	867695	+	cyd operon protein YbgT	727.935	438.997	0.603072
CCNA_02554	CCNA_02554	2702239	2702601	+	conserved hypothetical protein	354.211	212.076	0.598729
cgtA	CCNA_00317	331907	332971	-	GTP-binding protein CgtA	36.6353	21.8589	0.596664
CCNA_00419	CCNA_00419	430733	431269	+	fasciclin domain cell surface protein	471.744	280.997	0.595655
CCNA_02198	CCNA_02198	2347464	2348474	-	trans-isoprenyl diphosphate synthase	260.234	154.953	0.595436
CCNA_02146	CCNA_02146	2303983	2304447	+	hypothetical protein	680.483	403.788	0.593384
CCNA_02991	CCNA_02991	3144404	3144898	+	transposase	164.15	97.2916	0.592699
CCNA_03545	CCNA_03545	3702077	3702508	+	iojap protein family	306.748	179.234	0.584304
CCNA_01641	CCNA_01641	1761961	1762896	+	2-nitropropane dioxygenase family protein	1327.98	775.694	0.584115
CCNA_01984	CCNA_01984	2130172	2130435	-	FlhB-like flagellar protein	502.689	291.414	0.579711
CCNA_01973	CCNA_01973	2118945	2119154	-	hypothetical protein	569.654	329.508	0.578435
CCNA_02874	CCNA_02874	3023772	3024188	-	phage prohead protease	462.866	266.982	0.576803
CCNA_03597	CCNA_03597	3749725	3750126	-	acetylglutamate kinase	471.842	271.731	0.575893
iolA	CCNA_01360	1475884	1477386	+	malonate-semialdehyde dehydrogenase IolA	2099.82	1203.21	0.573006
CCNA_01135	CCNA_01135	1238972	1239289	-	hypothetical protein	18.0345	10.3208	0.572277
rplR	CCNA_01322	1439060	1439410	+	LSU ribosomal protein L18P	12.0511	6.87465	0.57046
CCNA_03540	CCNA_03540	3697408	3698064	+	conserved hypothetical membrane protein	1539.09	872.011	0.566577
rpsC	CCNA_01312	1434874	1435626	+	SSU ribosomal protein S3P	25.8926	14.6221	0.564722
divK	CCNA_02547	2695941	2696318	-	response regulator receiver protein DivK	12.9807	7.32784	0.564517
CCNA_02066	CCNA_02066	2218017	2218730	-	phytoene/squalene synthase family protein	1555.29	875.968	0.563219
CCNA_02207	CCNA_02207	2354920	2355870	+	conserved hypothetical protein	2709.72	1521.95	0.561661
CCNA_02290	CCNA_02290	2437686	2438333	-	hypothetical protein	3553.66	1992.86	0.560791
CCNA_02242	CCNA_02242	2391126	2391560	-	PHB granule-associated protein, phasin2	337.704	189.285	0.560505
CCNA_03861	CCNA_03861	4023532	4024185	-	pyridoxal 5'-phosphate dependent enzyme class III	639.526	356.96	0.558164
CCNA_01771	CCNA_01771	1898688	1898930	-	hypothetical protein	333.466	186.062	0.557963
brnT	CCNA_00522	536509	536805	-	BrnT-related ribonuclease toxin	707.924	393.968	0.556512
CCNA_03956	CCNA_03956	1845242	1845427	-	hypothetical protein	447.792	249.105	0.556296
CCNA_01018	CCNA_01018	1099898	1100821	-	D-galactose 1-dehydrogenase	1216.03	673.492	0.553847
CCNA_02150	CCNA_02150	2307274	2308158	-	dimethylallyltransferase/geranyltranstransferase	30.4376	16.8377	0.553188
CCNA_02427	CCNA_02427	2570061	2570666	-	septum formation protein Maf	1205.08	665.155	0.55196
CCNA_02650	CCNA_02650	2803789	2804517	-	N-acetyl-anhydromuramyl-L-alanine amidase	343.08	189.219	0.551531
cckA	CCNA_01132	1235738	1237813	+	sensory transduction histidine kinase/receiver protein CckA	472.523	259.828	0.549874
rplF	CCNA_01321	1438523	1439056	+	LSU ribosomal protein L6P	18.3521	9.94625	0.541969
exbD	CCNA_02420	2564292	2564726	-	TonB accessory protein exbD	1021.2	553.285	0.5418
CCNA_01010	CCNA_01010	1089523	1091064	-	histidine ammonia-lyase	935.904	504.865	0.539441
CCNA_03807	CCNA_03807	3971995	3972657	+	organic solvent resistance transport system Ttg2D protein	870.04	468.111	0.538034
CCNA_02319	CCNA_02319	2461698	2462216	-	hypothetical protein	580.293	311.694	0.537133
CCNA_02504	CCNA_02504	2653597	2654748	+	type IV secretory pathway, VirB10 channel protein	1484.93	797.319	0.536939
CCNA_03525	CCNA_03525	3683011	3683352	-	hypothetical protein	885.093	474.724	0.536354
CCNA_03628	CCNA_03628	3783744	3785231	-	histidyl-tRNA synthetase	55.9463	29.9589	0.535493
CCNA_03658	CCNA_03658	3819271	3820491	-	tryptophan synthase beta chain	414.605	221.477	0.534189
CCNA_03692	CCNA_03692	3857835	3858917	+	xanthine and CO dehydrogenases maturation factor, XdhC/CoxF family	756.346	402.161	0.531715
CCNA_00321	CCNA_00321	335240	335755	-	LSU ribosomal protein L21P	20.1055	10.6441	0.529413
CCNA_00492	CCNA_00492	509704	511095	+	cysteinyl-tRNA synthetase	50.2676	26.3475	0.524145
CCNA_02909	CCNA_02909	3064800	3066293	+	tetratricopeptide repeat-containing 2OG-Fe(II) oxygenase	1496.71	781.06	0.521851
CCNA_02970	CCNA_02970	3126652	3127023	+	putative thiol-disulfide oxidoreductase	651.175	339.227	0.520946
CCNA_00326	CCNA_00326	338634	339665	+	vegetatible incompatibility protein HET-E-1	628.809	327.305	0.520516
CCNA_03034	CCNA_03034	3188908	3189102	-	hypothetical protein	704.412	366.256	0.519946
CCNA_02257	CCNA_02257	2409069	2409380	-	fliN family protein	1368.2	709.22	0.51836
CCNA_03921	CCNA_03921	474254	474409	+	UDP-glucose 6-dehydrogenase related protein	695.949	360.602	0.518143
CCNA_02195	CCNA_02195	2345936	2346370	+	acetyltransferase	570.281	295.285	0.517788
CCNA_02000	CCNA_02000	2146328	2147134	-	SSU ribosomal protein S2P	30.1251	15.5285	0.515466
CCNA_02199	CCNA_02199	2348573	2349316	+	methyltransferase	751.794	387.471	0.515395
CCNA_03848	CCNA_03848	4013963	4014820	-	ATP-grasp domain protein	758.092	389.384	0.513637
CCNA_01407	CCNA_01407	1525535	1526167	+	hypothetical protein	1327.04	681.608	0.513629
CCNA_01732	CCNA_01732	1860370	1861752	-	DNA repair protein RadA	674.12	346.196	0.513553
CCNA_00821	CCNA_00821	883440	883889	-	hypothetical protein	1035.95	530.536	0.512124
CCNA_02240	CCNA_02240	2389711	2390484	-	glycerophosphoryl diester phosphodiesterase	1303.42	665.975	0.510945
nuoD	CCNA_02029	2174263	2175513	-	NADH-quinone oxidoreductase chain D	43.0395	21.9809	0.510714
CCNA_02966	CCNA_02966	3122241	3122720	-	non-specific DNA-binding protein Dps/iron-binding ferritin-like antioxidant protein/ferroxidase	1554.35	792.04	0.509563
CCNA_02389	CCNA_02389	2532845	2534233	-	glucosamine-1-phosphate acetyltransferase/UDP-N-acetylglucosamine pyrophosphorylase	47.7911	24.2972	0.508404
CCNA_02388	CCNA_02388	2532165	2532848	-	ribose 5-phosphate isomerase	30.6365	15.464	0.504756
lysS	CCNA_00082	85222	86880	-	class 1 lysyl-tRNA synthetase	59.4609	29.8291	0.501658
CCNA_01152	CCNA_01152	1255714	1256535	+	external DNA uptake/catabolism protein	2546.27	1276.78	0.501431
CCNA_02493	CCNA_02493	2640344	2641492	+	3-carboxy-cis,cis-muconate cycloisomerase	537.908	269.269	0.500586
CCNA_00211	CCNA_00211	227686	228693	+	Porphyromonas-type peptidyl-arginine deiminase	41.7924	20.9022	0.500144
CCNA_00543	CCNA_00543	561713	562363	-	methyl-accepting chemotaxis protein	656.035	327.91	0.499836
ibpA	CCNA_00902	981935	982915	+	inositol ABC transporter, periplasmic inositol-binding protein IbpA	339.891	168.449	0.495597
CCNA_02913	CCNA_02913	3070656	3071213	+	conserved hypothetical protein	382.284	189.349	0.49531
CCNA_00023	CCNA_00023	23742	24074	+	putative periplasmic protein	690.178	341.573	0.494905
CCNA_01073	CCNA_01073	1179165	1179557	-	zinc-finger protein	687.497	339.58	0.493936
CCNA_02096	CCNA_02096	2244856	2245224	-	CusF-family protein	560.889	275.177	0.490608
CCNA_01000	CCNA_01000	1082537	1082725	+	hypothetical protein	6.47315	3.15553	0.487479
CCNA_01007	CCNA_01007	1086496	1086663	-	hypothetical protein	5.75008	2.80305	0.487479
CCNA_03947	CCNA_03947	1394783	1394905	+	hypothetical protein	4.20066	2.04774	0.487479
CCNA_01265	CCNA_01265	1395376	1395498	-	hypothetical protein	4.20066	2.04774	0.487479
rpsS	CCNA_01310	1434213	1434491	+	SSU ribosomal protein S19P	9.572	4.66615	0.487479
rplX	CCNA_01317	1436904	1437218	+	LSU ribosomal protein L24P	10.8115	5.2704	0.487479
rpsH	CCNA_01320	1438106	1438504	+	SSU ribosomal protein S8P	13.7038	6.68032	0.487479
rpsM	CCNA_01328	1443405	1443773	+	SSU ribosomal protein S13P	12.6708	6.17677	0.487479
CCNA_02176	CCNA_02176	2328416	2328604	+	hypothetical protein	6.47315	3.15553	0.487479
ftsL	CCNA_02644	2798119	2798562	-	cell division protein FtsL	15.2532	7.43563	0.487479
CCNA_02859	CCNA_02859	3011594	3011953	-	conserved hypothetical protein	12.361	6.02571	0.487479
CCNA_02869	CCNA_02869	3020328	3020612	-	conserved hypothetical protein	9.77859	4.76686	0.487479
CCNA_02987	CCNA_02987	3142543	3142782	+	hypothetical protein	8.22916	4.01155	0.487479
CCNA_03118	CCNA_03118	3267043	3267282	-	hypothetical protein	8.22916	4.01155	0.487479
CCNA_03305	CCNA_03305	3483183	3483656	-	SSU ribosomal protein S7P	16.2862	7.93917	0.487479
CCNA_03452	CCNA_03452	3616454	3616693	-	hypothetical protein	8.22916	4.01155	0.487479
CCNA_03490	CCNA_03490	3650597	3650818	-	hypothetical protein	7.60939	3.70942	0.487479
gpsA	CCNA_00068	69794	70804	-	NAD(P)H-dependent glycerol-3-phosphate dehydrogenase	34.776	16.9526	0.487479
CCNA_00177	CCNA_00177	191925	192308	+	type II secretion pathway protein I	13.1873	6.42855	0.487479
CCNA_00275	CCNA_00275	288082	289527	-	transposase, DDE family	49.7537	24.2539	0.487479
CCNA_00500	CCNA_00500	515842	516741	-	hydroxymethylglutaryl-CoA lyase	30.954	15.0895	0.487479
CCNA_03923	CCNA_03923	560907	560972	-	hypothetical protein	2.23806	1.09101	0.487479
CCNA_00548	CCNA_00548	565904	566170	+	transposase, HTH-Tnp1 superfamily	9.15882	4.46473	0.487479
CCNA_00549	CCNA_00549	566164	567090	+	transposase, IS2 family	31.8837	15.5426	0.487479
CCNA_00660	CCNA_00660	717822	718802	-	transposase	33.743	16.449	0.487479
CCNA_00679	CCNA_00679	735544	736479	+	transposase, IS116/IS110/IS902 family	32.1936	15.6937	0.487479
CCNA_00691	CCNA_00691	748560	748901	-	ferredoxin	11.7412	5.72359	0.487479
CCNA_03930	CCNA_03930	772790	772894	-	hypothetical protein	3.58089	1.74561	0.487479
CCNA_03944	CCNA_03944	1021470	1021586	-	hypothetical protein	3.99407	1.94703	0.487479
CCNA_00977	CCNA_00977	1057369	1057779	+	transposase, IS4/5 family	14.117	6.88173	0.487479
CCNA_03946	CCNA_03946	1266917	1266961	+	hypothetical protein	1.51499	0.738527	0.487479
CCNA_01293	CCNA_01293	1418341	1418772	-	hypothetical protein	14.84	7.23421	0.487479
rplW	CCNA_01308	1433070	1433366	+	LSU ribosomal protein L23P	10.1918	4.96828	0.487479
rplP	CCNA_01313	1435640	1436071	+	LSU ribosomal protein L16P	14.84	7.23421	0.487479
rpmC	CCNA_01314	1436077	1436268	+	LSU ribosomal protein L29P	6.57644	3.20588	0.487479
rpsE	CCNA_01323	1439421	1440026	+	SSU ribosomal protein S5P	20.8311	10.1548	0.487479
rpmD	CCNA_01324	1440030	1440215	+	LSU ribosomal protein L30P	6.36985	3.10517	0.487479
CCNA_01349	CCNA_01349	1462307	1462717	+	transposase	14.117	6.88173	0.487479
CCNA_01787	CCNA_01787	1914921	1915856	-	transposase	32.1936	15.6937	0.487479
CCNA_01823	CCNA_01823	1950040	1950258	-	hypothetical protein	7.5061	3.65907	0.487479
CCNA_01874	CCNA_01874	2010768	2012213	-	transposase	49.7537	24.2539	0.487479
thiS	CCNA_01958	2103570	2103770	-	ThiaminS ubiquitin-like sulfur carrier protein ThiS	6.88633	3.35694	0.487479
sidA	CCNA_02004	2152374	2152463	-	SOS-induced inhibitor of cell division SidA	3.06442	1.49384	0.487479
CCNA_02280	CCNA_02280	2430307	2430867	+	2-polyprenyl-3-methyl-6-methoxy-1,4-benzoquinol hydroxylase	19.2817	9.39944	0.487479
CCNA_02373	CCNA_02373	2518748	2519674	-	transposase	31.8837	15.5426	0.487479
CCNA_02374	CCNA_02374	2519668	2519934	-	transposase	9.15882	4.46473	0.487479
CCNA_03968	CCNA_03968	2674604	2674744	+	hypothetical protein	4.82043	2.34986	0.487479
CCNA_02674	CCNA_02674	2828468	2828881	+	transposase	14.2203	6.93209	0.487479
CCNA_02739	CCNA_02739	2899970	2900950	-	transposase	33.743	16.449	0.487479
CCNA_02771	CCNA_02771	2931550	2931816	+	transposase	9.15882	4.46473	0.487479
CCNA_02772	CCNA_02772	2931810	2932736	+	transposase	31.8837	15.5426	0.487479
CCNA_02814	CCNA_02814	2970534	2971514	+	transposase	33.743	16.449	0.487479
CCNA_02827	CCNA_02827	2982256	2982522	+	transposase	9.15882	4.46473	0.487479
CCNA_02828	CCNA_02828	2982516	2983442	+	transposase	31.8837	15.5426	0.487479
CCNA_03903	CCNA_03903	3144126	3144539	+	IS4/5 transposase family protein	14.2203	6.93209	0.487479
CCNA_03018	CCNA_03018	3170457	3171392	+	transposase	32.1936	15.6937	0.487479
CCNA_03196	CCNA_03196	3356661	3356855	-	hypothetical protein	6.67974	3.25623	0.487479
CCNA_03430	CCNA_03430	3593983	3594108	-	LSU ribosomal protein L36P	4.30395	2.09809	0.487479
CCNA_03442	CCNA_03442	3604872	3605282	-	transposase	14.117	6.88173	0.487479
CCNA_03461	CCNA_03461	3624145	3624564	-	hypothetical protein	14.4269	7.0328	0.487479
CCNA_03558	CCNA_03558	3714018	3714278	-	ATP synthase epsilon chain	8.95223	4.36403	0.487479
sdhC	CCNA_03644	3803238	3803645	-	succinate dehydrogenase cytochrome B-556 subunit	14.0137	6.83138	0.487479
CCNA_03709	CCNA_03709	3875866	3876276	-	transposase	14.117	6.88173	0.487479
CCNA_03797	CCNA_03797	3960736	3961167	-	glutathione-dependent formaldehyde-activating enzyme	14.84	7.23421	0.487479
CCNA_03866	CCNA_03866	4028753	4029253	+	LptE superfamily protein	17.2158	8.39236	0.487479
rho	CCNA_03876	4038433	4039866	-	transcription termination factor rho	49.3405	24.0525	0.487479
CCNA_00457	CCNA_00457	467106	469664	+	phosphoenolpyruvate-protein phosphotransferase/phosphocarrier protein HPr/PTS system, glucose-specific IIA subunit	88.0761	42.9353	0.487479
CCNA_00941	CCNA_00941	1017151	1018374	-	tRNA (5-methylaminomethyl-2-thiouridylate)-methyltransferase MnmA	42.1099	20.5277	0.487479
CCNA_00561	CCNA_00561	576324	576668	+	conserved hypothetical cytosolic protein	467.506	227.774	0.48721
CCNA_03057	CCNA_03057	3210738	3211103	-	glyoxalase family protein	382.793	186.126	0.486233
CCNA_00496	CCNA_00496	512331	514298	+	threonyl-tRNA synthetase	72.4735	35.0155	0.483149
CCNA_01733	CCNA_01733	1861826	1862920	-	alanine racemase	2206.81	1065.36	0.482762
CCNA_03657	CCNA_03657	3818431	3819258	-	tryptophan synthase alpha chain	83.0595	39.881	0.480149
CCNA_01614	CCNA_01614	1735447	1735962	+	conserved hypothetical protein	20.1055	9.64413	0.479675
CCNA_01227	CCNA_01227	1353981	1355048	+	alkanesulfonate monoxygenase	1655.29	792.909	0.479016
CCNA_01589	CCNA_01589	1708112	1709248	-	acyltransferase 3	1892.61	906.067	0.478739
CCNA_00283	CCNA_00283	295109	295969	-	2,3,4,5-tetrahydropyridine-2-carboxylate N-succinyltransferase	34.3577	16.4349	0.478346
bapE	CCNA_00663	719608	719943	-	bacterial apoptosis endonuclease BapE	1824.69	871.623	0.477683
CCNA_03307	CCNA_03307	3484065	3484331	+	hypothetical protein	445.835	212.465	0.476555
yihA	CCNA_00805	869089	869778	-	GTP-binding protein YihA	28.4699	13.5647	0.476457
CCNA_02608	CCNA_02608	2755289	2755867	+	conserved hypothetical protein	641.69	305.702	0.476401
recJ	CCNA_01450	1562926	1564746	+	single-stranded-DNA-specific exonuclease recJ	430.518	204.548	0.475121
CCNA_01746	CCNA_01746	1874210	1875154	+	malonyl-CoA-(acyl-carrier-protein) transacylase FabD	208.123	98.8448	0.474934
rpsQ	CCNA_01315	1436279	1436518	+	SSU ribosomal protein S17P	10.6024	5.01155	0.47268
CCNA_02889	CCNA_02889	3037453	3037959	-	peptidyl-prolyl cis-trans isomerase	774.486	365.493	0.471917
CCNA_02287	CCNA_02287	2435754	2436383	+	TetR-family transcriptional regulator	1773.11	832.558	0.469547
CCNA_02425	CCNA_02425	2568833	2569006	-	non-essential pilus assembly protein	345.33	161.904	0.468838
CCNA_02629	CCNA_02629	2779586	2781007	-	UDP-N-acetylmuramate--alanine ligase	51.3006	23.8511	0.464928
CCNA_03704	CCNA_03704	3872305	3873636	-	3-phosphoshikimate 1-carboxyvinyltransferase	69.5609	32.3405	0.464923
CCNA_02231	CCNA_02231	2377969	2379636	-	ABC transporter ATP-binding protein	503.566	233.98	0.464646
secY	CCNA_01326	1441093	1442448	+	protein translocase subunit secY	49.0281	22.7433	0.463883
CCNA_01854	CCNA_01854	1985974	1986639	+	GntR-family transcriptional regulator	1124.08	521.162	0.463634
CCNA_03683	CCNA_03683	3844670	3845302	+	maleylpyruvate isomerase	403.852	186.608	0.46207
CCNA_01791	CCNA_01791	1917887	1919539	+	CTP synthase	92.4797	42.7283	0.46203
CCNA_00334	CCNA_00334	345020	345580	+	conserved hypothetical membrane protein	258.979	119.399	0.461039
CCNA_00871	CCNA_00871	950906	951757	-	carbon-nitrogen hydrolase family protein	665.329	305.284	0.458846
CCNA_00261	CCNA_00261	273695	274738	+	ribonucleoside-diphosphate reductase beta chain	38.2854	17.5065	0.457261
CCNA_01072	CCNA_01072	1178906	1179061	-	conserved hypothetical protein	515.583	235.602	0.456961
sufD	CCNA_01937	2080163	2081191	-	FeS assembly protein SufD	37.769	17.2547	0.456848
CCNA_03607	CCNA_03607	3760356	3762239	-	ribonucleoside-diphosphate reductase alpha chain	69.5813	31.6056	0.454226
CCNA_01994	CCNA_01994	2140916	2142115	-	1-deoxy-D-xylulose 5-phosphate reductoisomerase	53.1497	24.1249	0.453904
CCNA_01096	CCNA_01096	1202090	1203163	-	phenylalanyl-tRNA synthetase alpha chain	46.4381	21.01	0.45243
CCNA_00524	CCNA_00524	537635	538759	-	conserved hypothetical cytosolic protein	50.5674	22.866	0.452189
CCNA_00070	CCNA_00070	71977	72945	+	porphobilinogen deaminase	40.4495	18.2476	0.45112
CCNA_01630	CCNA_01630	1750026	1750721	+	ribonuclease III	403.648	181.665	0.450059
CCNA_03751	CCNA_03751	3921045	3921557	-	peptidyl-prolyl cis-trans isomerase	1368	615.594	0.449995
cpaA	CCNA_03042	3197836	3198348	-	pilus assembly prepilin peptidase CpaA	1204.25	539.594	0.448075
CCNA_01626	CCNA_01626	1747568	1748332	+	pyridoxal phosphate biosynthetic protein pdxJ	28.679	12.8235	0.44714
CCNA_02347	CCNA_02347	2486278	2487774	+	phosphomannomutase/phosphoglucomutase	2282.35	1017.11	0.445641
serS	CCNA_02078	2228427	2229875	-	seryl-tRNA synthetase	54.6035	24.3043	0.445105
CCNA_01250	CCNA_01250	1377382	1378422	+	FecCD-family transporter protein	743.034	330.456	0.444739
CCNA_02218	CCNA_02218	2364482	2365177	-	DnaJ-like protein djlA	752.514	334.665	0.44473
CCNA_01295	CCNA_01295	1419254	1419994	-	integral membrane protein	1788.8	795.421	0.444668
CCNA_01687	CCNA_01687	1814109	1814819	+	FtsJ-family 23S rRNA methylase	26.8197	11.9171	0.444343
CCNA_03536	CCNA_03536	3695078	3695737	+	ribosomal protein L11 methyltransferase	1814.49	806.061	0.444237
CCNA_03180	CCNA_03180	3339416	3340147	-	enoyl-CoA hydratase/isomerase	29.916	13.2696	0.443563
CCNA_00764	CCNA_00764	822151	822897	-	electron transfer flavoprotein beta subunit	35.179	15.5214	0.441213
CCNA_00060	CCNA_00060	61191	61763	-	mitochondrial-type Fe-S cluster assembly protein NFU	69.5329	30.6009	0.440092
CCNA_03672	CCNA_03672	3832546	3833166	-	superoxide dismutase	1084.56	474.407	0.437419
CCNA_01704	CCNA_01704	1836139	1836501	+	cytochrome c	1246.55	545.076	0.437268
CCNA_02292	CCNA_02292	2439791	2440519	-	acetyltransferase	195.939	85.2193	0.434927
CCNA_03809	CCNA_03809	3973202	3974011	+	organic solvent resistance transport system permease	965.285	419.579	0.434669
CCNA_01812	CCNA_01812	1936456	1937604	-	2-C-methyl-D-erythritol 4-phosphate cytidylyltransferase/2-C-methyl-D-erythritol 2,4-cyclodiphosphate synthase	46.6472	20.2689	0.434513
CCNA_01542	CCNA_01542	1651185	1653455	-	ice nucleation protein	1646.87	713.101	0.433004
CCNA_01583	CCNA_01583	1698521	1699561	-	phosphate-binding protein	638.612	276.456	0.432902
CCNA_00891	CCNA_00891	968889	969827	+	transporter, drug/metabolite exporter family	2134.99	923.744	0.43267
rplE	CCNA_01318	1437211	1437768	+	LSU ribosomal protein L5P	23.9249	10.3491	0.432565
nusG	CCNA_03310	3486449	3487006	-	transcription antitermination protein NusG	23.9249	10.3491	0.432565
ccrM	CCNA_00382	398637	399713	-	adenine-specific methyltransferase ccrM	41.7949	18.0604	0.432118
CCNA_03075	CCNA_03075	3224885	3225436	+	DeoR-like HTH transcriptional regulator	23.7183	10.2484	0.432087
CCNA_01431	CCNA_01431	1546292	1547374	+	fatty acid/phospholipid synthesis protein plsX	49.1212	21.1611	0.430793
CCNA_01577	CCNA_01577	1693632	1694450	-	2-keto-4-pentenoate hydratase family protein	1217.16	521.73	0.428646
CCNA_02760	CCNA_02760	2923196	2923462	+	hypothetical protein	564.497	241.465	0.427752
CCNA_01989	CCNA_01989	2135120	2135599	-	(3R)-hydroxymyristoyl-ACP dehydratase FabZ	18.866	8.03988	0.426157
CCNA_02907	CCNA_02907	3063015	3063950	+	transposase	36.9401	15.6937	0.424842
CCNA_01764	CCNA_01764	1893601	1894062	+	DNA polymerase III, chi subunit	18.2462	7.73775	0.424074
smpB	CCNA_01254	1382418	1382876	+	SsrA-binding protein	20.5162	8.6874	0.423442
CCNA_03244	CCNA_03244	3410275	3410946	-	GntR-family transcriptional regulator	1895.59	802.263	0.423226
CCNA_03760	CCNA_03760	3930450	3930950	+	PaaI-family thioesterase	859.716	363.392	0.422689
dapA	CCNA_01253	1381534	1382418	+	dihydrodipicolinate synthase	35.184	14.8377	0.421716
CCNA_00362	CCNA_00362	378802	379287	-	zinc uptake regulation protein	541.185	228.141	0.421557
CCNA_03257	CCNA_03257	3428458	3429000	+	chemotaxis receiver domain protein CheYIII	2313.58	972.097	0.420169
CCNA_02759	CCNA_02759	2922305	2923135	+	methionine aminopeptidase	35.698	14.9313	0.418268
rplC	CCNA_01306	1431629	1432432	+	LSU ribosomal protein L3P	39.5148	16.4781	0.417011
CCNA_00421	CCNA_00421	431882	432286	-	dihydroneopterin aldolase	16.2836	6.78102	0.416432
CCNA_01722	CCNA_01722	1849102	1849506	+	conserved hypothetical protein	16.2836	6.78102	0.416432
CCNA_02346	CCNA_02346	2485222	2486178	+	arabinose-5-phosphate isomerase	317.705	132.046	0.415625
CCNA_03726	CCNA_03726	3894358	3895518	-	3-amino-5-hydroxybenzoic acid synthase family	51.8069	21.4703	0.414429
CCNA_00883	CCNA_00883	963045	963803	-	3-demethylubiquinone 3-methyltransferase	33.2189	13.7228	0.413103
ftsH	CCNA_03334	3514514	3516394	-	cell division protein FtsH	86.0906	35.5553	0.412998
CCNA_03104	CCNA_03104	3254540	3255652	+	3-dehydroquinate synthase	887.908	366.665	0.412954
CCNA_01741	CCNA_01741	1870159	1870539	-	SSU ribosomal protein S6P	15.4573	6.37819	0.412634
CCNA_02774	CCNA_02774	2933639	2934097	+	hypothetical protein	1472.94	607.687	0.412568
CCNA_01517	CCNA_01517	1626548	1627576	-	conserved hypothetical protein	1074.87	443.255	0.412378
murG	CCNA_02634	2785244	2786329	-	undecaprenyldiphospho-muramoylpentapeptide beta-N-acetylglucosaminyltransferase	58.7175	24.2114	0.412337
CCNA_01561	CCNA_01561	1679798	1680181	+	hypothetical protein	338.321	139.429	0.412119
CCNA_03058	CCNA_03058	3211106	3212017	-	carbon-nitrogen hydrolase	2772.46	1136.29	0.40985
CCNA_02684	CCNA_02684	2837433	2838476	+	cyclopropane fatty acid synthase-like protein	1849.07	756.506	0.409129
mreC	CCNA_01613	1734410	1735450	+	rod shape-determining protein MreC	45.3019	18.4561	0.407403
CCNA_00677	CCNA_00677	733882	734571	-	LSU ribosomal protein L1P	30.8431	12.5647	0.407373
CCNA_01239	CCNA_01239	1364477	1365904	-	two-component sensor histidine kinase	1017.42	413.952	0.406866
CCNA_00846	CCNA_00846	917301	920390	-	proline dehydrogenase/delta-1-pyrroline-5-carboxylate dehydrogenase	2731.16	1110.85	0.406731
CCNA_02129	CCNA_02129	2282731	2283864	+	acyl-CoA dehydrogenase, short-chain specific	2141.7	871.017	0.406694
lpxD	CCNA_01990	2135602	2136621	-	UDP-3-O-(3-hydroxymyristoyl) glucosamine N-acyltransferase LpxD	44.5788	18.1036	0.406104
CCNA_03756	CCNA_03756	3926010	3926939	-	cation efflux family transporter	1024	414.593	0.404876
CCNA_00100	CCNA_00100	110979	111638	-	Ribulose-5-phosphate 3-epimerase	29.8102	12.0611	0.404598
CCNA_03287	CCNA_03287	3456436	3456741	-	PadR-family transcriptional regulator	781.804	316.119	0.404346
CCNA_01260	CCNA_01260	1387138	1387887	+	conserved hypothetical protein	1741.64	703.572	0.403971
vapB	CCNA_00032	34699	34941	-	antitoxin protein VapB	475.861	191.062	0.401508
CCNA_01900	CCNA_01900	2042642	2043268	-	thymidylate kinase	28.6739	11.5072	0.401313
CCNA_03853	CCNA_03853	4017928	4018710	+	imidazole glycerol phosphate synthase, cyclase subunit	404.271	162.126	0.401033
CCNA_01919	CCNA_01919	2062750	2063394	+	FrnE protein	2426.26	972.809	0.400949
rplD	CCNA_01307	1432432	1433070	+	LSU ribosomal protein L1E-L4P	26.7139	10.7086	0.400865
CCNA_01828	CCNA_01828	1954767	1955342	-	conserved hypothetical protein	831.446	331.651	0.398885
CCNA_01510	CCNA_01510	1620483	1620866	+	hypothetical protein	627.856	250.429	0.398863
CCNA_02161	CCNA_02161	2316227	2316895	+	TetR-family transcriptional regulator	851.261	339.212	0.398482
CCNA_00517	CCNA_00517	532435	533052	-	peptidyl-tRNA hydrolase	25.9908	10.3562	0.398455
CCNA_01501	CCNA_01501	1611887	1612267	-	protein kinase C-like superfamily protein	456.88	181.378	0.396993
CCNA_02160	CCNA_02160	2315586	2316095	-	hypothetical protein	648.807	257.543	0.396949
CCNA_02840	CCNA_02840	2994294	2995181	+	MecR1 antirepressor protein	892.027	352.888	0.395603
CCNA_01684	CCNA_01684	1811466	1812350	-	phenylalanine-4-hydroxylase	2472.5	976.838	0.395081
CCNA_02406	CCNA_02406	2549249	2549899	+	membrane lipoprotein	1944.7	766.91	0.394358
CCNA_03954	CCNA_03954	1699323	1699610	+	hypothetical protein	12.2551	4.81721	0.393078
rplB	CCNA_01309	1433370	1434209	+	LSU ribosomal protein L2P	38.3811	15.0824	0.392964
CCNA_02288	CCNA_02288	2436380	2437219	+	tRNA synthetase class I, catalytic domain protein	1830.18	719.082	0.392903
CCNA_03976	CCNA_03976	2923462	2923683	+	hypothetical protein	1448.17	568.709	0.39271
CCNA_02801	CCNA_02801	2958323	2959330	-	conserved hypothetical protein	2566.92	1007.9	0.392651
CCNA_03635	CCNA_03635	3789100	3789477	-	hypothetical protein	383.206	150.328	0.39229
scpB	CCNA_02083	2232870	2233535	-	chromosome segregation and condensation protein B scpB	772.841	303.162	0.39227
CCNA_01945	CCNA_01945	2086909	2088006	-	anhydro-N-acetylmuramic acid kinase	2026.55	794.413	0.392003
CCNA_03331	CCNA_03331	3510578	3511381	-	phosphomethylpyrimidine kinase/hydroxymethylpyrimidine kinase	39.5148	15.4781	0.391704
CCNA_02068	CCNA_02068	2219512	2219865	-	Mth938-like membrane protein	726.499	283.925	0.390812
CCNA_03882	CCNA_03882	3021595	3021876	-	phage gp6-like head-tail connector protein	42.9006	16.7165	0.389656
CCNA_03350	CCNA_03350	3529215	3529412	+	hypothetical protein	3061.14	1190.31	0.388844
CCNA_00706	CCNA_00706	763590	764003	-	hypothetical protein	733.312	284.932	0.388555
CCNA_00034	CCNA_00034	38211	38480	-	SSU ribosomal protein S15P	11.6354	4.51509	0.388049
CCNA_02341	CCNA_02341	2480879	2481337	+	small heat shock protein	1143.06	441.687	0.386408
CCNA_01617	CCNA_01617	1739139	1739690	+	acetyltransferase	1094.05	422.248	0.38595
ligA	CCNA_01590	1709381	1711732	+	NAD-dependent DNA ligase	102.308	39.4609	0.385707
CCNA_03469	CCNA_03469	3635003	3636805	-	arginyl-tRNA synthetase	81.0317	31.2461	0.385603
murD	CCNA_02639	2790973	2792388	-	UDP-N-acetylmuramoylalanine--D-glutamate ligase	74.8264	28.7504	0.384228
CCNA_02104	CCNA_02104	2252605	2252940	-	GIY-YIG domain protein	1549.39	593.623	0.383132
CCNA_00888	CCNA_00888	966956	967309	+	MCP-signal associated domain protein	474.936	181.925	0.383052
CCNA_00446	CCNA_00446	452915	453304	+	chemotaxis receiver domain protein cheYII	594.837	227.529	0.382507
CCNA_00340	CCNA_00340	352434	353633	+	succinyl-CoA synthetase beta chain	57.8962	22.1249	0.382147
CCNA_00388	CCNA_00388	404125	405006	-	esterase lipase Family protein	763.665	291.787	0.382088
CCNA_02677	CCNA_02677	2830324	2830938	+	glutathione S-transferase	2570	981.306	0.381831
CCNA_03732	CCNA_03732	3899392	3900552	+	N-acyl-D-glucosamine 2-epimerase	58.9266	22.4703	0.381326
CCNA_00022	CCNA_00022	23029	23559	-	putative aerobic-type carbon monoxide dehydrogenase, small subunit CoxS	592.573	225.896	0.381212
CCNA_00306	CCNA_00306	320335	321048	-	lysophospholipid acyltransferase	34.0427	12.9675	0.380919
CCNA_03489	CCNA_03489	3649563	3650528	-	nitropropane dioxygenase/trans-enoyl-CoA reductase family	636.029	242.197	0.380796
CCNA_00272	CCNA_00272	285476	286765	+	RmuC family protein	1437.47	546.635	0.380275
CCNA_01946	CCNA_01946	2088215	2089540	+	tyrosyl-tRNA synthetase	997.291	379.24	0.38027
CCNA_02085	CCNA_02085	2234353	2235390	-	anhydromuramoyl-peptide exo-beta-N-acetylglucosaminidase	372.706	141.406	0.379403
CCNA_03855	CCNA_03855	4019207	4019776	-	MuttS related protein	135.88	51.5505	0.379382
CCNA_00149	CCNA_00149	159096	159323	+	Cro/CI-family transcriptional regulator	779.119	294.81	0.378389
moaD	CCNA_00017	18492	18731	-	molybdopterin converting factor, small subunit	10.6024	4.01155	0.378362
CCNA_01556	CCNA_01556	1672295	1673368	+	LacI-family transcriptional regulator	1017.09	384.01	0.377556
CCNA_01440	CCNA_01440	1552866	1553339	+	LSU ribosomal protein L13P	21.0326	7.93917	0.377469
CCNA_03241	CCNA_03241	3405738	3407138	-	glutamate-1-semialdehyde 2,1-aminomutase	1154.13	435.499	0.377338
CCNA_00531	CCNA_00531	543145	543528	+	LSU ribosomal protein L12P (L7/L12)	25.0535	9.42855	0.376336
CCNA_02158	CCNA_02158	2313968	2314924	+	GT2 family glycosyltransferase	5040.45	1890.05	0.374976
CCNA_02465	CCNA_02465	2608583	2609890	-	UDP-glucose 6-dehydrogenase	1257.73	468.938	0.372845
rpsK	CCNA_01329	1443787	1444176	+	SSU ribosomal protein S11P	22.8869	8.52925	0.37267
CCNA_01551	CCNA_01551	1665480	1665698	+	hypothetical protein	470.288	174.659	0.371388
CCNA_03808	CCNA_03808	3972688	3973200	+	organic solvent resistance transport system Ttg2C protein	1016.76	377.594	0.371369
nuoH	CCNA_02022	2168298	2169368	-	NADH-quinone oxidoreductase chain H	51.0813	18.9596	0.371166
rplV	CCNA_01311	1434494	1434874	+	LSU ribosomal protein L22P	22.577	8.37819	0.371094
CCNA_01400	CCNA_01400	1520115	1520453	-	nitrogen regulatory protein GlnK	500.525	185.673	0.370957
fdhD	CCNA_01300	1425640	1426458	+	formate dehydrogenase accessory protein fdhD	42.4045	15.7299	0.370949
CCNA_01807	CCNA_01807	1931701	1933254	-	acyl-acyl carrier protein synthetase	3171.91	1175.07	0.37046
CCNA_00772	CCNA_00772	827021	827239	-	hypothetical protein	9.87934	3.65907	0.370376
CCNA_02345	CCNA_02345	2485010	2485225	+	hypothetical protein	9.77604	3.60871	0.369139
CCNA_03445	CCNA_03445	3608706	3611123	+	M28-family zinc metallopeptidase	2231	822.569	0.368699
CCNA_00093	CCNA_00093	105028	105237	-	hypothetical protein	9.56945	3.50801	0.366584
CCNA_02469	CCNA_02469	2611950	2612546	+	protein hipA	1888.26	692.004	0.366477
CCNA_02070	CCNA_02070	2220831	2222429	-	protein translocase subunit secD	78.7542	28.822	0.365974
CCNA_00852	CCNA_00852	927638	928252	+	TetR family transcriptional regulator	742.606	271.306	0.365343
flmD	CCNA_02947	3107558	3108547	+	spsG-related polysaccharide biosynthesis protein	793.489	288.6	0.36371
tipN	CCNA_01552	1665871	1668519	+	polar localization protein TipN	917.062	333.446	0.363602
CCNA_01232	CCNA_01232	1359759	1360238	-	conserved hypothetical protein	498.26	181.04	0.363344
CCNA_02069	CCNA_02069	2219865	2220830	-	protein translocase subunit secF	47.466	17.1972	0.362307
rodA	CCNA_01616	1737982	1739139	+	rod shape-determining protein RodA	56.4501	20.4199	0.361734
CCNA_02897	CCNA_02897	3048719	3049843	+	tryptophan halogenase	1306.01	471.866	0.361303
dgrB	CCNA_03268	3437828	3438181	-	diguanylate receptor protein DgrB	529.52	190.925	0.360562
CCNA_02615	CCNA_02615	2762802	2764079	-	homogentisate 1,2-dioxygenase	3689.26	1329.43	0.360352
CCNA_03928	CCNA_03928	771136	771327	-	hypothetical protein	429.013	154.206	0.359443
chrR	CCNA_00684	740473	741111	-	anti-sigma factor, ChrR-family	344.728	123.709	0.358859
CCNA_01906	CCNA_01906	2050519	2052303	+	allophanate hydrolase	4421.07	1585.94	0.358724
CCNA_01438	CCNA_01438	1550159	1551190	+	heme O monooxygenase	137.548	49.305	0.358456
CCNA_02851	CCNA_02851	3004685	3005377	+	alpha/beta hydrolase family protein	1810.88	648.615	0.358178
CCNA_03152	CCNA_03152	3308514	3308927	+	truncated hemoglobin	624.143	222.932	0.357181
dnaA	CCNA_00008	5636	7108	+	chromosome replication initiator protein DnaA	72.0425	25.7071	0.356832
CCNA_03252	CCNA_03252	3423311	3423691	+	CopY/TcrY-family transcriptional regulator	1033.58	368.378	0.356411
CCNA_01341	CCNA_01341	1454414	1455832	+	DegP/HtrA-family serine protease	1842.99	656.801	0.356377
CCNA_01498	CCNA_01498	1608057	1609523	+	DNA-dependent DNA polymerase III alpha chain	1424.58	507.606	0.35632
rpsN	CCNA_01319	1437790	1438095	+	SSU ribosomal protein S14P	19.9946	7.11934	0.356063
CCNA_03434	CCNA_03434	3597858	3598670	+	two-component response regulator	2192.35	778.629	0.355157
CCNA_03029	CCNA_03029	3183958	3184695	-	3-deoxy-manno-octulosonate cytidylyltransferase	34.8691	12.3703	0.354765
CCNA_03497	CCNA_03497	3656061	3656513	+	hypothetical protein	1961.62	695.587	0.354598
CCNA_01261	CCNA_01261	1388006	1389121	+	periplasmic multidrug efflux lipoprotein precursor	1308.07	463.715	0.354502
CCNA_03963	CCNA_03963	2370612	2370800	-	hypothetical protein	407.551	144.156	0.353712
CCNA_03810	CCNA_03810	3974008	3974778	+	organic solvent resistance transport system ATP-binding protein	489.294	172.924	0.353416
CCNA_02061	CCNA_02061	2210438	2211667	+	hypothetical protein	3001.75	1058.63	0.352671
divJ	CCNA_01116	1220535	1222292	+	histidine protein kinase DivJ	86.602	30.4907	0.352079
CCNA_00347	CCNA_00347	361909	362088	+	hypothetical protein	8.5365	3.00446	0.351955
CCNA_02948	CCNA_02948	3108544	3108909	+	hypothetical protein	1165.96	410.126	0.351749
CCNA_03466	CCNA_03466	3629634	3630437	+	ORF6N domain protein	1064.75	374.478	0.351704
cpdR	CCNA_00781	841838	842194	+	two-component receiver protein CpdR	17.0041	5.97536	0.351406
CCNA_01225	CCNA_01225	1352057	1353184	-	glycerophosphotransferase-related protein	3520.35	1234.92	0.350794
CCNA_03557	CCNA_03557	3713085	3713810	-	conserved hypothetical protein	1857.1	650.169	0.350098
CCNA_00869	CCNA_00869	947426	950383	-	DNA modification methyltransferase-related protein	3187.03	1112.63	0.349113
CCNA_03283	CCNA_03283	3452702	3453721	-	TIM-barrel metal-dependent hydrolase	4062.47	1414.1	0.348089
CCNA_03587	CCNA_03587	3742020	3742163	-	entericidin B-like protein	320.565	111.4	0.347513
CCNA_03422	CCNA_03422	3587899	3589689	-	oligoendopeptidase F	6248.67	2166.04	0.346641
CCNA_03325	CCNA_03325	3506186	3506512	-	hypothetical protein	547.577	189.472	0.346019
CCNA_01784	CCNA_01784	1912227	1912619	-	hypothetical protein	2246.72	776.58	0.345651
CCNA_02305	CCNA_02305	2450438	2451238	+	chorismate mutase-family protein	846.313	292.428	0.345532
CCNA_02471	CCNA_02471	2613665	2614930	+	cobalt-zinc-cadmium resistance protein czcC	907.415	313.233	0.345192
CCNA_01910	CCNA_01910	2055307	2055426	-	ABC transporter substrate-binding protein	436.027	149.997	0.344009
CCNA_01981	CCNA_01981	2125014	2127191	-	DNA translocation competence protein ComA	2272.58	781.54	0.3439
CCNA_03349	CCNA_03349	3528978	3529166	-	hypothetical protein	1295.14	445.156	0.343712
CCNA_00394	CCNA_00394	410549	410899	-	YCII-related domain protein	1208.16	414.875	0.343393
CCNA_02130	CCNA_02130	2283929	2285359	-	pyruvate kinase	1750.85	601.002	0.343263
CCNA_03981	CCNA_03981	3103505	3103669	+	hypothetical protein	8.02003	2.75269	0.343227
pflI	CCNA_02139	2298195	2298779	-	polar flagellum positioning protein pflI	46.2137	15.8023	0.341939
CCNA_01890	CCNA_01890	2031155	2032660	+	enoyl-CoA hydratase/isomerase family protein	3312.65	1130.26	0.341195
dksA	CCNA_02663	2817456	2817884	-	DnaK suppressor protein DksA	1433.93	487.184	0.339753
CCNA_02040	CCNA_02040	2185464	2186132	+	phosphoserine phosphatase	212.859	72.2122	0.339248
CCNA_03061	CCNA_03061	3213009	3213830	+	SDR family dehydrogenase, group 9	1969.58	667.78	0.339047
CCNA_01885	CCNA_01885	2024476	2025252	-	short chain dehydrogenase	496.62	168.025	0.338337
CCNA_03803	CCNA_03803	3968758	3969843	+	cellulose biosynthesis protein CelD	1107.69	374.211	0.337831
CCNA_02071	CCNA_02071	2222587	2222898	-	protein translocase subunit YajC	15.4547	5.22005	0.337764
CCNA_03958	CCNA_03958	2088068	2088118	+	hypothetical protein	284.137	95.8392	0.337299
stpB	CCNA_02561	2707489	2708913	-	stalk cross-band protein StpB	6834.12	2303.9	0.337117
CCNA_02572	CCNA_02572	2724537	2725847	+	adenylosuccinate lyase	71.2111	23.988	0.336857
CCNA_00369	CCNA_00369	385817	387130	+	magnesium and cobalt efflux protein corC-like protein	1243.69	418.038	0.336126
CCNA_01484	CCNA_01484	1591111	1591530	+	DNA Ligase IV adenylation domain protein	23.9198	8.0328	0.335822
CCNA_02612	CCNA_02612	2758473	2761115	-	alanyl-tRNA synthetase	150.299	50.3452	0.334966
CCNA_03826	CCNA_03826	3991771	3992325	-	conserved hypothetical protein	1851.22	619.299	0.334536
CCNA_03665	CCNA_03665	3825824	3829063	+	DctA-YdbH superfamily protein	1867.72	624.366	0.334293
CCNA_03827	CCNA_03827	3992475	3993671	+	bifunctional phosphopantothenoylcysteine decarboxylase/phosphopantothenate synthase	60.1662	20.0745	0.333651
CCNA_01381	CCNA_01381	1495472	1498192	+	valyl-tRNA synthetase	145.865	48.6544	0.333557
mreB	CCNA_01612	1733317	1734360	+	rod shape-determining protein MreB	52.5249	17.5065	0.333298
CCNA_03343	CCNA_03343	3523327	3524193	-	FtsW related protein	1847.72	615.536	0.333133
CCNA_03122	CCNA_03122	3268804	3269481	-	conserved membrane spanning protein	1565.92	521.363	0.332945
CCNA_03681	CCNA_03681	3842762	3843646	-	ABC transporter ATP-binding protein	1262.15	419.838	0.332637
tolQ	CCNA_03341	3522074	3522772	-	TolQ protein	38.2727	12.7157	0.33224
trmD	CCNA_00198	211519	212256	-	tRNA (guanine-N1)-methyltransferase	37.2423	12.3703	0.332158
celD	CCNA_02131	2285379	2287844	-	glucan 1,4-beta-glucosidase	4999.85	1660.37	0.332085
CCNA_00222	CCNA_00222	238241	239860	+	glucose-6-phosphate isomerase/glucose-6 phosphate 1-epimerase	81.8505	27.1745	0.332001
ruvA	CCNA_03345	3525220	3525837	-	Holliday junction DNA helicase RuvA	40.2302	13.3562	0.331993
CCNA_03464	CCNA_03464	3627738	3628103	-	glycine cleavage system H protein	347.194	115.126	0.331591
CCNA_01742	CCNA_01742	1870808	1871467	+	hypothetical protein	1384.93	459.061	0.331469
CCNA_00277	CCNA_00277	290161	291321	+	succinyl-diaminopimelate desuccinylase	170.469	56.4703	0.331264
CCNA_02398	CCNA_02398	2540198	2541193	-	endo-1,4-beta-xylanase	1724.01	568.701	0.329872
CCNA_00991	CCNA_00991	1072114	1072560	-	nodulation protein N	79696.9	26223.5	0.32904
ctrA	CCNA_03130	3278952	3279647	-	cell cycle response regulator ctrA	47.6624	15.6654	0.328674
CCNA_02340	CCNA_02340	2479805	2480647	-	methyltransferase	2518.52	823.133	0.326832
CCNA_00493	CCNA_00493	511098	511559	+	putative polyketide cyclase-dehydrase/lipid transport protein	1029.25	335.738	0.326198
CCNA_01916	CCNA_01916	2058860	2059846	-	ribonuclease BN	1398.56	455.55	0.325727
CCNA_00571	CCNA_00571	589132	591768	+	phosphoenolpyruvate-protein phosphotransferase/phosphocarrier protein HPr/PTS system, glucose-specific IIA subunit	135.853	44.2445	0.325678
ppk1	CCNA_01782	1908936	1911152	-	polyphosphate kinase 1	4514.26	1466.19	0.324792
katG	CCNA_03138	3286001	3288217	+	peroxidase/catalase katG	42165.7	13686.2	0.324581
CCNA_03764	CCNA_03764	3932758	3933612	+	acyl-CoA thioesterase	691.538	224.334	0.324399
CCNA_01721	CCNA_01721	1848549	1849133	+	RNA polymerase ECF sigma factor	845.995	273.802	0.323645
bioC	CCNA_00874	952833	953744	+	biotin synthesis protein bioC	50.3531	16.2909	0.323532
CCNA_03899	CCNA_03899	2672953	2673444	-	hypothetical protein	913.99	295.241	0.323025
CCNA_00826	CCNA_00826	886822	887742	-	2-dehydro-3-deoxygalactonokinase	1256.27	405.442	0.322735
CCNA_03313	CCNA_03313	3487939	3488355	-	hypothetical protein	1454.88	468.982	0.322351
CCNA_01829	CCNA_01829	1955493	1956539	+	SalR-family ligand-binding transcriptional regulator	2136.33	687.557	0.32184
CCNA_03330	CCNA_03330	3509997	3510581	-	conserved hypothetical protein	1382.35	443.802	0.32105
CCNA_03059	CCNA_03059	3212014	3212571	-	conserved hypothetical membrane protein	553.157	177.349	0.320612
CCNA_00281	CCNA_00281	293641	294567	-	methionyl-tRNA formyltransferase	48.4964	15.5426	0.320491
CCNA_02860	CCNA_02860	3012116	3013060	-	DnaJ-class molecular chaperone	768.208	245.845	0.320024
CCNA_00962	CCNA_00962	1038480	1038926	-	MarR-family transcriptional regulator	736.821	235.486	0.319597
CCNA_02602	CCNA_02602	2747660	2748538	+	LysR-family transcriptional regulator	1874.24	598.737	0.319456
CCNA_01184	CCNA_01184	1303641	1304087	+	MutT/nudix family hydrolase	1047.72	334.486	0.319253
CCNA_03062	CCNA_03062	3213796	3214908	-	cell wall hydrolase family protein	3683.58	1174.66	0.318892
CCNA_02538	CCNA_02538	2687023	2688045	-	endoglucanase E	1974.13	629.154	0.3187
CCNA_00759	CCNA_00759	816201	818675	-	TonB-dependent receptor	192761	61404.5	0.318552
CCNA_03641	CCNA_03641	3800239	3801021	-	succinate dehydrogenase iron-sulfur protein	50.6579	16.1256	0.318324
CCNA_02248	CCNA_02248	2397073	2397162	-	hypothetical protein	306.839	97.4938	0.317736
CCNA_01674	CCNA_01674	1795962	1797482	-	circularly permuted ATP-grasp type 2 protein	8674.31	2752.51	0.317318
CCNA_00878	CCNA_00878	955220	956650	+	ATP-dependent RNA helicase	917.843	291.002	0.31705
CCNA_00853	CCNA_00853	928249	929016	-	3-isopropylmalate dehydrogenase	876.029	276.874	0.316056
CCNA_01486	CCNA_01486	1592713	1593723	-	fumarylacetoacetate (FAA) hydrolase family protein	3485.47	1100.95	0.31587
sucD	CCNA_00341	353634	354518	+	succinyl-CoA synthetase alpha chain	141.98	44.8377	0.315803
CCNA_02590	CCNA_02590	2739616	2740506	+	aldo-keto reductase family protein	937.221	294.938	0.314694
CCNA_01271	CCNA_01271	1398470	1399003	+	MarR-family transcriptional regulator	1356.86	426.946	0.314658
CCNA_03661	CCNA_03661	3821590	3821715	-	hypothetical protein	6.67719	2.09809	0.314217
CCNA_01816	CCNA_01816	1941312	1943555	+	nitrogen regulation protein ntrY	3247.88	1019.65	0.313943
srp	CCNA_03768	3935365	3936891	-	signal recognition particle GTPase, SRP	320.719	100.613	0.313713
CCNA_00307	CCNA_00307	321045	322868	-	phospholipid-lipopolysaccharide ABC transporter	100.741	31.5985	0.313662
CCNA_01817	CCNA_01817	1943552	1944940	+	nitrogen assimilation regulatory protein ntrX	1552.42	486.297	0.31325
CCNA_01277	CCNA_01277	1402986	1404392	+	FAD-linked oxidoreductase	2253.15	705.599	0.313161
CCNA_02762	CCNA_02762	2924124	2924789	+	DNA repair protein RadC	1878.77	587.162	0.312525
CCNA_03725	CCNA_03725	3892732	3894357	+	ATP-dependent DNA ligase	1971.16	615.275	0.312139
CCNA_01882	CCNA_01882	2021155	2022036	+	SMP-30/gluconolaconase/LRE-like protein	2669.38	832.787	0.311978
CCNA_00881	CCNA_00881	960947	961699	-	ABC transporter ATP-binding protein	851.78	265.622	0.311844
CCNA_01201	CCNA_01201	1325802	1326326	-	hypothetical protein	1722.03	536.795	0.311723
CCNA_01078	CCNA_01078	1183239	1183991	+	methyltransferase	2548.65	792.622	0.310997
cobQ	CCNA_01827	1953316	1954770	+	cobyric acid synthase CobQ	854.592	265.405	0.310564
CCNA_03100	CCNA_03100	3251134	3251355	-	alkylphosphonate utilization operon protein PhnA	346.983	107.709	0.310417
CCNA_03788	CCNA_03788	3954307	3954819	+	thiol:disulfide interchange protein tlpA	375.988	116.594	0.3101
CCNA_01966	CCNA_01966	2108222	2110945	+	vitamin B12-dependent ribonucleotide reductase	2191.7	678.705	0.30967
CCNA_03623	CCNA_03623	3777874	3779079	+	MecR1 antirepressor protein	1496.29	463.226	0.309584
CCNA_00629	CCNA_00629	674363	676249	+	methyl-accepting chemotaxis protein	4066.22	1258.66	0.30954
CCNA_02747	CCNA_02747	2909315	2910127	-	ABC transporter substrate-binding protein	2629.03	813.629	0.309479
CCNA_01673	CCNA_01673	1795018	1795965	-	alphaE superfamily protein	3431.09	1059.9	0.30891
CCNA_02348	CCNA_02348	2487854	2488291	+	acetyltransferase, GNAT family	1004.69	310.335	0.308887
CCNA_01776	CCNA_01776	1901998	1903167	+	ribonuclease D	82.9689	25.6213	0.308806
CCNA_03666	CCNA_03666	3829099	3829284	+	YnbE-like lipoprotein	125779	38841.1	0.308805
CCNA_03860	CCNA_03860	4023026	4023535	+	conserved hypothetical protein	691.526	213.543	0.3088
higB	CCNA_03133	3281228	3281524	-	toxin protein higB	800.48	246.968	0.308525
CCNA_01677	CCNA_01677	1803814	1805058	+	carboxypeptidase G2 precursor	1077.57	331.88	0.307991
CCNA_01603	CCNA_01603	1723294	1724496	-	aspartate aminotransferase	2158.32	662.175	0.306802
CCNA_01278	CCNA_01278	1404393	1404881	-	conserved hypothetical protein	788.105	241.191	0.306039
CCNA_03492	CCNA_03492	3651718	3652485	-	M50-like Site-2 protease	1272.36	388.874	0.305632
CCNA_02829	CCNA_02829	2983414	2984598	+	peptidase S8 family protein	3000.2	916.873	0.305604
hipB	CCNA_00049	52245	52679	-	HTH transcriptional regulator	233.281	71.2846	0.305573
tonB1	CCNA_02419	2563550	2564281	-	TonB1 protein	957.852	292.27	0.30513
CCNA_00890	CCNA_00890	967847	968767	-	poly(3-hydroxyalkanoate) depolymerase	1287.12	392.442	0.304899
rfaE	CCNA_03755	3924496	3925947	-	bifunctional D-glycero-D-manno-heptose-7-phosphate 1-kinase/D-glycero-D-manno-heptose-1-phosphate adenylyltransferase	83.1857	25.3546	0.304796
CCNA_03504	CCNA_03504	3661597	3663408	+	acyl-CoA dehydrogenase	4130.09	1258.4	0.30469
CCNA_03077	CCNA_03077	3227958	3228143	+	hypothetical protein	13.4896	4.10517	0.304322
CCNA_03009	CCNA_03009	3163060	3163908	+	nicotinate-nucleotide pyrophosphorylase	487.233	148.233	0.304235
CCNA_01750	CCNA_01750	1877432	1878712	+	3-oxoacyl-(acyl-carrier-protein) synthase II	77.2978	23.4844	0.303817
CCNA_01969	CCNA_01969	2112556	2114394	-	aspartyl-tRNA synthetase	355.194	107.85	0.303638
CCNA_00350	CCNA_00350	365306	365986	-	conserved hypothetical protein	37.6529	11.4136	0.303126
CCNA_01639	CCNA_01639	1759642	1760952	+	beta-lactamase family protein	3168.29	959.988	0.302999
CCNA_00709	CCNA_00709	767218	767400	+	hypothetical protein	13.3863	4.05482	0.302909
CCNA_03929	CCNA_03929	771721	771834	-	hypothetical protein	6.26401	1.89667	0.302789
CCNA_02893	CCNA_02893	3040378	3042063	-	beta-xylosidase/alpha-L-arabinofuranosidase	3772.14	1140.28	0.302291
dipM	CCNA_02075	2225052	2226881	-	peptidoglycan binding endopeptidase DipM	141.292	42.6992	0.302205
CCNA_01668	CCNA_01668	1790704	1791576	+	sulfate transport system permease protein cysT	1499.06	452.636	0.301947
CCNA_03776	CCNA_03776	3942909	3943448	-	2'-5' RNA ligase	782.742	236.047	0.301564
CCNA_03202	CCNA_03202	3363139	3363765	-	lipid A 3-O-deacylase PagL	4217.44	1271.51	0.301488
CCNA_03733	CCNA_03733	3900536	3901846	-	mannose-1-phosphate guanylyltransferase	1124.93	338.988	0.301342
CCNA_03599	CCNA_03599	3752909	3753955	+	aspartate-semialdehyde dehydrogenase	1419.61	427.557	0.301178
gyrB	CCNA_00159	166781	169246	+	DNA gyrase subunit B	160.818	48.3743	0.300802
argJ	CCNA_03162	3317963	3319408	-	bifunctional ornithine acetyltransferase/N-acetylglutamate synthase	519.655	156.254	0.300688
CCNA_00057	CCNA_00057	59115	59750	-	glycoprotease family protein	617.547	185.658	0.300638
CCNA_03773	CCNA_03773	3940458	3941633	-	conserved hypothetical protein	1663.75	499.722	0.300358
CCNA_02196	CCNA_02196	2346386	2346784	-	conserved hypothetical membrane protein	578.535	173.68	0.300207
CCNA_02215	CCNA_02215	2362451	2363662	-	acyl-CoA dehydrogenase	4531.87	1360.33	0.300169
CCNA_01878	CCNA_01878	2016779	2018377	-	long-chain-fatty-acid--CoA ligase	3847.46	1151.82	0.299372
edd	CCNA_02134	2290257	2292065	-	phosphogluconate dehydratase	4915.53	1471.35	0.299326
acnA	CCNA_03781	3947320	3950007	-	aconitate hydratase	170.835	51.1005	0.299123
CCNA_03210	CCNA_03210	3373019	3373972	+	MarR-family transcriptional regulator	1297.75	387.996	0.298976
CCNA_02784	CCNA_02784	2942257	2943096	+	conserved hypothetical protein	3410.75	1017.08	0.298199
CCNA_03586	CCNA_03586	3741130	3741960	+	chemotaxis protein methyltransferase	1858.35	553.931	0.298078
era	CCNA_01633	1751636	1752586	+	GTP-binding protein era	87.2946	25.9455	0.297218
CCNA_02531	CCNA_02531	2679589	2680371	-	proline-rich hypothetical protein	259.503	77.1256	0.297205
CCNA_02580	CCNA_02580	2731214	2731393	+	rubredoxin	1529.78	454.004	0.296777
CCNA_00558	CCNA_00558	573796	574461	-	methyltransferase	314.805	93.1618	0.295935
CCNA_03216	CCNA_03216	3377577	3377777	-	hypothetical protein	562.224	166.357	0.295891
CCNA_01235	CCNA_01235	1362403	1363035	+	AcrR-family transcriptional regulator	681.521	201.608	0.29582
CCNA_02155	CCNA_02155	2310846	2312024	+	conserved hypothetical protein	4440.55	1312.77	0.295633
CCNA_01936	CCNA_01936	2078937	2080163	-	cysteine desulfurase/selenocysteine lyase	73.0653	21.5781	0.295326
CCNA_01417	CCNA_01417	1534788	1536014	+	5-aminolevulinic acid synthase	405.319	119.578	0.295022
CCNA_03564	CCNA_03564	3719438	3719677	-	PaaI-family thioesterase-like protein	169.609	50.0115	0.294863
moeB	CCNA_03842	4008861	4009598	-	molybdopterin biosynthesis protein MoeB	65.7212	19.3703	0.294735
CCNA_03016	CCNA_03016	3168696	3169193	-	conserved hypothetical protein	408.697	120.342	0.294453
CCNA_00562	CCNA_00562	576665	577723	+	dihydroorotate dehydrogenase	176.45	51.7582	0.293331
CCNA_02152	CCNA_02152	2308548	2309207	-	phosphoglycerate mutase	962.493	282.061	0.293053
CCNA_03811	CCNA_03811	3974785	3975687	-	LysR-family transcriptional regulator	256.515	75.1398	0.292926
CCNA_01980	CCNA_01980	2124219	2124986	-	PEP phosphonomutase related enzyme	1803.97	527.874	0.292619
CCNA_01144	CCNA_01144	1248269	1248661	-	cytochrome c oxidase polypeptide II	1109.93	324.58	0.292432
CCNA_01368	CCNA_01368	1483373	1484587	+	acyl-CoA dehydrogenase	4235.31	1238.38	0.292393
CCNA_01759	CCNA_01759	1885591	1886940	-	peptidyl-prolyl cis-trans isomerase	84.4201	24.6426	0.291904
CCNA_01960	CCNA_01960	2104350	2104862	+	acetyl-CoA carboxylase biotin carboxyl carrier protein subunit	29.4952	8.59377	0.291362
CCNA_01813	CCNA_01813	1937704	1938711	+	tRNA-dihydrouridine synthase	2066.17	601.902	0.291314
CCNA_01770	CCNA_01770	1898272	1898691	+	nucleoside diphosphate kinase	31.0395	9.0328	0.291009
tauC	CCNA_02718	2879117	2879875	+	taurine transport system permease protein tauC	844.867	245.723	0.290842
CCNA_02132	CCNA_02132	2288142	2289161	-	LacI-family transcriptional regulator	2023.86	587.104	0.290091
CCNA_02110	CCNA_02110	2260320	2260748	-	hypothetical protein	411.068	119.184	0.289937
CCNA_03128	CCNA_03128	3276178	3277110	-	transporter, drug/metabolite exporter family	2737.58	793.643	0.289907
CCNA_02755	CCNA_02755	2919671	2920069	+	HipB-family transcriptional regulator	1031.82	298.68	0.289468
CCNA_02371	CCNA_02371	2517092	2518606	+	tryptophan halogenase superfamily protein	4708.42	1362.41	0.289356
CCNA_01600	CCNA_01600	1721109	1722017	-	Methane oxygenase, PmoA family	3232.76	933.241	0.288682
CCNA_01585	CCNA_01585	1702356	1704437	-	TonB-dependent receptor	7801.29	2250.93	0.288533
gltD	CCNA_03721	3885212	3886657	+	glutamate synthase (NADPH) small chain GltD	1872.4	539.254	0.288001
CCNA_02484	CCNA_02484	2631756	2632583	-	trans-feruloyl-CoA hydratase	3165.9	910.881	0.287717
CCNA_03718	CCNA_03718	3883021	3883980	+	NADH-ubiquinone oxidoreductase subunit	1869.91	535.097	0.286162
CCNA_02798	CCNA_02798	2956406	2957080	-	GntR-family transcriptional regulator	2261.17	646.313	0.285831
pulO	CCNA_00183	196250	197011	-	type II secretory pathway, prepilin signal peptidase	356.083	101.773	0.285813
CCNA_03831	CCNA_03831	3995750	3997351	+	major facilitator superfamily transporter	3712.29	1059.87	0.285504
CCNA_02903	CCNA_02903	3058970	3060181	+	bifunctional D-altronate/D-mannonate dehydratase	4584.08	1306.33	0.28497
CCNA_01755	CCNA_01755	1881785	1883437	-	two component sensor histidine kinase	2610.49	740.728	0.283751
CCNA_00537	CCNA_00537	552015	556205	+	DNA-directed RNA polymerase beta' chain	293.783	83.328	0.283638
qoxD	CCNA_01848	1979689	1980078	-	quinol cytochrome oxidase polypeptide IV	1007.78	285.529	0.283325
cpaB	CCNA_03041	3196753	3197646	-	pilus assembly protein CpaB	621.684	175.989	0.283084
ctpA	CCNA_00308	323024	323689	+	protein tyrosine phosphatase CtpA	39.5097	11.1618	0.282509
CCNA_02596	CCNA_02596	2743723	2744340	-	SSU ribosomal protein S4P	40.2302	11.3562	0.282279
CCNA_01881	CCNA_01881	2020520	2021158	+	NAD-binding Rossmann superfamily protein	636.636	179.709	0.282278
CCNA_01815	CCNA_01815	1939826	1941247	+	nitrogen assimilation regulatory protein	98.7654	27.8511	0.281992
CCNA_01927	CCNA_01927	2073818	2074621	+	enoyl-CoA hydratase	1019.66	287.478	0.281935
CCNA_02983	CCNA_02983	3138328	3139320	+	polyprenyl-phosphate beta-D-glucosyltransferase	3510.95	989.65	0.281875
CCNA_01954	CCNA_01954	2097480	2100176	+	ribonuclease E	213.863	60.2516	0.28173
CCNA_03887	CCNA_03887	635047	635673	+	conserved hypothetical protein	697.927	196.507	0.281558
CCNA_00243	CCNA_00243	256412	256810	-	hypothetical protein	844.337	237.68	0.281499
CCNA_02777	CCNA_02777	2936207	2936341	-	vitamin B12 receptor	2335.13	657.249	0.281461
CCNA_00695	CCNA_00695	754514	756148	-	metal-dependent hydrolase	4665.09	1312.43	0.281329
CCNA_02521	CCNA_02521	2671117	2671587	+	endonuclease involved in recombination	28.0491	7.88882	0.281251
CCNA_03443	CCNA_03443	3605305	3605787	-	conserved hypothetical protein	526.842	148.09	0.28109
CCNA_00187	CCNA_00187	201599	202681	-	NUP-family purine nucleoside permease	1947.71	547.161	0.280925
CCNA_02156	CCNA_02156	2312039	2313451	-	conserved hypothetical protein	1769.22	496.7	0.280746
CCNA_03563	CCNA_03563	3718691	3719245	-	ATP synthase delta chain	175.709	49.2987	0.28057
CCNA_02648	CCNA_02648	2802232	2803152	+	alpha/beta hydrolase family protein	2592.4	726.442	0.28022
CCNA_01580	CCNA_01580	1696883	1697533	+	M15 superfamily membrane peptidase	1935.21	540.91	0.27951
CCNA_03119	CCNA_03119	3267484	3267882	-	hypothetical protein	1508.84	420.68	0.27881
hemE	CCNA_03879	4041629	4042684	-	uroporphyrinogen decarboxylase	67.1775	18.7079	0.278484
CCNA_02685	CCNA_02685	2838473	2838880	+	conserved hypothetical membrane protein	2596.1	719.831	0.277274
CCNA_02394	CCNA_02394	2537390	2538052	-	glutathione S-transferase	2063.78	572.111	0.277215
CCNA_03063	CCNA_03063	3215326	3216423	-	conserved hypothetical protein	1036.91	287.413	0.277183
CCNA_00906	CCNA_00906	986466	987380	-	conserved hypothetical protein	1870.73	518.341	0.27708
fzeA	CCNA_01395	1513437	1515113	+	electron transfer flavoprotein-ubiquinone oxidoreductase FzeA	105.172	29.1312	0.276986
fliL	CCNA_02141	2299928	2300545	-	flagellar fliL protein	1748.96	484.356	0.276939
CCNA_01375	CCNA_01375	1490238	1490675	+	lactoylglutathione lyase	1104.36	305.335	0.27648
CCNA_00673	CCNA_00673	730781	731788	+	AraC-family transcriptional regulator	2882.56	796.902	0.276456
CCNA_01696	CCNA_01696	1826794	1828470	-	aminobenzoyl-glutamate transport protein	4267.83	1179.13	0.276283
CCNA_02797	CCNA_02797	2956219	2956338	-	hypothetical protein	1216.82	335.997	0.276127
CCNA_03839	CCNA_03839	4004243	4006246	+	acylamino-acid-releasing enzyme	3870.9	1066.62	0.275549
CCNA_02899	CCNA_02899	3051538	3053049	+	tryptophan halogenase	3312.86	912.362	0.2754
CCNA_00936	CCNA_00936	1011810	1012649	+	conserved hypothetical protein	2473.32	681.082	0.275371
CCNA_02525	CCNA_02525	2673609	2674607	+	aspartate carbamoyltransferase	148.278	40.7511	0.274829
CCNA_02579	CCNA_02579	2729929	2731203	+	cytochrome P450	3753.24	1031.38	0.274798
glyS	CCNA_01404	1521840	1523918	+	glycyl-tRNA synthetase beta chain	138	37.8786	0.274484
CCNA_00665	CCNA_00665	721949	723094	+	GAF-family sensor histidine kinase	2165.85	594.218	0.274359
CCNA_00892	CCNA_00892	970314	972578	+	phosphoenolpyruvate-protein phosphotransferase	623.798	171.001	0.274128
CCNA_02304	CCNA_02304	2449310	2450335	+	conserved hypothetical protein	1779.62	487.204	0.273768
CCNA_01601	CCNA_01601	1722154	1722390	+	conserved hypothetical protein	1534.12	419.961	0.273748
CCNA_00875	CCNA_00875	953751	953924	-	Flp/Fap pilin component protein	328.717	89.9038	0.273499
CCNA_02434	CCNA_02434	2575252	2575692	-	conserved hypothetical protein	27.0161	7.38527	0.273365
CCNA_03013	CCNA_03013	3165964	3167547	+	alkyl hydroperoxide reductase subunit F	3215.66	878.57	0.273216
CCNA_01840	CCNA_01840	1970882	1972324	-	MerR-family transcriptional regulator	4169.59	1138.2	0.272977
CCNA_03460	CCNA_03460	3623648	3624148	-	hypothetical protein	368.455	100.392	0.272468
CCNA_01539	CCNA_01539	1649458	1650156	-	pirin family protein	2364.05	643.716	0.272294
CCNA_02055	CCNA_02055	2205060	2205386	-	conserved hypothetical protein, YnfA/UPF0060 family	1926.43	524.472	0.272251
ftsW	CCNA_02635	2786329	2787501	-	cell division protein FtsW	75.9525	20.6717	0.272166
CCNA_01536	CCNA_01536	1644321	1645001	+	hypothetical protein	2339.69	636.414	0.272007
CCNA_00905	CCNA_00905	985509	986396	-	exonuclease-endonuclease-phosphatase (EEP1) protein	2315.97	629.888	0.271976
CCNA_02241	CCNA_02241	2390484	2390951	-	endoribonuclease L-PSP	2505.61	678.838	0.270928
CCNA_01665	CCNA_01665	1786463	1787056	+	potassium-transporting ATPase C chain	993.446	268.953	0.270728
hetN	CCNA_00132	141633	142433	+	ketoacyl reductase hetN	1427.76	386.428	0.270654
CCNA_02618	CCNA_02618	2766600	2767070	-	AsnC-family transcriptional regulator	1565.91	422.889	0.27006
CCNA_01197	CCNA_01197	1321300	1321470	-	conserved hypothetical protein	466.262	125.853	0.26992
CCNA_03207	CCNA_03207	3369752	3370579	+	conserved hypothetical protein	2152.52	580.881	0.26986
CCNA_02451	CCNA_02451	2591191	2591835	+	conserved hypothetical membrane protein	1704.8	459.809	0.269714
CCNA_02831	CCNA_02831	2985216	2985773	+	conserved hypothetical protein	3237.29	872.349	0.269469
CCNA_01284	CCNA_01284	1410657	1411604	+	dienelactone hydrolase family protein	6592.24	1771.9	0.268785
mfd	CCNA_01920	2063515	2066982	-	transcription-repair coupling factor Mfd	9154.3	2455.19	0.268201
CCNA_00331	CCNA_00331	342674	343432	+	molybdate-binding protein	1207.97	323.723	0.267989
CCNA_03328	CCNA_03328	3509078	3509905	-	PhzC/PhzF-family epimerase	1186.62	317.881	0.267889
CCNA_03256	CCNA_03256	3427166	3428284	+	chorismate synthase	204.621	54.7653	0.267642
CCNA_03306	CCNA_03306	3483670	3484041	-	SSU ribosomal protein S12P	27.0136	7.22713	0.267537
CCNA_01717	CCNA_01717	1846800	1847210	+	hypothetical protein	994.265	265.882	0.267415
parD-1	CCNA_00917	994996	995262	-	antitoxin protein parD-1	267.842	71.4647	0.266817
CCNA_00979	CCNA_00979	1058314	1059390	+	RND family efflux transporter, MFP subunit	1214.18	323.06	0.266074
CCNA_01700	CCNA_01700	1831698	1832939	+	nucleoside permease	3351.02	890.83	0.265838
qoxC	CCNA_01849	1980075	1980701	-	quinol cytochrome oxidase polypeptide III	1951	518.507	0.265765
CCNA_02045	CCNA_02045	2190729	2192279	-	acetyl-coenzyme A synthetase	98863.2	26274	0.265761
leuB	CCNA_00193	206989	208041	-	3-isopropylmalate dehydrogenase	2895.98	768.658	0.265423
CCNA_02350	CCNA_02350	2489366	2489764	+	dimeric ferredoxin-like protein	1133.87	300.68	0.26518
CCNA_03579	CCNA_03579	3736897	3737205	+	hypothetical protein	27.2176	7.16969	0.263421
CCNA_03892	CCNA_03892	1627539	1628183	-	HD family metal-dependent phosphohydrolase	1488.84	391.809	0.263165
CCNA_02028	CCNA_02028	2173934	2174266	-	NTF2 superfamily protein	1610.99	423.573	0.262926
CCNA_02147	CCNA_02147	2304546	2304875	+	hypothetical protein	1712.94	449.522	0.262427
CCNA_01834	CCNA_01834	1965009	1967531	-	oxidoreductase	2194.27	575.331	0.262197
CCNA_03850	CCNA_03850	4015962	4016552	+	imidazoleglycerol-phosphate dehydratase	1902.29	497.903	0.261738
CCNA_00178	CCNA_00178	192305	192895	+	type II secretion pathway protein J	974.357	254.903	0.261612
CCNA_02875	CCNA_02875	3024178	3024576	-	conserved hypothetical protein	25.57	6.68032	0.261256
CCNA_03972	CCNA_03972	2824196	2824309	-	hypothetical protein	141.539	36.8967	0.260683
CCNA_00478	CCNA_00478	494406	495143	-	hypothetical protein	4714.9	1228.37	0.26053
gmk	CCNA_01753	1880687	1881328	+	guanylate kinase	805.24	209.759	0.260493
CCNA_03409	CCNA_03409	3576740	3577696	-	alpha/beta hydrolase family protein	2254.27	585.046	0.259528
CCNA_00322	CCNA_00322	335959	336588	+	conserved hypothetical protein	2515.93	652.558	0.25937
CCNA_01845	CCNA_01845	1977086	1977619	-	two-component response regulator protein	799.148	206.946	0.258959
CCNA_03030	CCNA_03030	3184852	3185538	+	cytochrome c2	1504.52	389.514	0.258896
iolB	CCNA_01359	1475044	1475853	+	myo-inositol catabolism protein IolB	2676.39	692.579	0.258774
CCNA_01711	CCNA_01711	1842780	1844255	-	MecR antirepressor / ankyrin repeat family protein	2685.08	694.757	0.258747
CCNA_02322	CCNA_02322	2464700	2465164	+	Co2+/Mg2+ efflux protein ApaG	2612.3	675.788	0.258695
CCNA_01509	CCNA_01509	1619099	1620214	-	3-oxoacyl-(acyl-carrier-protein) synthase III	1058.88	273.715	0.258494
CCNA_03110	CCNA_03110	3261360	3261728	-	two-component receiver domain protein	31.6568	8.17677	0.258295
CCNA_01206	CCNA_01206	1332960	1333697	+	ABC transporter permease protein	2541.01	655.37	0.257917
CCNA_02401	CCNA_02401	2543511	2544563	+	SalR-family ligand-binding transcriptional regulator	2043.98	526.658	0.257662
CCNA_01847	CCNA_01847	1978955	1979692	-	cytochrome c oxidase assembly protein Surf1	2213.5	569.37	0.257226
rpsJ	CCNA_01305	1431343	1431651	+	SSU ribosomal protein S10P	20.0979	5.16969	0.257225
CCNA_01719	CCNA_01719	1847722	1848030	+	hypothetical protein	20.0979	5.16969	0.257225
CCNA_00117	CCNA_00117	127915	129735	+	glucosamine-fructose-6-phosphate aminotransferase, isomerizing	126.743	32.5482	0.256804
CCNA_02445	CCNA_02445	2586432	2587169	+	copper homeostasis protein cutC	1276.07	327.37	0.256545
CCNA_01345	CCNA_01345	1458745	1459527	+	short chain dehydrogenase	957.235	245.126	0.256077
CCNA_01913	CCNA_01913	2056542	2056922	+	MarR-family transcriptional regulator	1560.44	399.378	0.25594
uxaA	CCNA_01555	1670626	1672134	-	altronate dehydratase	2306.5	590.311	0.255934
CCNA_01459	CCNA_01459	1568188	1568445	+	hypothetical protein	630.638	161.314	0.255795
CCNA_01629	CCNA_01629	1749159	1750004	+	signal peptidase I	2839.01	726.183	0.255787
CCNA_02936	CCNA_02936	3097275	3097937	+	glutathione S-transferase	3670.46	937.111	0.255312
CCNA_00668	CCNA_00668	724701	725753	-	capsular polysaccharide biosynthesis protein	1037.73	264.658	0.255035
CCNA_03639	CCNA_03639	3798508	3798828	-	ferredoxin, 2Fe-2s	644.673	164.371	0.254968
CCNA_03420	CCNA_03420	3585826	3586425	+	hypothetical protein	863.124	220.054	0.254951
ftsB	CCNA_01797	1923489	1923791	+	FtsB-related septum formation initiator	19.8913	5.06898	0.254834
CCNA_03262	CCNA_03262	3430764	3431492	-	queuosine biosynthesis protein QueC	150208	38212.2	0.254395
hemH	CCNA_03878	4040589	4041632	-	ferrochelatase	1386.29	352.506	0.254281
CCNA_01772	CCNA_01772	1899035	1899412	+	conserved hypothetical membrane protein	1242.32	315.328	0.253822
CCNA_03472	CCNA_03472	3638700	3638969	+	hypothetical protein	1440.33	365.515	0.253773
CCNA_02356	CCNA_02356	2495393	2496361	-	D-alanyl-D-alanine dipeptidase	1794.27	455.248	0.253723
rusA	CCNA_02192	2343481	2343921	-	endodeoxyribonuclease RusA	2677.92	679.385	0.253698
CCNA_02805	CCNA_02805	2960594	2961004	+	hypothetical protein	977.652	247.882	0.253548
CCNA_02099	CCNA_02099	2248481	2249896	-	Na+ driven multidrug efflux pump	2647.42	670.75	0.25336
CCNA_00372	CCNA_00372	388756	388980	-	ATP synthase C chain	38.5648	9.75978	0.253075
CCNA_01924	CCNA_01924	2069785	2070936	-	capsular polysaccharide biosynthesis protein	2745.12	693.319	0.252564
CCNA_01859	CCNA_01859	1991852	1993885	+	TonB-dependent receptor	8497.37	2144.12	0.252328
CCNA_00115	CCNA_00115	122939	126268	+	TolB protein	6289.79	1586.88	0.252294
CCNA_03522	CCNA_03522	3678735	3680171	+	Zn-dependent protease TldD	1523.23	384.103	0.252164
CCNA_00987	CCNA_00987	1067843	1068046	+	stress response protein CsbD	192.102	48.4073	0.251987
divL	CCNA_03598	3750296	3752605	+	two-component sensor histidine kinase DivL	157.82	39.7559	0.251907
CCNA_01008	CCNA_01008	1086800	1088464	-	urocanate hydratase	4644.77	1168.93	0.251666
ileS	CCNA_00737	793796	796705	-	isoleucyl-tRNA synthetase	4590.33	1154.83	0.251578
phoH	CCNA_00053	55724	56668	-	phosphate starvation-inducible protein PhoH	2270.47	570.845	0.251422
CCNA_03272	CCNA_03272	3441214	3442635	+	two-component sensor histidine kinase	3582.68	898.851	0.250888
CCNA_03032	CCNA_03032	3186588	3187988	-	leucyl aminopeptidase	1816.27	455.499	0.250788
thiC	CCNA_02109	2258250	2260088	-	thiamine biosynthesis protein thiC	6587.32	1651.85	0.250762
CCNA_02898	CCNA_02898	3050012	3051541	+	tryptophan halogenase	1842.07	461.664	0.250623
CCNA_01908	CCNA_01908	2053105	2053920	-	ABC-type transporter, permease component	2382.31	596.68	0.250462
CCNA_01156	CCNA_01156	1261886	1262671	+	sulfotransferase family protein	2224.65	557.176	0.250456
CCNA_01691	CCNA_01691	1817814	1819091	+	tRNA/rRNA methyltransferase	2255.83	564.434	0.250211
CCNA_00041	CCNA_00041	42585	45614	-	protein translation initiation factor 2 IF-2	251.434	62.8409	0.24993
CCNA_00918	CCNA_00918	995336	996205	+	peptide release factor-glutamine N5-methyltransferase	58.4	14.5859	0.249759
CCNA_03729	CCNA_03729	3897144	3897797	-	transaldolase-like protein	252.688	62.9604	0.249163
CCNA_03561	CCNA_03561	3716196	3717071	-	ATP synthase gamma chain	87.0854	21.6866	0.249027
CCNA_00269	CCNA_00269	284102	284431	+	YbaB/EbfC-family DNA-binding protein	134.736	33.5222	0.248798
CCNA_02704	CCNA_02704	2859445	2861721	+	NADP-dependent malic enzyme	218.388	54.202	0.248192
CCNA_02614	CCNA_02614	2761679	2762686	-	fumarylacetoacetase superfamily protein	1169.08	289.902	0.247974
CCNA_00536	CCNA_00536	547831	551901	+	DNA-directed RNA polymerase beta chain	22747.6	5640.31	0.247952
CCNA_03127	CCNA_03127	3274732	3276030	+	aminoacyl-histidine dipeptidase	3355.36	831.787	0.247898
CCNA_01618	CCNA_01618	1739738	1740415	-	uracil-DNA glycosylase	716.296	177.363	0.247612
CCNA_02751	CCNA_02751	2911679	2912677	-	ABC transporter ATP-binding protein	1864.13	460.751	0.247167
CCNA_02856	CCNA_02856	3009579	3010088	-	conserved hypothetical protein	50.7511	12.5434	0.247156
CCNA_03997	CCNA_03997	3952640	3953302	+	amelogenin/CpxP-related protein	708.66	175.111	0.247102
CCNA_01862	CCNA_01862	1996891	1997184	-	hypothetical protein	1080.42	266.918	0.24705
CCNA_02308	CCNA_02308	2453477	2454331	-	conserved hypothetical protein	1823.57	449.334	0.246403
CCNA_01164	CCNA_01164	1280183	1282201	+	O-linked N-acetylglucosamine transferase	6000.21	1477.87	0.246303
CCNA_02785	CCNA_02785	2943107	2944021	+	TIR-like nucleotide binding protein	9168.44	2255.34	0.24599
CCNA_01385	CCNA_01385	1502307	1503038	+	rRNA methylase	14805.7	3639.27	0.245802
CCNA_02606	CCNA_02606	2751246	2753765	-	hybrid sensor histidine kinase/receiver domain protein	5559.42	1363.28	0.24522
ccoN	CCNA_01467	1574712	1576358	+	cytochrome cbb3 oxidase subunit I ccoN	4162.38	1020.63	0.245203
CCNA_01538	CCNA_01538	1646212	1648902	+	pyruvate phosphate dikinase	237.389	58.1509	0.244961
CCNA_03249	CCNA_03249	3418740	3421262	+	TonB-dependent receptor	10049.7	2458.33	0.244618
ftsZ	CCNA_02623	2771579	2773105	-	cell division protein FtsZ	370.557	90.6135	0.244533
CCNA_02181	CCNA_02181	2332741	2333406	-	phosphatase/phosphohexomutase family protein	1088.48	266.162	0.244526
ilvD	CCNA_01488	1594813	1596615	+	dihydroxyacid dehydratase	4500	1098.25	0.244055
CCNA_01091	CCNA_01091	1197735	1198325	-	peptide methionine sulfoxide reductase	2692.58	656.903	0.243968
CCNA_02170	CCNA_02170	2322614	2323237	-	glutathione S-transferase	1383.69	337.457	0.243882
CCNA_03166	CCNA_03166	3325047	3325751	+	ArsR-family transcriptional regulator	738.585	179.816	0.243461
CCNA_00007	CCNA_00007	4960	5235	+	SSU ribosomal protein S20P	18.9617	4.6158	0.243428
CCNA_02953	CCNA_02953	3112235	3113203	+	N-acetyllactosaminide beta-1,6-N-acetylglucosaminyltransferase	10368.8	2523.25	0.24335
CCNA_01588	CCNA_01588	1706752	1708107	+	conserved hypothetical protein	3798.75	923.743	0.243171
CCNA_02458	CCNA_02458	2599611	2601062	+	methylmalonyl-CoA mutase beta subunit	1791.92	434.355	0.242397
CCNA_02049	CCNA_02049	2196860	2197255	-	ABM superfamily monooxygenase protein	2339.37	565.63	0.241787
CCNA_01452	CCNA_01452	1565802	1566356	+	conserved hypothetical protein	2223.81	537.299	0.241611
CCNA_01246	CCNA_01246	1373427	1374338	-	methyltransferase	1080.34	260.291	0.240934
CCNA_03822	CCNA_03822	3988188	3989051	-	formamidopyrimidine-DNA glycosylase	2146.64	516.485	0.240601
CCNA_03278	CCNA_03278	3445147	3446265	-	aminobutyraldehyde dehydrogenase	3752.61	901.765	0.240303
CCNA_03410	CCNA_03410	3577757	3578569	-	peptidoglycan-specific endopeptidase, M23 family	2159.13	518.629	0.240203
CCNA_01558	CCNA_01558	1674964	1675803	+	4-deoxy-L-threo-5-hexosulose-uronate ketol-isomerase	3928.12	943.082	0.240085
acpS	CCNA_01627	1748329	1748730	+	Holo-(acyl-carrier protein) synthase	28.0465	6.73067	0.239982
CCNA_00935	CCNA_00935	1010693	1011679	-	AraC-family transcriptional regulator	3608.05	863.55	0.23934
dnaJ	CCNA_00011	10223	11380	+	chaperone protein DnaJ	440.915	105.42	0.239094
CCNA_02581	CCNA_02581	2731704	2732189	+	conserved hypothetical protein	2235.68	534.141	0.238917
CCNA_03395	CCNA_03395	3566429	3566788	+	two-component receiver domain protein	1348.49	322.026	0.238804
CCNA_01020	CCNA_01020	1103332	1104375	-	LacI-family transcriptional regulator	1016.06	242.506	0.238673
CCNA_02317	CCNA_02317	2460852	2461289	-	conserved hypothetical protein	1711.91	408.335	0.238526
stpD	CCNA_02271	2423833	2424618	-	stalk cross-band protein StpD	857.663	204.176	0.238061
fljJ	CCNA_01530	1637841	1638677	+	flagellin FljJ	1153.7	274.032	0.237524
CCNA_03544	CCNA_03544	3701306	3701956	+	nicotinate-nucleotide adenylyltransferase	361.754	85.9101	0.237482
CCNA_02128	CCNA_02128	2281453	2282658	+	acyl-CoA dehydrogenase	1871.26	444.226	0.237394
CCNA_01754	CCNA_01754	1881367	1881672	-	transglycosylase associated protein	1349.01	320.119	0.2373
atpA	CCNA_03562	3717106	3718638	-	ATP synthase alpha chain	230.742	54.7142	0.237123
CCNA_02263	CCNA_02263	2417355	2417846	+	glcG-family protein	520.033	123.241	0.236988
CCNA_02253	CCNA_02253	2402492	2404267	+	hybrid CAP effector domain/patatin phospholipase protein	3219.9	762.793	0.2369
CCNA_01685	CCNA_01685	1812515	1812844	-	hemimethylated DNA-binding protein yccV	2135.38	505.522	0.236737
CCNA_01409	CCNA_01409	1526556	1527560	-	delta-aminolevulinic acid dehydratase	79.6609	18.8519	0.236651
CCNA_00926	CCNA_00926	1002665	1003636	-	acyl CoA thioesterase	2800.63	662.298	0.236482
CCNA_00792	CCNA_00792	855026	856210	-	glycosyltransferase	3852.19	909.873	0.236196
CCNA_01932	CCNA_01932	2077043	2077861	+	1-acyl-sn-glycerol-3-phosphate acyltransferase	2479.72	584.73	0.235805
CCNA_02202	CCNA_02202	2350414	2351211	+	SCP domain protein	2531.21	596.377	0.23561
fliQ	CCNA_01129	1233504	1233770	+	flagellar biosynthesis protein FliQ	780.462	183.465	0.235072
ccmA	CCNA_03782	3950191	3950805	+	cytochrome c biogenesis ATP-binding export protein CcmA	99.4579	23.3058	0.234328
CCNA_02736	CCNA_02736	2897850	2898464	+	nitroreductase family	2434.73	570.306	0.234238
CCNA_02954	CCNA_02954	3113547	3114398	+	11-cis retinol dehydrogenase	1142.35	267.284	0.233977
CCNA_02854	CCNA_02854	3008437	3009114	-	two-component response regulator	1207.56	282.363	0.23383
CCNA_01478	CCNA_01478	1585598	1586344	-	CRP-family transcription regulator	2144.99	501.521	0.233811
CCNA_00400	CCNA_00400	418061	418504	+	MarR/EmrR-family transcriptional regulator	31.8659	7.43563	0.233341
CCNA_00254	CCNA_00254	267164	268066	+	RarD family membrane permease	2810.12	655.14	0.233136
CCNA_00616	CCNA_00616	660157	660612	-	Lrp-family transcriptional regulator	1582	368.637	0.233019
CCNA_01655	CCNA_01655	1776509	1776976	+	cyclophilin-type peptidylprolyl cis-trans isomerase	1613.27	375.838	0.232967
CCNA_01128	CCNA_01128	1233054	1233356	+	hypothetical protein	914.602	213.069	0.232963
CCNA_01699	CCNA_01699	1830513	1831520	-	LacI-family transcriptional regulator	1171.45	272.902	0.23296
CCNA_02191	CCNA_02191	2343127	2343513	+	hypothetical protein	2419.76	563.479	0.232866
CCNA_00142	CCNA_00142	154535	154912	-	endonuclease	27.2202	6.32784	0.232469
CCNA_01419	CCNA_01419	1536723	1538009	+	serine hydroxymethyltransferase	4439.52	1031.59	0.232364
CCNA_00468	CCNA_00468	481820	481933	-	UDP glucuronic acid epimerase-related protein	3366.77	781.897	0.232239
stpC	CCNA_02560	2706854	2707492	-	stalk cross-band protein StpC	1381.83	320.709	0.232089
CCNA_02256	CCNA_02256	2407281	2408750	-	Mg2+ transporter mgtE	1075.82	249.657	0.232062
CCNA_03299	CCNA_03299	3472717	3474228	+	outer membrane protein oprM	2394.41	554.362	0.231523
CCNA_02403	CCNA_02403	2546366	2547481	+	ABC transporter permease protein	3493.83	807.715	0.231183
CCNA_01182	CCNA_01182	1301993	1302586	+	glutathione S-transferase	3193.44	737.953	0.231084
CCNA_00552	CCNA_00552	568956	569426	-	cupin superfamily protein	2384.68	550.889	0.231012
CCNA_02306	CCNA_02306	2451284	2452405	+	histidinol-phosphate aminotransferase	2822.41	651.816	0.230943
CCNA_02884	CCNA_02884	3032855	3033622	-	TetR-family transcriptional regulator	1784.98	411.874	0.230744
CCNA_02244	CCNA_02244	2393276	2394553	-	aminotransferase class I family protein	2317.53	533.434	0.230173
CCNA_03243	CCNA_03243	3408720	3410219	-	NADP+-dependent gamma-glutamyl-gamma-aminobutyraldehyde dehydrogenase	4361.42	1003.16	0.230008
CCNA_01610	CCNA_01610	1730384	1731958	+	2-isopropylmalate synthase	3068.21	705.419	0.229912
CCNA_01334	CCNA_01334	1446891	1447721	-	ABC2-family membrane transporter	133426	30642.9	0.229662
CCNA_02277	CCNA_02277	2426768	2428969	+	TonB-dependent outer membrane channel	6932.07	1584.94	0.228639
glpX	CCNA_01448	1560867	1561820	+	fructose-1,6-bisphosphatase, class II	3616.4	825.996	0.228403
CCNA_02447	CCNA_02447	2588329	2589087	-	PspA/IM30 family regulatory protein	583.81	132.723	0.227339
CCNA_00854	CCNA_00854	929146	930738	+	metallo-beta-lactamase protein	1305.51	296.721	0.227283
CCNA_01998	CCNA_01998	2144332	2145072	-	uridylate kinase	63.4512	14.4207	0.227272
CCNA_01736	CCNA_01736	1864287	1864886	+	TetR-family transcriptional regulator	858.378	195.054	0.227236
CCNA_00188	CCNA_00188	202763	203725	-	ABC transporter ATP-binding protein	1950.7	443.147	0.227173
CCNA_03766	CCNA_03766	3934203	3934784	-	16S rRNA processing protein RimM	245.462	55.7519	0.22713
CCNA_00315	CCNA_00315	329224	330753	-	3-polyprenyl-4-hydroxybenzoate decarboxylase	43150.7	9798.66	0.22708
CCNA_03688	CCNA_03688	3854292	3854765	-	AsnC-family transcriptional regulator	929.983	210.939	0.22682
CCNA_03505	CCNA_03505	3663479	3663961	-	peroxiredoxin	503.11	114.09	0.22677
CCNA_00768	CCNA_00768	824776	825000	+	hypothetical protein	475.241	107.76	0.226748
CCNA_02800	CCNA_02800	2957416	2957895	+	HTH/XRE-family transcriptional regulator	1848.63	419.04	0.226676
CCNA_01500	CCNA_01500	1610768	1611922	+	conserved hypothetical protein	5127.96	1161.37	0.226478
CCNA_02174	CCNA_02174	2326862	2327866	+	multidrug resistance efflux pump	3511.36	794.852	0.226366
spoT	CCNA_01622	1742148	1744376	+	Rsh ppGpp hydrolase-synthetase	27689.4	6266.4	0.226311
CCNA_01549	CCNA_01549	1662374	1664281	-	sulfate adenylyltransferase subunit 1/adenylylsulfate kinase	5611.92	1268.01	0.225949
ftsX	CCNA_02300	2446525	2447418	+	cell division protein FtsX	66.346	14.9887	0.225918
CCNA_01983	CCNA_01983	2128834	2130114	+	citrate synthase	2113.54	477.484	0.225917
CCNA_03919	CCNA_03919	433090	433170	-	hypothetical protein	285.17	64.3428	0.22563
CCNA_01208	CCNA_01208	1334872	1335477	+	two-component response regulator	955.887	215.155	0.225084
CCNA_02430	CCNA_02430	2571450	2571929	-	conserved hypothetical cytosolic protein	2387.36	536.04	0.224533
CCNA_02153	CCNA_02153	2309204	2310124	-	acetylspermidine deacetylase	1939.76	435.442	0.224482
CCNA_00378	CCNA_00378	395418	396026	-	thiol:disulfide interchange protein dsbA	1556.42	349.205	0.224364
CCNA_01148	CCNA_01148	1251192	1251368	+	hypothetical protein	13.1797	2.95411	0.224141
CCNA_02676	CCNA_02676	2829259	2830155	-	conserved hypothetical protein	1903.34	426.039	0.223838
CCNA_02763	CCNA_02763	2924942	2926183	+	bacteriophage P4 integrase	10454.1	2339.83	0.223819
CCNA_01959	CCNA_01959	2103849	2104289	+	3-dehydroquinate dehydratase	2288.71	511.385	0.223438
CCNA_00968	CCNA_00968	1042164	1043663	+	gluconate kinase	4302.08	961.16	0.223417
CCNA_02076	CCNA_02076	2226974	2227642	-	protein-L-isoaspartate O-methyltransferase	68.0919	15.2122	0.223407
CCNA_00309	CCNA_00309	323812	324045	-	conserved hypothetical protein	17.5155	3.91084	0.223278
sufB	CCNA_01940	2082316	2083785	-	ABC transporter-associated protein SufB	119.404	26.6567	0.223248
CCNA_00749	CCNA_00749	805489	807384	+	ferrous iron transport protein B	164.924	36.807	0.223176
CCNA_01863	CCNA_01863	1997194	1998630	-	outer membrane efflux protein	647441	144471	0.223142
CCNA_01794	CCNA_01794	1920971	1921741	-	enoyl-CoA hydratase/isomerase family	1111.08	247.924	0.223138
CCNA_02097	CCNA_02097	2245508	2247499	+	periplasmic glucan glucosyltransferase	158.736	35.4184	0.223127
iatA	CCNA_00903	982938	984485	+	inositol transport ATP-binding protein IatA	3817.22	850.966	0.222928
CCNA_02108	CCNA_02108	2256813	2258201	-	TolB protein precursor/tail-specific protease	2608.52	581.297	0.222846
CCNA_01802	CCNA_01802	1926792	1926908	+	hypothetical protein	8.74055	1.94703	0.222758
CCNA_01879	CCNA_01879	2018600	2019703	+	NADH:flavin oxidoreductases, old yellow enzyme family	2377.99	528.514	0.222252
CCNA_01155	CCNA_01155	1258877	1261810	+	TonB-dependent outer membrane receptor	17451.7	3870.23	0.221768
iolC	CCNA_01356	1470370	1472298	+	5-dehydro-2-deoxygluconokinase IolC	89323.9	19745.4	0.221053
CCNA_00123	CCNA_00123	133900	134682	+	3-hydroxyacyl CoA dehydrogenase	724.658	160.126	0.220967
CCNA_00930	CCNA_00930	1006253	1006870	+	riboflavin synthase alpha chain	1604.19	354.356	0.220893
CCNA_01054	CCNA_01054	1153331	1154830	+	tryptophan halogenase	5849.44	1291.16	0.220732
CCNA_01398	CCNA_01398	1517840	1518478	+	peptidyl-prolyl cis-trans isomerase	1018.73	224.709	0.220578
CCNA_01011	CCNA_01011	1091049	1092254	-	imidazolonepropionase	2101.46	463.226	0.22043
CCNA_03485	CCNA_03485	3647087	3648061	-	membrane protease family, stomatin/prohibitin-like protein	2041.3	449.348	0.220129
CCNA_00604	CCNA_00604	640131	641012	+	RDD family membrane protein	1629.9	357.787	0.219515
CCNA_02284	CCNA_02284	2434123	2434764	-	DNA-3-methyladenine glycosylase II	1130.37	247.759	0.219183
CCNA_01818	CCNA_01818	1944941	1945804	+	D-alanine aminotransferase	2239.2	490.485	0.219045
CCNA_02201	CCNA_02201	2349785	2350345	-	nucleoside 2-deoxyribosyltransferase	2553.9	559.399	0.219037
CCNA_03527	CCNA_03527	3683461	3684822	-	glutamate-cysteine ligase family 2	661.53	144.844	0.218953
CCNA_01495	CCNA_01495	1604575	1606026	-	deoxyribodipyrimidine photolyase	3818.66	835.355	0.218756
CCNA_00849	CCNA_00849	921731	923134	-	outer membrane efflux protein	1735.68	379.549	0.218674
CCNA_01803	CCNA_01803	1926921	1928207	+	pyruvate dehydrogenase complex, dihydrolipoamide acetyltransferase component	98.8636	21.5851	0.218333
CCNA_01657	CCNA_01657	1778162	1778806	-	hypothetical protein	4714.07	1027.81	0.21803
gidB	CCNA_03870	4032295	4032945	-	methyltransferase GidB	100.697	21.9101	0.217583
CCNA_03215	CCNA_03215	3376165	3377580	+	ARO8 family aminotransferase/HTH DNA-binding protein	2917.97	634.75	0.217532
CCNA_01683	CCNA_01683	1810291	1811511	+	acetyltransferase family protein	3317.08	721.477	0.217504
CCNA_02437	CCNA_02437	2577811	2578719	-	LysR-family transcriptional regulator	2228.88	484.241	0.217257
CCNA_00323	CCNA_00323	336631	337728	+	low-affinity zinc transport protein	832.807	180.413	0.216632
dnaK	CCNA_00010	8165	10060	+	chaperone protein DnaK	637.199	137.807	0.21627
CCNA_01394	CCNA_01394	1512465	1513286	-	uracil DNA glycosylase superfamily protein	239.487	51.7803	0.216214
dnaE	CCNA_02003	2148907	2152338	-	DNA polymerase III alpha subunit	25018.2	5405.59	0.216067
CCNA_03312	CCNA_03312	3487743	3487922	+	hypothetical protein	528.276	114.004	0.215805
CCNA_03468	CCNA_03468	3633141	3634934	+	methyl-accepting chemotaxis protein	3258.49	703.095	0.215773
CCNA_01256	CCNA_01256	1383564	1384559	-	conserved hypothetical protein	2958.09	637.701	0.215579
CCNA_01028	CCNA_01028	1114031	1115644	+	M17 family aminopeptidase	2357.58	508.074	0.215506
CCNA_01047	CCNA_01047	1142237	1144948	+	TonB-dependent receptor	27079.4	5834.5	0.215459
CCNA_01738	CCNA_01738	1866634	1869063	-	TonB-dependent outer membrane receptor	14617.4	3137.77	0.214661
CCNA_02245	CCNA_02245	2394654	2395106	-	DnaJ domain protein	1014.7	217.587	0.214435
CCNA_02222	CCNA_02222	2370800	2371876	-	5-methyltetrahydrofolate--homocysteine methyltransferase homocysteine-binding subunit	2381.81	510.06	0.214148
CCNA_02405	CCNA_02405	2548314	2549252	+	ABC membrane transporter, periplasmic component	2498.09	534.744	0.214061
CCNA_03457	CCNA_03457	3620488	3621267	-	horizontally transferred transmembrane domain (HTTM) protein	1230.05	262.075	0.21306
CCNA_02053	CCNA_02053	2202810	2203127	+	hypothetical protein	471.323	100.321	0.212849
CCNA_02660	CCNA_02660	2812176	2812790	+	pyridoxamine 5'-phosphate oxidase family protein	2097.73	445.306	0.21228
CCNA_02353	CCNA_02353	2492794	2493258	-	membrane-bound aldehyde dehydrogenase iron-sulfur protein	1610.79	341.788	0.212186
CCNA_03174	CCNA_03174	3333430	3334809	+	major facilitator superfamily transporter	1891.49	401.146	0.21208
CCNA_03693	CCNA_03693	3859081	3859836	-	creatinine amidohydrolase family protein	1371.62	290.672	0.211919
CCNA_03794	CCNA_03794	3957923	3958573	+	conserved hypothetical membrane protein	981.169	207.91	0.2119
CCNA_01615	CCNA_01615	1735967	1737985	+	cell elongation specific D,D-transpeptidase	18189.2	3853.87	0.211877
CCNA_01529	CCNA_01529	1637293	1637661	+	FlaG superfamily protein	3866.81	819.177	0.211848
CCNA_00920	CCNA_00920	996464	997576	+	conserved hypothetical protein	88.126	18.6646	0.211794
CCNA_01582	CCNA_01582	1698089	1698451	+	Glutathione-dependent formaldehyde-activating enzyme	1768.66	374.076	0.211502
CCNA_02855	CCNA_02855	3009133	3009450	-	PepSY peptidase propeptide domain protein	44.1402	9.32075	0.211163
CCNA_02479	CCNA_02479	2623910	2625010	-	aryl-alcohol dehydrogenase	2014.78	424.463	0.210674
CCNA_00154	CCNA_00154	162975	163235	-	conserved hypothetical membrane protein	523.945	110.364	0.21064
CCNA_00425	CCNA_00425	435633	436094	-	hypothetical protein	2009.39	422.738	0.210381
CCNA_02454	CCNA_02454	2592977	2596555	-	N-methylhydantoinase HyuB	9105.91	1915.06	0.210309
CCNA_03894	CCNA_03894	2003815	2005050	-	MFS sugar transporter	1506.81	316.729	0.210198
CCNA_00338	CCNA_00338	348479	350719	+	TonB-dependent receptor	13224.9	2779.6	0.21018
CCNA_00823	CCNA_00823	884441	885244	-	LuxR-like DNA-binding protein	2391.39	502.478	0.210119
CCNA_02927	CCNA_02927	3088696	3089433	+	short chain dehydrogenase	1378.12	289.37	0.209974
CCNA_00194	CCNA_00194	208043	208345	-	Antibiotic biosynthesis monooxygenase family protein	978.68	205.069	0.209536
CCNA_03779	CCNA_03779	3945554	3945886	-	conserved hypothetical protein	246.382	51.5725	0.209319
CCNA_03897	CCNA_03897	2321655	2321942	-	conserved hypothetical protein	1552.49	324.817	0.209224
CCNA_00538	CCNA_00538	556424	558220	+	methyl-accepting chemotaxis protein	3975.31	829.145	0.208574
CCNA_01857	CCNA_01857	1989653	1990909	+	AraC-family transcriptional regulator	3088.11	644.082	0.208568
CCNA_03191	CCNA_03191	3351427	3353673	-	PAS-family GGDEF/EAL family protein	5350.67	1114.7	0.208329
cheW	CCNA_00631	678577	679029	+	chemotaxis protein cheW	1548.68	322.587	0.208298
CCNA_03552	CCNA_03552	3708801	3709985	+	polysaccharide deacetylase	1972.58	410.873	0.208292
CCNA_02397	CCNA_02397	2539482	2540201	+	DeoR-family transcriptional regulator	1614.83	336.068	0.208114
CCNA_00681	CCNA_00681	737244	737981	-	short chain dehydrogenase	2453.2	510.37	0.208043
CCNA_02621	CCNA_02621	2768606	2769535	+	CAAX amino terminal protease family	1662.4	345.593	0.207888
CCNA_02225	CCNA_02225	2373680	2374657	-	ArsR family/SAM-dependent transcriptional regulator	23303.2	4844.4	0.207885
parB	CCNA_03868	4030549	4031463	-	chromosome partitioning protein ParB	102.668	21.3412	0.207867
CCNA_03408	CCNA_03408	3575785	3576702	-	ABC transporter ATP-binding protein	954.764	198.392	0.207791
CCNA_03646	CCNA_03646	3804414	3805532	-	ATPase	2511.41	521.765	0.207758
CCNA_00707	CCNA_00707	764103	765185	-	conserved hypothetical membrane protein	2930.23	608.161	0.207547
CCNA_01586	CCNA_01586	1704585	1705310	+	ABC transporter, ATP-binding protein	979.005	203.169	0.207526
CCNA_02653	CCNA_02653	2807177	2808076	+	conserved hypothetical protein	3187.36	661.089	0.20741
CCNA_01624	CCNA_01624	1745014	1745598	+	orotate phosphoribosyltransferase	119.784	24.8023	0.207058
ftsK	CCNA_03819	3983868	3986345	+	cell division protein FtsK	239.548	49.5757	0.206956
CCNA_02177	CCNA_02177	2328683	2328937	+	hypothetical protein	20.6118	4.26332	0.206838
CCNA_01836	CCNA_01836	1968272	1968904	+	acyl-CoA thioesterase I/lysophospholipase	771.704	159.608	0.206825
CCNA_01651	CCNA_01651	1771304	1774063	+	DNA gyrase subunit A	417.757	86.309	0.206601
CCNA_01875	CCNA_01875	2012838	2013983	+	acyl-CoA dehydrogenase, short-chain specific	65894.4	13604.2	0.206455
CCNA_03714	CCNA_03714	3879977	3880735	-	ABC transporter ATP-binding protein	61.6978	12.7228	0.206212
CCNA_03177	CCNA_03177	3335473	3337461	-	methylmalonyl-CoA mutase MeaA-like protein	5529.27	1138.37	0.20588
CCNA_03347	CCNA_03347	3526481	3527905	+	N-acyl-L-amino acid amidohydrolase	4959.26	1020.9	0.205858
CCNA_01413	CCNA_01413	1531128	1531727	+	phosphoglycerate mutase family protein	3352.65	690.054	0.205823
CCNA_00138	CCNA_00138	148752	150944	+	TonB-dependent receptor	4105.23	844.792	0.205784
CCNA_02518	CCNA_02518	2667679	2669175	-	aspartyl/glutamyl-tRNA(Asn/Gln) amidotransferase subunit B	136.946	28.1099	0.205262
CCNA_00520	CCNA_00520	535198	536136	-	ribose-phosphate pyrophosphokinase	651.712	133.744	0.205219
CCNA_03959	CCNA_03959	2097338	2097556	+	hypothetical protein	76.33	15.6591	0.20515
CCNA_01204	CCNA_01204	1330891	1331838	-	dTDP-glucose 4,6-dehydratase	4688.9	961.895	0.205143
CCNA_00723	CCNA_00723	780108	780302	+	glyoxalase family protein	2360.93	484.256	0.205112
CCNA_02832	CCNA_02832	2985866	2987134	+	microsomal dipeptidase	4215.81	864.283	0.20501
CCNA_03865	CCNA_03865	4026156	4028741	+	leucyl-tRNA synthetase	236.147	48.3885	0.204909
CCNA_03741	CCNA_03741	3910659	3911783	-	DNA-cytosine methyltransferase	556.067	113.866	0.20477
CCNA_02118	CCNA_02118	2267319	2269502	-	ATP-dependent helicase, dinG family	2982.38	610.641	0.204749
CCNA_02124	CCNA_02124	2275567	2276028	-	conserved hypothetical protein	3181.77	650.738	0.20452
CCNA_01592	CCNA_01592	1712453	1712881	+	SN-glycerol-3-phosphate transport ATP-binding protein	1419.69	290.184	0.204399
CCNA_00386	CCNA_00386	402858	403445	-	DNA-3-methyladenine glycosylase	1835.74	374.853	0.204197
CCNA_00901	CCNA_00901	980770	981606	-	alpha/beta hydrolase family protein	1025.55	209.032	0.203825
CCNA_03537	CCNA_03537	3695782	3696135	+	glyoxalase family protein	2266.73	460.925	0.203343
CCNA_01266	CCNA_01266	1395597	1395953	-	NTF2 superfamily protein	899.849	182.975	0.20334
trwB	CCNA_00475	491512	493329	-	bacterial conjugation protein, ATP binding domain trwB	6425.22	1303.5	0.202872
CCNA_01975	CCNA_01975	2119875	2120900	+	anthranilate phosphoribosyltransferase	858.806	174.204	0.202845
bacA	CCNA_01949	2091495	2091980	+	bactofilin A BacA	1445.39	293.141	0.202811
CCNA_02571	CCNA_02571	2722855	2724348	+	major facilitator superfamily transporter	5592.92	1134.06	0.202767
CCNA_03814	CCNA_03814	3978070	3978591	-	polyketide cyclase/dehydrase-family protein	5084.8	1030.74	0.202711
CCNA_03655	CCNA_03655	3816172	3817485	-	folylpolyglutamate synthase/dihydrofolate synthase	123.526	25.0383	0.202697
grpE	CCNA_00153	162409	163035	+	adenine nucleotide exchange factor GrpE	66.6457	13.5072	0.202672
CCNA_03569	CCNA_03569	3723001	3723921	+	repair PSII family protein	401.902	81.4419	0.202641
CCNA_01996	CCNA_01996	2142908	2143687	-	undecaprenyl pyrophosphate synthetase	69.5406	14.0753	0.202404
recA	CCNA_01141	1245163	1246233	+	RecA protein	983.764	198.96	0.202243
CCNA_01760	CCNA_01760	1887107	1889536	-	OstA-like organic solvent tolerance protein	117920	23834.8	0.202127
CCNA_01670	CCNA_01670	1792450	1793469	+	sulfate transport ATP-binding protein cysA	1717.71	347.104	0.202073
CCNA_02523	CCNA_02523	2672380	2672874	+	hypothetical protein	3973.2	802.292	0.201926
CCNA_01598	CCNA_01598	1719348	1720859	+	pyridine nucleotide-disulfide oxidoreductase	4708.32	950.362	0.201847
CCNA_02002	CCNA_02002	2148110	2148739	-	methyltransferase	4587.77	925.558	0.201745
CCNA_01922	CCNA_01922	2067304	2068035	-	SAM-dependent methyltransferase	2856.44	575.27	0.201394
CCNA_02690	CCNA_02690	2843370	2844557	+	cytochrome c domain membrane protein	5112.48	1027.92	0.201062
CCNA_01869	CCNA_01869	2005990	2008671	-	TonB-dependent receptor	14319.9	2866	0.200141
CCNA_03689	CCNA_03689	3854885	3855997	+	alanine dehydrogenase	1217.79	243.665	0.200088
CCNA_00523	CCNA_00523	536853	537638	-	multicopper polyphenol oxidase	2357.55	471.176	0.199858
CCNA_01824	CCNA_01824	1950334	1950669	-	hypothetical protein	28.1473	5.62288	0.199766
CCNA_02841	CCNA_02841	2995269	2995508	+	hypothetical protein	20.0954	4.01155	0.199626
CCNA_01460	CCNA_01460	1568518	1568736	+	hypothetical protein	263.816	52.6591	0.199605
CCNA_03012	CCNA_03012	3165259	3165822	+	peroxiredoxin	1405.36	280.45	0.199558
CCNA_00353	CCNA_00353	369280	370374	+	O-antigen acetylase	14566.6	2904.36	0.199385
CCNA_00589	CCNA_00589	617851	618567	-	hypothetical protein	4265.63	849.018	0.199037
CCNA_02440	CCNA_02440	2581207	2582247	-	SalR-family ligand-binding transcriptional regulator	3251.55	646.456	0.198815
CCNA_03851	CCNA_03851	4016565	4017206	+	imidazole glycerol phosphate synthase, glutamine amidotransferase subunit	895.423	177.759	0.19852
CCNA_01035	CCNA_01035	1126541	1128433	+	gamma-glutamyltranspeptidase	5390.69	1069.76	0.198445
CCNA_03941	CCNA_03941	884548	884910	-	hypothetical protein	1336.73	265.076	0.198302
CCNA_00336	CCNA_00336	346066	347517	+	lignostilbene-alpha,beta-dioxygenase	415.439	82.3546	0.198235
CCNA_02460	CCNA_02460	2603208	2603669	-	conserved hypothetical protein	972.288	192.738	0.198231
CCNA_00257	CCNA_00257	270176	271567	-	adenosylhomocysteinase	714.775	141.348	0.197751
CCNA_03197	CCNA_03197	3356950	3357684	+	alpha/beta hydrolase family protein	2071	409.32	0.197643
CCNA_03712	CCNA_03712	3877681	3878295	-	ExoD-family ABC transport membrane permease	386.62	76.3058	0.197367
CCNA_00745	CCNA_00745	802070	802774	-	conserved hypothetical protein	2402.23	473.816	0.197241
CCNA_02236	CCNA_02236	2385001	2385906	+	polysaccharide deacetylase family	2435.25	480.19	0.197183
CCNA_03106	CCNA_03106	3256535	3256810	+	BolA protein	1165.24	229.616	0.197055
CCNA_01229	CCNA_01229	1355671	1357023	-	2-hydroxychromene-2-carboxylate isomerase	4040.71	795.693	0.196919
CCNA_02359	CCNA_02359	2498636	2499670	-	conserved hypothetical protein	2612.94	514.355	0.196849
CCNA_00508	CCNA_00508	523154	523927	-	aspartate protease	909.461	178.975	0.196792
CCNA_00641	CCNA_00641	692376	692672	-	hypothetical protein	1189.69	233.968	0.196663
CCNA_00097	CCNA_00097	108334	108792	+	conserved hypothetical protein	110.699	21.6874	0.195913
acrB5	CCNA_03219	3379745	3382813	+	cation/multidrug efflux pump acrB5	5262.68	1030.5	0.195812
flmH	CCNA_01523	1631535	1632116	-	acetyltransferase flmH	4901.76	959.752	0.195797
CCNA_01693	CCNA_01693	1820814	1821710	-	LysR-family transcriptional regulator	1927.07	377.039	0.195654
CCNA_00351	CCNA_00351	366112	368271	+	primosomal protein N'	190.627	37.2382	0.195346
CCNA_03743	CCNA_03743	3912262	3913701	-	beta-lactamase family protein	2600.78	506.153	0.194616
cenK	CCNA_00564	578467	579972	+	sensory transduction protein kinase CenK	13598.3	2646.26	0.194603
CCNA_00414	CCNA_00414	427653	428354	+	type 1 glutamine amidotransferase (GATase1) domain protein	2195.65	426.766	0.194369
CCNA_01876	CCNA_01876	2014046	2015716	-	oxidoreductase	9232.44	1794.03	0.194318
CCNA_02342	CCNA_02342	2481416	2482681	-	hypothetical protein with pentapeptide repeats	7939.32	1541.23	0.194126
CCNA_03123	CCNA_03123	3269474	3269770	-	ArsR-family transcriptional regulator	912.023	176.968	0.194039
CCNA_02767	CCNA_02767	2927176	2928432	-	conjugal transfer protein TrbI	6628.98	1284.08	0.193707
CCNA_01889	CCNA_01889	2029278	2030912	-	long-chain-fatty-acid--CoA ligase	6879.32	1332.43	0.193686
CCNA_01190	CCNA_01190	1309772	1311301	+	hypothetical protein	3444	666.664	0.193572
CCNA_02050	CCNA_02050	2197425	2198894	+	imidazolonepropionase related amidohydrolase	13238.7	2559.66	0.193347
CCNA_00013	CCNA_00013	14199	17021	+	protein-PII uridylyltransferase	322.624	62.3665	0.19331
CCNA_00335	CCNA_00335	345618	346055	+	putative secreted protein	928.744	179.335	0.193094
CCNA_00288	CCNA_00288	299485	300534	-	ABC-type sulfate transport system, periplasmic component	6462.85	1244.61	0.192579
CCNA_02725	CCNA_02725	2887328	2888995	-	choline dehydrogenase	9099.44	1751.98	0.192537
CCNA_00039	CCNA_00039	41403	41921	-	conserved hypothetical protein	1047.82	201.694	0.192489
CCNA_03028	CCNA_03028	3183110	3183961	-	prephenate dehydratase	2552.05	490.284	0.192113
CCNA_02491	CCNA_02491	2638974	2639681	+	protocatechuate 3,4-dioxygenase beta chain	1790.03	343.867	0.192101
CCNA_02564	CCNA_02564	2712015	2713130	-	acyl-CoA dehydrogenase, short-chain specific	4459.74	856.715	0.1921
CCNA_01205	CCNA_01205	1331972	1332958	+	ABC transporter ATP-binding protein	461.133	88.5497	0.192027
CCNA_00573	CCNA_00573	593829	596600	+	TonB-dependent receptor	10993.3	2109.51	0.19189
CCNA_01105	CCNA_01105	1211168	1212040	+	alpha/beta hydrolase family protein	1577.38	302.636	0.191861
CCNA_03271	CCNA_03271	3439382	3440587	-	methionine gamma-lyase	2566.62	492.226	0.19178
CCNA_03648	CCNA_03648	3806485	3806931	+	YjeE family ATPase	39.0889	7.48598	0.191512
CCNA_02410	CCNA_02410	2553957	2555147	+	alpha-methylacyl-CoA racemase	3166.53	605.974	0.191368
CCNA_00161	CCNA_00161	170951	171577	+	hypothetical protein	363.301	69.5072	0.191322
CCNA_02239	CCNA_02239	2388542	2389714	-	conserved hypothetical protein	4677.66	894.672	0.191265
CCNA_02765	CCNA_02765	2926506	2926889	-	conserved hypothetical protein	1168.95	223.429	0.191135
CCNA_01012	CCNA_01012	1092339	1093718	+	N-formimino-L-glutamate deiminase	1414.47	270.146	0.190988
xerD	CCNA_03101	3251453	3252370	-	site-specific tyrosine recombinase XerD	190.581	36.3916	0.190951
CCNA_03206	CCNA_03206	3368261	3369649	+	L-serine dehydratase	1122.87	214.297	0.190848
CCNA_02942	CCNA_02942	3102130	3103299	+	nucleoside-diphosphate-sugar epimerase	118.567	22.6213	0.190789
CCNA_01163	CCNA_01163	1272589	1280028	+	ice nucleation protein	5076.19	967.861	0.190667
CCNA_03791	CCNA_03791	3955605	3956165	-	MarR-family transcriptional regulator	726.507	138.399	0.1905
CCNA_01026	CCNA_01026	1112731	1113450	-	hypothetical protein	4863.79	926.068	0.190401
CCNA_02488	CCNA_02488	2636384	2637121	+	acetate/3-ketoacid CoA transferase, subunit A	4558.26	867.37	0.190285
CCNA_01391	CCNA_01391	1509067	1510149	+	radical SAM superfamily protein	3492.69	663.161	0.189871
CCNA_03326	CCNA_03326	3506595	3508568	+	two-component sensor histidine kinase	3969.54	752.116	0.189472
CCNA_03612	CCNA_03612	3767028	3767276	-	HTH XRE-family transcriptional regulator	359.778	68.1626	0.189457
CCNA_01714	CCNA_01714	1845426	1845773	+	Spx/MgsR-related protein	1397.92	264.824	0.189442
CCNA_00642	CCNA_00642	692642	692899	-	hypothetical protein	1247.68	236.314	0.189403
CCNA_00074	CCNA_00074	76477	78678	-	multifunctional fatty acid oxidation complex subunit alpha FadJ	3236.94	612.943	0.189359
CCNA_00900	CCNA_00900	978293	980500	+	CHASE4-family GGDEF/EAL protein	4644.48	879.044	0.189267
parD-3	CCNA_02844	2997265	2997483	-	antitoxin protein parD-3	19.3723	3.65907	0.188881
CCNA_01039	CCNA_01039	1133616	1134932	+	putative hexuronate transporter, major facilitator superfamily	2015.1	380.089	0.18862
CCNA_03035	CCNA_03035	3189178	3190266	-	TadC-related pilus assembly protein	4057.73	765.262	0.188594
CCNA_01025	CCNA_01025	1112124	1112747	-	hypothetical protein	4934.06	930.457	0.188579
rsaFb	CCNA_01379	1493232	1494683	+	type I secretion outer membrane protein rsaFb	1599.69	301.355	0.188384
CCNA_00509	CCNA_00509	523993	524526	-	phosphoglycerate mutase family	1636.9	307.946	0.188128
CCNA_03677	CCNA_03677	3836597	3837808	-	CoA-transferase family III protein	1990.13	374.326	0.188092
CCNA_03713	CCNA_03713	3878345	3879838	-	RNA polymerase sigma-54 factor rpoN	143.963	27.0596	0.187962
CCNA_02527	CCNA_02527	2676011	2676541	+	hypothetical protein	6613.48	1242.9	0.187934
fljN	CCNA_00835	901034	901855	+	flagellin FljN	73.3599	13.7803	0.187844
CCNA_03806	CCNA_03806	3971138	3971998	+	outer membrane lipoprotein	2353.01	441.435	0.187604
CCNA_00356	CCNA_00356	372638	373402	+	outer membrane protein	3156.61	591.824	0.187487
CCNA_01664	CCNA_01664	1784375	1786435	+	potassium-transporting ATPase B chain	2548.59	477.577	0.187388
CCNA_03477	CCNA_03477	3641243	3641656	-	rhodanese-related sulfurtransferase	700.086	130.932	0.187023
CCNA_03187	CCNA_03187	3347646	3348599	+	cysteine/acetylserine efflux protein	1333.35	248.996	0.186745
CCNA_00815	CCNA_00815	878273	879724	-	lignostilbene-alpha,beta-dioxygenase	6348.54	1185.35	0.186713
CCNA_03784	CCNA_03784	3951525	3952418	-	conserved hypothetical protein	1124.81	209.989	0.186688
CCNA_02320	CCNA_02320	2462335	2463360	-	2'-deoxycytidine 5'-triphosphate deaminase	92.2502	17.2043	0.186496
CCNA_03820	CCNA_03820	3986469	3987128	+	outer-membrane lipoproteins carrier protein	359.69	67.0611	0.186441
CCNA_00732	CCNA_00732	789387	790439	+	GumN superfamily protein	1704.61	317.658	0.186352
CCNA_03765	CCNA_03765	3933616	3934179	-	phosphohydrolase, MutT/nudix family protein	1687.77	314.45	0.186311
CCNA_02698	CCNA_02698	2851489	2852460	+	Inosine-uridine nucleoside N-ribohydrolase	4065.57	757.298	0.186271
CCNA_02098	CCNA_02098	2247588	2248484	+	molybdopterin-guanine dinucleotide biosynthesis protein A	1134.41	211.039	0.186035
CCNA_02641	CCNA_02641	2793515	2794903	-	UDP-N-acetylmuramoyl-tripeptide--D-alanyl-D-alanine ligase	152.214	28.2972	0.185904
CCNA_00992	CCNA_00992	1072625	1073638	-	conserved hypothetical protein	2512.54	467.003	0.185869
CCNA_03234	CCNA_03234	3399064	3399813	-	glutamine amidotransferase, class I	1181.56	219.572	0.185833
CCNA_00831	CCNA_00831	894504	897455	+	alpha-glucosidase	15636.8	2905.53	0.185813
CCNA_00147	CCNA_00147	158354	158470	+	hypothetical protein	15.8603	2.94703	0.185812
CCNA_02593	CCNA_02593	2741733	2742110	-	hypothetical protein	437.791	81.3278	0.185769
CCNA_02795	CCNA_02795	2955255	2955908	-	transglutaminase-like superfamily protein	4094.96	758.96	0.18534
CCNA_02679	CCNA_02679	2831838	2832590	-	conserved transmembrane protein	1093.85	202.622	0.185238
CCNA_02600	CCNA_02600	2745450	2746283	-	S-formylglutathione hydrolase	3773.65	698.982	0.185227
CCNA_01587	CCNA_01587	1705307	1706755	+	conserved hypothetical protein	2593.97	480.304	0.185162
CCNA_03297	CCNA_03297	3468011	3469126	+	conserved hypothetical protein	3790.48	701.715	0.185126
CCNA_01694	CCNA_01694	1821724	1823658	-	CocE/NonD family hydrolase	6049.53	1119.46	0.185049
CCNA_03512	CCNA_03512	3670438	3670800	-	zinc-finger protein	313.866	58.0761	0.185035
CCNA_02808	CCNA_02808	2963500	2963979	+	hypothetical protein	1903.22	352.04	0.184971
CCNA_00363	CCNA_00363	379324	380100	-	PAP2 bacterial acid phosphatase	876.339	162.025	0.184889
CCNA_03593	CCNA_03593	3746642	3747769	-	ferritin-like superfamily protein	5525.73	1020.92	0.184757
CCNA_01925	CCNA_01925	2070969	2072426	-	coniferyl aldehyde dehydrogenase	3662.24	676.455	0.184711
CCNA_03047	CCNA_03047	3200639	3201394	-	4-amino-4-deoxychorismate lyase	11804.4	2179.67	0.184649
CCNA_03222	CCNA_03222	3384698	3385912	+	ring hydroxylating dioxygenase, alpha-subunit	3544.7	654.377	0.184607
CCNA_01554	CCNA_01554	1669091	1670539	-	D-mannonate oxidoreductase	3448.34	636.304	0.184525
CCNA_01069	CCNA_01069	1174284	1175819	+	methyltransferase	6263.62	1155.76	0.18452
CCNA_03381	CCNA_03381	3552659	3553729	+	glycerophosphoryl diester phosphodiesterase	1204.48	221.96	0.184279
CCNA_02197	CCNA_02197	2346873	2347463	-	hypothetical protein	1432.39	263.903	0.184239
flgD	CCNA_00946	1023665	1024348	+	Basal-body rod modification protein FlgD	529.017	97.464	0.184236
CCNA_02106	CCNA_02106	2253663	2256422	-	TonB-dependent outer membrane receptor	6573.94	1210.31	0.184107
CCNA_01022	CCNA_01022	1108366	1109898	+	tryptophan halogenase superfamily protein	3247.13	597.714	0.184075
CCNA_00224	CCNA_00224	240648	242693	-	TonB-dependent receptor protein	7012.14	1290.32	0.184013
CCNA_03146	CCNA_03146	3298839	3300800	+	M61 glycyl aminopeptidase	7085.19	1302.91	0.183893
CCNA_02399	CCNA_02399	2541255	2542061	-	23S rRNA methyltransferase	1112.32	204.528	0.183875
CCNA_02910	CCNA_02910	3066392	3069331	-	TonB-dependent receptor	9240.54	1698.33	0.183791
CCNA_01573	CCNA_01573	1689765	1690118	-	ArsR-family transcriptional regulator	821.429	150.925	0.183735
CCNA_03432	CCNA_03432	3595609	3596454	-	aldose 1-epimerase	1350.99	248.183	0.183705
CCNA_00126	CCNA_00126	136184	136591	-	glutathione S-transferase	2055	376.831	0.183373
CCNA_00514	CCNA_00514	528078	528908	+	pirin	1780.03	325.931	0.183105
CCNA_01257	CCNA_01257	1384556	1385512	-	conserved hypothetical membrane protein	3469.37	633.046	0.182467
CCNA_03236	CCNA_03236	3401109	3401984	-	spermidine/putrescine transport system permease protein potC	1209.63	220.687	0.182442
CCNA_01515	CCNA_01515	1624314	1625594	+	C4-dicarboxylate transporter large subunit	2082.68	379.484	0.182209
CCNA_01905	CCNA_01905	2046899	2050522	+	urea carboxylase	12057.4	2195.81	0.182113
CCNA_03181	CCNA_03181	3340424	3341698	+	alcohol dehydrogenase	3091.1	562.384	0.181936
CCNA_00266	CCNA_00266	279599	280837	-	3-ketoacyl-CoA thiolase	1753.73	318.779	0.181772
CCNA_03188	CCNA_03188	3348814	3349953	+	epoxide hydrolase	3437.7	624.118	0.181551
CCNA_02339	CCNA_02339	2478864	2479760	-	methyltransferase	3671.4	666.039	0.181413
CCNA_01695	CCNA_01695	1823677	1826589	-	TonB-dependent outer membrane receptor	13710.8	2485.88	0.181308
CCNA_00563	CCNA_00563	577720	578457	+	SNARE-associated family membrane protein	1679.52	304.37	0.181224
CCNA_03354	CCNA_03354	3532153	3532797	-	5-formyltetrahydrofolate cyclo-ligase	1147.09	207.809	0.181162
CCNA_00565	CCNA_00565	580036	581778	-	gamma-glutamyltranspeptidase	5539.79	1003.24	0.181097
CCNA_02652	CCNA_02652	2805606	2807102	+	cyclohexanone monooxygenase	48757.5	8813.11	0.180754
CCNA_01290	CCNA_01290	1415745	1416851	+	hypothetical protein	2556.09	461.564	0.180574
CCNA_03494	CCNA_03494	3653130	3654191	-	patatin-like phospholipase	1123.48	202.809	0.180519
CCNA_02528	CCNA_02528	2676573	2677229	+	PlsY-like acyl-phosphate glycerol 3-phosphate acyltransferase	919.672	166.011	0.180511
CCNA_02628	CCNA_02628	2778529	2779434	-	UDP-N-acetylenolpyruvoylglucosamine reductase	95.2381	17.1902	0.180497
CCNA_01170	CCNA_01170	1288710	1291355	-	TonB-dependent receptor	8786.62	1585.4	0.180433
CCNA_01230	CCNA_01230	1357095	1358750	+	arylsulfatase family protein	6778	1222.78	0.180404
CCNA_01841	CCNA_01841	1972490	1974109	+	isocitrate lyase	4047.53	729.174	0.180153
hfsA	CCNA_02513	2663309	2664847	-	holdfast synthesis protein HfsA	8297.59	1493.81	0.18003
CCNA_02090	CCNA_02090	2238341	2239129	+	exodeoxyribonuclease III	3916.87	704.226	0.179793
CCNA_01833	CCNA_01833	1963485	1964894	+	glucosylceramidase	2587.88	464.65	0.179548
CCNA_02847	CCNA_02847	3000402	3000854	-	cytochrome c-type biogenesis protein ccmH	70.1476	12.5867	0.179432
CCNA_02281	CCNA_02281	2430959	2432740	+	membrane alanine aminopeptidase	9352.55	1676.89	0.179298
CCNA_02351	CCNA_02351	2489936	2490565	-	uracil phosphoribosyltransferase	2034.16	364.558	0.179217
CCNA_00882	CCNA_00882	961855	962853	-	hypothetical protein	4681.16	838.751	0.179176
CCNA_03300	CCNA_03300	3474186	3475295	+	RND family efflux transporter, MFP subunit	757.276	135.614	0.179082
CCNA_03383	CCNA_03383	3555235	3557088	-	multidrug/protein/lipid ABC transporter family, ATP-binding and permease protein	7133.68	1276.1	0.178884
CCNA_01485	CCNA_01485	1591536	1592672	-	aldose 1-epimerase	4662.18	833.067	0.178686
CCNA_00241	CCNA_00241	255722	256000	+	phosphocarrier protein HPr	182.818	32.6662	0.178681
CCNA_01251	CCNA_01251	1378419	1379177	+	FepC-type transporter protein	536.346	95.7228	0.178472
CCNA_00775	CCNA_00775	830436	831593	-	aspartate aminotransferase	1824.51	325.42	0.17836
CCNA_01912	CCNA_01912	2056129	2056449	-	protein ydhR precursor	2021.15	360.371	0.1783
CCNA_03026	CCNA_03026	3180781	3181482	+	two-component response regulator petR	71.6014	12.7661	0.178294
CCNA_03296	CCNA_03296	3466675	3467910	+	TetR-family transcriptional regulator	4646.61	827.729	0.178136
CCNA_03736	CCNA_03736	3906631	3906945	+	YGGT family membrane protein	642.093	114.27	0.177965
CCNA_00957	CCNA_00957	1034478	1035959	+	porin O precursor	3601.36	640.858	0.177949
CCNA_03099	CCNA_03099	3250343	3251083	-	hypothetical protein	1492.14	265.421	0.177879
CCNA_02744	CCNA_02744	2906466	2907182	-	GntR-family transcriptional regulator	1441.48	256.018	0.177608
CCNA_03289	CCNA_03289	3457011	3457406	+	HicB-family RNA-binding protein	1164.62	206.63	0.177422
CCNA_02385	CCNA_02385	2528009	2529388	-	3-deoxy-7-phosphoheptulonate synthase	1704	302.146	0.177316
CCNA_03731	CCNA_03731	3898748	3899293	-	histidinol phosphatase-family protein	68.6033	12.1477	0.177071
CCNA_03774	CCNA_03774	3941503	3942390	-	citrate lyase beta chain/citryl-CoA lyase subunit	1100.87	194.888	0.177031
CCNA_02413	CCNA_02413	2557000	2558163	-	acyl-CoA dehydrogenase	4499.36	796.521	0.17703
CCNA_02935	CCNA_02935	3094958	3097171	-	methyl-accepting chemotaxis protein	3296.68	583.145	0.176888
CCNA_02407	CCNA_02407	2549896	2550660	-	hydrolase, nudix family	2430.4	429.824	0.176853
CCNA_02478	CCNA_02478	2622982	2623884	-	dihydrolipoamide acetyltransferase component of acetoin cleaving system	617.247	109.14	0.176817
CCNA_00042	CCNA_00042	45893	46543	-	Ylxr-like protein	67.4721	11.9101	0.176518
CCNA_00625	CCNA_00625	670498	670875	+	two-component receiver domain protein	1588.81	280.328	0.176439
CCNA_00020	CCNA_00020	20444	20668	-	hypothetical protein	491.853	86.7598	0.176394
CCNA_02570	CCNA_02570	2721305	2722639	+	major facilitator superfamily transporter	3973.64	700.391	0.176259
motA	CCNA_00787	850554	851420	-	chemotaxis motA protein	3112.66	548.536	0.176228
CCNA_02375	CCNA_02375	2519993	2520256	-	hypothetical protein	899.02	158.414	0.176208
CCNA_02266	CCNA_02266	2419189	2420253	+	glutathione S-transferase GST	3575.13	629.859	0.176178
CCNA_03267	CCNA_03267	3437329	3437760	+	HipB-related transcriptional regulatory protein	285.389	50.2342	0.17602
CCNA_02558	CCNA_02558	2704653	2706239	+	enantioselective peptide amidase	5038.41	886.621	0.175972
CCNA_02047	CCNA_02047	2192898	2194307	+	glutamine synthetase	174.296	30.6497	0.175848
podJ	CCNA_02125	2276272	2279196	-	polar development protein podJ	5205.52	914.079	0.175598
CCNA_02223	CCNA_02223	2371873	2372742	-	beta-lactamase, type II	4097.65	718.586	0.175365
CCNA_00725	CCNA_00725	780950	781612	-	O6-methylguanine-DNA methyltransferase	1363.67	239.111	0.175344
CCNA_01301	CCNA_01301	1426458	1428746	+	NAD-dependent formate dehydrogenase alpha subunit	4993.76	875.403	0.1753
CCNA_02058	CCNA_02058	2207608	2208831	+	conserved hypothetical protein	24614.6	4310.53	0.175121
CCNA_00974	CCNA_00974	1051388	1054555	+	OAR protein precursor	16610.2	2908.16	0.175083
CCNA_03382	CCNA_03382	3553817	3555118	+	conserved hypothetical protein	4608.53	806.837	0.175075
CCNA_03230	CCNA_03230	3395725	3397122	-	glutamine synthetase GlnA	23251.3	4070.45	0.175064
CCNA_02409	CCNA_02409	2552018	2553811	+	hybrid sensor histidine kinase/receiver protein	1497.55	262.095	0.175016
CCNA_01663	CCNA_01663	1782651	1784363	+	potassium-transporting ATPase A chain	3312.66	579.735	0.175006
CCNA_02680	CCNA_02680	2832742	2833680	-	conserved transmembrane protein	1142.97	199.744	0.174758
CCNA_02459	CCNA_02459	2601067	2603211	+	methylmalonyl-CoA mutase alpha subunit	11902	2078.99	0.174675
hdaA	CCNA_01783	1911358	1912050	-	chromosome replication regulator protein HdaA	66.545	11.615	0.174544
CCNA_03799	CCNA_03799	3962492	3963415	-	short chain dehydrogenase	1621.85	282.492	0.174179
CCNA_02112	CCNA_02112	2261538	2262539	+	D-cysteine desulfhydrase	4049.99	704.801	0.174026
CCNA_03825	CCNA_03825	3991412	3991774	-	hypothetical protein	638.999	111.076	0.173828
ccoP	CCNA_01470	1577274	1578140	+	cytochrome cbb3 oxidase, diheme subunit, membrane-bound ccoP	1171.35	203.536	0.173762
CCNA_01119	CCNA_01119	1223722	1224102	+	hypothetical protein	1954.39	339.378	0.173649
CCNA_01443	CCNA_01443	1554869	1555501	-	conserved hypothetical protein	1426.72	247.608	0.173551
cheY	CCNA_00628	673388	673771	-	chemotaxis protein cheY	2747.16	476.429	0.173426
CCNA_00794	CCNA_00794	857776	858969	+	conserved membrane spanning protein	3612.8	626.024	0.173279
CCNA_03247	CCNA_03247	3413760	3415601	+	methyl-accepting chemotaxis protein	218568	37861.9	0.173227
CCNA_03901	CCNA_03901	2733704	2734027	+	conserved hypothetical protein	718.347	124.421	0.173205
CCNA_02894	CCNA_02894	3042233	3043390	-	endo-1,4-beta-xylanase	3440.69	595.42	0.173053
CCNA_03285	CCNA_03285	3454942	3455910	+	magnesium and cobalt transport protein CorA	4343.13	751.248	0.172974
hemN	CCNA_01477	1584237	1585601	+	oxygen-independent coproporphyrinogen-III oxidase hemN	3485.79	602.894	0.172958
CCNA_00710	CCNA_00710	767521	768690	-	alpha/beta hydrolase family protein	7736.66	1337.62	0.172894
CCNA_00694	CCNA_00694	751775	754342	-	ATP-dependent DNA helicase	25109.4	4338.09	0.172767
CCNA_01399	CCNA_01399	1518556	1520088	-	ammonium transporter/methylammonium transporter	2855.54	492.714	0.172546
CCNA_00818	CCNA_00818	881445	882167	-	glutathione S-transferase	1982.78	342.119	0.172545
CCNA_01713	CCNA_01713	1844752	1845330	+	2'-5' RNA ligase family protein	1609.97	277.702	0.172488
bamB	CCNA_01725	1851328	1852758	+	beta-barrel assembly machine (BAM) protein BamB	179.765	31.0021	0.172459
CCNA_02457	CCNA_02457	2598431	2599438	-	nitropropane dioxygenase/trans-enoyl-CoA reductase family protein	2633.37	453.902	0.172366
CCNA_02115	CCNA_02115	2263969	2265600	+	secreted pectate lyase-family protein	10080.7	1731.38	0.171751
qoxA	CCNA_01851	1982720	1983781	-	quinol cytochrome oxidase polypeptide II	2357.56	404.809	0.171707
CCNA_03643	CCNA_03643	3802816	3803271	-	succinate dehydrogenase membrane anchor subunit	4629.24	794.637	0.171656
CCNA_01099	CCNA_01099	1204106	1205296	-	tetracycline resistance protein	2563.73	439.974	0.171615
CCNA_01961	CCNA_01961	2104868	2106214	+	biotin carboxylase	131.782	22.5922	0.171437
CCNA_00661	CCNA_00661	718799	719233	-	transposase, HTH-Tnp1 superfamily	60.0349	10.2846	0.17131
CCNA_00659	CCNA_00659	714931	717825	+	type I restriction-modification system restriction subunit	11436.6	1958.57	0.171255
CCNA_01712	CCNA_01712	1844245	1844628	-	CopY/TcrY family transcriptional repressor	1707.68	292.429	0.171243
CCNA_03574	CCNA_03574	3727740	3730142	-	TonB-dependent receptor	63851.6	10932.3	0.171214
CCNA_02537	CCNA_02537	2684623	2686905	+	ribonuclease R	2992.91	512.303	0.171172
CCNA_00879	CCNA_00879	956807	959071	+	PAS-family sensor histidine kinase	3390.99	579.001	0.170747
nrtD	CCNA_00647	697642	698427	+	nitrate transport ATP-binding protein nrtD	1799.84	307.176	0.170669
CCNA_01576	CCNA_01576	1692309	1693604	-	major facilitator superfamily transporter	3953.31	673.736	0.170423
cpaE	CCNA_03038	3192834	3194387	-	pilus assembly ATPase CpaE	2113.44	360.067	0.17037
CCNA_01861	CCNA_01861	1995291	1996484	+	hypothetical protein	8015.16	1364.02	0.170181
CCNA_00726	CCNA_00726	781663	782970	-	acyl-CoA dehydrogenase	2914.25	495.938	0.170177
CCNA_03619	CCNA_03619	3773490	3775610	+	zinc metalloprotease	7681.6	1306.58	0.170093
CCNA_02609	CCNA_02609	2755878	2756816	+	membrane transport protein	1674.58	284.744	0.170039
CCNA_00476	CCNA_00476	493326	493709	-	hypothetical protein	1384.92	235.429	0.169994
CCNA_02164	CCNA_02164	2318142	2319203	-	glutamate dehydrogenase/leucine dehydrogenase	2540.3	431.809	0.169983
lolE	CCNA_00980	1059395	1060600	+	ABC-type transport system involved in lipoprotein release, permease component LolE	1114.19	189.226	0.169832
CCNA_03364	CCNA_03364	3542359	3543201	+	conserved hypothetical protein	2800.93	475.133	0.169634
CCNA_02487	CCNA_02487	2635157	2636377	+	4-hydroxybenzoate 3-monooxygenase	4190.43	710.477	0.169548
CCNA_00205	CCNA_00205	220241	220822	-	NAD(P)H-quinone reductase	1427.34	241.752	0.169373
CCNA_02651	CCNA_02651	2804514	2805407	-	drug/metabolite transporter (DMT) family protein	1924.59	324.989	0.168861
CCNA_01856	CCNA_01856	1987428	1989626	+	ferrichrome-iron receptor	8916	1504.89	0.168786
CCNA_01571	CCNA_01571	1688684	1689097	-	arsenate reductase	787.896	132.932	0.168718
CCNA_02344	CCNA_02344	2484136	2484849	-	phosphoglycerate mutase	183.557	30.9675	0.168708
CCNA_02902	CCNA_02902	3056617	3058752	-	xylan alpha-1,2-glucuronosidase	6419.55	1082.84	0.168678
CCNA_00728	CCNA_00728	783796	784959	+	conserved hypothetical protein	4523.09	762.521	0.168584
CCNA_01640	CCNA_01640	1760990	1761952	+	quinone oxidoreductase	1537.76	259.147	0.168523
CCNA_03393	CCNA_03393	3564851	3565342	-	phosphoribosylaminoimidazole carboxylase carboxyltransferase subunit	66.744	11.2413	0.168424
CCNA_02693	CCNA_02693	2846063	2848015	-	M10 peptidase-related protein	10402.7	1750.76	0.1683
CCNA_00480	CCNA_00480	495724	497022	-	bacteriophage P4 integrase	5688.25	956.787	0.168204
CCNA_02729	CCNA_02729	2891507	2893507	+	oligopeptide transporter	6134.86	1031.57	0.168149
CCNA_00119	CCNA_00119	131977	132438	+	conserved hypothetical protein	623.422	104.738	0.168005
ctaG	CCNA_03514	3671916	3672566	-	cytochrome c oxidase assembly protein ctaG	3601.23	603.91	0.167696
yidC	CCNA_00806	869778	871625	-	inner membrane protein translocase component yidC	6359.8	1066	0.167616
CCNA_00395	CCNA_00395	411052	412842	+	feruloyl-CoA synthetase	3647.6	611.045	0.16752
CCNA_01648	CCNA_01648	1768405	1769667	+	adenosylmethionine-8-amino-7-oxononanoate	2233.95	374.182	0.167498
CCNA_02137	CCNA_02137	2294518	2297394	-	endoglucanase H	9478.07	1586.27	0.167362
CCNA_02969	CCNA_02969	3126055	3126609	+	TetR-family transcriptional regulator	695.448	116.299	0.167228
CCNA_03664	CCNA_03664	3825000	3825773	+	dihydrodipicolinate reductase	370.735	61.9746	0.167167
CCNA_03456	CCNA_03456	3619646	3620482	+	esterase/lipase	1310.33	219.032	0.167157
CCNA_03375	CCNA_03375	3548806	3549681	-	RNA polymerase sigma-J factor	2882.76	481.687	0.167092
CCNA_01676	CCNA_01676	1799591	1803712	+	conserved hypothetical protein	462.28	77.1698	0.166933
CCNA_02205	CCNA_02205	2353231	2354187	-	conserved hypothetical protein	4062.68	678.046	0.166896
CCNA_03421	CCNA_03421	3586537	3587892	-	2-polyprenylphenol 6-hydroxylase accessory protein ubiB	3858.08	643.743	0.166856
CCNA_01100	CCNA_01100	1205363	1207291	-	acylamino-acid-releasing enzyme	6139.5	1024.36	0.166848
CCNA_00858	CCNA_00858	935330	937543	+	TonB-dependent receptor	6839.93	1141.14	0.166836
CCNA_01896	CCNA_01896	2039570	2039776	-	hypothetical protein	422.41	70.4577	0.166799
CCNA_03707	CCNA_03707	3875200	3875469	+	conserved hypothetical protein	908.72	151.515	0.166735
CCNA_02917	CCNA_02917	3075368	3076375	+	AAA-family ATPase	41362.3	6895.9	0.16672
CCNA_02728	CCNA_02728	2891107	2891412	+	hypothetical protein	997.769	166.119	0.166491
CCNA_00572	CCNA_00572	591765	593513	+	PTS system, N-acetylglucosamine-specific IIBC component	176.475	29.3397	0.166254
CCNA_03245	CCNA_03245	3411015	3412343	+	beta alanine-pyruvate transaminase	2264.7	376.29	0.166154
CCNA_02743	CCNA_02743	2903886	2906294	-	TonB dependent receptor	18036.5	2995.42	0.166076
CCNA_02642	CCNA_02642	2794896	2796356	-	UDP-N-acetylmuramoylalanyl-D-glutamate--2, 6-diaminopimelate ligase	147.573	24.5057	0.166058
CCNA_02087	CCNA_02087	2236357	2237541	-	deoxyguanosinetriphosphate triphosphohydrolase	4694.69	778.873	0.165905
CCNA_02994	CCNA_02994	3146857	3150156	-	carbamoyl-phosphate synthase large chain	816.069	135.373	0.165884
lpxA	CCNA_01988	2134332	2135123	-	UDP-N-acetylglucosamine O-acyltransferase LpxA	931.44	154.277	0.165633
CCNA_02863	CCNA_02863	3016985	3017605	-	Spr-family cell wall-associated hydrolase	389.2	64.4065	0.165485
CCNA_00746	CCNA_00746	802771	803496	-	ADA regulatory protein/O6-methylguanine-DNA	1415.68	234.169	0.165411
CCNA_01982	CCNA_01982	2127354	2128766	+	glutamyl-tRNA synthetase	155.413	25.7	0.165366
CCNA_00120	CCNA_00120	132435	132953	+	putative acetyltransferase	755.913	124.694	0.164959
CCNA_02151	CCNA_02151	2308196	2308450	-	exodeoxyribonuclease VII small subunit	165.379	27.2633	0.164853
CCNA_00432	CCNA_00432	438156	438650	-	AsnC-family transcriptional regulator	1106.33	182.292	0.164772
CCNA_02441	CCNA_02441	2582586	2582744	+	HTH DNA-binding protein	1268	208.652	0.164552
CCNA_01397	CCNA_01397	1516960	1517832	+	4-diphosphocytidyl-2-C-methyl-D-erythritol kinase	101.222	16.6363	0.164355
CCNA_03155	CCNA_03155	3311298	3311927	+	PepSY-associated transmembrane protein	947.221	155.558	0.164225
CCNA_02794	CCNA_02794	2953501	2955258	-	asparagine synthetase C-terminal domain protein	4394.03	721.491	0.164198
acrB3	CCNA_01262	1389121	1392264	+	cation/multidrug efflux pump, AcrB family	40329.9	6620.75	0.164165
CCNA_03431	CCNA_03431	3594318	3595619	+	membrane-bound lytic murein transglycosylase B	1418.9	232.837	0.164097
CCNA_03388	CCNA_03388	3561263	3561988	-	ABC-2 family membrane transport protein	1574.69	258.169	0.163949
CCNA_02059	CCNA_02059	2208899	2209894	-	ribosomal large subunit pseudouridine synthase C	1719.26	281.701	0.16385
phyR	CCNA_03591	3744974	3745774	+	anti-anti sigma factor/receiver protein PhyR	4064.42	665.428	0.16372
CCNA_03581	CCNA_03581	3737998	3738870	+	transporter, drug/metabolite exporter family	1831.31	299.636	0.163618
CCNA_03068	CCNA_03068	3220072	3220701	+	glutathione S-transferase	2810.21	459.558	0.163531
fljL	CCNA_01527	1635261	1636082	+	flagellin fljL	1430.85	233.78	0.163385
CCNA_00843	CCNA_00843	915317	916645	-	endo-beta-mannanase	5385.51	876.29	0.162712
CCNA_03595	CCNA_03595	3748634	3749278	-	S-adenosylmethionine-dependent methyltransferase	3748.16	609.809	0.162696
CCNA_02886	CCNA_02886	3034597	3034986	+	RutC-family pyrimidine utilization protein C	1005.41	163.529	0.16265
CCNA_01707	CCNA_01707	1839457	1840005	+	gluconate 2-dehydrogenase subunit 3-family protein	1492.65	242.198	0.16226
flgC	CCNA_01005	1085652	1086071	+	flagellar basal-body rod protein flgC	1129.85	183.033	0.161998
CCNA_02768	CCNA_02768	2928429	2929412	-	conjugal transfer protein TrbG	4471.8	723.499	0.161791
CCNA_03069	CCNA_03069	3220698	3221069	+	Lumazine-bd-2 family protein	1443.84	233.227	0.161533
CCNA_03022	CCNA_03022	3175827	3177011	-	PiuB-family transmembrane transporter	73632.5	11886.9	0.161435
CCNA_01124	CCNA_01124	1229340	1230383	-	histidinol-phosphate aminotransferase	6306.01	1017.51	0.161355
CCNA_02839	CCNA_02839	2991299	2994175	-	glutamate-ammonia-ligase adenylyltransferase	4755.32	767.273	0.16135
CCNA_01104	CCNA_01104	1209940	1211112	-	glycosyltransferase	128.164	20.6717	0.161291
moaA	CCNA_00018	18735	19784	-	molybdenum cofactor biosynthesis protein A	1305.8	210.607	0.161286
CCNA_02610	CCNA_02610	2756849	2757226	+	glyoxalase family protein	2955.8	476.328	0.16115
CCNA_00150	CCNA_00150	159320	160297	-	PDZ domain family protein	3766.74	606.399	0.160987
CCNA_03462	CCNA_03462	3624696	3626276	-	glycine cleavage system protein P, C-terminal domain	1706.18	274.52	0.160898
CCNA_02920	CCNA_02920	3078419	3080590	+	conserved hypothetical membrane protein	4802.24	772.44	0.16085
glpK	CCNA_01281	1407064	1408554	+	glycerol kinase	3570.82	574.009	0.16075
CCNA_00539	CCNA_00539	558249	559709	-	salicylate hydroxylase	4770.64	766.506	0.160671
CCNA_03226	CCNA_03226	3388367	3389683	-	basic amino acid/polyamine antiporter (APA) family transporter	4782.3	768.089	0.160611
CCNA_02221	CCNA_02221	2367923	2370622	-	methionine synthase I metH	8786.11	1409.3	0.160401
kidO	CCNA_03691	3856964	3857842	-	bifunctional regulator KidO	91.9352	14.737	0.160297
CCNA_00004	CCNA_00004	2559	3158	+	dephospho-CoA kinase	26392.1	4227.05	0.160164
CCNA_02400	CCNA_02400	2542088	2543344	-	transporter, major facilitator superfamily	3586.49	574.082	0.160068
cheAII	CCNA_00630	676286	678580	+	chemotaxis histidine kinase protein cheAII	2359.67	377.504	0.159982
CCNA_00365	CCNA_00365	381396	382655	-	ornithine decarboxylase	157.265	25.132	0.159807
CCNA_02331	CCNA_02331	2472976	2473827	+	peptidoglycan-specific endopeptidase, M23 family	2362.2	377.284	0.159717
CCNA_03218	CCNA_03218	3378665	3379741	+	periplasmic multidrug efflux lipoprotein precursor	1209.43	193.06	0.159629
mopB	CCNA_00330	341832	342602	-	molybdenum-pterin binding protein mopB	1165.67	185.924	0.1595
CCNA_00301	CCNA_00301	314615	315697	+	phosphotransferase family protein	4741.02	756.161	0.159493
CCNA_03019	CCNA_03019	3171579	3174431	-	TonB-dependent receptor	12121	1930.87	0.159299
CCNA_02825	CCNA_02825	2980586	2980978	+	transposase	2230.1	354.58	0.158997
CCNA_00597	CCNA_00597	628523	631663	+	TonB-dependent receptor	5388.57	856.704	0.158985
CCNA_03957	CCNA_03957	2058655	2058888	+	SirA/YedF/YeeD family regulatory protein	24.6352	3.91084	0.15875
CCNA_03304	CCNA_03304	3480990	3483068	-	translation elongation factor G (EF-G)	975.753	154.879	0.158727
CCNA_03263	CCNA_03263	3431964	3434777	+	TonB-dependent receptor	15772.1	2503.22	0.158712
CCNA_02681	CCNA_02681	2833779	2835203	+	tRNA (uracil-5-)-methyltransferase GidA	3794	601.901	0.158646
CCNA_03412	CCNA_03412	3579405	3580823	-	NAD(P) transhydrogenase subunit beta PntB	3810.41	603.801	0.158461
CCNA_03617	CCNA_03617	3772262	3772717	+	Copper(I)-binding protein	931.737	147.637	0.158454
flbY	CCNA_02667	2820213	2820662	+	flagellar basal-body protein FlbY	1342.1	212.536	0.158361
bamD	CCNA_02063	2213567	2214496	-	beta-barrel assembly machine (BAM) protein BamD	1292.18	204.593	0.158332
CCNA_02418	CCNA_02418	2561765	2563204	+	uracil DNA glycosylase superfamily protein	3716.2	588.153	0.158267
CCNA_00612	CCNA_00612	653295	654179	-	L-asparaginase	3853.73	609.838	0.158246
CCNA_03084	CCNA_03084	3233155	3234393	-	conserved hypothetical membrane protein	4513.81	713.779	0.158132
CCNA_03834	CCNA_03834	3998875	4000665	-	tetratricopeptide repeat family protein	1530.67	242.045	0.15813
CCNA_00472	CCNA_00472	487093	488169	-	GDP-mannose 4,6 dehydratase	12202.3	1927.06	0.157926
CCNA_01619	CCNA_01619	1740418	1741014	-	NYN domain protein	2154.06	340.004	0.157843
CCNA_00133	CCNA_00133	142680	143894	+	radical SAM family enzyme	1347.08	212.377	0.157657
CCNA_01562	CCNA_01562	1680175	1680849	+	4-hydroxy-2-oxoglutarate aldolase/2-dehydro-3-deoxyphosphogluconate aldolase	2602.92	409.313	0.157252
CCNA_02647	CCNA_02647	2800802	2801722	-	PBP2-family ligand-binding transcriptional regulator	556.163	87.4419	0.157224
CCNA_01158	CCNA_01158	1264250	1266709	+	hypothetical protein	5569.22	875.274	0.157163
CCNA_01778	CCNA_01778	1905204	1906496	+	penicillin-binding protein	3231.75	507.686	0.157093
CCNA_02607	CCNA_02607	2753922	2755133	+	isocitrate dehydrogenase	148.492	23.3263	0.157087
CCNA_01245	CCNA_01245	1372630	1373421	-	23S rRNA methyltransferase	2032.62	319.277	0.157076
CCNA_01283	CCNA_01283	1409575	1410771	+	NAD-dependent oxidoreductase	3311.5	520.075	0.157051
CCNA_00021	CCNA_00021	20840	23032	-	putative aerobic-type carbon monoxide dehydrogenase, large subunit CoxL	2847.42	446.792	0.156911
CCNA_02113	CCNA_02113	2262551	2263219	+	aspartate racemase	1392.36	218.212	0.156721
CCNA_02294	CCNA_02294	2441149	2442567	+	argininosuccinate lyase	509.232	79.8007	0.156708
CCNA_01076	CCNA_01076	1180276	1180887	-	beta/gamma crystallin family protein	2382.41	373.255	0.156671
CCNA_02232	CCNA_02232	2379875	2382190	+	TonB-dependent receptor	10669.1	1666.86	0.156232
CCNA_03573	CCNA_03573	3725877	3727622	-	D-aminoacylase	2642.17	412.289	0.156042
CCNA_02962	CCNA_02962	3119025	3119252	+	HicB-family RNAse H fold protein	389.907	60.8101	0.15596
CCNA_00776	CCNA_00776	831686	835249	-	OAR protein precursor	110488	17208.8	0.155753
nusB	CCNA_01422	1539042	1539491	+	N utilization substance protein B NusB	67.6711	10.5363	0.155699
CCNA_03284	CCNA_03284	3453897	3454931	+	adenosine deaminase	3085.21	480.355	0.155696
CCNA_03148	CCNA_03148	3301621	3303414	+	conserved hypothetical protein	6939.38	1080.09	0.155647
CCNA_02247	CCNA_02247	2396214	2397071	+	pantoate-beta-alanine ligase	259.712	40.3845	0.155497
CCNA_02858	CCNA_02858	3010290	3011597	-	hipA-family phosphatidylinositol 3/4-kinase	2147.69	333.938	0.155487
CCNA_02473	CCNA_02473	2616158	2619331	+	cobalt-zinc-cadmium resistance protein czcA	6863.49	1066.26	0.155352
CCNA_00656	CCNA_00656	710696	712531	+	type I restriction-modification system methylation subunit	9034.03	1402.8	0.15528
CCNA_03523	CCNA_03523	3680336	3680833	-	acetyltransferase, GNAT superfamily	1597.69	247.342	0.154812
CCNA_03355	CCNA_03355	3533132	3535117	-	acylamino-acid-releasing enzyme	8047.18	1245.32	0.154752
parA	CCNA_03869	4031502	4032305	-	chromosome partitioning protein ParA	158.177	24.4781	0.154752
dnaE2	CCNA_03317	3492997	3496248	-	DNA polymerase III alpha subunit DnaE2	5821.95	899.567	0.154513
CCNA_01279	CCNA_01279	1404999	1405781	-	inorganic polyphosphate/ATP-NAD kinase	2184.2	337.126	0.154347
CCNA_01243	CCNA_01243	1369302	1371773	+	ATP-dependent helicase hrpB	3424.23	528.475	0.154334
CCNA_01537	CCNA_01537	1645354	1645890	-	acetyltransferase	2118.77	326.997	0.154333
CCNA_00487	CCNA_00487	504911	506605	+	alkaline phosphatase	8283.97	1278.43	0.154326
CCNA_01369	CCNA_01369	1484714	1485853	+	acyl-CoA dehydrogenase, short-chain specific	4802.31	741.118	0.154325
CCNA_00484	CCNA_00484	500314	501015	-	hypothetical protein	2513.66	387.766	0.154263
CCNA_01545	CCNA_01545	1655039	1656220	+	NAD(FAD)-utilizing dehydrogenase	1794.49	276.823	0.154263
CCNA_01432	CCNA_01432	1547371	1548348	+	3-oxoacyl-(acyl-carrier-protein) synthase III	171.288	26.3987	0.154119
CCNA_02262	CCNA_02262	2413447	2417358	+	laminin G domain protein	12219.2	1881.65	0.153991
nusA	CCNA_00043	46622	48268	-	N utilization substance protein A NusA	3550.08	546.628	0.153976
CCNA_00255	CCNA_00255	268063	269187	-	esterase	401.807	61.866	0.15397
CCNA_03014	CCNA_03014	3167565	3168458	-	hypothetical protein	5657.7	870.989	0.153948
CCNA_00136	CCNA_00136	145273	146952	-	AmpG protein	995.24	153.182	0.153914
CCNA_01822	CCNA_01822	1948350	1949762	-	melibiose carrier protein	5246.01	806.7	0.153774
pssY	CCNA_00165	177092	177745	-	polyisoprenylphosphate hexose-1-phosphotransferase pssY	3226.36	495.96	0.153722
CCNA_01752	CCNA_01752	1879813	1880694	+	YicC-family protein	1195.59	183.787	0.15372
CCNA_01852	CCNA_01852	1983992	1985332	+	major facilitator superfamily transporter	3126.6	480.492	0.153678
CCNA_02189	CCNA_02189	2340056	2340829	+	peptidase, C13 family	2466.31	378.975	0.153661
CCNA_00473	CCNA_00473	488274	488768	-	hypothetical protein	2449.58	376.292	0.153615
CCNA_02601	CCNA_02601	2746432	2747541	-	glutathione-dependent formaldehyde dehydrogenase	5147.77	790.614	0.153584
CCNA_03531	CCNA_03531	3687031	3688545	-	carboxypeptidase S1	5529.57	848.412	0.153432
CCNA_02640	CCNA_02640	2792403	2793515	-	phospho-N-acetylmuramoyl-pentapeptide-transferase	460.725	70.6646	0.153377
CCNA_02878	CCNA_02878	3026557	3026715	-	hypothetical protein	17.3064	2.65198	0.153237
CCNA_00686	CCNA_00686	741897	743330	+	peptidase family S41 protein	4340.16	665.052	0.153232
CCNA_00130	CCNA_00130	138921	140918	-	Kup system potassium uptake protein	225.394	34.5191	0.15315
CCNA_01777	CCNA_01777	1903417	1905099	+	hybrid sensor histidine kinase/receiver domain protein	3613.03	553.232	0.153121
CCNA_01013	CCNA_01013	1093715	1094422	+	histidine utilization repressor	940.413	143.867	0.152982
CCNA_01766	CCNA_01766	1894443	1895228	-	CsgG-related curli protein	3173.94	485.176	0.152862
CCNA_02237	CCNA_02237	2385974	2388190	+	Xaa-pro dipeptidyl-peptidase	11194.9	1711.19	0.152855
CCNA_03023	CCNA_03023	3176921	3179086	-	TonB-dependent receptor	5746.59	878.339	0.152845
CCNA_02806	CCNA_02806	2961061	2962299	+	nickel-cobalt-cadmium resistance protein NccC	1903.25	290.779	0.152781
CCNA_00192	CCNA_00192	205174	206793	-	long-chain-fatty-acid--CoA ligase	2898.89	442.174	0.152533
CCNA_03076	CCNA_03076	3225530	3227779	+	excinuclease ABC subunit B	12888.2	1962.75	0.152291
CCNA_00580	CCNA_00580	606207	609290	-	AAA ATPase domain protein	2579.07	392.747	0.152283
hfaB	CCNA_02712	2870859	2871872	+	holdfast attachment protein hfaB	6029.68	918.003	0.152247
CCNA_03087	CCNA_03087	3236355	3236915	+	H-NOX family heme binding protein	48404.9	7361.4	0.15208
CCNA_03988	CCNA_03988	3397119	3397646	-	hypothetical protein	2761.61	419.846	0.152029
CCNA_02230	CCNA_02230	2376868	2377827	-	gluconate 2-dehydrogenase	2230.64	339.097	0.152018
CCNA_01894	CCNA_01894	2035926	2037557	-	FAD-NAD(P)-binding protein	6724.96	1021.38	0.151878
CCNA_00083	CCNA_00083	87043	88683	-	phosphoglucomutase/phosphomannomutase	1978.79	300.527	0.151874
CCNA_01781	CCNA_01781	1908544	1908939	-	hypothetical protein	827.621	125.63	0.151796
CCNA_02172	CCNA_02172	2324890	2326095	+	ABC-type transporter, permease component	2400.49	364.226	0.15173
CCNA_03315	CCNA_03315	3489776	3491002	+	molybdopterin biosynthesis MoeA protein	412.438	62.5781	0.151727
qor	CCNA_03875	4037386	4038351	+	quinone oxidoreductase	1504.63	228.197	0.151663
CCNA_03649	CCNA_03649	3806915	3808006	+	Ser/Thr kinase-related phosphotransferase	2000.23	303.312	0.151638
CCNA_03715	CCNA_03715	3880744	3881304	-	OstA-like protein	62	9.39944	0.151604
CCNA_03642	CCNA_03642	3801029	3802816	-	succinate dehydrogenase flavoprotein subunit	211.043	31.9943	0.151601
CCNA_02761	CCNA_02761	2923673	2923918	+	hypothetical protein	324.077	49.1123	0.151545
CCNA_03796	CCNA_03796	3959547	3960557	+	tellurium resistance protein terC	2745.01	415.953	0.15153
CCNA_02849	CCNA_02849	3002988	3003476	-	cytochrome c-type biogenesis heme chaperone	958.979	145.191	0.151402
CCNA_01082	CCNA_01082	1185664	1186698	-	hypothetical protein	3154.04	477.355	0.151347
CCNA_01692	CCNA_01692	1819124	1820686	+	GMP synthase GuaA	523.684	79.2177	0.15127
uvrD	CCNA_01596	1716478	1718895	-	DNA helicase II	890.123	134.569	0.15118
CCNA_00626	CCNA_00626	670929	672842	-	methyl-accepting chemotaxis protein	3903.4	590.109	0.151178
CCNA_02495	CCNA_02495	2642733	2643950	+	4-hydroxybenzoate transporter	3627.87	548.427	0.151171
odhB	CCNA_00343	357720	358928	+	dihydrolipoamide succinyltransferase	167.375	25.2759	0.151014
CCNA_01497	CCNA_01497	1606954	1607955	+	ADP-L-glycero-D-manno-heptose-6-epimerase	157.875	23.8015	0.150762
CCNA_03316	CCNA_03316	3491091	3492974	+	UDP-N-acetylglucosamine 4,6-dehydratase/UDP-D-quinovosamine 4-dehydrogenase	4619.08	695.606	0.150594
CCNA_02235	CCNA_02235	2383642	2384997	+	SGNH hydrolase family protein	52094.2	7840.74	0.150511
CCNA_00312	CCNA_00312	326229	326630	-	putative membrane spanning protein	1240.77	186.731	0.150496
xynB2	CCNA_02442	2582757	2584259	-	beta-xylosidase II	9098.5	1369.21	0.150487
kdpD	CCNA_01666	1787056	1789734	+	osmosensitive K+ channel histidine kinase kdpD	3319.81	498.949	0.150294
CCNA_01744	CCNA_01744	1872325	1873437	-	AraC-family transcriptional regulator	1362.56	204.665	0.150206
fixG	CCNA_01471	1578146	1579636	+	polyferredoxin protein fixG	3525.73	529.009	0.150043
CCNA_00061	CCNA_00061	61885	63153	+	cytochrome p450	8653.77	1298.28	0.150025
CCNA_00033	CCNA_00033	35824	37962	-	polyribonucleotide nucleotidyltransferase/polynucleotide adenylyltransferase	239.742	35.8857	0.149685
CCNA_01716	CCNA_01716	1846602	1846787	+	hypothetical protein	105262	15756.1	0.149685
CCNA_02101	CCNA_02101	2250611	2250997	+	glyoxalase family protein	1619.97	242.479	0.149681
CCNA_01623	CCNA_01623	1744514	1744933	-	phosphohydrolase, MutT/nudix family	1818.09	272.033	0.149626
CCNA_03989	CCNA_03989	3422208	3423167	-	MarR-family HTH transcriptional regulator / N-acyltransferase	1846.17	276.097	0.149551
CCNA_01169	CCNA_01169	1287879	1288691	-	hypothetical protein	1361.72	203.629	0.149538
fljO	CCNA_00836	902191	903012	+	flagellin FljO	1831.93	273.78	0.149449
CCNA_02120	CCNA_02120	2270198	2271166	-	tetratricopeptide repeat family protein	4487.9	670.248	0.149345
CCNA_02379	CCNA_02379	2522509	2522988	-	hypothetical protein	2150.03	321.04	0.149318
CCNA_00861	CCNA_00861	938979	939557	-	hypothetical protein	1458.08	217.702	0.149307
cheE	CCNA_00450	454858	455328	+	cheE protein	1620.49	241.889	0.149269
CCNA_01649	CCNA_01649	1769664	1770605	+	transporter, drug/metabolite exporter family	2016.43	300.794	0.149172
CCNA_01970	CCNA_01970	2114516	2115277	-	triosephosphate isomerase	1682.72	250.773	0.149028
CCNA_02915	CCNA_02915	3073295	3074620	+	TldD/PmbA family protein	3638.71	542.24	0.14902
dnaX	CCNA_00268	282130	283956	+	DNA polymerase III subunit gamma/tau	212.386	31.6489	0.149016
mmpA	CCNA_01993	2139697	2140974	-	membrane endopeptidase MmpA	4391.74	653.434	0.148787
CCNA_02649	CCNA_02649	2803178	2803789	-	PaiB transcriptional regulator	2375.29	353.255	0.148721
CCNA_02095	CCNA_02095	2243761	2244786	+	NAD/NADH-dependent eicosanoid dehydrogenase	3324.6	494.204	0.148651
CCNA_00494	CCNA_00494	511566	512027	+	transport protein	886.852	131.738	0.148545
CCNA_01948	CCNA_01948	2090363	2091514	+	peptidoglycan-specific endopeptidase, M23 family	4494.2	667.319	0.148485
atpD	CCNA_03560	3714529	3716148	-	ATP synthase beta chain	210.005	31.1745	0.148446
CCNA_02102	CCNA_02102	2251005	2252048	+	glycosyl hydrolase	2940.76	436.506	0.148433
CCNA_03927	CCNA_03927	770798	771094	-	hypothetical protein	755.389	111.968	0.148226
CCNA_01095	CCNA_01095	1199533	1201932	-	phenylalanyl-tRNA synthetase beta chain	488.425	72.2665	0.147958
CCNA_00593	CCNA_00593	622934	624517	-	conserved hypothetical protein	7584.79	1120.57	0.147739
CCNA_01593	CCNA_01593	1713020	1714831	-	Xaa-pro aminopeptidase	1654.8	244.397	0.14769
CCNA_01374	CCNA_01374	1488246	1490177	+	Fe-S cluster assembly ABC-type transport system, permease and ATPase components	3811.46	562.411	0.147558
CCNA_03937	CCNA_03937	829105	829290	+	hypothetical protein	1181.12	174.105	0.147406
pbpZ	CCNA_03685	3846049	3848232	-	multimodular transpeptidase-transglycosylase PbpZ	2747.43	404.641	0.14728
CCNA_01756	CCNA_01756	1883535	1883654	-	hypothetical protein	13.5903	1.99738	0.146971
CCNA_02214	CCNA_02214	2361994	2362434	+	hypothetical protein	757.974	111.385	0.146951
CCNA_02916	CCNA_02916	3074630	3075349	+	conserved hypothetical protein	2405.11	353.068	0.146799
CCNA_03211	CCNA_03211	3374076	3375077	-	L-Ala-D/L-Glu racemase	639.642	93.8015	0.146647
CCNA_02749	CCNA_02749	2910514	2910963	-	hypothetical protein	2697.22	395.536	0.146646
CCNA_02013	CCNA_02013	2159777	2160562	-	pantothenate kinase/Bvg accessory factor	874.275	128.176	0.146608
fixL	CCNA_00796	859581	861068	-	oxygen sensory histidine kinase FixL	144916	21232	0.146512
CCNA_02908	CCNA_02908	3063971	3064684	-	HAD superfamily hydrolase	1593.26	232.968	0.146221
CCNA_03163	CCNA_03163	3319424	3320395	-	peptidyl-prolyl cis-trans isomerase	1234.29	180.298	0.146074
CCNA_01514	CCNA_01514	1623823	1624323	+	C4-dicarboxylate transport system, small permease component	475.251	69.3924	0.146012
ftsA	CCNA_02624	2773477	2774802	-	cell division protein FtsA	152.418	22.2397	0.145913
CCNA_03242	CCNA_03242	3407266	3408723	-	succinic semialdehyde dehydrogenase	3061.81	446.455	0.145814
CCNA_01935	CCNA_01935	2078573	2078929	-	FeS assembly SUF system protein	47.8563	6.97536	0.145756
CCNA_03631	CCNA_03631	3786985	3787089	+	hypothetical protein	630.116	91.7456	0.145601
CCNA_00743	CCNA_00743	800944	801510	+	NnrU family membrane protein	930.812	135.5	0.145572
CCNA_02376	CCNA_02376	2520245	2520523	+	hypothetical protein	1969.87	286.666	0.145526
CCNA_00810	CCNA_00810	873744	874886	-	acetyl esterase	3316.76	482.168	0.145373
ppk2	CCNA_03529	3685728	3686489	+	polyphosphate kinase 2	1632.89	236.773	0.145003
CCNA_03780	CCNA_03780	3946415	3947149	-	conserved hypothetical secreted protein	98.8432	14.32	0.144876
fzlC	CCNA_00099	109239	110969	-	FtsZ-binding protein FzlC	228.067	33.0376	0.144859
CCNA_01113	CCNA_01113	1218139	1219086	-	rhodanese-related sulfurtransferase	2802.18	405.895	0.14485
CCNA_01550	CCNA_01550	1664281	1665261	-	sulfate adenylyltransferase subunit 2	3047.76	441.449	0.144844
CCNA_00788	CCNA_00788	851554	852870	+	transporter, major facilitator superfamily	1528.59	221.089	0.144636
CCNA_00002	CCNA_00002	1104	1703	+	septum formation protein Maf	1639.17	237.054	0.144618
CCNA_01877	CCNA_01877	2015915	2016775	+	acyl-CoA thioesterase II	321.52	46.4349	0.144423
CCNA_01909	CCNA_01909	2053976	2055085	-	ABC transporter substrate-binding protein	6388.97	922.614	0.144407
CCNA_03817	CCNA_03817	3981937	3982785	+	glutamate racemase	119.381	17.2334	0.144356
CCNA_01085	CCNA_01085	1190105	1191112	-	DNA-cytosine methyltransferase	4496.36	648.902	0.144317
CCNA_02122	CCNA_02122	2273885	2274592	+	DNA ligase-associated metallophosphoesterase	1049.58	150.867	0.14374
mviN	CCNA_00063	64529	66091	-	MviN-family integral membrane protein	16654.6	2391.22	0.143577
CCNA_01846	CCNA_01846	1977612	1978958	-	two-component sensor histidine kinase	3577.72	513.592	0.143553
CCNA_03440	CCNA_03440	3603496	3604488	-	conserved hypothetical protein	3373.3	483.65	0.143376
CCNA_01274	CCNA_01274	1400085	1401608	-	piperideine-6-carboxylate dehydrogenase	4105.93	588.563	0.143345
CCNA_02483	CCNA_02483	2630222	2631712	-	4-coumarate--CoA ligase	2944.28	422.009	0.143332
CCNA_00186	CCNA_00186	200286	201602	-	guanine-hypoxanthine permease	3049.83	437.089	0.143316
sapA	CCNA_00783	844450	846426	-	secreted protease precursor sapA	8286.56	1187.17	0.143264
CCNA_01214	CCNA_01214	1340778	1341998	-	YjgP/YjgQ family membrane permease	205.76	29.4774	0.143261
CCNA_02594	CCNA_02594	2742178	2743128	-	heat shock endopeptidase HtpX	7809.81	1117.95	0.143146
CCNA_02093	CCNA_02093	2240848	2242695	+	conserved hypothetical protein	6499.82	929.001	0.142927
CCNA_03503	CCNA_03503	3660813	3661454	-	YceI-family periplasmic protein	3164.24	451.759	0.14277
CCNA_01382	CCNA_01382	1498487	1500238	+	long-chain-fatty-acid--CoA ligase	6954.55	992.39	0.142697
CCNA_00376	CCNA_00376	391059	391838	+	putative membrane spanning protein	1718.94	245.075	0.142573
CCNA_02185	CCNA_02185	2336026	2337831	+	acetolactate synthase large subunit	5487.37	782.296	0.142563
CCNA_01429	CCNA_01429	1545062	1545592	+	ubiquinol-cytochrome C reductase chaperone	3416.73	486.896	0.142504
CCNA_01972	CCNA_01972	2117381	2118922	+	anthranilate synthase component I	4156.39	591.865	0.142399
CCNA_01336	CCNA_01336	1448810	1450039	+	phosphodiesterase I/nucleotide pyrophosphatase	1914.8	272.628	0.142379
CCNA_02103	CCNA_02103	2252045	2252605	-	conserved hypothetical protein	1431.36	203.399	0.142102
CCNA_00940	CCNA_00940	1015105	1017138	+	sensory box GGDEF/EAL protein	3112.49	442.123	0.142048
hsp33	CCNA_02324	2465823	2466731	-	heat shock protein 33 hsp33	2487.57	353.241	0.142002
CCNA_00857	CCNA_00857	933527	934963	-	glucose/fructose transport protein	2353.86	334.103	0.141938
abfA	CCNA_01489	1596728	1598278	+	alpha-L-arabinofuranosidase	7977.61	1132.02	0.141899
CCNA_01795	CCNA_01795	1921855	1923135	+	phosphopyruvate hydratase	214.946	30.4844	0.141824
CCNA_00590	CCNA_00590	618615	619724	-	FixC-family flavoprotein dehydrogenase	1958.14	277.614	0.141775
CCNA_01038	CCNA_01038	1132998	1133387	-	glyoxalase family protein	1294.94	183.529	0.141728
CCNA_03998	CCNA_03998	475532	476800	+	GT1/WbuB-like N-acetyl-L-fucosamine transferase	24675.5	3496.28	0.14169
CCNA_02888	CCNA_02888	3036185	3037249	+	nitrilotriacetate monooxygenase	3022.17	427.859	0.141573
CCNA_03742	CCNA_03742	3911831	3912265	+	conserved hypothetical membrane protein	171.577	24.2846	0.141537
CCNA_00830	CCNA_00830	892954	894603	+	beta-galactosidase	6846.61	968.678	0.141483
CCNA_01560	CCNA_01560	1676914	1679643	+	phosphoenolpyruvate carboxylase	3478.2	491.805	0.141396
CCNA_01995	CCNA_01995	2142103	2142948	-	phosphatidate cytidylyltransferase	107.412	15.1831	0.141354
CCNA_01090	CCNA_01090	1196289	1197659	-	conserved hypothetical protein	7005.51	989.995	0.141317
CCNA_01111	CCNA_01111	1217028	1217396	+	DnaA-related protein	857.544	121.177	0.141307
CCNA_01299	CCNA_01299	1424774	1425400	+	OmdA-family protein	3018.96	426.507	0.141276
CCNA_03353	CCNA_03353	3531298	3532131	-	metallophosphatase domain protein	37684.9	5319.98	0.14117
xylR	CCNA_03161	3316700	3317755	+	transcriptional regulator xylR	897.811	126.708	0.14113
fixI	CCNA_01473	1580130	1582304	+	E1-E2 cation pump ATPase fixI	2094.48	295.49	0.14108
CCNA_03139	CCNA_03139	3288469	3290322	-	dihydroxy-acid dehydratase	2653.01	374.102	0.141011
CCNA_00557	CCNA_00557	573020	573799	-	endonuclease/exonuclease/phosphatase family protein	3100.17	437.075	0.140984
CCNA_02042	CCNA_02042	2187021	2188385	-	trigger factor chaperone	1233.58	173.894	0.140967
flmE	CCNA_02949	3109246	3109893	+	S-adenosylmethionine-dependent methyltransferase related protein	5777.38	813.86	0.14087
CCNA_01745	CCNA_01745	1873509	1874042	-	thioredoxin peroxidase	2633.66	370.946	0.140848
CCNA_03233	CCNA_03233	3397643	3399046	-	Acetyl ornithine aminotransferase	2950.78	415.549	0.140827
CCNA_03124	CCNA_03124	3269898	3270998	+	NAD/mycothiol-dependent formaldehyde dehydrogenase	3972.71	559.463	0.140827
CCNA_03702	CCNA_03702	3869691	3871400	-	SSU ribosomal protein S1P	246.33	34.6851	0.140808
CCNA_03949	CCNA_03949	1529253	1529711	-	conserved hypothetical protein	3278.97	461.687	0.140802
CCNA_00155	CCNA_00155	163413	164531	+	DNA polymerase III, beta chain	133.424	18.7653	0.140644
CCNA_03229	CCNA_03229	3394360	3395649	-	FAD dependent oxidoreductase	2550.52	358.635	0.140613
CCNA_03749	CCNA_03749	3918833	3919735	+	2-hydroxy-6-oxo-6-phenylhexa-2,4-dienoate hydrolase	1590.28	223.14	0.140315
CCNA_00313	CCNA_00313	326715	328544	-	peptidase, M14 family	6786.36	951.699	0.140237
CCNA_01280	CCNA_01280	1405813	1406898	-	conserved hypothetical protein	137.034	19.2114	0.140194
CCNA_02539	CCNA_02539	2688132	2689277	+	aspartate aminotransferase	11993.4	1681.22	0.140178
CCNA_02780	CCNA_02780	2938555	2939340	+	hypothetical protein	10633	1490.18	0.140146
CCNA_00541	CCNA_00541	561036	561344	+	hypothetical protein	957.527	134.17	0.140121
CCNA_03987	CCNA_03987	3355502	3355606	+	hypothetical protein	1320.73	184.746	0.139882
CCNA_03616	CCNA_03616	3770847	3772259	+	PiuB-related membrane protein	1871.27	261.7	0.139852
ruvC	CCNA_03346	3525834	3526355	-	crossover junction endodeoxyribonuclease ruvC	176.946	24.7448	0.139844
CCNA_02260	CCNA_02260	2410926	2411330	-	conserved hypothetical membrane protein	3431.37	479.781	0.139822
nadE	CCNA_03734	3901941	3903977	-	glutamine-dependent NAD synthetase	1574.74	220.174	0.139816
CCNA_03003	CCNA_03003	3156484	3158154	+	two component sensor histidine kinase	2596.87	363.03	0.139796
CCNA_03506	CCNA_03506	3664090	3664677	+	putative transcriptional regulator	1223.44	170.853	0.139649
CCNA_01502	CCNA_01502	1613345	1614289	+	conserved membrane spanning protein	844.151	117.845	0.139601
CCNA_00001	CCNA_00001	202	1107	+	ATP/GTP-binding protein	1450.36	202.19	0.139407
CCNA_03141	CCNA_03141	3291362	3291877	+	phosphoserine phosphatase	1432.18	199.644	0.139399
CCNA_00692	CCNA_00692	749166	751250	+	PAS-family GGDEF/EAL protein	7155.87	996.979	0.139323
CCNA_00689	CCNA_00689	745305	747635	+	PAS-family hybrid histidine kinase/receiver protein	5956.37	829.108	0.139197
sspB	CCNA_02187	2339090	2339578	+	adapter for ClpXP proteolysis of tmRNA-tagged proteins SspB	1962.86	273.191	0.13918
CCNA_01790	CCNA_01790	1917304	1917771	+	protein translocase subunit secG	56.4246	7.83846	0.138919
pstB	CCNA_00294	308810	309634	+	phosphate transport ATP-binding protein pstB	99.5688	13.8306	0.138905
CCNA_01931	CCNA_01931	2076486	2077046	+	TetR-family transcriptional regulator	1682.92	233.399	0.138687
CCNA_00544	CCNA_00544	562579	563754	+	acetyl-CoA acetyltransferase	163.866	22.722	0.138663
CCNA_02072	CCNA_02072	2223019	2223858	+	ATP-dependent protease subunit	1220.25	169.082	0.138563
CCNA_01252	CCNA_01252	1379181	1381280	-	soluble lytic murein transglycosylase	4954.03	686.231	0.13852
CCNA_00638	CCNA_00638	687421	690129	-	heme:hemopexin-binding protein	13297.9	1838.45	0.138251
CCNA_02381	CCNA_02381	2523526	2524176	+	hypothetical protein	3610.72	498.91	0.138175
CCNA_02783	CCNA_02783	2940765	2942291	+	two-component response regulator	8375.49	1156.61	0.138095
CCNA_02497	CCNA_02497	2645968	2647773	-	conserved hypothetical protein	5710.46	788.296	0.138044
CCNA_03728	CCNA_03728	3896761	3897006	-	hypothetical protein	29.7949	4.11225	0.138019
CCNA_00200	CCNA_00200	214320	215255	-	2OG-Fe(II) oxygenase superfamily protein	1562.93	215.694	0.138006
CCNA_01031	CCNA_01031	1119701	1121353	+	transporter, major facilitator superfamily	6927.41	954.728	0.137819
CCNA_00069	CCNA_00069	70801	71904	-	O-sialoglycoprotein endopeptidase	177.999	24.5135	0.137717
CCNA_03864	CCNA_03864	4025489	4026016	+	conserved hypothetical protein	1219	167.846	0.137691
CCNA_03501	CCNA_03501	3658588	3659565	-	SUA5 translation factor-related protein	427437	58755.4	0.13746
CCNA_01435	CCNA_01435	1549509	1549760	-	conserved hypothetical protein	431.079	59.213	0.13736
CCNA_02699	CCNA_02699	2852575	2853861	-	guanine deaminase	1876.42	257.585	0.137275
CCNA_02094	CCNA_02094	2242725	2243642	-	MviM-like NAD-dependent oxidoreductase	112.264	15.3916	0.137102
CCNA_03703	CCNA_03703	3871549	3872190	-	cytidylate kinase	100.388	13.759	0.137059
CCNA_00078	CCNA_00078	81533	83326	-	acyl-CoA dehydrogenase	4008.43	549.095	0.136985
CCNA_02291	CCNA_02291	2438351	2439589	-	hypothetical protein	4198.17	574.779	0.136912
lovK	CCNA_00287	298212	299318	-	photosensory histidine protein kinase LovK	2940.55	402.564	0.136901
recG	CCNA_01504	1614298	1616394	-	ATP-dependent DNA helicase recG	812.619	111.181	0.136818
CCNA_01142	CCNA_01142	1246920	1247396	+	hypothetical protein	3666.43	500.99	0.136642
CCNA_01055	CCNA_01055	1154844	1156148	-	GT1 family glyscosyl transferase	77035.1	10524.9	0.136624
CCNA_03936	CCNA_03936	824706	824840	+	hypothetical protein	16.48	2.24915	0.136477
CCNA_00019	CCNA_00019	19815	20447	+	molybdopterin-guanine dinucleotide biosynthesis protein A	693.387	94.6079	0.136443
CCNA_03010	CCNA_03010	3164069	3164485	-	MAPEG family protein	2081.41	283.982	0.136437
CCNA_03358	CCNA_03358	3536116	3537123	+	glyceraldehyde 3-phosphate dehydrogenase	234.025	31.9022	0.13632
acrB	CCNA_03301	3475295	3478420	+	cation/multidrug efflux pump AcrB	4398.42	599.452	0.136288
CCNA_02424	CCNA_02424	2567906	2568505	+	TetR-family transcriptional regulator	2173.15	296.054	0.136233
CCNA_03322	CCNA_03322	3502629	3504209	-	D-3-phosphoglycerate dehydrogenase	2375.43	323.52	0.136194
CCNA_03246	CCNA_03246	3412371	3413435	-	conserved hypothetical protein	1999.3	271.859	0.135977
CCNA_01762	CCNA_01762	1890632	1891771	-	YjgP/YjgQ family membrane permease	7151.81	972.118	0.135926
CCNA_03390	CCNA_03390	3563024	3563524	+	hypothetical protein	1106.53	150.392	0.135913
fljM	CCNA_00834	899662	900483	+	flagellin FljM	108.959	14.7803	0.13565
CCNA_00358	CCNA_00358	374976	375836	-	delta 3,5-delta2,4-dienoyl-CoA isomerase precursor	20090.6	2724.43	0.135607
CCNA_02545	CCNA_02545	2692800	2694473	-	alkaline phosphatase	8062.54	1092.08	0.135451
CCNA_01637	CCNA_01637	1755866	1758145	+	topoisomerase IV subunit A	8171.21	1105.25	0.135262
flgB	CCNA_01004	1085196	1085639	+	flagellar basal-body rod protein FlgB	1130.68	152.436	0.134818
CCNA_00914	CCNA_00914	993288	993815	-	acetyltransferase	1363.77	183.846	0.134807
CCNA_01635	CCNA_01635	1753433	1754164	+	DNA repair protein recO	1211.79	163.27	0.134734
xylX	CCNA_00866	944663	945817	-	fumarylacetoacetate hydrolase family protein	730.347	98.3696	0.134689
CCNA_01046	CCNA_01046	1141093	1141746	-	peptide methionine sulfoxide reductase msrA	3570.48	479.96	0.134425
CCNA_02462	CCNA_02462	2604354	2604671	+	conserved hypothetical protein	1900.01	255.321	0.134378
CCNA_03627	CCNA_03627	3782612	3783772	-	ATP phosphoribosyltransferase regulatory subunit	1157.74	155.47	0.134288
CCNA_03777	CCNA_03777	3943462	3944514	-	Tas protein	3052.61	409.658	0.134199
CCNA_00856	CCNA_00856	931733	933355	-	beta-xylosidase	5640.08	756.225	0.134081
hfsC	CCNA_02511	2661300	2662568	-	polysaccharide polymerase hfsC	3489.6	467.283	0.133907
CCNA_03510	CCNA_03510	3668362	3669759	-	threonine synthase	197.615	26.4482	0.133837
CCNA_01388	CCNA_01388	1505184	1506251	+	methyltransferase	3489.8	466.909	0.133793
rcdA	CCNA_03404	3572670	3573179	+	regulator of CtrA degradation RcdA	1087.86	145.543	0.133789
CCNA_01421	CCNA_01421	1538581	1539045	+	6,7-dimethyl-8-ribityllumazine synthase	896.448	119.788	0.133625
mtgA	CCNA_00328	340575	341264	+	monofunctional biosynthetic peptidoglycan transglycosylase MtgA	3559.85	475.565	0.133591
CCNA_03201	CCNA_03201	3361732	3363018	-	adenylosuccinate synthetase	236.511	31.5851	0.133546
CCNA_00444	CCNA_00444	450996	451877	+	chemotaxis protein methyltransferase	3903.46	520.787	0.133417
CCNA_00644	CCNA_00644	694013	695422	+	conserved hypothetical protein	4598.01	612.65	0.133242
CCNA_01343	CCNA_01343	1457249	1458061	+	ribosomal large subunit pseudouridine synthase C	2182.86	290.629	0.133141
rpsU	CCNA_03406	3574049	3574282	+	SSU ribosomal protein S21P	29.3817	3.91084	0.133104
CCNA_00988	CCNA_00988	1068127	1069569	-	isopenicillin N epimerase	2608	346.204	0.132747
CCNA_02258	CCNA_02258	2409393	2410118	+	lipoate-protein ligase B	129.385	17.1689	0.132696
CCNA_01081	CCNA_01081	1184863	1185642	+	conserved hypothetical protein	1645.37	218.075	0.132539
CCNA_03205	CCNA_03205	3366406	3368058	+	M28-family zinc peptidase	5717.06	757.728	0.132538
vanB	CCNA_02477	2621983	2622933	+	vanillate demethylase oxidoreductase subunit vanB	4166.89	551.945	0.13246
CCNA_00807	CCNA_00807	871633	872082	-	ribonuclease P protein component	1325.49	175.536	0.132431
CCNA_00824	CCNA_00824	885326	886054	-	GntR-family transcriptional regulator	1831.1	242.219	0.132281
CCNA_01899	CCNA_01899	2041635	2042645	-	DNA polymerase III, delta' subunit	151.065	19.9526	0.13208
CCNA_00091	CCNA_00091	103149	104042	-	transporter, drug/metabolite exporter family	1620.82	213.989	0.132025
CCNA_03265	CCNA_03265	3434954	3436486	+	CBS pair-family sensor histidine kinase/receiver domain protein	1899.13	250.714	0.132015
CCNA_01895	CCNA_01895	2037657	2039096	+	transporter, major facilitator superfamily	2866.58	378.153	0.131918
CCNA_03874	CCNA_03874	4036691	4037386	+	carboxymethylenebutenolidase	1540.43	202.665	0.131564
CCNA_02753	CCNA_02753	2915012	2917471	-	aminoacyl peptidase	28186.2	3708.27	0.131563
CCNA_03541	CCNA_03541	3698085	3698924	+	2,5-diketo-D-gluconic acid reductase	1065.99	140.082	0.13141
CCNA_01604	CCNA_01604	1724760	1725353	+	hypothetical protein	3043.92	399.953	0.131394
CCNA_02566	CCNA_02566	2713910	2716501	+	membrane alanine aminopeptidase	8217.56	1078.49	0.131242
CCNA_02683	CCNA_02683	2835984	2837312	-	FAD dependent oxidoreductase	3119.07	409.29	0.131222
CCNA_02273	CCNA_02273	2424964	2425212	-	glutathione peroxidase	1800.33	236.163	0.131177
CCNA_02822	CCNA_02822	2978809	2979663	-	MerR-family transcriptional regulator	513.545	67.3341	0.131116
CCNA_00915	CCNA_00915	993947	994708	+	Molybdenum cofactor sulfurase related protein	2052.95	268.773	0.130921
CCNA_01830	CCNA_01830	1956674	1959535	+	TonB-dependent receptor	15306.2	2003.02	0.130863
CCNA_02303	CCNA_02303	2448736	2449281	-	cation transport protein chaC	3028.03	396.148	0.130827
CCNA_02731	CCNA_02731	2894158	2894847	-	acetyltransferase	3291.67	430.565	0.130804
CCNA_01724	CCNA_01724	1850579	1851331	+	conserved hypothetical membrane protein	104.209	13.6221	0.130718
CCNA_00839	CCNA_00839	907095	909575	+	glucan 1,4-beta-glucosidase	3711.7	484.626	0.130567
relE-4	CCNA_03232	3397365	3397640	+	toxin protein relE-4	2463.4	321.616	0.130558
CCNA_01806	CCNA_01806	1930211	1931668	+	ferritin-like domain protein	2010.46	262.455	0.130545
CCNA_01189	CCNA_01189	1306766	1309666	+	TonB-dependent receptor	15976.8	2083.68	0.130419
CCNA_00583	CCNA_00583	611838	613205	-	lysozyme family protein	2975.65	387.945	0.130373
bacB	CCNA_03117	3266288	3266830	+	bactofilin B BacB	645.197	84.0973	0.130344
gidA	CCNA_03871	4032935	4034791	-	tRNA uridine 5-carboxymethylaminomethyl modification enzyme GidA	277.497	36.1524	0.130281
CCNA_02360	CCNA_02360	2499556	2500476	-	glycosyl transferase family 2 protein	2160.47	281.442	0.130269
CCNA_01034	CCNA_01034	1123256	1126540	+	TonB-dependent outer membrane receptor	10242.1	1334.12	0.130259
CCNA_02715	CCNA_02715	2875196	2877277	+	MASE1-family sensor histidine kinase	3648.12	474.929	0.130184
CCNA_01837	CCNA_01837	1969053	1970081	-	transposase, IS30 family	3559.66	463.255	0.13014
CCNA_01376	CCNA_01376	1490853	1491557	+	glutathione S-transferase	3764.46	489.816	0.130116
chpT	CCNA_03584	3739999	3740676	+	histidine phosphotransferase ChpT	87.3877	11.3633	0.130033
CCNA_01763	CCNA_01763	1891999	1893480	+	multifunctional aminopeptidase	1368.14	177.858	0.13
CCNA_02905	CCNA_02905	3061150	3061527	+	very short patch repair (Vsr) endonuclease	1311.14	170.328	0.129908
CCNA_00346	CCNA_00346	360419	361819	+	dihydrolipoamide dehydrogenase	181.106	23.4986	0.129751
chvG	CCNA_00238	253207	254811	+	two-component sensor histidine kinase chvG	501.397	64.9227	0.129484
CCNA_03398	CCNA_03398	3568899	3569450	-	conserved hypothetical protein	875.711	113.248	0.129322
CCNA_02007	CCNA_02007	2154264	2155544	-	lipoprotein releasing system transmembrane protein lolE	212.572	27.4844	0.129294
CCNA_00637	CCNA_00637	684440	687454	-	tetratricopeptide repeat family protein	10401.3	1344.59	0.129272
CCNA_03770	CCNA_03770	3937871	3938833	-	malate dehydrogenase	132.799	17.1469	0.129119
CCNA_02194	CCNA_02194	2344537	2345928	+	fumarate hydratase	1179.93	152.348	0.129116
CCNA_01884	CCNA_01884	2023230	2024378	+	acyl-CoA dehydrogenase, short-chain specific	2960.98	382.269	0.129102
rpoA	CCNA_01330	1444254	1445270	+	DNA-directed RNA polymerase alpha chain	132.285	17.0533	0.128913
relE-3	CCNA_02974	3129098	3129376	+	toxin protein relE-3	951.748	122.666	0.128885
CCNA_00931	CCNA_00931	1006846	1008048	+	GTP cyclohydrolase II/3,4-dihydroxy-2-butanone-4-phosphate synthase	1406	181.175	0.128859
CCNA_01140	CCNA_01140	1243292	1244899	-	PAS-containing EAL phosphodiesterase	2328.89	299.973	0.128805
CCNA_00359	CCNA_00359	375919	376716	+	SH3 domain-containing cell surface protein	2410.17	310.377	0.128778
CCNA_01134	CCNA_01134	1238520	1238933	-	LuxR-family transcriptional regulator	1469.02	188.932	0.128611
pstA	CCNA_00293	307455	308750	+	phosphate transport system permease protein pstA	839.624	107.736	0.128315
CCNA_01347	CCNA_01347	1460358	1461083	+	conserved hypothetical protein	1911.69	245.169	0.128247
cpaD	CCNA_03039	3194387	3195064	-	pilus assembly protein CpaD	806.479	103.363	0.128166
CCNA_01211	CCNA_01211	1337787	1338662	-	MobA-like NTP transferase domain protein	3454.71	442.687	0.12814
CCNA_02891	CCNA_02891	3038068	3039954	+	beta-galactosidase	2972.16	380.656	0.128074
coxC	CCNA_03513	3670974	3671846	-	cytochrome c oxidase subunit III coxC	1793.34	229.636	0.128049
CCNA_01917	CCNA_01917	2059987	2061114	-	alpha-methylacyl-CoA racemase	3897.69	498.916	0.128003
CCNA_00072	CCNA_00072	73680	74576	+	conserved hypothetical protein	234.949	30.0391	0.127854
CCNA_03759	CCNA_03759	3929285	3930313	-	mRNA 3'-end processing factor	1770.23	226.255	0.127811
CCNA_00203	CCNA_00203	217328	218332	+	sterol desaturase family protein	1401.56	178.852	0.12761
CCNA_01194	CCNA_01194	1315500	1317953	-	TonB-dependent receptor	61928.7	7902.17	0.127601
CCNA_03096	CCNA_03096	3245189	3247684	-	TonB-dependent receptor	16451.8	2095.88	0.127395
CCNA_01595	CCNA_01595	1715941	1716435	-	hypothetical protein	1203.63	153.292	0.127358
CCNA_01015	CCNA_01015	1095313	1096998	+	multicopper oxidase PcoA	3859.95	491.282	0.127277
ftsY	CCNA_03793	3956890	3957831	-	cell division protein FtsY	132.076	16.7944	0.127157
CCNA_00189	CCNA_00189	203869	204135	+	zinc-finger domain protein	711.638	90.4647	0.127122
CCNA_01198	CCNA_01198	1321668	1322570	+	dTDP-4-dehydrorhamnose reductase	2371.07	301.14	0.127006
CCNA_00273	CCNA_00273	286774	287295	+	peptide deformylase	131.854	16.7448	0.126995
ppx1	CCNA_01780	1906954	1908453	-	exopolyphosphatase	1829.17	232.16	0.126921
CCNA_03890	CCNA_03890	1231609	1232988	+	conserved hypothetical protein	1096.45	139.146	0.126906
CCNA_03455	CCNA_03455	3618478	3619569	+	GT1-family glycosyltransferase	191.825	24.3121	0.126741
CCNA_03696	CCNA_03696	3862731	3864674	+	acetyl-coenzyme A synthetase	5596.55	708.613	0.126616
CCNA_02274	CCNA_02274	2425338	2425823	-	EF-Hand domain protein	1146.36	145.141	0.12661
CCNA_02975	CCNA_02975	3129406	3131328	+	excinuclease ABC subunit C	958.516	121.26	0.126508
CCNA_00392	CCNA_00392	407848	409182	+	dihydroorotase	193.073	24.3908	0.12633
CCNA_02349	CCNA_02349	2488425	2489324	+	nucleoside phosphorylase	1243.68	157.089	0.12631
CCNA_03549	CCNA_03549	3705742	3708144	-	TonB-dependent receptor	22899	2892.32	0.126307
CCNA_02005	CCNA_02005	2152629	2153588	+	inosine-uridine nucleoside N-ribohydrolase	2828.7	357.097	0.126241
CCNA_01415	CCNA_01415	1532847	1533644	+	methyltransferase	3300.14	416.377	0.12617
CCNA_03074	CCNA_03074	3224166	3224888	+	C factor cell-cell signaling protein	96.0568	12.1186	0.12616
CCNA_02673	CCNA_02673	2825362	2828268	+	excinuclease ABC subunit A	4089.47	515.776	0.126123
perP	CCNA_01365	1481196	1481714	-	aspartyl protease perP	3219.34	405.694	0.126018
CCNA_01888	CCNA_01888	2028496	2029269	+	IclR family HTH transcriptional regulator	3520.02	442.975	0.125844
CCNA_01351	CCNA_01351	1463228	1463956	-	two-component response regulator protein	2450.52	308.219	0.125777
CCNA_02982	CCNA_02982	3137112	3138284	+	porin	3949.08	496.672	0.125769
CCNA_02352	CCNA_02352	2490617	2492791	-	membrane-bound aldehyde dehydrogenase, large subunit	4911.52	617.49	0.125723
CCNA_00185	CCNA_00185	197285	199810	-	TonB-dependent receptor	8706.54	1093.38	0.125582
CCNA_00619	CCNA_00619	663176	664456	+	succinylarginine dihydrolase	5322.16	667.484	0.125416
CCNA_01084	CCNA_01084	1188873	1190108	+	hypothetical protein	18079.1	2262.73	0.125157
CCNA_01978	CCNA_01978	2122422	2123273	+	methyltransferase	3838.35	480.284	0.125128
CCNA_02364	CCNA_02364	2502736	2505081	-	methyl-accepting chemotaxis protein	4112.88	514.36	0.125061
CCNA_02480	CCNA_02480	2625023	2626486	-	NAD-dependent benzaldehyde dehydrogenase II	1557.38	194.556	0.124925
CCNA_02714	CCNA_02714	2873155	2874981	+	ABC transporter ATP-binding protein uup	4636.1	578.649	0.124814
CCNA_03767	CCNA_03767	3934841	3935338	-	SSU ribosomal protein S16P	66.9505	8.342	0.124599
CCNA_02834	CCNA_02834	2987948	2988889	-	molybdopterin dependent oxidoreductase	3924.51	488.794	0.124549
CCNA_01860	CCNA_01860	1993888	1995033	+	iron-regulated membrane protein	3414.17	425.218	0.124545
CCNA_02505	CCNA_02505	2654745	2655713	+	type IV secretory pathway, VirB11 ATPase	2162.13	269.248	0.124529
CCNA_00515	CCNA_00515	529324	531657	+	5-methyltetrahydropteroyltriglutamate--homocysteine methyltransferase	4641.69	577.159	0.124342
CCNA_02259	CCNA_02259	2410154	2410720	+	hypothetical protein	76.446	9.50015	0.124273
CCNA_02637	CCNA_02637	2788093	2789109	+	PAS-family sensor histidine kinase	2045.12	254.053	0.124224
CCNA_02951	CCNA_02951	3111149	3111856	+	WbqC-like family protein	2891.22	358.867	0.124123
CCNA_00391	CCNA_00391	407210	407767	+	conserved hypothetical protein	631.474	78.3491	0.124073
CCNA_00490	CCNA_00490	507838	508722	+	conserved hypothetical membrane protein	4022.23	498.838	0.12402
CCNA_00804	CCNA_00804	868374	868859	-	ASC-1 homology domain protein	2252.29	279.141	0.123936
CCNA_02723	CCNA_02723	2885831	2886376	+	PAS domain protein	1663.42	206.148	0.12393
CCNA_03072	CCNA_03072	3222860	3223564	+	TetR-family transcriptional regulator	579.578	71.8164	0.123912
CCNA_01557	CCNA_01557	1673476	1674939	+	uronate isomerase	4811.09	595.556	0.123788
CCNA_02617	CCNA_02617	2765344	2766480	-	histidinol-phosphate aminotransferase	3660.68	453.067	0.123766
CCNA_02422	CCNA_02422	2566554	2567381	-	short chain dehydrogenase	2342.38	289.881	0.123755
CCNA_00511	CCNA_00511	525200	525880	-	carboxymethylenebutenolidase	3213.05	397.414	0.123687
xylA	CCNA_00865	943210	944646	-	alpha-ketoglutaric semialdehyde dehydrogenase xylA	2823.76	349.103	0.12363
CCNA_00298	CCNA_00298	311893	312666	-	hypothetical protein	2176.77	268.975	0.123566
CCNA_00498	CCNA_00498	515285	515404	-	hypothetical protein	744.548	91.9974	0.123561
CCNA_01567	CCNA_01567	1683567	1684652	+	proline iminopeptidase	5135.08	634.211	0.123506
CCNA_03740	CCNA_03740	3909605	3910591	-	cysteine synthase	1244.3	153.55	0.123402
CCNA_01642	CCNA_01642	1762909	1763676	+	gluconate 5-dehydrogenase	4495.22	553.874	0.123214
CCNA_01145	CCNA_01145	1248684	1250288	-	monoamine oxidase	10063.2	1239.92	0.123214
CCNA_03603	CCNA_03603	3757062	3758789	+	beta-lactamase family protein	2589.34	318.987	0.123193
CCNA_01247	CCNA_01247	1374356	1375792	-	CESA-like glycosyltransferase	2771.55	341.103	0.123073
CCNA_01159	CCNA_01159	1266958	1268313	+	transporter, major facilitator superfamily	4662.6	573.743	0.123052
flbT	CCNA_01525	1634266	1634691	+	flagellar biosynthesis repressor flbT	1426.71	175.134	0.122753
CCNA_02668	CCNA_02668	2820665	2821294	-	ribosomal protein L11 methyltransferase	1652.07	202.558	0.122608
CCNA_00374	CCNA_00374	389797	390177	-	putative ATP synthase protein I	304.992	37.3782	0.122554
CCNA_00106	CCNA_00106	116834	118099	+	2-polyprenyl-6-methoxyphenol hydroxylase	197.817	24.2327	0.122501
CCNA_02213	CCNA_02213	2360757	2361848	-	old yellow enzyme (OYE)-family NADH:flavin oxidoreductase	2762.04	338.312	0.122486
CCNA_03255	CCNA_03255	3426607	3427053	-	PemK-family protein	3264.32	399.486	0.12238
CCNA_02446	CCNA_02446	2587166	2588329	-	glutathionylspermidine synthase family	5021.47	614.521	0.122379
CCNA_01406	CCNA_01406	1524621	1525478	-	metal-dependent hydrolase	97123.5	11883.4	0.122353
narK	CCNA_00650	700527	701747	+	MFS superfamily nitrate/nitrite transporter NarK	3461.84	423.477	0.122327
CCNA_01493	CCNA_01493	1602115	1603113	-	cysteine synthase	12849.9	1571.75	0.122317
CCNA_00817	CCNA_00817	879956	881284	-	L-sorbosone dehydrogenase	3691.02	451.29	0.122267
CCNA_03502	CCNA_03502	3659496	3660779	-	YceI/cytochrome b561 periplasmic protein	3112.77	380.535	0.122249
CCNA_03137	CCNA_03137	3284568	3285626	+	endo-1,4-beta-xylanase	4040.08	493.758	0.122215
bamA	CCNA_01992	2137316	2139679	-	beta-barrel assembly machine (BAM) protein BamA	332.925	40.6623	0.122136
CCNA_01386	CCNA_01386	1503106	1503747	-	conserved hypothetical protein	4647.51	565.759	0.121734
CCNA_01275	CCNA_01275	1401717	1402610	+	bifunctional 5,10-methylene-tetrahydrofolate dehydrogenase/ 5,10-methylene-tetrahydrofolate cyclohydrolase	123.304	14.9887	0.12156
CCNA_03170	CCNA_03170	3328757	3329278	-	conserved hypothetical protein	1009.95	122.745	0.121535
CCNA_02404	CCNA_02404	2547478	2548314	+	ABC transporter ATP-binding protein	2568.15	311.032	0.121111
CCNA_02337	CCNA_02337	2477793	2478101	-	nonspecific lipid-transfer protein	50.95	6.16969	0.121093
CCNA_02627	CCNA_02627	2776907	2778310	-	aminopeptidase	2649.38	320.549	0.12099
CCNA_01606	CCNA_01606	1725900	1726562	-	Soj/ParA-related ATPase protein	720.526	87.1115	0.1209
CCNA_01891	CCNA_01891	2032774	2033601	-	enoyl-CoA hydratase/carnithine racemase	1877.23	226.881	0.12086
CCNA_03164	CCNA_03164	3320693	3323464	+	protein translocase subunit secA	434.783	52.5104	0.120774
CCNA_01108	CCNA_01108	1212651	1213511	-	nucleoside-diphosphate-sugar epimerase	3359.27	405.435	0.120692
CCNA_02283	CCNA_02283	2433397	2433960	-	HNH endonuclease family protein	3956.59	477.45	0.120672
CCNA_01785	CCNA_01785	1912486	1913097	-	hypothetical protein	5320.48	641.255	0.120526
CCNA_02338	CCNA_02338	2478190	2478867	-	conserved hypothetical protein	1705.94	205.363	0.120382
CCNA_01064	CCNA_01064	1167891	1169006	+	perosamine synthetase	2349.93	282.715	0.120308
CCNA_02709	CCNA_02709	2869112	2869543	-	CBS domain containing protein	1464.89	176.234	0.120305
terB	CCNA_00755	813444	813884	-	tellurium resistance protein terB	86.3471	10.3853	0.120274
CCNA_00250	CCNA_00250	261642	262904	+	poly(3-hydroxyalkanoate) depolymerase	4077.96	490.182	0.120203
CCNA_01423	CCNA_01423	1539451	1540509	+	thiamine-monophosphate kinase	147.971	17.7582	0.120012
CCNA_01249	CCNA_01249	1376633	1377439	+	ABC-transporter substrate binding protein	2173.16	260.528	0.119885
CCNA_02555	CCNA_02555	2702662	2703096	-	adenosine 5'-monophosphoramidase	1187.32	142.285	0.119836
CCNA_02965	CCNA_02965	3120990	3122231	-	cell wall hydrolase family protein	3956.2	473.83	0.119769
CCNA_01051	CCNA_01051	1148357	1151464	+	TonB-dependent receptor	13973.8	1673.15	0.119735
CCNA_00751	CCNA_00751	808992	810233	-	conserved hypothetical membrane protein	3984.68	476.83	0.119666
CCNA_03092	CCNA_03092	3240801	3242177	+	cytochrome P450 family protein	4005.94	479.096	0.119596
ftsI	CCNA_02643	2796353	2798122	-	penicillin-binding protein FtsI	265.008	31.6922	0.119589
lpxC	CCNA_02064	2214597	2215493	-	UDP-3-O-(3-hydroxymyristoyl) N-acetylglucosamine deacetylase	125.78	15.0391	0.119566
CCNA_02365	CCNA_02365	2505205	2507520	-	glucoamylase	9159.72	1093.86	0.11942
CCNA_01089	CCNA_01089	1194604	1196295	-	conserved hypothetical protein	6551.41	781.383	0.11927
CCNA_01832	CCNA_01832	1961197	1963485	+	beta-glucosidase	5757.94	686.403	0.11921
CCNA_01165	CCNA_01165	1282180	1284618	+	FkbM methyltransferase family protein	4816.18	573.921	0.119165
CCNA_00054	CCNA_00054	56665	58011	-	tRNA 2-methylthioadenosine synthase	2635.55	313.592	0.118986
CCNA_02188	CCNA_02188	2339575	2340048	+	PaaI-family thioesterase	915.744	108.939	0.118963
CCNA_01462	CCNA_01462	1569294	1570469	-	lactate 2-monooxygenase	3545.73	421.722	0.118938
CCNA_00381	CCNA_00381	397466	398515	+	A/G-specific adenine DNA glycosylase	2848.41	338.607	0.118876
CCNA_01304	CCNA_01304	1431129	1431329	+	hypothetical protein	120.802	14.3569	0.118847
CCNA_01976	CCNA_01976	2120897	2121685	+	Indole-3-glycerol phosphate synthase	1655.17	196.226	0.118553
CCNA_01581	CCNA_01581	1697642	1697974	+	hypothetical protein	47.0299	5.57252	0.118489
malA	CCNA_02370	2514140	2516905	+	TonB-dependent maltose outer membrane transporter malA	13803	1634.41	0.118409
CCNA_01496	CCNA_01496	1606088	1606951	+	2-dehydro-3-deoxyphosphooctonate aldolase	468.764	55.4852	0.118365
malK	CCNA_02717	2878371	2879120	+	maltose/maltodextrin transport ATP-binding protein malK	1974.22	233.572	0.118311
CCNA_02431	CCNA_02431	2571951	2573237	-	histidinol dehydrogenase	3051.17	360.585	0.118179
CCNA_02482	CCNA_02482	2629234	2630172	-	AraC-family transcriptional regulator	4517.72	533.744	0.118145
CCNA_00409	CCNA_00409	424406	424450	+	hypothetical protein	6.26147	0.738527	0.117948
CCNA_02726	CCNA_02726	2889287	2889817	-	gamma carbonic anhydrase family protein	1686.64	198.896	0.117925
CCNA_01292	CCNA_01292	1417855	1418280	+	hypothetical protein	365.873	43.1335	0.117892
CCNA_03309	CCNA_03309	3485294	3486370	+	homoserine O-acetyltransferase	4522.47	532.06	0.117648
CCNA_00215	CCNA_00215	232614	233402	+	SapC surface layer protein	5639.84	663.226	0.117597
CCNA_02173	CCNA_02173	2326092	2326841	+	ABC transporter ATP-binding protein	2199.68	258.572	0.11755
ccoO	CCNA_01468	1576367	1577110	+	cytochrome cbb3 oxidase, cytochrome c subunit ccoO	1879.08	220.471	0.117329
CCNA_01016	CCNA_01016	1096995	1097903	+	copper resistance protein B	2338.05	274.241	0.117294
CCNA_00485	CCNA_00485	501114	502142	-	ribosomal large subunit pseudouridine synthase D	2707.66	317.255	0.117169
CCNA_01248	CCNA_01248	1375993	1376628	+	TetR-family transcriptional regulator	1901.47	222.658	0.117098
CCNA_02778	CCNA_02778	2936392	2936646	+	hypothetical protein	3931.71	460.263	0.117064
CCNA_00782	CCNA_00782	842489	844108	-	aminobenzoyl-glutamate transport protein	6451.62	755.174	0.117052
CCNA_01698	CCNA_01698	1829731	1830516	+	endo-1,3-1,4-beta glucanase-related protein	2753.88	322.176	0.11699
CCNA_00851	CCNA_00851	926304	927470	-	periplasmic multidrug efflux lipoprotein precursor	3680.7	430.571	0.116981
CCNA_02309	CCNA_02309	2454519	2454854	+	EF hand domain protein	56.6261	6.62288	0.116958
CCNA_01511	CCNA_01511	1620866	1621768	+	sterol desaturase family protein	5159.63	603.14	0.116896
ftrA	CCNA_03478	3641744	3642703	+	AraC-family transcription regulator FtrA	951.463	111.097	0.116764
CCNA_01660	CCNA_01660	1781219	1781911	-	conserved hypothetical protein	1008.72	117.615	0.116598
CCNA_01490	CCNA_01490	1598349	1599989	+	FAD-dependent dehydrogenase	2894.86	337.527	0.116595
CCNA_02656	CCNA_02656	2809368	2810180	-	AraC-family transcriptional regulator	1171.86	136.629	0.116592
CCNA_02879	CCNA_02879	3026790	3026885	-	genetic exchange related protein	22.2569	2.59455	0.116573
CCNA_00415	CCNA_00415	428613	429584	-	hypothetical protein	1212.93	141.298	0.116493
CCNA_02881	CCNA_02881	3028870	3030456	+	oxoglutarate semialdehyde dehydrogenase	873.376	101.621	0.116354
CCNA_03847	CCNA_03847	4013112	4013837	+	endonuclease III	888.822	103.169	0.116074
CCNA_00077	CCNA_00077	80355	81530	-	acyl-CoA dehydrogenase, long-chain specific	1953.29	226.722	0.116072
rpoD	CCNA_03142	3292250	3294208	-	RNA polymerase sigma factor rpoD	352.206	40.8645	0.116024
CCNA_01009	CCNA_01009	1088589	1089404	-	N-formylglutamate deformylase	1729.67	200.68	0.116022
CCNA_00297	CCNA_00297	311039	311896	-	two-component response regulator	3287.97	381.384	0.115994
CCNA_02021	CCNA_02021	2168059	2168298	-	hypothetical protein	724.947	84.0115	0.115886
CCNA_00436	CCNA_00436	441717	442865	+	acyl-CoA dehydrogenase, short-chain specific	2524.31	292.269	0.115782
CCNA_01810	CCNA_01810	1935483	1935929	+	coenzyme Q-binding protein	107.913	12.486	0.115704
CCNA_00766	CCNA_00766	823602	824180	-	cobalamin adenosyltransferase family protein	1235	142.702	0.115548
CCNA_01344	CCNA_01344	1458048	1458584	+	conserved hypothetical protein	1871.95	215.997	0.115386
CCNA_00995	CCNA_00995	1077242	1078576	+	cytochrome P450 CypX	4666.63	538.391	0.11537
CCNA_03189	CCNA_03189	3349978	3350382	+	glutathione-dependent formaldehyde-activating enzyme	1266.98	145.781	0.115062
CCNA_01991	CCNA_01991	2136675	2137313	-	OmpH-like outer membrane protein	249.798	28.7086	0.114927
CCNA_00594	CCNA_00594	624522	626342	-	conserved hypothetical protein	7775.69	893.548	0.114916
CCNA_01053	CCNA_01053	1152201	1153307	+	acetyltransferase	4635.05	532.564	0.114899
CCNA_01808	CCNA_01808	1933343	1934419	-	lysophospholipase L2	2229.92	256.06	0.114829
CCNA_01188	CCNA_01188	1305737	1306660	+	FecR family protein	674.928	77.4923	0.114816
iolD	CCNA_01357	1472300	1474144	+	myo-inositol catabolism protein IolD	2674.05	306.951	0.114789
CCNA_02730	CCNA_02730	2893514	2894161	+	glutathione S-transferase	4227.66	484.86	0.114688
CCNA_01068	CCNA_01068	1172841	1174130	-	glycosyltransferase	1473.07	168.635	0.114479
CCNA_01892	CCNA_01892	2033679	2035319	+	short chain dehydrogenase	4995.18	571.527	0.114416
CCNA_00837	CCNA_00837	903123	904739	-	alpha-L-fucosidase	8421.31	963.124	0.114367
glyQ	CCNA_01403	1520934	1521833	+	glycyl-tRNA synthetase alpha chain	149.616	17.0895	0.114222
CCNA_03342	CCNA_03342	3522887	3523330	-	short-chain acyl-CoA hydrolase	1432.08	163.436	0.114125
CCNA_00125	CCNA_00125	135509	136177	-	amino acid efflux permease	107514	12269.2	0.114117
CCNA_02654	CCNA_02654	2808208	2808585	+	hypothetical protein	2474.03	282.328	0.114117
CCNA_01647	CCNA_01647	1767180	1768334	-	8-amino-7-oxononanoate synthase	1940.7	221.37	0.114067
CCNA_03886	CCNA_03886	609287	611065	-	trypsin-like peptidase domain family protein	1805.55	205.843	0.114006
CCNA_02852	CCNA_02852	3005378	3006748	-	hypothetical protein	1978.99	224.995	0.113692
CCNA_02516	CCNA_02516	2666167	2666892	-	glutathione S-transferase	2438.55	277.169	0.113662
qoxB	CCNA_01850	1980704	1982701	-	quinol cytochrome oxidase polypeptide I	8201.85	931.519	0.113574
CCNA_03881	CCNA_03881	2537009	2537350	+	beta-lactamse domain-containing protein	1461.79	165.724	0.11337
CCNA_01985	CCNA_01985	2130432	2132201	-	ABC transporter ATP-binding protein	1373.31	155.692	0.11337
CCNA_02616	CCNA_02616	2764250	2765323	-	4-hydroxyphenylpyruvate dioxygenase	4368.11	495.01	0.113324
CCNA_02549	CCNA_02549	2697084	2697974	+	glucokinase	2320.82	262.938	0.113295
CCNA_01928	CCNA_01928	2074608	2075018	-	conserved ACT domain protein	396.208	44.8817	0.113278
CCNA_03277	CCNA_03277	3443992	3445041	-	glycosyltransferase	420.584	47.6072	0.113193
CCNA_00027	CCNA_00027	29502	30191	-	2OG-Fe(II) oxygenase	711.963	80.5647	0.113159
CCNA_02746	CCNA_02746	2908259	2909275	+	conserved hypothetical protein	4508.54	510.053	0.113131
CCNA_00894	CCNA_00894	973984	975135	+	1-hydroxy-2-methyl-2-(E)-butenyl 4-diphosphate synthase	179.652	20.3192	0.113103
CCNA_01372	CCNA_01372	1486831	1487439	-	lysine decarboxylase family	2788.13	315.205	0.113052
CCNA_03476	CCNA_03476	3640797	3641246	+	ribonuclease HI	5879.73	664.536	0.113022
CCNA_01340	CCNA_01340	1453071	1454321	+	major facilitator superfamily transporter	3681.22	415.981	0.113001
CCNA_02853	CCNA_02853	3006909	3008306	-	two-component sensor histidine kinase	1652.41	186.448	0.112834
CCNA_02138	CCNA_02138	2297404	2298198	-	conserved hypothetical protein	127.015	14.3271	0.112798
CCNA_00271	CCNA_00271	285270	285422	+	hypothetical protein	439.536	49.5513	0.112735
CCNA_00110	CCNA_00110	120169	120675	-	DNA-binding protein	1716.66	193.493	0.112715
CCNA_02619	CCNA_02619	2767206	2768111	+	stomatin/prohibitin-related protein	2841.08	320.19	0.1127
smc	CCNA_00377	391953	395396	-	chromosome partition protein Smc	2669.78	300.79	0.112665
CCNA_02896	CCNA_02896	3047214	3048722	+	tryptophan halogenase	4387.83	493.311	0.112427
CCNA_02357	CCNA_02357	2496500	2497996	-	methylmalonic acid semialdehyde dehydrogenase	3758.51	422.11	0.112308
CCNA_02461	CCNA_02461	2603706	2604170	-	conserved hypothetical protein	3143.91	352.788	0.112213
cheU	CCNA_00448	453868	454251	+	cheU protein	262.377	29.4285	0.112161
CCNA_01263	CCNA_01263	1392280	1394634	+	pyruvate dehydrogenase E1 component	5916.85	662.511	0.11197
hfsE	CCNA_02507	2656649	2658154	+	polyisoprenylphosphate hexose-1-phosphotransferase hfsE	2861.73	319.261	0.111562
CCNA_03254	CCNA_03254	3425131	3426486	+	pectate lyase	5016.22	558.743	0.111387
CCNA_01625	CCNA_01625	1745770	1747389	-	aminobenzoyl-glutamate utilization protein B	6712.68	746.174	0.111159
CCNA_01809	CCNA_01809	1934502	1935479	+	lipoic acid synthetase	147.555	16.3987	0.111136
CCNA_01224	CCNA_01224	1350729	1352060	-	O-antigen membrane transport protein	435.04	48.3405	0.111117
CCNA_01705	CCNA_01705	1836721	1837566	-	conserved hypothetical protein	1766.31	196.183	0.11107
CCNA_01418	CCNA_01418	1536112	1536558	-	ROS/MUCR transcriptional regulator	1913.95	212.486	0.11102
CCNA_01748	CCNA_01748	1875935	1876864	+	methyltransferase	3924.1	435.593	0.111005
CCNA_03298	CCNA_03298	3469206	3472583	-	TonB-dependent outer membrane receptor	12718.2	1411.68	0.110997
CCNA_02035	CCNA_02035	2178958	2180166	-	glycosyltransferase	5473.94	607.276	0.11094
CCNA_03055	CCNA_03055	3208375	3209055	-	AraC-family transcriptional regulator	1582.63	175.414	0.110837
CCNA_01174	CCNA_01174	1293570	1294526	-	LysR-family transcriptional regulator	1200.55	133.046	0.110821
CCNA_00784	CCNA_00784	846681	847904	+	peptidoglycan-associated outer membrane lipoprotein	3922.36	434.528	0.110782
CCNA_02900	CCNA_02900	3053174	3054487	-	N-acyl-L-amino acid amidohydrolase	2071.95	229.038	0.110542
mipZ	CCNA_02246	2395180	2396016	-	division plane positioning ATPase MipZ	145.074	16.032	0.11051
CCNA_00486	CCNA_00486	502235	504724	+	TonB-dependent receptor	37637.5	4154.78	0.110389
CCNA_01298	CCNA_01298	1423488	1424678	+	translation elongation factor Tu (EF-TU)	180.995	19.9738	0.110356
CCNA_00963	CCNA_00963	1038937	1039353	-	organic hydroperoxide resistance protein	1106.01	121.982	0.11029
CCNA_02167	CCNA_02167	2320949	2321581	-	glutathione S-transferase	2653.68	292.608	0.110265
CCNA_00264	CCNA_00264	276384	277637	-	C4-dicarboxylate transport protein	607.974	67.0312	0.110254
CCNA_01425	CCNA_01425	1541409	1543547	+	H+ translocating pyrophosphatase	42006.4	4626.89	0.110147
CCNA_00129	CCNA_00129	138555	138917	-	hypothetical protein	55.1826	6.07607	0.110108
CCNA_01688	CCNA_01688	1814816	1815859	+	potassium channel protein	2551.55	280.506	0.109936
CCNA_02598	CCNA_02598	2744972	2745274	-	toxin protein relE-2	3086.12	339.069	0.109869
CCNA_03753	CCNA_03753	3922579	3923709	-	iron-sulfur cluster-binding protein	1776.12	194.967	0.109771
CCNA_02967	CCNA_02967	3122780	3125179	+	PAS-family sensor histidine kinase	6390.67	701.267	0.109733
iolR	CCNA_01355	1469366	1470241	+	transcriptional regulator IolR	3478.44	381.687	0.109729
CCNA_02563	CCNA_02563	2710778	2712001	-	acyl-CoA dehydrogenase	3034.76	332.528	0.109573
CCNA_03250	CCNA_03250	3421457	3422272	+	EAL-domain diguanylate phosphodiesterase	7033.86	770.68	0.109567
CCNA_03854	CCNA_03854	4018707	4019030	+	phosphoribosyl-ATP pyrophosphatase	305.403	33.4215	0.109434
fzeB	CCNA_03554	3710527	3711843	+	esterase lipase family protein FzeB	1182.09	129.089	0.109203
CCNA_00827	CCNA_00827	888079	891006	+	TonB-dependent receptor	18631	2032.13	0.109072
CCNA_02756	CCNA_02756	2920073	2920831	-	competence/damage-inducible protein CinA	3144.54	342.723	0.10899
CCNA_03602	CCNA_03602	3755724	3756998	+	patatin family phospholipase domain protein	1581.72	172.384	0.108985
CCNA_03303	CCNA_03303	3479680	3480870	-	translation elongation factor Tu (EF-TU)	183.368	19.9738	0.108927
CCNA_03235	CCNA_03235	3399818	3400963	-	spermidine/putrescine transport ATP-binding protein potA	1902.42	207.218	0.108924
CCNA_03758	CCNA_03758	3928131	3929309	+	citrate synthase	1155.98	125.772	0.108801
CCNA_00535	CCNA_00535	547379	547537	+	hypothetical protein	1044.92	113.652	0.108766
CCNA_03259	CCNA_03259	3429300	3429683	-	mannose-6-phosphate isomerase	1921.27	208.429	0.108485
CCNA_02833	CCNA_02833	2987156	2987917	-	conserved hypothetical membrane protein	3685.74	399.773	0.108465
pulD	CCNA_00172	186287	188350	+	type II secretion pathway protein D	2349.34	254.627	0.108382
clpP	CCNA_02041	2186211	2186852	-	ATP-dependent endopeptidase clp, proteolytic subunit ClpP	145.479	15.759	0.108325
CCNA_00525	CCNA_00525	538746	539654	-	prolipoprotein diacylglyceryl transferase	149.926	16.2405	0.108324
ftsN	CCNA_02086	2235387	2236187	-	cell division protein FtsN	428.623	46.4278	0.108319
CCNA_02817	CCNA_02817	2973979	2974182	-	hypothetical protein	234.821	25.4073	0.108199
CCNA_03873	CCNA_03873	4036307	4036564	-	conserved hypothetical protein	326.863	35.3137	0.108038
bamF	CCNA_00735	792461	793030	-	beta-barrel assembly machine (BAM) protein BamF	180.972	19.5505	0.108031
CCNA_01240	CCNA_01240	1365901	1366665	-	two-component response regulator	2057.8	221.824	0.107797
CCNA_02361	CCNA_02361	2500476	2501627	-	polysaccharide biosynthesis protein celD	2669.18	287.319	0.107643
CCNA_00718	CCNA_00718	771887	772783	-	abortive infection protein	6960.71	749.039	0.10761
CCNA_02501	CCNA_02501	2649284	2651668	+	type IV secretory pathway, VirB4 ATPase	7068.9	760.015	0.107515
coxE	CCNA_03516	3672702	3673721	-	protoheme IX farnesyltransferase coxE	652.128	70.1036	0.1075
pbpC	CCNA_03386	3558189	3560390	+	multimodular transpeptidase-transglycosylase PbpC	8707.26	935.943	0.10749
CCNA_00598	CCNA_00598	631886	634816	-	TonB-dependent receptor	14926.5	1603.18	0.107405
CCNA_02439	CCNA_02439	2579905	2581197	-	transporter, major facilitator superfamily	5519.55	592.686	0.107379
CCNA_01769	CCNA_01769	1896310	1898175	-	ABC transporter ATP-binding protein	3906.49	419.303	0.107335
CCNA_00600	CCNA_00600	635661	636890	+	conserved hypothetical protein	2783.41	298.628	0.107289
CCNA_01689	CCNA_01689	1815952	1817415	+	inosine-5'-monophosphate dehydrogenase	285.324	30.556	0.107092
CCNA_00207	CCNA_00207	221641	222282	+	succinyl-CoA:3-ketoacid-coenzyme A transferase subunit B	698.444	74.759	0.107037
CCNA_01761	CCNA_01761	1889529	1890635	-	YjgP/YjgQ family membrane permease	182.849	19.5639	0.106995
CCNA_02603	CCNA_02603	2748535	2749821	-	conserved hypothetical protein	5099.28	545.585	0.106993
CCNA_03821	CCNA_03821	3987369	3988175	+	exodeoxyribonuclease III	519.012	55.5285	0.106989
CCNA_02438	CCNA_02438	2578809	2579783	+	quinone oxidoreductase	2520.69	269.348	0.106855
CCNA_01844	CCNA_01844	1976177	1976803	-	DNA integration/recombination/inversion protein	3199.32	341.507	0.106744
CCNA_00390	CCNA_00390	405999	407213	+	ADP-heptose--LPS heptosyltransferase	1503.72	160.377	0.106654
CCNA_03553	CCNA_03553	3710008	3710526	+	diadenosine tetraphosphate (Ap4A) hydrolase	437.899	46.6945	0.106633
CCNA_01101	CCNA_01101	1207424	1207945	-	translation initiation factor 3 (IF-3)	82.0163	8.74484	0.106623
CCNA_00994	CCNA_00994	1075409	1077076	-	oxidoreductase, GMC family	7063.2	752.98	0.106606
CCNA_01125	CCNA_01125	1230748	1231227	-	conserved hypothetical protein	1343.13	143.04	0.106497
CCNA_03444	CCNA_03444	3606023	3608536	+	TonB-dependent receptor	9524.9	1012.18	0.106267
CCNA_02745	CCNA_02745	2907542	2908183	-	TetR-family transcriptional regulator	2381.07	252.759	0.106154
CCNA_00578	CCNA_00578	601496	604033	+	family 67 glycosyl hydrolase protein	4857.56	515.583	0.10614
CCNA_03417	CCNA_03417	3583841	3584764	-	hydrolase	3071.9	324.492	0.105632
CCNA_03282	CCNA_03282	3451802	3452668	+	pirin	2296.26	242.536	0.105622
CCNA_01180	CCNA_01180	1299008	1301185	-	penicillin acylase	10002.2	1054.54	0.105431
CCNA_03217	CCNA_03217	3377955	3378587	-	TetR-family transcriptional regulator	2606.22	274.608	0.105366
CCNA_03667	CCNA_03667	3829300	3829656	+	conserved hypothetical protein	864.25	90.9754	0.105265
CCNA_02659	CCNA_02659	2811763	2812125	+	two-component receiver domain protein	1308.25	137.076	0.104778
CCNA_01865	CCNA_01865	1999438	2000526	+	periplasmic multidrug efflux lipoprotein precursor	2619.55	274.262	0.104698
CCNA_02573	CCNA_02573	2725850	2726593	+	proline hydroxylase	2163.87	226.471	0.10466
CCNA_02735	CCNA_02735	2897129	2897845	-	ADP-ribose pyrophosphatase family protein	4768.76	499.018	0.104643
CCNA_00534	CCNA_00534	546314	547336	+	conserved hypothetical protein	1855.46	194.154	0.104639
CCNA_00779	CCNA_00779	840345	840746	+	TonB superfamily protein	1231.28	128.731	0.10455
hlyD	CCNA_00719	774394	775635	+	type I secretion adaptor protein hlyD	3531.39	368.83	0.104443
CCNA_01632	CCNA_01632	1751025	1751486	-	hypothetical protein	2106.7	219.738	0.104304
CCNA_00887	CCNA_00887	966367	966831	+	hypothetical protein	611.659	63.7881	0.104287
CCNA_02701	CCNA_02701	2854982	2857321	-	xanthine dehydrogenase large subunit	7003.27	730.259	0.104274
CCNA_03836	CCNA_03836	4001960	4002472	-	3-hydroxydecanoyl-(acyl-carrier-protein) dehydratase	235.967	24.5938	0.104225
CCNA_02343	CCNA_02343	2482784	2484043	-	hypothetical protein with pentapeptide repeats	2765.45	288.132	0.10419
CCNA_03024	CCNA_03024	3179307	3180197	-	branched-chain amino acid aminotransferase	5000.21	520.938	0.104183
CCNA_03102	CCNA_03102	3252367	3253851	-	hypothetical protein	1467.92	152.909	0.104167
CCNA_03539	CCNA_03539	3697049	3697411	+	conserved hypothetical protein	3389.58	353.076	0.104165
CCNA_03844	CCNA_03844	4010206	4011498	+	ATP-dependent endopeptidase hsl ATP-binding subunit HslU	1273.82	132.686	0.104163
CCNA_00885	CCNA_00885	964182	964730	-	MazE-like antitoxin protein	1098.69	114.198	0.10394
CCNA_02919	CCNA_02919	3077268	3078422	+	BatA-related transmembrane protein	917.833	95.3696	0.103907
fadJ	CCNA_03293	3460721	3462811	-	multifunctional fatty acid oxidation complex subunit alpha FadJ	4467.2	464.08	0.103886
CCNA_00919	CCNA_00919	996243	996467	+	hypothetical protein	36.1916	3.75978	0.103885
CCNA_02979	CCNA_02979	3134421	3135605	-	cysteine desulfhydrase/selenocysteine lyase	2848.31	295.873	0.103877
CCNA_01234	CCNA_01234	1361248	1362339	+	metal-dependent hydrolase	3163.12	328.312	0.103794
CCNA_00223	CCNA_00223	239869	240651	+	esterase lipase Family protein	2020.45	209.126	0.103505
CCNA_00944	CCNA_00944	1021867	1023069	+	flagellar hook length determination protein	224.126	23.1752	0.103403
phoR	CCNA_00291	304469	305884	+	phosphate regulon sensor protein phoR	1565.22	161.75	0.10334
CCNA_00568	CCNA_00568	585948	587111	-	N-acetylglucosamine-6-phosphate deacetylase	654.713	67.5206	0.10313
CCNA_03183	CCNA_03183	3342290	3343900	-	beta-lactamase family protein	3871.6	399.023	0.103064
purH	CCNA_00084	89053	90642	+	phosphoribosylaminoimidazolecarboxamide formyltransferase/IMP cyclohydrolase	560.212	57.6709	0.102945
CCNA_02937	CCNA_02937	3098040	3098702	+	hypothetical protein	2789.99	287.111	0.102908
flgG	CCNA_02143	2301523	2302311	+	flagellar basal-body rod protein flgG	20978.1	2157.23	0.102832
[truncated: 1,887 more rows]
