# Supplementary material for: Asymmetric envelope surface disposition of secreted protein YjbI controls bimodal antibiotic susceptibilities in C. crescentus
Source: EMBO J. 2026 Jan 3;45(3):987–1023. doi: 10.1038/s44318-025-00668-x (PMC12864828; doi:10.1038/s44318-025-00668-x)
Supplement: Supplementary file 3 — Dataset EV2 [file 44318_2025_668_MOESM3_ESM.xlsx]

## Sheet: Read Alignment Statistics
Dataset EV2:	ChIP-Seq analysis of HA-ChvI and HA-UzcR in WT or yjbI mutant cells.
	Library ID	Sample Description	Total Read Count (PFa)	Mapped Read Countb	% Mapped Readb	Read Length	Genome Fold Coverage
	ADPB-66	ChIP-Seq_HA-ChvI_Caulobacter_crescentus_NA1000∆bla;xylX::Pxyl_HA-chvI	15365755	14239221	92.6685	75	246.53
	ADPB-70	Total-Input_HA-ChvI_Caulobacter_crescentus_NA1000∆bla;xylX::Pxyl_HA-chvI	21500491	20816832	96.8203	75	360.426
	ADPB-69	ChIP-Seq_HA-ChvI_Caulobacter_crescentus_NA1000∆bla;xylX::Pxyl_HA-chvI;yjbI::Tn	23697921	21522698	90.821	75	372.613
	ADPB-72	Total-Input_HA-ChvI_Caulobacter_crescentus_NA1000∆bla;xylX::Pxyl_HA-chvI;yjbI::Tn	18020312	17185626	95.3681	75	297.555
	AIYT-312	ChIP-Seq_HA-UzcR_Caulobacter_crescentus_NA1000∆uzcR;xylX::Pxyl_HA-uzcR	18355857	17511742	95.4014	50	194.918
	AIYT-328	Total-Input_HA-UzcR_Caulobacter_crescentus_NA1000∆uzcR;xylX::Pxyl_HA-uzcR	20522813	20062566	97.7574	50	223.311
	AIYT-310	ChIP-Seq_HA-UzcR_Caulobacter_crescentus_NA1000∆uzcR;xylX::Pxyl_HA-uzcR;yjbI::Tn	20896749	20030165	95.853	50	222.95
	AIYT-326	Total-Input_HA-UzcR_Caulobacter_crescentus_NA1000∆uzcR;xylX::Pxyl_HA-uzcR;yjbI::Tn	22427147	21914359	97.7135	50	243.923
	a PF stands for "passed filter" i.e. reads that fulfill the default Q30 Illumina quality criteria (quality score greater or equal to 30).
	b Bowtie alignment statistics depicting the number/percentage of single-end reads that mapped to the Caulobacter crescentus genome.

## Sheet: ChIP-Seq profiles RPM (50bp W)
						Caulobacter crescentus (Normalized Read per Million unit, RPM)
						HA-ChvI ChIP	HA-ChvI Total input	HA-ChvI ChIP	HA-ChvI Total input	HA-UzcR ChIP	HA-UzcR Total input	HA-UzcR ChIP	HA-UzcR Total input
						∆bla;xylX::Pxyl_HA-chvI	∆bla;xylX::Pxyl_HA-chvI	∆bla;xylX::Pxyl_HA-chvI;yjbI::Tn	∆bla;xylX::Pxyl_HA-chvI;yjbI::Tn	∆uzcR;xylX::Pxyl_HA-uzcR	∆uzcR;xylX::Pxyl_HA-uzcR	∆uzcR;xylX::Pxyl_HA-uzcR;yjbI::Tn	∆uzcR;xylX::Pxyl_HA-uzcR;yjbI::Tn
	Start	End	Feature Strand	Feature	Description	(ADPB-66)	(ADPB-70)	(ADPB-69)	(ADPB-72)	(AIYT-312)	(AIYT-328)	(AIYT-310)	(AIYT-326)
	1	50				29.496	4.70773	24.207	13.5578	47.2255	8.52334	374.785	9.49149
	51	100				50.9157	9.51153	45.0222	22.4606	77.3767	18.1931	557.709	21.3559
	101	150				53.5844	18.0143	54.4541	24.0317	58.3608	24.3239	253.268	25.189
	151	200				47.4043	19.8397	51.3411	28.1631	52.8788	23.9252	135.296	26.3298
	201	250	+	CCNA_00001	ATP/GTP-binding protein	45.4379	20.1279	50.1796	31.4798	51.1086	23.4766	99.3502	29.0677
	251	300	+	CCNA_00001	ATP/GTP-binding protein	41.3646	19.7436	42.2345	26.6502	48.4247	24.623	78.6813	31.3493
	301	350	+	CCNA_00001	ATP/GTP-binding protein	38.2746	38.3344	41.4446	45.0376	45.3981	32.7476	58.7614	35.4562
	351	400	+	CCNA_00001	ATP/GTP-binding protein	41.1539	43.6185	41.2123	55.5115	43.6279	40.4734	46.4799	44.4457
	401	450	+	CCNA_00001	ATP/GTP-binding protein	35.957	45.6842	32.9884	42.8847	40.7155	37.2834	34.2983	41.8903
	451	500	+	CCNA_00001	ATP/GTP-binding protein	34.0609	44.3391	31.7804	37.9387	37.8032	38.8285	32.7007	40.6126
	501	550	+	CCNA_00001	ATP/GTP-binding protein	34.5525	37.3256	31.1299	26.9993	39.7448	42.5668	35.0971	46.0885
	551	600	+	CCNA_00001	ATP/GTP-binding protein	35.325	36.3168	32.942	35.7857	42.9426	43.0653	33.4995	46.1341
	601	650	+	CCNA_00001	ATP/GTP-binding protein	39.6089	32.5218	34.8005	32.469	45.4552	31.9999	32.4011	35.9582
	651	700	+	CCNA_00001	ATP/GTP-binding protein	35.0441	24.8837	32.1521	17.7474	40.7726	31.651	30.7536	33.8134
	701	750	+	CCNA_00001	ATP/GTP-binding protein	34.5525	31.0326	33.6389	20.9477	38.3172	36.2366	31.3028	39.8369
	751	800	+	CCNA_00001	ATP/GTP-binding protein	35.8868	36.9413	34.1035	31.3634	39.859	35.1401	32.8505	36.4601
	801	850	+	CCNA_00001	ATP/GTP-binding protein	44.3142	28.6787	45.7192	29.0359	39.9161	29.7071	31.153	31.7144
	851	900	+	CCNA_00001	ATP/GTP-binding protein	53.8653	13.883	58.961	22.9261	40.8297	20.6354	33.6992	26.7861
	901	950	+	CCNA_00001	ATP/GTP-binding protein	59.5538	17.678	64.8618	26.6502	45.3981	27.1152	37.1939	35.2737
	951	1000	+	CCNA_00001	ATP/GTP-binding protein	47.4043	28.2944	47.5312	27.1739	44.77	32.0497	32.3013	43.2593
	1001	1050	+	CCNA_00001	ATP/GTP-binding protein	38.9769	29.9277	36.9377	25.7774	41.0582	32.4983	29.2559	38.5136
	1051	1100	+	CCNA_00001	ATP/GTP-binding protein	39.2578	20.8966	32.5238	19.1439	39.6306	29.5077	27.9079	33.6309
	1101	1150	+	CCNA_00001	ATP/GTP-binding protein	38.2746	16.9094	34.8005	12.9178	34.6625	25.3706	27.9079	33.2659
	1151	1200	+	CCNA_00002	septum formation protein Maf	38.9769	28.9669	32.6167	14.3143	38.0887	33.8441	30.0047	38.9242
	1201	1250	+	CCNA_00002	septum formation protein Maf	37.9937	46.1646	30.8047	34.2728	37.689	43.7631	30.6038	43.0311
	1251	1300	+	CCNA_00002	septum formation protein Maf	35.5357	48.9988	28.9462	37.415	35.0622	43.464	30.3043	42.1185
	1301	1350	+	CCNA_00002	septum formation protein Maf	30.9708	49.7674	28.1563	40.6153	29.2375	36.5357	29.1061	36.1863
	1351	1400	+	CCNA_00002	septum formation protein Maf	30.5494	62.9779	24.7646	50.2164	25.4115	39.3768	26.4102	38.3767
	1401	1450	+	CCNA_00002	septum formation protein Maf	30.1281	71.913	21.7445	61.7958	28.7236	47.0528	27.2589	42.0272
	1451	1500	+	CCNA_00002	septum formation protein Maf	29.9174	57.9339	23.8818	50.6819	27.8099	41.5201	27.2589	41.7534
	1501	1550	+	CCNA_00002	septum formation protein Maf	34.2715	36.0285	35.8691	33.5164	26.8391	35.8379	28.8565	42.8942
	1551	1600	+	CCNA_00002	septum formation protein Maf	36.6593	18.879	44.5112	20.715	32.3783	26.866	31.3527	34.0416
	1601	1650	+	CCNA_00002	septum formation protein Maf	42.4181	8.40666	49.715	13.2669	41.5721	19.9875	32.7007	28.2007
	1651	1700	+	CCNA_00002	septum formation protein Maf	46.6318	13.2585	52.9209	12.4523	43.7421	25.2709	34.1984	32.9008
	1701	1750	+	CCNA_00002	septum formation protein Maf	48.1768	25.7964	48.8322	26.1265	38.8882	29.0092	30.7536	34.1329
	1751	1800	+	CCNA_00003	shikimate 5-dehydrogenase	46.4211	40.2078	40.2366	44.4558	34.6054	34.7912	29.156	39.0155
	1801	1850	+	CCNA_00003	shikimate 5-dehydrogenase	40.1707	51.6889	31.2693	53.5913	31.8643	43.7132	30.504	40.6126
	1851	1900	+	CCNA_00003	shikimate 5-dehydrogenase	33.9906	68.0219	24.3464	96.1268	24.3265	41.3706	25.4616	34.9999
	1901	1950	+	CCNA_00003	shikimate 5-dehydrogenase	30.9708	72.3453	24.3929	118.762	22.3279	41.9189	23.0153	33.3571
	1951	2000	+	CCNA_00003	shikimate 5-dehydrogenase	27.7403	58.4623	24.5322	114.049	16.0464	36.0871	20.4691	26.923
	2001	2050	+	CCNA_00003	shikimate 5-dehydrogenase	22.4029	46.0685	20.2577	94.4976	11.1925	24.922	14.0788	17.8422
	2051	2100	+	CCNA_00003	shikimate 5-dehydrogenase	16.3633	41.1686	12.5914	70.2331	7.88043	21.8317	9.88509	12.6857
	2101	2150	+	CCNA_00003	shikimate 5-dehydrogenase	8.28697	23.2024	4.64626	31.8289	3.7689	12.2616	5.24209	6.61667
	2151	2200	+	CCNA_00003	shikimate 5-dehydrogenase	13.203	18.7348	9.94299	32.6436	11.0783	15.4018	10.0349	14.6479
	2201	2250	+	CCNA_00003	shikimate 5-dehydrogenase	25.7037	19.5034	21.6051	35.553	21.3571	20.137	17.923	23.3637
	2251	2300	+	CCNA_00003	shikimate 5-dehydrogenase	31.1815	22.5298	27.4129	48.6453	27.1818	24.9719	22.0667	28.5201
	2301	2350	+	CCNA_00003	shikimate 5-dehydrogenase	33.2181	25.9405	29.4573	54.2896	31.0649	27.2647	23.3648	33.7678
	2351	2400	+	CCNA_00003	shikimate 5-dehydrogenase	32.3754	34.4433	31.7339	57.7808	34.434	26.6666	25.6114	37.4184
	2401	2450	+	CCNA_00003	shikimate 5-dehydrogenase	33.9906	25.1719	30.9905	39.0443	32.6638	30.4049	25.5614	35.1368
	2451	2500	+	CCNA_00003	shikimate 5-dehydrogenase	48.1066	17.1015	47.5777	19.9585	35.2335	27.3146	26.2604	31.3949
	2501	2550	+	CCNA_00003	shikimate 5-dehydrogenase	57.7279	10.088	56.4056	16.1763	40.6013	25.57	32.6008	32.8095
	2551	2600	+	CCNA_00003	shikimate 5-dehydrogenase	54.7783	10.088	54.8258	19.5512	42.1432	17.894	34.7975	26.1016
	2601	2650	+	CCNA_00004	dephospho-CoA kinase	48.5982	16.8133	43.4425	18.5038	38.5456	24.7725	33.2499	35.1368
	2651	2700	+	CCNA_00004	dephospho-CoA kinase	39.328	32.9061	33.0349	20.1331	36.2043	34.0435	31.9019	43.1224
	2701	2750	+	CCNA_00004	dephospho-CoA kinase	36.5891	44.4352	29.132	25.661	34.6054	34.6915	30.4041	41.7534
	2751	2800	+	CCNA_00004	dephospho-CoA kinase	37.9937	44.0029	27.6452	29.7342	33.6917	36.2366	28.8565	40.8408
	2801	2850	+	CCNA_00004	dephospho-CoA kinase	41.7158	36.4609	35.962	34.0983	34.7196	36.1868	30.504	40.3845
	2851	2900	+	CCNA_00004	dephospho-CoA kinase	42.8394	27.3817	41.7699	29.1523	34.3769	29.9064	31.7521	34.3154
	2901	2950	+	CCNA_00004	dephospho-CoA kinase	38.2746	33.6266	36.3802	38.346	25.2973	29.9563	27.209	28.5201
	2951	3000	+	CCNA_00004	dephospho-CoA kinase	29.496	46.2606	27.32	51.2638	24.2694	34.0933	25.6114	31.2124
	3001	3050	+	CCNA_00004	dephospho-CoA kinase	25.9846	51.2086	24.4858	59.992	28.2096	38.679	27.5085	37.7834
	3051	3100	+	CCNA_00004	dephospho-CoA kinase	33.7799	51.8331	28.0634	50.7401	27.2389	42.9656	24.0637	39.4718
	3101	3150	+	CCNA_00004	dephospho-CoA kinase	41.5051	46.2126	37.0307	42.1282	35.1193	40.5731	28.4571	43.7156
	3151	3200	+	CCNA_00004	dephospho-CoA kinase	47.5447	28.6307	47.5777	20.0167	41.0011	33.8441	32.5509	41.8447
	3201	3250	+	dnaQ	DNA polymerase III, epsilon chain	54.989	13.5467	55.8945	16.0599	45.7978	28.461	35.4965	41.7534
	3251	3300	+	dnaQ	DNA polymerase III, epsilon chain	60.1859	17.678	61.6094	20.1331	45.341	35.5887	38.5419	50.3323
	3301	3350	+	dnaQ	DNA polymerase III, epsilon chain	57.0256	24.4994	59.1469	28.9195	45.4552	38.7288	37.8429	51.1537
	3351	3400	+	dnaQ	DNA polymerase III, epsilon chain	58.0088	24.019	56.2197	30.8397	48.5389	35.3893	38.0925	48.8721
	3401	3450	+	dnaQ	DNA polymerase III, epsilon chain	62.7141	23.1543	60.3084	26.9993	47.4539	40.3737	36.9942	54.211
	3451	3500	+	dnaQ	DNA polymerase III, epsilon chain	62.8546	27.3337	61.5165	24.6718	44.77	35.788	34.1984	47.0011
	3501	3550	+	dnaQ	DNA polymerase III, epsilon chain	58.7111	24.8837	57.8459	16.9909	40.5442	34.0435	34.1485	43.8069
	3551	3600	+	dnaQ	DNA polymerase III, epsilon chain	54.3569	19.3593	49.5291	16.4673	40.6013	29.1089	33.5993	41.9816
	3601	3650	+	dnaQ	DNA polymerase III, epsilon chain	47.2638	20.1279	40.2366	22.9843	40.3729	27.6635	33.1999	39.6087
	3651	3700	+	dnaQ	DNA polymerase III, epsilon chain	43.331	22.0975	37.263	23.4498	37.9174	33.3457	30.8035	40.5214
	3701	3750	+	dnaQ	DNA polymerase III, epsilon chain	36.9402	24.1631	29.4573	22.4606	27.4673	32.2491	28.1076	37.7834
	3751	3800	+	dnaQ	DNA polymerase III, epsilon chain	35.8868	37.854	27.3665	41.8373	23.9839	36.137	26.7097	35.6387
	3801	3850	+	dnaQ	DNA polymerase III, epsilon chain	31.1815	36.557	22.4414	47.3652	28.7236	35.8379	27.9578	31.6687
	3851	3900	+	dnaQ	DNA polymerase III, epsilon chain	27.951	34.6354	23.0919	56.268	26.8391	30.3052	27.4586	26.5123
	3901	3950	+	dnaQ	DNA polymerase III, epsilon chain	29.9876	31.8492	28.1099	57.8972	21.9852	26.4174	23.8141	21.4471
	3951	4000				30.9708	17.4378	31.9198	35.553	25.1831	15.8504	24.6129	15.5149
	4001	4050	+	CCNA_00006	enoyl-CoA hydratase	35.7463	21.0887	33.3137	34.7965	23.1844	18.3925	23.4147	16.1994
	4051	4100	+	CCNA_00006	enoyl-CoA hydratase	33.1479	45.492	24.0212	59.5847	19.9866	28.8597	19.7203	21.8122
	4101	4150	+	CCNA_00006	enoyl-CoA hydratase	25.8441	66.965	16.9588	84.3147	15.5324	33.8441	18.7717	19.2568
	4151	4200	+	CCNA_00006	enoyl-CoA hydratase	24.9311	71.5287	17.377	97.116	9.36514	34.4921	14.3783	16.7926
	4201	4250	+	CCNA_00006	enoyl-CoA hydratase	27.5998	59.375	23.4171	96.3596	9.36514	25.57	12.8306	12.3207
	4251	4300	+	CCNA_00006	enoyl-CoA hydratase	31.954	64.2749	26.4837	99.2108	10.3359	29.3582	13.5795	15.8344
	4301	4350	+	CCNA_00006	enoyl-CoA hydratase	27.7403	79.1667	22.0233	108.695	9.82198	37.3831	15.6264	22.5879
	4351	4400	+	CCNA_00006	enoyl-CoA hydratase	25.1418	78.0618	19.9324	102.004	14.3332	37.9812	18.2724	26.7861
	4401	4450	+	CCNA_00006	enoyl-CoA hydratase	31.1113	73.4021	24.5322	80.8815	21.0145	41.2709	20.3693	30.7561
	4451	4500	+	CCNA_00006	enoyl-CoA hydratase	39.8196	67.2533	33.0349	65.5199	25.3544	38.9781	25.1121	31.7144
	4501	4550	+	CCNA_00006	enoyl-CoA hydratase	42.699	50.9203	32.4309	35.8439	30.6651	38.0809	28.0577	38.1941
	4551	4600	+	CCNA_00006	enoyl-CoA hydratase	40.3112	58.1741	32.5238	36.484	34.1485	41.5201	29.2559	43.168
	4601	4650	+	CCNA_00006	enoyl-CoA hydratase	40.5921	48.2782	33.4066	36.6585	40.4871	39.5263	34.5978	42.1641
	4651	4700	+	CCNA_00006	enoyl-CoA hydratase	44.8761	38.3824	39.4932	33.9237	41.6292	40.922	35.0471	42.301
	4701	4750	+	CCNA_00006	enoyl-CoA hydratase	50.073	22.1455	44.5576	24.6718	48.082	30.2554	40.9882	32.4445
	4751	4800	+	CCNA_00006	enoyl-CoA hydratase	63.2057	8.07039	56.5914	12.4523	54.4777	14.7538	45.1819	21.0364
	4801	4850	+	CCNA_00006	enoyl-CoA hydratase	66.366	8.839	70.1585	8.78641	52.7075	24.5233	43.0351	31.4406
	4851	4900				72.195	22.0495	105.563	16.2927	49.681	29.6572	41.8868	35.1824
	4901	4950				77.6728	36.9413	128.98	38.1714	50.3091	37.6323	48.427	44.2176
	4951	5000	+	CCNA_00007	SSU ribosomal protein S20P	78.7262	55.8202	119.781	55.5115	48.8815	43.3643	42.9352	45.404
	5001	5050	+	CCNA_00007	SSU ribosomal protein S20P	61.0989	57.1172	79.2652	37.9969	45.2839	46.1058	36.8944	46.4079
	5051	5100	+	CCNA_00007	SSU ribosomal protein S20P	58.4302	50.7282	67.2778	27.8721	47.2826	43.9625	39.6901	46.9099
	5101	5150	+	CCNA_00007	SSU ribosomal protein S20P	62.7843	36.9413	69.1363	18.9112	57.2188	37.1338	41.9867	41.2059
	5151	5200	+	CCNA_00007	SSU ribosomal protein S20P	69.8072	23.5386	78.7541	13.616	60.5879	28.2616	44.5828	33.6765
	5201	5250	+	CCNA_00007	SSU ribosomal protein S20P	72.827	10.8566	79.4975	6.74983	67.0978	14.8037	49.2757	17.2946
	5251	5300				77.743	1.10488	79.2187	2.15296	79.6608	6.62926	60.6086	8.21379
	5301	5350				88.488	1.53722	97.8967	5.00418	76.8627	6.52957	60.359	7.34678
	5351	5400				94.6681	2.30583	112.997	7.79721	82.0592	9.22115	66.4498	11.3624
	5401	5450				100.638	5.28419	119.269	10.6484	82.2876	17.2959	66.3	22.7248
	5451	5500				99.9352	5.47634	120.245	11.5213	71.2094	14.9034	56.365	19.3024
	5501	5550				100.216	14.2673	122.754	24.3227	63.7287	19.8878	48.3271	24.8695
	5551	5600				85.6788	28.2464	99.4764	35.9021	58.8177	34.5419	47.1289	41.2515
	5601	5650	+	dnaA	chromosome replication initiator protein DnaA	65.5935	34.5394	72.8533	39.7425	48.596	32.8472	41.3876	39.3806
	5651	5700	+	dnaA	chromosome replication initiator protein DnaA	46.6318	46.6449	54.5006	47.4234	44.8271	39.2273	34.7476	39.8825
	5701	5750	+	dnaA	chromosome replication initiator protein DnaA	41.5051	63.3622	43.3496	59.2937	35.2906	43.9625	27.8081	37.5553
	5751	5800	+	dnaA	chromosome replication initiator protein DnaA	32.9372	62.2093	27.5523	55.046	24.6692	41.57	22.6658	33.494
	5801	5850	+	dnaA	chromosome replication initiator protein DnaA	30.0578	66.6288	22.1626	65.869	18.6161	37.084	21.1182	32.262
	5851	5900	+	dnaA	chromosome replication initiator protein DnaA	29.7067	60.3358	24.2535	54.6387	15.7609	34.5918	20.9185	28.0638
	5901	5950	+	dnaA	chromosome replication initiator protein DnaA	30.2685	53.5624	27.5988	47.2488	18.2735	35.8877	22.8655	30.1629
	5951	6000	+	dnaA	chromosome replication initiator protein DnaA	31.2517	50.2958	30.3401	49.6927	26.3252	40.1245	23.6144	35.73
	6001	6050	+	dnaA	chromosome replication initiator protein DnaA	40.873	52.4095	34.3358	54.115	32.4354	42.8161	27.5085	40.7952
	6051	6100	+	dnaA	chromosome replication initiator protein DnaA	46.3508	52.4576	38.7498	44.0484	36.0901	42.4671	30.6038	45.404
	6101	6150	+	dnaA	chromosome replication initiator protein DnaA	44.4547	39.9677	38.7963	29.5014	38.0316	42.7164	31.3527	46.4536
	6151	6200	+	dnaA	chromosome replication initiator protein DnaA	45.9997	30.9845	45.1152	24.6136	41.9718	37.3332	32.1016	44.0351
	6201	6250	+	dnaA	chromosome replication initiator protein DnaA	51.1966	27.6219	47.9029	16.1763	45.9121	37.8316	34.0986	48.0051
	6251	6300	+	dnaA	chromosome replication initiator protein DnaA	58.5706	36.4609	50.5977	17.8056	45.341	42.1182	32.8005	49.6478
	6301	6350	+	dnaA	chromosome replication initiator protein DnaA	51.7584	30.8885	43.4425	14.4889	42.2003	39.5263	32.1016	44.9021
	6351	6400	+	dnaA	chromosome replication initiator protein DnaA	48.5982	21.425	45.1152	16.2927	44.7129	30.2554	34.7975	39.0155
	6401	6450	+	dnaA	chromosome replication initiator protein DnaA	43.4715	27.718	44.7435	20.9477	43.9705	35.489	32.8505	43.168
	6451	6500	+	dnaA	chromosome replication initiator protein DnaA	42.0669	40.9765	39.2609	22.9843	39.5734	43.8628	30.2044	46.7274
	6501	6550	+	dnaA	chromosome replication initiator protein DnaA	41.0837	45.6361	35.4509	23.6826	38.7169	39.1774	31.7521	45.3584
	6551	6600	+	dnaA	chromosome replication initiator protein DnaA	42.4181	48.1341	37.0307	24.3808	39.859	38.9282	32.0017	45.4953
	6601	6650	+	dnaA	chromosome replication initiator protein DnaA	41.5051	46.3087	38.3316	29.0941	40.2587	39.8254	32.5509	47.2293
	6651	6700	+	dnaA	chromosome replication initiator protein DnaA	42.1371	50.0076	36.7984	30.4906	40.944	40.4734	33.6493	47.5031
	6701	6750	+	dnaA	chromosome replication initiator protein DnaA	39.7494	50.6801	32.8026	39.6843	38.9453	41.9189	30.4041	43.8069
	6751	6800	+	dnaA	chromosome replication initiator protein DnaA	41.0837	47.3175	38.0528	42.5937	35.2335	38.5295	28.5569	38.331
	6801	6850	+	dnaA	chromosome replication initiator protein DnaA	42.9097	29.7356	40.0972	28.2213	34.6054	30.7039	29.3557	31.3949
	6851	6900	+	dnaA	chromosome replication initiator protein DnaA	39.7494	39.2471	34.9863	38.9861	25.9826	31.8504	25.5115	26.1016
	6901	6950	+	dnaA	chromosome replication initiator protein DnaA	32.2349	51.6889	26.1584	38.0551	22.4421	35.9874	24.3133	27.5618
	6951	7000	+	dnaA	chromosome replication initiator protein DnaA	32.3051	55.0996	27.5523	27.4648	22.6705	33.3457	25.0622	29.0221
	7001	7050	+	dnaA	chromosome replication initiator protein DnaA	42.2776	43.4264	38.2387	19.8422	25.6399	36.2865	26.0607	31.1668
	7051	7100	+	dnaA	chromosome replication initiator protein DnaA	52.1096	25.1239	46.0909	12.0449	35.3477	32.7974	30.4541	32.0338
	7101	7150	+	dnaA	chromosome replication initiator protein DnaA	55.3401	13.2585	48.5534	8.72822	42.4858	18.8411	36.0956	21.9034
	7151	7200	-	alkB	alkylated DNA repair protein AlkB	56.0424	22.674	46.0909	13.8488	46.2547	28.2117	36.7446	33.0377
	7201	7250	-	alkB	alkylated DNA repair protein AlkB	49.7218	38.7187	44.0465	22.1115	39.6306	38.2802	29.5055	41.6622
	7251	7300	-	alkB	alkylated DNA repair protein AlkB	38.2043	45.2038	29.9684	23.5662	36.3756	40.6728	27.5085	42.7117
	7301	7350	-	alkB	alkylated DNA repair protein AlkB	34.6929	48.2302	27.6917	29.9669	37.2893	42.7662	28.8565	46.9555
	7351	7400	-	alkB	alkylated DNA repair protein AlkB	32.6563	46.5969	28.9462	35.3202	37.4606	38.1307	27.9578	41.936
	7401	7450	-	alkB	alkylated DNA repair protein AlkB	33.9204	46.1165	29.5967	37.4732	38.6598	38.1806	29.156	43.7156
	7451	7500	-	alkB	alkylated DNA repair protein AlkB	33.5693	52.6977	30.4795	43.8739	35.4048	41.7693	28.8066	45.6778
	7501	7550	-	alkB	alkylated DNA repair protein AlkB	31.5326	55.532	26.9948	53.9986	35.8046	43.5139	27.9079	44.9021
	7551	7600	-	alkB	alkylated DNA repair protein AlkB	32.2349	52.3134	32.1056	55.2206	37.9745	40.4734	28.1076	46.271
	7601	7650	-	alkB	alkylated DNA repair protein AlkB	34.5525	46.4048	42.7456	53.4167	36.2614	37.8316	28.9563	45.9972
	7651	7700	-	alkB	alkylated DNA repair protein AlkB	42.9799	49.6713	51.2482	65.1707	38.1458	42.8659	30.8035	49.5565
	7701	7750	-	alkB	alkylated DNA repair protein AlkB	43.8929	37.8059	48.4605	55.6861	41.8576	40.0746	30.9533	49.5565
	7751	7800	-	alkB	alkylated DNA repair protein AlkB	46.5615	31.0326	50.6907	43.9321	41.6863	35.4391	29.2559	44.9477
	7801	7850				49.5814	39.0069	55.0117	43.7575	41.515	43.2148	33.15	51.4275
	7851	7900				52.7416	31.0326	58.4035	29.5596	42.2003	36.0871	33.6493	46.5448
	7901	7950				61.0286	17.3898	66.6273	14.1397	42.6	28.4111	33.4496	39.6087
	7951	8000				71.3522	15.7084	82.0064	17.6892	49.8523	29.5575	37.793	44.4001
	8001	8050				82.1674	11.4811	86.6062	15.2453	58.5893	26.5669	42.2862	38.2854
	8051	8100				78.1644	7.20571	76.338	11.0558	56.1909	21.5326	40.8384	29.2959
	8101	8150				63.4164	7.25375	69.1828	13.2669	54.649	18.3426	40.0396	24.8695
	8151	8200	+	dnaK	chaperone protein DnaK	55.3401	4.94792	63.8396	9.8338	53.0501	14.8037	40.6387	20.1694
	8201	8250	+	dnaK	chaperone protein DnaK	45.157	13.0183	48.8322	10.7648	47.1684	23.2772	35.7461	28.3832
	8251	8300	+	dnaK	chaperone protein DnaK	39.2578	30.7444	38.2852	21.7042	36.4898	31.4516	30.0547	34.0872
	8301	8350	+	dnaK	chaperone protein DnaK	40.1005	51.4007	38.3781	41.6627	36.3185	35.4391	29.4556	40.7039
	8351	8400	+	dnaK	chaperone protein DnaK	45.6486	49.0949	46.1373	38.5788	41.8576	39.7257	36.445	47.2749
	8401	8450	+	dnaK	chaperone protein DnaK	48.5982	40.9765	53.8966	29.4432	41.9147	38.7787	35.4465	41.7991
	8451	8500	+	dnaK	chaperone protein DnaK	45.7188	23.2024	49.0645	23.2753	42.9997	30.056	33.799	33.4028
	8501	8550	+	dnaK	chaperone protein DnaK	47.5447	17.2457	49.2503	18.1547	47.9107	25.0716	37.3437	32.3532
	8551	8600	+	dnaK	chaperone protein DnaK	45.157	18.1584	49.622	21.8787	47.2826	25.5202	37.2938	33.8134
	8601	8650	+	dnaK	chaperone protein DnaK	46.3508	19.9358	51.5735	22.0533	46.7115	24.4734	37.0941	38.1485
	8651	8700	+	dnaK	chaperone protein DnaK	50.9859	15.7084	54.6865	13.8488	53.507	30.056	41.9368	45.404
	8701	8750	+	dnaK	chaperone protein DnaK	57.6576	12.1536	62.3992	13.1505	56.819	28.1121	46.5298	40.6583
	8751	8800	+	dnaK	chaperone protein DnaK	54.708	9.22331	55.3834	13.4997	52.1364	25.8691	45.3316	37.7834
	8801	8850	+	dnaK	chaperone protein DnaK	55.2699	11.337	57.753	19.2021	46.997	24.3738	42.7355	35.2737
	8851	8900	+	dnaK	chaperone protein DnaK	56.534	13.2105	54.9188	19.784	47.9678	25.7694	41.7371	36.6426
	8901	8950	+	dnaK	chaperone protein DnaK	52.1096	10.8086	51.1553	13.2087	50.5375	29.0591	38.6916	41.0233
	8951	9000	+	dnaK	chaperone protein DnaK	52.0394	9.27134	50.319	13.0341	52.8788	22.9781	38.8414	33.0377
	9001	9050	+	dnaK	chaperone protein DnaK	49.7218	13.7869	52.7815	15.7108	52.0222	24.5233	34.7975	36.0494
	9051	9100	+	dnaK	chaperone protein DnaK	46.3508	20.3201	56.8702	18.6784	48.3104	36.7351	34.9972	46.0429
	9101	9150	+	dnaK	chaperone protein DnaK	45.2974	19.5034	55.9874	18.1547	47.0541	27.2647	38.6417	36.9621
	9151	9200	+	dnaK	chaperone protein DnaK	37.4318	21.2328	44.2324	19.3185	44.0847	29.3083	34.498	38.5592
	9201	9250	+	dnaK	chaperone protein DnaK	36.3784	38.5265	37.263	19.6094	39.859	39.5762	29.9049	48.507
	9251	9300	+	dnaK	chaperone protein DnaK	35.5357	39.7275	32.5703	14.3725	36.3756	39.7756	29.0562	46.4079
	9301	9350	+	dnaK	chaperone protein DnaK	37.0105	32.5698	32.5703	10.4157	35.8617	36.4859	28.1575	42.7117
	9351	9400	+	dnaK	chaperone protein DnaK	38.6959	27.1415	35.7762	12.5686	34.5482	34.9905	28.0078	38.8786
	9401	9450	+	dnaK	chaperone protein DnaK	45.2272	36.8452	45.5798	19.2021	38.9453	39.5263	32.9004	46.0429
	9451	9500	+	dnaK	chaperone protein DnaK	44.0333	37.9981	42.0022	19.3767	39.6877	37.0341	30.9034	47.5944
	9501	9550	+	dnaK	chaperone protein DnaK	44.3142	35.7883	40.376	24.0899	38.6598	38.4298	30.6038	47.9138
	9551	9600	+	dnaK	chaperone protein DnaK	48.8088	28.4866	50.319	23.9153	41.0011	36.6852	32.5509	45.3128
	9601	9650	+	dnaK	chaperone protein DnaK	52.7416	11.0968	63.7467	13.616	42.4858	29.7071	33.7491	42.7117
	9651	9700	+	dnaK	chaperone protein DnaK	59.4836	11.0968	69.5545	17.4564	45.6265	29.9563	34.8974	46.4079
	9701	9750	+	dnaK	chaperone protein DnaK	55.4806	9.07919	61.2841	20.1913	47.6252	25.5202	34.9972	39.3349
	9751	9800	+	dnaK	chaperone protein DnaK	49.16	12.7781	51.8522	13.616	42.8284	27.0155	35.0971	40.5214
	9801	9850	+	dnaK	chaperone protein DnaK	44.3142	15.5163	48.9251	13.3833	39.2879	26.6167	33.6493	39.5175
	9851	9900	+	dnaK	chaperone protein DnaK	43.0501	10.4243	49.0645	10.0666	37.2322	21.6323	33.3996	34.2241
	9901	9950	+	dnaK	chaperone protein DnaK	40.8028	13.6908	39.9578	11.0558	37.5748	28.1121	32.3013	34.7717
	9951	10000	+	dnaK	chaperone protein DnaK	38.0639	29.9277	32.7097	23.2171	37.7461	34.9905	31.153	39.4262
	10001	10050	+	dnaK	chaperone protein DnaK	35.5357	43.5705	32.245	32.5272	41.4008	36.8348	33.4496	39.7456
	10051	10100	+	dnaK	chaperone protein DnaK	39.6089	45.8283	39.2609	29.385	40.944	38.3799	32.2514	40.3388
	10101	10150				55.0592	38.0942	60.5407	26.0683	38.26	35.2896	34.2483	38.6961
	10151	10200				71.2118	27.2856	89.394	27.2902	48.6531	32.8472	40.2393	39.2437
	10201	10250	+	dnaJ	chaperone protein DnaJ	69.9476	18.1103	93.1575	24.2063	51.6796	27.0653	39.1909	38.2854
	10251	10300	+	dnaJ	chaperone protein DnaJ	64.7507	21.9054	75.1765	19.3767	45.9692	22.4797	35.9458	31.3493
	10301	10350	+	dnaJ	chaperone protein DnaJ	54.5676	30.8885	54.4541	37.8805	40.3158	33.3955	33.6992	31.1668
	10351	10400	+	dnaJ	chaperone protein DnaJ	44.244	39.6794	46.3697	44.6885	29.8086	34.193	29.1061	27.5162
	10401	10450	+	dnaJ	chaperone protein DnaJ	37.7127	48.8067	31.641	65.2289	26.0397	38.3301	27.4087	32.2163
	10451	10500	+	dnaJ	chaperone protein DnaJ	33.0777	51.4488	26.4837	78.3213	21.6426	35.8379	28.0577	29.9347
	10501	10550	+	dnaJ	chaperone protein DnaJ	31.1113	42.5617	28.7603	77.1575	18.9587	32.4983	26.7596	25.2346
	10551	10600	+	dnaJ	chaperone protein DnaJ	28.583	38.7187	27.32	62.7268	17.3027	30.0061	23.5145	25.0521
	10601	10650	+	dnaJ	chaperone protein DnaJ	25.493	43.7627	23.4171	48.7617	16.389	26.6666	23.6144	25.0521
	10651	10700	+	dnaJ	chaperone protein DnaJ	24.9311	59.0388	23.3707	51.7875	13.5909	29.5077	20.7188	23.7744
	10701	10750	+	dnaJ	chaperone protein DnaJ	20.6472	70.2316	18.0739	67.731	7.02386	32.1993	14.1287	16.7014
	10751	10800	+	dnaJ	chaperone protein DnaJ	18.5403	66.6768	18.0275	65.3453	3.94021	25.7694	7.8881	11.043
	10801	10850	+	dnaJ	chaperone protein DnaJ	16.3633	46.8851	16.8659	50.7983	3.88311	16.1495	5.14224	9.53713
	10851	10900	+	dnaJ	chaperone protein DnaJ	10.4641	27.4297	9.52483	29.7342	3.14075	11.6137	3.89413	7.89437
	10901	10950	+	dnaJ	chaperone protein DnaJ	9.76177	21.8093	8.36326	34.6801	5.76756	11.2648	5.14224	7.84873
	10951	11000	+	dnaJ	chaperone protein DnaJ	17.6274	14.7957	20.8152	33.1673	17.8166	13.4579	12.6809	14.6479
	11001	11050	+	dnaJ	chaperone protein DnaJ	30.1983	21.1367	37.5882	45.7941	26.3823	21.084	19.0213	23.0443
	11051	11100	+	dnaJ	chaperone protein DnaJ	34.2715	27.5738	41.2123	46.9578	27.296	29.5575	20.9684	30.6192
	11101	11150	+	dnaJ	chaperone protein DnaJ	33.0074	21.8093	40.376	28.0467	32.9493	29.0591	24.9124	36.1407
	11151	11200	+	dnaJ	chaperone protein DnaJ	34.5525	23.6347	39.679	24.2645	38.6027	32.299	30.0547	39.5631
	11201	11250	+	dnaJ	chaperone protein DnaJ	35.5357	32.858	40.4224	28.9195	40.7726	32.9469	30.3043	40.2476
	11251	11300	+	dnaJ	chaperone protein DnaJ	44.3142	28.0062	45.7656	25.3119	44.7129	33.4454	32.3512	41.3884
	11301	11350	+	dnaJ	chaperone protein DnaJ	49.0195	17.8221	51.5735	18.0383	50.0807	28.76	37.9927	37.0533
	11351	11400	+	dnaJ	chaperone protein DnaJ	48.0363	5.90868	46.7414	9.07735	53.8496	20.0373	41.5374	26.7405
	11401	11450				50.5646	8.4547	43.3031	11.754	54.8204	20.8348	40.6886	25.6453
	11451	11500	+	mutS	DNA mismatch repair protein MutS	53.5844	27.1895	46.8343	21.7042	52.6504	30.9033	40.6886	33.3571
	11501	11550	+	mutS	DNA mismatch repair protein MutS	55.621	29.063	50.0867	26.7666	56.4764	35.2896	42.0865	38.8786
	11551	11600	+	mutS	DNA mismatch repair protein MutS	56.7447	19.4074	50.2725	21.2969	52.1936	24.8223	41.6372	30.2085
	11601	11650	+	mutS	DNA mismatch repair protein MutS	52.3905	20.7044	48.9251	21.8206	46.4831	26.3675	35.9957	30.6648
	11651	11700	+	mutS	DNA mismatch repair protein MutS	43.4715	31.3688	41.6305	33.5164	40.0874	36.0373	30.8035	40.9321
	11701	11750	+	mutS	DNA mismatch repair protein MutS	37.6425	25.6043	33.2207	34.8547	33.0635	24.8223	25.9109	31.8969
	11751	11800	+	mutS	DNA mismatch repair protein MutS	31.1815	23.2024	30.5259	30.7815	27.867	22.0809	20.7687	25.2346
	11801	11850	+	mutS	DNA mismatch repair protein MutS	22.6838	26.2288	22.9525	23.7408	20.7861	24.1245	16.0758	23.7744
	11851	11900	+	mutS	DNA mismatch repair protein MutS	14.8885	20.8966	10.2682	17.5146	11.3067	16.4984	9.68539	13.3702
	11901	11950	+	mutS	DNA mismatch repair protein MutS	10.3236	19.6956	3.71701	13.7906	2.5126	11.4143	3.99398	4.97391
	11951	12000	+	mutS	DNA mismatch repair protein MutS	10.6045	29.4954	7.01585	18.4456	6.11019	16.6479	7.28901	11.2711
	12001	12050	+	mutS	DNA mismatch repair protein MutS	17.3465	31.9933	13.2418	25.9519	13.0769	22.7289	13.3798	19.85
	12051	12100	+	mutS	DNA mismatch repair protein MutS	25.2121	33.0982	21.1869	26.9993	16.7316	27.6136	16.4252	25.4171
	12101	12150	+	mutS	DNA mismatch repair protein MutS	27.7403	30.0238	25.0433	21.646	17.2456	27.5139	15.4767	27.2424
	12151	12200	+	mutS	DNA mismatch repair protein MutS	26.6166	34.107	23.6495	25.9519	14.0477	24.7227	13.5795	25.9191
	12201	12250	+	mutS	DNA mismatch repair protein MutS	19.5938	25.5562	14.4034	22.4024	9.76488	19.19	11.3329	18.7548
	12251	12300	+	mutS	DNA mismatch repair protein MutS	12.0091	18.0623	5.3432	16.8164	3.54048	9.52022	4.29352	7.07299
	12301	12350	+	mutS	DNA mismatch repair protein MutS	12.5007	18.6388	7.80571	17.3983	2.4555	8.42365	3.19518	5.43023
	12351	12400	+	mutS	DNA mismatch repair protein MutS	14.6075	36.9893	11.0581	29.1523	4.16863	13.4579	4.4433	9.26333
	12401	12450	+	mutS	DNA mismatch repair protein MutS	14.6075	46.741	9.38544	36.2512	3.65469	16.2492	3.39488	7.75747
	12451	12500	+	mutS	DNA mismatch repair protein MutS	15.8014	53.9467	9.66422	44.6885	3.36917	16.0996	3.59458	7.20988
	12501	12550	+	mutS	DNA mismatch repair protein MutS	15.7312	48.9027	9.38544	45.2122	3.7118	14.3052	3.74435	7.75747
	12551	12600	+	mutS	DNA mismatch repair protein MutS	14.5373	39.4392	8.45619	40.0335	2.11287	12.0623	2.49624	5.20207
	12601	12650	+	mutS	DNA mismatch repair protein MutS	17.3465	36.2207	7.75925	33.1673	1.08499	12.4112	2.44631	3.92437
	12651	12700	+	mutS	DNA mismatch repair protein MutS	19.2426	38.7187	8.3168	43.292	3.31206	16.0498	4.69292	5.84092
	12701	12750	+	mutS	DNA mismatch repair protein MutS	22.1922	30.5522	13.4741	33.8073	6.3386	20.6853	7.43878	8.89828
	12751	12800	+	mutS	DNA mismatch repair protein MutS	25.9143	43.0421	17.8881	41.0227	6.73834	26.3675	7.98795	10.4954
	12801	12850	+	mutS	DNA mismatch repair protein MutS	23.1052	54.4271	15.565	44.9213	8.7941	32.6479	11.1332	15.3324
	12851	12900	+	mutS	DNA mismatch repair protein MutS	24.58	51.6889	25.0898	32.8763	15.1327	33.3457	14.4782	22.8161
	12901	12950	+	mutS	DNA mismatch repair protein MutS	30.3387	42.4176	37.3094	21.4132	20.7861	35.1899	18.3723	31.76
	12951	13000	+	mutS	DNA mismatch repair protein MutS	32.867	47.5096	39.7255	28.6868	21.6997	35.8379	19.7702	35.0455
	13001	13050	+	mutS	DNA mismatch repair protein MutS	29.2853	44.7234	31.7339	25.6028	20.4434	33.5949	18.5221	32.262
	13051	13100	+	mutS	DNA mismatch repair protein MutS	25.493	50.2958	26.2514	29.3268	19.3013	35.1401	16.2255	30.8474
	13101	13150	+	mutS	DNA mismatch repair protein MutS	22.3327	59.8074	18.8173	37.5896	16.2177	33.7444	13.929	25.2346
	13151	13200	+	mutS	DNA mismatch repair protein MutS	20.0854	59.9995	14.0317	39.6843	6.73834	25.2709	8.23758	14.2372
	13201	13250	+	mutS	DNA mismatch repair protein MutS	18.6106	47.8939	10.9652	28.8613	2.62681	17.6946	3.74435	8.35069
	13251	13300	+	mutS	DNA mismatch repair protein MutS	19.1724	42.2254	7.89864	35.3202	3.19785	16.9968	5.84119	8.89828
	13301	13350	+	mutS	DNA mismatch repair protein MutS	20.1556	48.5184	11.0116	46.1432	9.87909	23.6759	13.5795	15.9256
	13351	13400	+	mutS	DNA mismatch repair protein MutS	24.58	52.6977	19.6537	52.0202	15.4753	28.76	18.4721	23.2268
	13401	13450	+	mutS	DNA mismatch repair protein MutS	26.4762	39.6794	24.3464	38.346	15.6466	30.5046	21.9669	25.6453
	13451	13500	+	mutS	DNA mismatch repair protein MutS	28.583	44.0989	22.2556	37.9969	17.0172	34.841	23.0153	27.9269
	13501	13550	+	mutS	DNA mismatch repair protein MutS	25.7739	55.2918	19.189	47.2488	20.5576	39.7257	22.0667	31.3037
	13551	13600	+	mutS	DNA mismatch repair protein MutS	24.4395	48.9508	19.886	41.6045	23.5271	35.4391	24.4132	29.524
	13601	13650	+	mutS	DNA mismatch repair protein MutS	28.5128	38.2863	26.019	25.7774	25.4686	38.4796	25.1621	32.7639
	13651	13700	+	mutS	DNA mismatch repair protein MutS	32.0945	39.3912	29.5037	26.0683	30.7793	41.7195	26.7596	39.6544
	13701	13750	+	mutS	DNA mismatch repair protein MutS	36.1677	43.8587	32.849	30.7234	32.3212	37.5824	27.7581	42.5748
	13751	13800	+	mutS	DNA mismatch repair protein MutS	38.2043	32.6659	36.9377	25.5446	30.8365	34.193	26.6099	37.7834
	13801	13850	+	mutS	DNA mismatch repair protein MutS	36.7295	28.0062	33.8712	23.2753	27.6957	30.355	21.5675	29.9803
	13851	13900	+	mutS	DNA mismatch repair protein MutS	29.0746	49.239	26.7624	44.0484	25.3544	35.6884	18.2724	31.8056
	13901	13950	+	mutS	DNA mismatch repair protein MutS	24.8609	66.0523	19.8395	63.9488	14.3332	34.2429	14.8276	23.6831
	13951	14000	+	mutS	DNA mismatch repair protein MutS	20.5067	56.1084	16.3084	56.2098	6.39571	31.6011	11.3329	15.88
	14001	14050	+	mutS	DNA mismatch repair protein MutS	18.9617	48.6145	14.0317	45.445	5.88177	27.6635	7.8881	12.0469
	14051	14100	+	mutS	DNA mismatch repair protein MutS	19.1022	53.9467	12.6378	43.1756	10.8499	25.8192	10.7837	14.4198
	14101	14150	+	mutS	DNA mismatch repair protein MutS	22.9647	37.6618	17.7952	26.2429	20.0437	25.2709	15.0273	18.983
	14151	14200	+	mutS	DNA mismatch repair protein MutS	35.6059	27.5738	30.9905	19.8422	27.1818	18.4922	19.221	18.5723
	14201	14250	+	glnD	protein-PII uridylyltransferase	40.873	35.356	35.6833	34.3892	35.1193	32.0497	26.6598	32.2163
	14251	14300	+	glnD	protein-PII uridylyltransferase	42.4883	49.7194	37.4953	47.947	39.1166	42.0684	31.5025	41.9816
	14301	14350	+	glnD	protein-PII uridylyltransferase	38.415	41.2166	36.1014	42.4774	43.171	34.2927	35.0471	42.301
	14351	14400	+	glnD	protein-PII uridylyltransferase	40.873	37.0854	36.055	35.1456	42.9997	34.7912	34.3482	41.2059
	14401	14450	+	glnD	protein-PII uridylyltransferase	37.783	34.1551	31.641	25.6028	37.1751	34.3426	29.855	37.6922
	14451	14500	+	glnD	protein-PII uridylyltransferase	39.2578	33.3384	34.1965	22.7516	40.5442	35.788	31.6023	42.0729
	14501	14550	+	glnD	protein-PII uridylyltransferase	41.2242	33.7707	38.8892	29.5014	41.3437	39.7756	32.0517	49.8303
	14551	14600	+	glnD	protein-PII uridylyltransferase	46.1402	23.8749	44.3253	28.1631	42.6	33.246	34.2983	44.9477
	14601	14650	+	glnD	protein-PII uridylyltransferase	50.0027	18.5907	46.4161	24.73	44.5415	28.2616	35.4965	37.6009
	14651	14700	+	glnD	protein-PII uridylyltransferase	43.4715	19.3113	40.98	19.6094	40.6013	23.4766	31.0032	30.026
	14701	14750	+	glnD	protein-PII uridylyltransferase	44.9463	27.6219	38.6104	34.9711	36.3756	30.056	27.3088	28.5657
	14751	14800	+	glnD	protein-PII uridylyltransferase	39.8196	33.9629	31.5016	36.7167	30.037	35.489	26.6099	29.9803
	14801	14850	+	glnD	protein-PII uridylyltransferase	32.5861	40.8323	24.2999	43.9902	25.2973	30.355	24.4631	26.5123
	14851	14900	+	glnD	protein-PII uridylyltransferase	28.0212	32.9061	21.2799	29.7342	21.9852	31.0529	22.0667	23.0443
	14901	14950	+	glnD	protein-PII uridylyltransferase	30.3387	17.3898	28.7603	17.4564	19.7011	26.8161	21.4676	22.2685
	14951	15000	+	glnD	protein-PII uridylyltransferase	35.1845	5.28419	33.3601	13.7906	27.8099	18.7912	25.3118	21.9034
	15001	15050	+	glnD	protein-PII uridylyltransferase	39.8196	9.70369	33.546	14.1397	34.948	21.2336	29.855	27.5618
	15051	15100	+	glnD	protein-PII uridylyltransferase	39.1173	25.7964	33.0349	21.3551	37.0037	33.0965	32.1016	40.2476
	15101	15150	+	glnD	protein-PII uridylyltransferase	38.415	39.2471	29.4573	29.676	34.4911	35.9376	29.2559	42.0272
	15151	15200	+	glnD	protein-PII uridylyltransferase	32.9372	35.8364	26.3907	31.7707	32.4354	35.3893	27.7082	40.202
	15201	15250	+	glnD	protein-PII uridylyltransferase	34.6227	27.4297	30.1077	26.0683	37.118	32.4485	31.6023	42.4836
	15251	15300	+	glnD	protein-PII uridylyltransferase	45.2974	32.4737	40.6548	32.6436	40.43	32.9469	34.8474	43.67
	15301	15350	+	glnD	protein-PII uridylyltransferase	49.3004	29.2552	48.1817	36.6004	40.1445	28.8099	33.7491	34.4067
	15351	15400	+	glnD	protein-PII uridylyltransferase	47.1234	12.3938	48.0888	23.7408	37.1751	14.5046	31.3527	19.85
	15401	15450	+	glnD	protein-PII uridylyltransferase	38.1341	11.9615	38.8892	17.1073	33.4062	16.7975	29.6553	23.5462
	15451	15500	+	glnD	protein-PII uridylyltransferase	35.3952	35.8844	27.9705	33.4	30.5509	32.3488	30.3043	32.9921
	15501	15550	+	glnD	protein-PII uridylyltransferase	34.5525	43.0421	23.3242	35.3784	32.8922	37.4329	32.2514	33.6309
	15551	15600	+	glnD	protein-PII uridylyltransferase	33.4288	33.5306	26.2049	30.8979	33.4633	34.1432	31.6523	32.0338
	15601	15650	+	glnD	protein-PII uridylyltransferase	33.6395	23.7788	30.4795	23.4498	31.122	29.7569	33.6992	30.5279
	15651	15700	+	glnD	protein-PII uridylyltransferase	34.2715	28.0062	30.8976	27.8139	32.778	25.8691	35.0471	27.0599
	15701	15750	+	glnD	protein-PII uridylyltransferase	34.6929	29.7836	26.716	38.1714	29.4659	30.5544	30.1046	29.3871
	15751	15800	+	glnD	protein-PII uridylyltransferase	32.1647	31.513	25.5544	33.2836	24.7263	27.9127	26.6099	24.8239
	15801	15850	+	glnD	protein-PII uridylyltransferase	26.3357	32.3296	18.678	29.4432	18.6161	25.3208	20.3194	20.4432
	15851	15900	+	glnD	protein-PII uridylyltransferase	23.5968	42.1294	14.4034	32.0617	9.76488	25.4205	11.7323	17.249
	15901	15950	+	glnD	protein-PII uridylyltransferase	23.7373	31.0326	19.9324	16.0017	12.7343	21.8815	13.1302	17.9791
	15951	16000	+	glnD	protein-PII uridylyltransferase	32.867	22.5298	33.546	10.9976	19.5869	24.9719	19.0213	26.4667
	16001	16050	+	glnD	protein-PII uridylyltransferase	32.9372	27.2376	37.1701	13.7324	22.385	30.4547	20.4691	31.0299
	16051	16100	+	glnD	protein-PII uridylyltransferase	31.8135	31.561	30.7118	21.8206	23.1844	28.0622	18.572	30.5736
	16101	16150	+	glnD	protein-PII uridylyltransferase	27.5296	39.6314	25.3221	27.7558	19.4155	24.623	14.6279	27.1055
	16151	16200	+	glnD	protein-PII uridylyltransferase	21.4197	48.8547	14.0782	37.5314	12.6772	25.2709	12.7308	20.5345
	16201	16250	+	glnD	protein-PII uridylyltransferase	25.2823	56.4447	13.66	70.6404	11.0212	30.1557	12.7308	20.3063
	16251	16300	+	glnD	protein-PII uridylyltransferase	26.8273	46.5969	19.7001	75.0627	12.9056	23.7756	17.923	18.7092
	16301	16350	+	glnD	protein-PII uridylyltransferase	27.8105	48.2782	24.2999	69.0112	15.8751	28.9594	23.5645	23.3637
	16351	16400	+	glnD	protein-PII uridylyltransferase	26.8975	51.8811	23.1848	58.3045	19.644	36.0373	25.5115	29.2959
	16401	16450	+	glnD	protein-PII uridylyltransferase	27.5998	48.6625	25.6009	23.9735	24.8976	34.5918	39.8898	31.3949
	16451	16500	+	glnD	protein-PII uridylyltransferase	31.4624	37.0373	30.3865	13.4415	22.8989	35.0902	48.9262	30.2085
	16501	16550	+	glnD	protein-PII uridylyltransferase	26.3357	30.1679	27.4129	12.8596	18.1592	24.8722	43.3346	21.8578
	16551	16600	+	glnD	protein-PII uridylyltransferase	18.6808	26.9493	16.5871	15.2453	14.733	19.3395	48.377	16.4732
	16601	16650	+	glnD	protein-PII uridylyltransferase	15.9419	32.4737	10.0359	28.3958	7.30938	18.8411	29.6054	11.4993
	16651	16700	+	glnD	protein-PII uridylyltransferase	18.1892	33.6747	12.6378	35.2038	11.7064	20.4859	11.5825	17.3402
	16701	16750	+	glnD	protein-PII uridylyltransferase	24.4395	41.3127	19.0961	42.4774	20.4434	27.1152	16.1756	28.6114
	16751	16800	+	glnD	protein-PII uridylyltransferase	33.1479	39.6314	25.508	34.0401	22.1566	31.7507	20.3693	32.8552
	16801	16850	+	glnD	protein-PII uridylyltransferase	39.1173	31.609	33.5924	25.8355	24.8405	32.1993	24.8126	31.8513
	16851	16900	+	glnD	protein-PII uridylyltransferase	40.0303	18.3025	37.7276	20.0167	25.0118	27.4142	25.1621	26.6036
	16901	16950	+	glnD	protein-PII uridylyltransferase	34.8334	24.2112	30.9441	31.3052	24.6121	29.3582	24.7627	25.554
	16951	17000	+	glnD	protein-PII uridylyltransferase	30.5494	35.2119	23.7424	29.8505	27.4673	38.2802	23.864	30.4823
	17001	17050	+	glnD	protein-PII uridylyltransferase	33.5693	33.8668	28.1099	21.7624	27.5815	38.0809	24.0637	29.4328
	17051	17100	-	moaC	molybdenum cofactor biosynthesis protein C	39.1173	19.9358	35.5439	14.6634	28.381	32.299	27.7082	29.4328
	17101	17150	-	moaC	molybdenum cofactor biosynthesis protein C	41.786	25.1239	37.1701	16.1763	30.4938	32.4983	29.206	33.4484
	17151	17200	-	moaC	molybdenum cofactor biosynthesis protein C	37.8532	42.5137	31.641	26.7666	25.697	33.8441	26.8595	35.1368
	17201	17250	-	moaC	molybdenum cofactor biosynthesis protein C	32.0945	49.8155	25.6009	46.9578	26.0968	35.8877	25.7112	38.331
	17251	17300	-	moaC	molybdenum cofactor biosynthesis protein C	26.2655	51.785	20.8617	63.076	23.8697	32.9968	20.5191	32.262
	17301	17350	-	moaC	molybdenum cofactor biosynthesis protein C	22.3327	58.6545	17.1912	67.731	16.6745	32.2491	17.1242	24.1851
	17351	17400	-	moaC	molybdenum cofactor biosynthesis protein C	23.5968	74.2188	15.7044	78.7868	16.96	37.8815	19.1212	25.0521
	17401	17450	-	moaC	molybdenum cofactor biosynthesis protein C	21.8411	55.532	15.9831	63.8324	17.0172	31.2024	15.0273	22.8161
	17451	17500	-	moaC	molybdenum cofactor biosynthesis protein C	25.3525	38.3344	26.019	46.085	18.3306	21.084	16.6749	22.4054
	17501	17550	-	moaB	molybdenum cofactor biosynthesis protein B	35.5357	26.2768	37.263	29.2686	27.7528	23.3769	24.7627	29.524
	17551	17600	-	moaB	molybdenum cofactor biosynthesis protein B	44.3142	29.2071	41.8163	31.0725	37.5177	30.9033	29.1061	38.6048
	17601	17650	-	moaB	molybdenum cofactor biosynthesis protein B	47.5447	26.9974	43.7677	31.4216	43.1139	33.7943	31.2529	42.6205
	17651	17700	-	moaB	molybdenum cofactor biosynthesis protein B	43.2608	18.3986	41.1194	24.5554	41.4008	24.8223	32.5509	31.0299
	17701	17750	-	moaB	molybdenum cofactor biosynthesis protein B	39.9601	18.2545	42.7456	17.7474	37.0608	21.4828	32.5509	25.554
	17751	17800	-	moaB	molybdenum cofactor biosynthesis protein B	38.2043	25.0278	42.3274	16.3509	35.9759	35.3394	34.3981	38.833
	17801	17850	-	moaB	molybdenum cofactor biosynthesis protein B	38.4853	39.3432	39.1215	23.9735	36.1472	38.679	40.2393	41.1146
	17851	17900	-	moaB	molybdenum cofactor biosynthesis protein B	35.957	46.1165	32.9884	33.2254	34.4911	42.517	48.3271	46.5448
	17901	17950	-	moaB	molybdenum cofactor biosynthesis protein B	38.2746	54.9555	30.6653	38.1714	36.1472	40.9718	58.0624	45.2215
	17951	18000	-	moaB	molybdenum cofactor biosynthesis protein B	37.1509	47.4136	32.1056	30.0251	36.4898	43.7132	69.0459	45.5865
	18001	18050	-	moaB	molybdenum cofactor biosynthesis protein B	35.0441	46.6449	32.2915	27.7558	32.8922	40.6728	63.9036	42.0729
	18051	18100	-	moaE	molybdopterin converting factor, large subunit	34.2013	40.448	35.358	36.6585	35.8617	39.9749	55.8158	40.1563
	18101	18150	-	moaE	molybdopterin converting factor, large subunit	39.3982	33.6747	34.9863	40.208	33.2348	29.6074	48.5268	32.1707
	18151	18200	-	moaE	molybdopterin converting factor, large subunit	40.873	39.3912	34.9863	51.7293	29.0091	29.1588	34.3981	24.9152
	18201	18250	-	moaE	molybdopterin converting factor, large subunit	40.3112	59.4231	31.1299	69.1275	27.4102	39.5263	26.5599	30.2541
	18251	18300	-	moaE	molybdopterin converting factor, large subunit	37.3616	62.2093	26.2978	68.8366	23.4129	40.2242	24.6129	30.1629
	18301	18350	-	moaE	molybdopterin converting factor, large subunit	32.867	67.1572	21.9303	77.2739	17.5311	39.9749	22.2165	27.4249
	18351	18400	-	moaE	molybdopterin converting factor, large subunit	29.3555	73.0178	21.698	82.8018	14.2761	40.0746	20.3693	26.8774
	18401	18450	-	moaE	molybdopterin converting factor, large subunit	29.496	72.6816	22.3485	59.1774	14.5046	42.6167	19.87	28.9764
	18451	18500	-	moaE	molybdopterin converting factor, large subunit	30.5494	64.0828	22.8131	50.9728	16.7316	41.869	20.569	31.3949
	18501	18550	-	moaD	molybdopterin converting factor, small subunit	27.3891	68.7424	22.0233	61.7376	18.2163	38.3301	19.5705	32.6726
	18551	18600	-	moaD	molybdopterin converting factor, small subunit	26.5464	81.0402	22.2091	69.5349	17.7595	38.1806	17.4736	29.524
	18601	18650	-	moaD	molybdopterin converting factor, small subunit	26.1953	78.5902	19.2355	68.7784	12.5059	36.0373	16.3254	25.9647
	18651	18700	-	moaD	molybdopterin converting factor, small subunit	24.0182	81.1843	14.9145	72.4443	4.9681	32.8472	10.0848	18.0247
	18701	18750	-	moaD	molybdopterin converting factor, small subunit	25.8441	89.3988	15.2397	84.1401	5.93887	36.4859	11.3329	19.8956
	18751	18800	-	moaA	molybdenum cofactor biosynthesis protein A	25.2121	75.4197	17.981	91.7627	10.1646	35.489	14.8776	24.0938
	18801	18850	-	moaA	molybdenum cofactor biosynthesis protein A	27.1785	70.0395	21.3263	92.9265	13.7622	36.137	18.0228	29.159
	18851	18900	-	moaA	molybdenum cofactor biosynthesis protein A	30.9708	73.0659	22.0697	82.9181	18.7874	40.6229	21.5175	33.6309
	18901	18950	-	moaA	molybdenum cofactor biosynthesis protein A	31.041	65.0435	22.9525	57.199	23.8697	39.5762	21.9169	36.8708
	18951	19000	-	moaA	molybdenum cofactor biosynthesis protein A	29.7067	51.2566	24.9969	36.6585	28.6665	37.5824	23.9139	37.5553
	19001	19050	-	moaA	molybdenum cofactor biosynthesis protein A	31.7433	38.2863	30.0148	32.9345	29.4088	35.5887	27.0093	36.0038
	19051	19100	-	moaA	molybdenum cofactor biosynthesis protein A	34.2013	18.6868	36.3337	18.9693	30.6651	27.0155	28.7067	32.5357
	19101	19150	-	moaA	molybdenum cofactor biosynthesis protein A	32.2349	14.7957	36.4267	18.2711	29.8086	22.9781	28.507	27.4706
	19151	19200	-	moaA	molybdenum cofactor biosynthesis protein A	31.7433	25.1719	32.0127	28.8613	25.4686	29.1588	24.0637	27.9269
	19201	19250	-	moaA	molybdenum cofactor biosynthesis protein A	30.3387	33.9629	24.9969	34.4474	20.9003	32.1494	22.566	24.687
	19251	19300	-	moaA	molybdenum cofactor biosynthesis protein A	28.9342	42.5137	19.2355	31.9453	16.1606	31.4018	18.1227	22.2685
	19301	19350	-	moaA	molybdenum cofactor biosynthesis protein A	30.5494	42.6578	19.0497	30.1415	15.6466	32.299	17.6733	22.3141
	19351	19400	-	moaA	molybdenum cofactor biosynthesis protein A	32.7265	28.1503	27.1341	19.4348	23.47	32.7476	20.7188	23.0899
	19401	19450	-	moaA	molybdenum cofactor biosynthesis protein A	34.4822	25.0759	32.338	22.577	30.3225	32.8971	23.3148	30.9386
	19451	19500	-	moaA	molybdenum cofactor biosynthesis protein A	30.8303	33.4825	34.0571	26.9993	32.1499	30.1058	26.51	34.9999
	19501	19550	-	moaA	molybdenum cofactor biosynthesis protein A	34.0609	30.1199	38.7963	18.562	34.948	29.6572	29.9049	38.833
	19551	19600	-	moaA	molybdenum cofactor biosynthesis protein A	44.0333	18.6388	45.2546	15.5944	44.256	30.1058	37.9428	40.9321
	19601	19650	-	moaA	molybdenum cofactor biosynthesis protein A	50.1432	11.4331	50.5048	19.2603	52.5933	20.6853	43.2348	31.3949
	19651	19700	-	moaA	molybdenum cofactor biosynthesis protein A	48.8088	15.4202	49.622	20.6568	46.0263	21.0342	36.9443	25.8278
	19701	19750	-	moaA	molybdenum cofactor biosynthesis protein A	49.8623	23.2024	49.6685	30.316	40.8869	25.9688	30.7536	30.2541
	19751	19800	-	moaA	molybdenum cofactor biosynthesis protein A	44.244	16.0447	44.6505	22.8679	38.1458	14.056	27.6084	17.4771
	19801	19850	+	CCNA_00019	molybdopterin-guanine dinucleotide biosynthesis protein A	30.8303	20.3681	31.2693	23.799	24.6692	12.7102	19.3209	11.2255
	19851	19900	+	CCNA_00019	molybdopterin-guanine dinucleotide biosynthesis protein A	23.9479	40.9765	17.8416	37.124	14.8472	21.9314	14.3284	13.1421
	19901	19950	+	CCNA_00019	molybdopterin-guanine dinucleotide biosynthesis protein A	21.1388	60.7201	13.3348	65.9854	6.85255	26.218	9.68539	14.2372
	19951	20000	+	CCNA_00019	molybdopterin-guanine dinucleotide biosynthesis protein A	22.6136	71.0002	15.6114	82.2199	7.4807	26.0186	9.98494	17.2033
	20001	20050	+	CCNA_00019	molybdopterin-guanine dinucleotide biosynthesis protein A	23.8777	70.5199	18.2598	88.446	13.7622	31.9999	14.3783	24.7783
	20051	20100	+	CCNA_00019	molybdopterin-guanine dinucleotide biosynthesis protein A	29.9174	63.3142	21.0475	65.4617	20.1008	41.3706	19.4207	31.258
	20101	20150	+	CCNA_00019	molybdopterin-guanine dinucleotide biosynthesis protein A	31.954	54.1389	26.8089	52.6603	26.1539	41.3207	22.516	35.1824
	20151	20200	+	CCNA_00019	molybdopterin-guanine dinucleotide biosynthesis protein A	31.2517	50.488	28.8997	27.6976	28.7807	38.4298	22.9654	36.6883
	20201	20250	+	CCNA_00019	molybdopterin-guanine dinucleotide biosynthesis protein A	33.499	62.0171	26.9948	36.2512	29.0662	40.3239	23.6643	36.3688
	20251	20300	+	CCNA_00019	molybdopterin-guanine dinucleotide biosynthesis protein A	35.6059	62.8338	24.5787	43.7575	31.4646	43.464	28.1575	41.6165
	20301	20350	+	CCNA_00019	molybdopterin-guanine dinucleotide biosynthesis protein A	36.3082	53.6585	25.6009	39.5098	30.8365	39.3768	27.8081	42.803
	20351	20400	+	CCNA_00019	molybdopterin-guanine dinucleotide biosynthesis protein A	35.3952	50.2478	23.2778	43.2338	27.9812	37.2834	25.7611	39.4262
	20401	20450	+	CCNA_00019	molybdopterin-guanine dinucleotide biosynthesis protein A	37.3616	46.5969	21.8839	51.962	31.1791	36.5357	28.2574	42.2554
	20451	20500	-	CCNA_00020	hypothetical protein	35.4654	41.2647	25.0433	54.8132	34.8338	32.5482	28.4072	35.5475
	20501	20550	-	CCNA_00020	hypothetical protein	40.5921	27.9101	32.3844	34.8547	32.6638	30.056	26.2604	30.2541
	20551	20600	-	CCNA_00020	hypothetical protein	49.4409	13.835	46.5555	13.7324	37.9745	22.6791	29.4057	28.1551
	20601	20650	-	CCNA_00020	hypothetical protein	62.2225	7.8302	56.8702	12.7432	44.3702	21.1837	35.7461	31.0755
	20651	20700	-	CCNA_00020	hypothetical protein	71.1415	17.678	61.4235	16.0599	45.6265	30.4547	36.6947	39.0155
	20701	20750	-	CCNA_03911	hypothetical protein	79.3583	22.5779	62.2134	23.0425	46.6544	32.3986	34.5978	39.9282
	20751	20800	-	CCNA_03911	hypothetical protein	77.1812	17.1496	58.8216	25.0209	46.0834	20.3862	33.0502	27.8356
	20801	20850	-	CCNA_00021	putative aerobic-type carbon monoxide dehydrogenase, large subunit CoxL	61.0989	22.9142	47.9958	20.3659	36.6611	22.3301	29.156	21.9034
	20851	20900	-	CCNA_00021	putative aerobic-type carbon monoxide dehydrogenase, large subunit CoxL	41.786	40.5922	32.5238	24.8463	27.5815	33.1962	23.864	25.7365
	20901	20950	-	CCNA_00021	putative aerobic-type carbon monoxide dehydrogenase, large subunit CoxL	28.6533	54.9075	20.3506	27.4066	16.5603	33.9438	18.0727	20.3063
	20951	21000	-	CCNA_00021	putative aerobic-type carbon monoxide dehydrogenase, large subunit CoxL	26.6869	53.1781	19.7001	22.2861	15.7037	35.2398	18.2225	22.953
	21001	21050	-	CCNA_00021	putative aerobic-type carbon monoxide dehydrogenase, large subunit CoxL	27.4594	41.9853	24.9504	16.9909	22.956	36.8348	21.6673	30.4367
	21051	21100	-	CCNA_00021	putative aerobic-type carbon monoxide dehydrogenase, large subunit CoxL	32.867	42.2254	30.7118	18.853	26.5536	39.1774	24.6129	34.2241
	21101	21150	-	CCNA_00021	putative aerobic-type carbon monoxide dehydrogenase, large subunit CoxL	37.0105	47.3655	30.9441	22.2279	28.1525	38.7787	25.5614	35.0455
	21151	21200	-	CCNA_00021	putative aerobic-type carbon monoxide dehydrogenase, large subunit CoxL	30.7601	50.8243	26.9948	35.1456	30.8365	41.4703	29.3058	39.6544
	21201	21250	-	CCNA_00021	putative aerobic-type carbon monoxide dehydrogenase, large subunit CoxL	31.4624	63.6024	21.9768	47.307	30.4938	43.3145	31.9019	45.039
	21251	21300	-	CCNA_00021	putative aerobic-type carbon monoxide dehydrogenase, large subunit CoxL	32.7265	62.1132	23.7424	43.4084	30.3796	46.2553	29.0063	44.9477
	21301	21350	-	CCNA_00021	putative aerobic-type carbon monoxide dehydrogenase, large subunit CoxL	34.3418	55.7241	28.3886	36.5422	31.5217	42.1182	28.8565	40.1563
	21351	21400	-	CCNA_00021	putative aerobic-type carbon monoxide dehydrogenase, large subunit CoxL	33.499	42.2735	32.245	32.2944	33.7488	38.1307	32.2014	39.8369
	21401	21450	-	CCNA_00021	putative aerobic-type carbon monoxide dehydrogenase, large subunit CoxL	30.8303	48.7586	31.5481	36.3676	34.3198	38.9282	29.206	41.1146
	21451	21500	-	CCNA_00021	putative aerobic-type carbon monoxide dehydrogenase, large subunit CoxL	32.7265	46.9812	31.4087	38.6951	36.0901	40.274	29.9548	42.0272
	21501	21550	-	CCNA_00021	putative aerobic-type carbon monoxide dehydrogenase, large subunit CoxL	34.0609	34.8756	35.9156	29.676	43.0568	33.3457	35.6962	39.3349
	21551	21600	-	CCNA_00021	putative aerobic-type carbon monoxide dehydrogenase, large subunit CoxL	36.6593	35.6923	43.2102	35.4366	43.0568	33.0965	35.9458	39.6544
	21601	21650	-	CCNA_00021	putative aerobic-type carbon monoxide dehydrogenase, large subunit CoxL	39.0471	33.1943	43.8142	35.4948	39.6877	33.1962	32.9004	39.4262
	21651	21700	-	CCNA_00021	putative aerobic-type carbon monoxide dehydrogenase, large subunit CoxL	46.5615	23.2024	45.0687	22.9261	41.1724	30.056	32.4011	38.9242
	21701	21750	-	CCNA_00021	putative aerobic-type carbon monoxide dehydrogenase, large subunit CoxL	50.0027	17.7741	47.5777	16.7582	46.0263	33.1463	35.6962	44.0807
	21751	21800	-	CCNA_00021	putative aerobic-type carbon monoxide dehydrogenase, large subunit CoxL	56.1126	23.0102	50.5048	23.9735	46.426	33.6946	34.1984	42.2098
	21801	21850	-	CCNA_00021	putative aerobic-type carbon monoxide dehydrogenase, large subunit CoxL	64.2591	24.4514	59.1933	24.5554	41.2295	36.436	31.2029	41.9816
	21851	21900	-	CCNA_00021	putative aerobic-type carbon monoxide dehydrogenase, large subunit CoxL	75.0041	19.8397	69.8333	18.4456	44.3131	30.3052	34.9473	40.6126
	21901	21950	-	CCNA_00021	putative aerobic-type carbon monoxide dehydrogenase, large subunit CoxL	75.9171	17.5819	69.508	14.8962	47.6252	31.8504	36.5449	40.2932
	21951	22000	-	CCNA_00021	putative aerobic-type carbon monoxide dehydrogenase, large subunit CoxL	56.1828	20.5603	50.319	14.547	43.2281	35.9874	35.5464	40.9777
	22001	22050	-	CCNA_00021	putative aerobic-type carbon monoxide dehydrogenase, large subunit CoxL	43.1906	32.4737	39.5397	25.8937	40.8869	39.8254	32.7506	41.936
	22051	22100	-	CCNA_00021	putative aerobic-type carbon monoxide dehydrogenase, large subunit CoxL	40.8028	39.3912	34.8934	31.7125	41.0011	44.8597	32.6008	48.4157
	22101	22150	-	CCNA_00021	putative aerobic-type carbon monoxide dehydrogenase, large subunit CoxL	41.0837	41.1206	34.6146	36.1348	37.1751	42.2179	29.855	47.0924
	22151	22200	-	CCNA_00021	putative aerobic-type carbon monoxide dehydrogenase, large subunit CoxL	40.8028	42.4176	37.4953	32.2362	39.5163	41.6198	32.5509	45.9516
	22201	22250	-	CCNA_00021	putative aerobic-type carbon monoxide dehydrogenase, large subunit CoxL	41.0837	35.1158	35.2186	22.9261	43.2852	42.9157	33.3497	45.039
	22251	22300	-	CCNA_00021	putative aerobic-type carbon monoxide dehydrogenase, large subunit CoxL	41.5753	40.6402	34.5217	19.3185	44.1989	44.76	30.8535	48.5983
	22301	22350	-	CCNA_00021	putative aerobic-type carbon monoxide dehydrogenase, large subunit CoxL	42.7692	39.2951	35.5903	23.6826	41.2866	39.327	31.7022	46.6361
	22351	22400	-	CCNA_00021	putative aerobic-type carbon monoxide dehydrogenase, large subunit CoxL	44.3845	34.7795	37.5418	24.9627	40.6013	40.3239	31.6523	43.6244
	22401	22450	-	CCNA_00021	putative aerobic-type carbon monoxide dehydrogenase, large subunit CoxL	43.8226	27.8621	40.0043	22.577	38.26	33.9438	29.6553	36.0951
	22451	22500	-	CCNA_00021	putative aerobic-type carbon monoxide dehydrogenase, large subunit CoxL	41.786	26.3729	40.0972	19.6676	32.0356	28.5607	28.3073	30.2998
	22501	22550	-	CCNA_00021	putative aerobic-type carbon monoxide dehydrogenase, large subunit CoxL	37.783	29.063	38.2387	19.2603	26.4394	35.6884	25.2619	31.2124
	22551	22600	-	CCNA_00021	putative aerobic-type carbon monoxide dehydrogenase, large subunit CoxL	28.9342	40.0637	27.3665	33.9237	19.8724	32.2491	20.2694	24.7326
	22601	22650	-	CCNA_00021	putative aerobic-type carbon monoxide dehydrogenase, large subunit CoxL	27.3189	46.1646	20.8617	48.8199	18.9016	34.9905	23.0652	27.1055
	22651	22700	-	CCNA_00021	putative aerobic-type carbon monoxide dehydrogenase, large subunit CoxL	30.6899	41.2166	26.4837	45.8523	23.6984	38.9781	26.1106	30.391
	22701	22750	-	CCNA_00021	putative aerobic-type carbon monoxide dehydrogenase, large subunit CoxL	34.8334	37.6618	32.0127	33.3418	27.0676	38.031	27.3587	33.4484
	22751	22800	-	CCNA_00021	putative aerobic-type carbon monoxide dehydrogenase, large subunit CoxL	41.2944	47.1253	35.358	39.277	29.6373	40.8721	30.1046	37.0077
	22801	22850	-	CCNA_00021	putative aerobic-type carbon monoxide dehydrogenase, large subunit CoxL	42.2074	54.4752	37.1701	42.5937	37.0608	44.5108	31.5524	44.6283
	22851	22900	-	CCNA_00021	putative aerobic-type carbon monoxide dehydrogenase, large subunit CoxL	41.3646	59.4231	33.0349	43.0011	38.7169	47.1026	32.6508	48.6439
	22901	22950	-	CCNA_00021	putative aerobic-type carbon monoxide dehydrogenase, large subunit CoxL	33.9906	69.7032	26.8089	54.4059	32.1499	42.8161	28.5569	42.6661
	22951	23000	-	CCNA_00021	putative aerobic-type carbon monoxide dehydrogenase, large subunit CoxL	31.954	65.5239	22.6737	57.8972	31.3504	41.869	26.2105	43.2137
	23001	23050	-	CCNA_00021	putative aerobic-type carbon monoxide dehydrogenase, large subunit CoxL	33.2181	69.2709	21.4657	60.1084	29.9799	45.4079	28.2075	42.1641
	23051	23100	-	CCNA_00022	putative aerobic-type carbon monoxide dehydrogenase, small subunit CoxS	36.5189	70.9042	24.1141	54.7551	28.4952	42.7662	28.3572	42.803
	23101	23150	-	CCNA_00022	putative aerobic-type carbon monoxide dehydrogenase, small subunit CoxS	43.1203	61.9691	30.2936	35.4366	29.6944	42.3176	26.9094	44.9933
	23151	23200	-	CCNA_00022	putative aerobic-type carbon monoxide dehydrogenase, small subunit CoxS	54.4974	43.4264	45.0222	21.4132	30.3225	41.869	27.7581	42.7117
	23201	23250	-	CCNA_00022	putative aerobic-type carbon monoxide dehydrogenase, small subunit CoxS	59.0622	34.4433	63.886	16.8164	35.8046	41.221	29.855	44.4001
	23251	23300	-	CCNA_00022	putative aerobic-type carbon monoxide dehydrogenase, small subunit CoxS	52.8119	45.9244	60.4013	25.9519	33.6917	42.4671	29.206	44.9021
	23301	23350	-	CCNA_00022	putative aerobic-type carbon monoxide dehydrogenase, small subunit CoxS	47.334	67.2052	41.4446	39.2188	29.9228	42.1681	25.3118	45.8147
	23351	23400	-	CCNA_00022	putative aerobic-type carbon monoxide dehydrogenase, small subunit CoxS	34.6929	69.463	26.0655	48.7035	30.3796	40.1743	24.4132	43.1224
	23401	23450	-	CCNA_00022	putative aerobic-type carbon monoxide dehydrogenase, small subunit CoxS	33.0777	64.9474	24.6716	51.322	33.292	40.8223	28.9064	43.8069
	23451	23500	-	CCNA_00022	putative aerobic-type carbon monoxide dehydrogenase, small subunit CoxS	38.8364	56.1084	29.3179	44.8631	36.1472	43.7132	35.0471	45.1759
	23501	23550	-	CCNA_00022	putative aerobic-type carbon monoxide dehydrogenase, small subunit CoxS	47.4043	38.1903	39.8649	35.3202	38.4885	34.9905	40.0895	39.8825
	23551	23600	-	CCNA_00022	putative aerobic-type carbon monoxide dehydrogenase, small subunit CoxS	51.0562	25.8925	47.5777	23.1007	44.9413	26.8161	45.5313	37.0533
	23601	23650				49.9325	34.1551	48.2746	29.385	49.1099	35.3893	51.6221	40.0651
	23651	23700				42.5585	50.7762	41.2123	40.3244	44.0276	43.165	47.9277	44.1263
	23701	23750	+	CCNA_00023	putative periplasmic protein	38.1341	41.2647	34.0106	30.316	35.9188	34.1432	37.6932	37.966
	23751	23800	+	CCNA_00023	putative periplasmic protein	39.1875	42.4656	27.2735	37.124	27.3531	28.461	24.513	28.9764
	23801	23850	+	CCNA_00023	putative periplasmic protein	29.4258	50.3439	21.094	50.4491	24.3265	33.7444	23.7642	27.79
	23851	23900	+	CCNA_00023	putative periplasmic protein	26.5464	57.9339	17.7952	50.2164	22.5563	38.7288	26.0108	30.6192
	23901	23950	+	CCNA_00023	putative periplasmic protein	26.7571	60.0956	19.7466	41.6045	20.7289	37.5824	20.7687	30.4367
	23951	24000	+	CCNA_00023	putative periplasmic protein	27.8105	50.7762	24.6252	29.385	20.7289	29.7569	20.4192	28.3376
	24001	24050	+	CCNA_00023	putative periplasmic protein	32.0242	28.5346	27.5988	16.8164	22.6134	25.6199	21.4676	24.0025
	24051	24100	+	CCNA_00023	putative periplasmic protein	36.7295	21.473	28.8533	14.0815	20.9574	23.028	19.221	15.8344
	24101	24150	+	CCNA_00024	uroporphyrin-III C-methyltransferase/Precorrin-2 dehydrogenase/Sirohydrochlorin ferrochelatase	33.7799	32.3776	25.1363	25.661	15.818	24.3239	17.6733	16.4276
	24151	24200	+	CCNA_00024	uroporphyrin-III C-methyltransferase/Precorrin-2 dehydrogenase/Sirohydrochlorin ferrochelatase	31.1815	41.9853	21.8374	38.7533	10.9641	29.0591	14.8776	16.8383
	24201	24250	+	CCNA_00024	uroporphyrin-III C-methyltransferase/Precorrin-2 dehydrogenase/Sirohydrochlorin ferrochelatase	28.583	36.5089	21.0011	35.9021	7.19517	28.0622	10.3344	10.541
	24251	24300	+	CCNA_00024	uroporphyrin-III C-methyltransferase/Precorrin-2 dehydrogenase/Sirohydrochlorin ferrochelatase	28.0914	46.1646	16.9588	47.1324	5.31072	23.327	6.39036	6.57103
	24301	24350	+	CCNA_00024	uroporphyrin-III C-methyltransferase/Precorrin-2 dehydrogenase/Sirohydrochlorin ferrochelatase	24.7907	47.7018	12.8701	61.854	4.11153	19.5887	4.09383	4.70011
	24351	24400	+	CCNA_00024	uroporphyrin-III C-methyltransferase/Precorrin-2 dehydrogenase/Sirohydrochlorin ferrochelatase	26.0548	44.8675	14.5428	65.1126	4.39705	19.8379	4.94255	7.02736
	24401	24450	+	CCNA_00024	uroporphyrin-III C-methyltransferase/Precorrin-2 dehydrogenase/Sirohydrochlorin ferrochelatase	24.2991	50.1998	14.0317	65.2871	5.42493	22.2803	7.03938	12.2294
	24451	24500	+	CCNA_00024	uroporphyrin-III C-methyltransferase/Precorrin-2 dehydrogenase/Sirohydrochlorin ferrochelatase	20.1556	51.0164	13.8458	59.0028	5.71045	20.2865	6.73984	12.8683
	24501	24550	+	CCNA_00024	uroporphyrin-III C-methyltransferase/Precorrin-2 dehydrogenase/Sirohydrochlorin ferrochelatase	17.3465	50.3439	13.8458	59.061	4.79678	19.7881	5.39187	10.8605
	24551	24600	+	CCNA_00024	uroporphyrin-III C-methyltransferase/Precorrin-2 dehydrogenase/Sirohydrochlorin ferrochelatase	13.5541	46.4528	9.61775	50.8565	3.25496	15.9003	4.4433	7.16425
	24601	24650	+	CCNA_00024	uroporphyrin-III C-methyltransferase/Precorrin-2 dehydrogenase/Sirohydrochlorin ferrochelatase	11.3068	37.7099	5.94721	33.4582	1.02788	11.1651	2.39639	3.92437
	24651	24700	+	CCNA_00024	uroporphyrin-III C-methyltransferase/Precorrin-2 dehydrogenase/Sirohydrochlorin ferrochelatase	10.745	28.7268	4.22809	25.9519	1.2563	9.37069	1.94706	4.70011
	24701	24750	+	CCNA_00024	uroporphyrin-III C-methyltransferase/Precorrin-2 dehydrogenase/Sirohydrochlorin ferrochelatase	12.4305	34.7315	5.66843	35.9603	1.59893	11.5638	2.34646	6.25161
	24751	24800	+	CCNA_00024	uroporphyrin-III C-methyltransferase/Precorrin-2 dehydrogenase/Sirohydrochlorin ferrochelatase	16.1526	51.737	9.4319	48.238	3.7118	19.19	4.99247	10.4041
	24801	24850	+	CCNA_00024	uroporphyrin-III C-methyltransferase/Precorrin-2 dehydrogenase/Sirohydrochlorin ferrochelatase	16.5037	57.5976	12.8237	44.9213	7.08096	26.9158	8.58705	17.8878
	24851	24900	+	CCNA_00024	uroporphyrin-III C-methyltransferase/Precorrin-2 dehydrogenase/Sirohydrochlorin ferrochelatase	20.9983	58.2702	17.7952	35.3202	14.0477	31.8504	14.9774	29.9803
	24901	24950	+	CCNA_00024	uroporphyrin-III C-methyltransferase/Precorrin-2 dehydrogenase/Sirohydrochlorin ferrochelatase	29.5662	54.7153	22.4879	32.1199	23.5842	37.9812	20.569	38.5592
	24951	25000	+	CCNA_00024	uroporphyrin-III C-methyltransferase/Precorrin-2 dehydrogenase/Sirohydrochlorin ferrochelatase	34.9036	46.5969	26.7624	29.1523	26.2681	41.3207	23.3648	40.4301
	25001	25050	-	CCNA_00025	major facilitator superfamily transporter	36.5189	33.2904	32.7561	21.1805	29.523	32.4983	26.51	39.1068
	25051	25100	-	CCNA_00025	major facilitator superfamily transporter	39.9601	31.2728	38.8892	26.1847	33.4633	31.7008	29.7052	40.1563
	25101	25150	-	CCNA_00025	major facilitator superfamily transporter	39.6791	45.6842	40.0507	34.8547	35.3477	41.6198	29.805	46.9555
	25151	25200	-	CCNA_00025	major facilitator superfamily transporter	38.5555	53.3222	39.1215	41.9537	35.0051	40.3239	27.4087	45.3128
	25201	25250	-	CCNA_00025	major facilitator superfamily transporter	35.8166	46.8851	32.6167	39.568	30.9507	39.8254	25.0123	40.5214
	25251	25300	-	CCNA_00025	major facilitator superfamily transporter	31.041	49.191	27.0877	46.4342	27.8099	37.6821	22.6159	39.4718
	25301	25350	-	CCNA_00025	major facilitator superfamily transporter	27.6701	46.9332	22.5808	44.5721	23.0702	36.137	18.572	32.8095
	25351	25400	-	CCNA_00025	major facilitator superfamily transporter	26.9678	53.5624	20.0718	55.3369	17.9879	37.732	19.1212	27.0142
	25401	25450	-	CCNA_00025	major facilitator superfamily transporter	25.2121	55.2438	17.5629	54.5805	13.2483	37.2335	18.0727	22.7705
	25451	25500	-	CCNA_00025	major facilitator superfamily transporter	25.2823	48.0381	18.9103	45.154	13.134	31.4516	13.7293	21.1277
	25501	25550	-	CCNA_00025	major facilitator superfamily transporter	28.0914	27.2376	28.7603	30.0251	20.6147	25.0716	18.572	21.9491
	25551	25600	-	CCNA_00025	major facilitator superfamily transporter	36.6593	25.7964	34.1035	31.3634	26.8962	27.8628	23.215	28.3376
	25601	25650	-	CCNA_00025	major facilitator superfamily transporter	38.5555	27.5738	33.7783	30.9561	29.1233	26.5669	25.5115	30.0716
	25651	25700	-	CCNA_00025	major facilitator superfamily transporter	43.5417	21.3289	38.7963	16.1763	35.7474	23.4766	27.5085	27.79
	25701	25750	-	CCNA_00025	major facilitator superfamily transporter	50.0027	13.931	50.4584	14.0233	39.9732	25.1214	33.0002	31.258
	25751	25800	-	CCNA_00025	major facilitator superfamily transporter	51.8989	5.90868	58.2641	11.8122	47.0541	17.0467	37.8429	21.584
	25801	25850	-	CCNA_00025	major facilitator superfamily transporter	54.708	3.89108	57.8459	10.0084	49.167	12.2616	39.9897	12.7314
	25851	25900	-	CCNA_00025	major facilitator superfamily transporter	51.3371	5.8126	54.4077	11.1139	47.3968	19.3893	38.3921	25.1433
	25901	25950	-	CCNA_00025	major facilitator superfamily transporter	51.6882	6.4371	51.4341	7.73903	43.4566	22.0809	37.5933	33.6309
	25951	26000	-	CCNA_00025	major facilitator superfamily transporter	52.0394	6.05279	50.6907	10.5902	41.4008	21.3333	38.0925	34.6805
	26001	26050	-	CCNA_00025	major facilitator superfamily transporter	50.3539	6.86944	47.5777	13.2087	39.4021	22.0311	34.1984	35.4562
	26051	26100	-	CCNA_00025	major facilitator superfamily transporter	46.6318	9.41546	44.8364	13.616	37.6319	24.922	30.9034	37.099
	26101	26150	-	CCNA_00025	major facilitator superfamily transporter	42.4883	24.4994	35.0792	18.2129	35.1764	31.6011	29.6054	37.3728
	26151	26200	-	CCNA_00025	major facilitator superfamily transporter	41.8562	39.7755	31.1764	26.9993	33.292	38.1307	29.1061	44.1263
	26201	26250	-	CCNA_00025	major facilitator superfamily transporter	43.2608	48.2782	33.4995	35.9021	36.7753	42.0684	30.7037	49.9672
	26251	26300	-	CCNA_00025	major facilitator superfamily transporter	47.9661	45.9724	37.9599	40.4408	37.5177	38.7288	30.5539	44.6283
	26301	26350	-	CCNA_00025	major facilitator superfamily transporter	44.4547	46.5489	33.9641	45.3286	33.1206	36.6354	27.0093	39.1524
	26351	26400	-	CCNA_00025	major facilitator superfamily transporter	41.5753	58.078	29.3643	43.3502	34.0343	40.0746	27.0093	37.3728
	26401	26450	-	CCNA_00025	major facilitator superfamily transporter	43.1906	54.4271	30.433	37.3568	37.2322	36.5855	31.5025	38.2398
	26451	26500	-	CCNA_00025	major facilitator superfamily transporter	44.8058	34.1551	36.8448	27.4066	36.7753	28.7102	34.9473	35.5475
	26501	26550	-	CCNA_00025	major facilitator superfamily transporter	44.244	16.6212	39.3538	20.5404	37.6319	16.6978	35.2468	21.2646
	26551	26600	-	CCNA_00025	major facilitator superfamily transporter	42.1371	26.8052	43.5819	32.0617	41.8576	27.3146	35.147	29.2502
	26601	26650	-	CCNA_00025	major facilitator superfamily transporter	39.9601	26.6611	43.7213	29.5014	40.3158	27.7631	35.2468	30.1172
	26651	26700				40.1707	27.2856	43.1173	25.37	33.863	25.2709	31.0532	23.4549
	26701	26750	-	CCNA_00026	PAS-family sensor histidine kinase	35.7463	36.9413	35.358	33.9237	25.697	31.4516	23.0153	26.9686
	26751	26800	-	CCNA_00026	PAS-family sensor histidine kinase	27.8807	55.1957	24.6716	59.4683	20.215	30.4547	18.5221	25.0064
	26801	26850	-	CCNA_00026	PAS-family sensor histidine kinase	26.4059	73.4502	21.094	93.6248	16.2177	32.3488	18.0727	23.5918
	26851	26900	-	CCNA_00026	PAS-family sensor histidine kinase	24.0884	61.3926	18.3992	87.9223	8.67989	31.2024	14.4782	18.1616
	26901	26950	-	CCNA_00026	PAS-family sensor histidine kinase	25.5632	49.6713	20.49	87.9223	10.2217	30.4547	15.5765	16.7014
	26951	27000	-	CCNA_00026	PAS-family sensor histidine kinase	24.2991	47.7498	19.5143	73.3171	14.3332	30.9532	19.1711	20.352
	27001	27050	-	CCNA_00026	PAS-family sensor histidine kinase	26.125	45.9244	23.4636	57.1408	17.6453	34.5419	21.2679	28.657
	27051	27100	-	CCNA_00026	PAS-family sensor histidine kinase	30.409	37.8059	26.4372	43.1756	21.6426	35.0902	24.9624	30.026
	27101	27150	-	CCNA_00026	PAS-family sensor histidine kinase	26.8975	40.5441	24.7646	55.6279	22.7276	38.9282	26.0108	33.996
	27151	27200	-	CCNA_00026	PAS-family sensor histidine kinase	26.4762	48.5184	23.4636	60.7484	29.2946	40.5232	28.4072	38.6505
	27201	27250	-	CCNA_00026	PAS-family sensor histidine kinase	29.5662	51.9291	24.5322	67.2655	31.693	42.6167	29.4057	40.7952
	27251	27300	-	CCNA_00026	PAS-family sensor histidine kinase	32.7265	56.4927	27.8775	77.1575	30.2654	41.6696	27.3587	41.434
	27301	27350	-	CCNA_00026	PAS-family sensor histidine kinase	33.9906	43.9068	32.8955	59.8174	32.8351	38.1307	27.2589	40.567
	27351	27400	-	CCNA_00026	PAS-family sensor histidine kinase	35.957	42.3215	36.055	54.8714	34.8338	42.4671	28.1076	44.2176
	27401	27450	-	CCNA_00026	PAS-family sensor histidine kinase	35.0441	43.6666	32.942	58.0718	35.0051	37.4329	28.5569	37.3728
	27451	27500	-	CCNA_00026	PAS-family sensor histidine kinase	34.2013	37.4697	29.6896	49.2854	32.0356	36.0373	27.5085	32.2163
	27501	27550	-	CCNA_00026	PAS-family sensor histidine kinase	34.0609	44.9156	23.7424	52.7767	23.8126	40.5232	23.8141	29.2959
	27551	27600	-	CCNA_00026	PAS-family sensor histidine kinase	29.7067	44.6754	19.4214	46.376	19.9295	38.6292	20.2694	28.6114
	27601	27650	-	CCNA_00026	PAS-family sensor histidine kinase	31.5326	34.3472	24.7646	27.5812	24.8405	31.3519	22.3663	25.4628
	27651	27700	-	CCNA_00026	PAS-family sensor histidine kinase	35.8166	24.8837	31.1299	17.8056	33.0064	32.5482	28.3572	26.8774
	27701	27750	-	CCNA_00026	PAS-family sensor histidine kinase	37.5723	24.0671	38.471	17.8638	35.6903	35.5388	30.0547	35.3649
	27751	27800	-	CCNA_00026	PAS-family sensor histidine kinase	36.4486	23.0102	38.1922	20.5986	33.5204	26.9158	29.4556	32.2163
	27801	27850	-	CCNA_00026	PAS-family sensor histidine kinase	35.1845	30.36	38.8892	44.5139	30.9507	33.246	27.7581	32.3988
	27851	27900	-	CCNA_00026	PAS-family sensor histidine kinase	33.1479	35.8364	34.4752	54.3477	26.1539	30.6043	26.4601	27.9725
	27901	27950	-	CCNA_00026	PAS-family sensor histidine kinase	26.2655	42.3696	24.9969	63.3087	17.9879	27.2149	21.2679	21.3102
	27951	28000	-	CCNA_00026	PAS-family sensor histidine kinase	26.9678	56.3486	19.886	76.692	16.1035	31.2522	19.6204	22.2685
	28001	28050	-	CCNA_00026	PAS-family sensor histidine kinase	24.9311	38.1422	22.2556	54.4059	17.3598	26.866	18.7218	19.3024
	28051	28100	-	CCNA_00026	PAS-family sensor histidine kinase	26.125	13.931	28.2028	19.493	17.0743	17.246	15.7762	12.412
	28101	28150	-	CCNA_00026	PAS-family sensor histidine kinase	25.7037	4.70773	30.1077	8.43728	16.1606	8.0249	14.5281	7.02736
	28151	28200	-	CCNA_00026	PAS-family sensor histidine kinase	24.7907	12.3938	22.2556	15.5944	13.7622	9.42053	12.0818	8.21379
	28201	28250	-	CCNA_00026	PAS-family sensor histidine kinase	22.3327	28.4866	11.3833	52.6021	9.59356	15.3021	8.98645	12.8226
	28251	28300	-	CCNA_00026	PAS-family sensor histidine kinase	21.0686	31.513	10.7329	73.3753	8.39437	16.5981	9.88509	11.5906
	28301	28350	-	CCNA_00026	PAS-family sensor histidine kinase	22.0518	38.8628	15.3791	89.4352	9.82198	21.8815	12.2815	14.6023
	28351	28400	-	CCNA_00026	PAS-family sensor histidine kinase	24.6502	50.44	18.3527	92.8683	18.5019	30.5544	18.5221	24.5501
	28401	28450	-	CCNA_00026	PAS-family sensor histidine kinase	25.0716	52.7938	21.2334	73.7244	21.5855	31.9002	19.5206	26.2841
	28451	28500	-	CCNA_00026	PAS-family sensor histidine kinase	25.1418	34.5394	23.9282	47.8307	18.7874	27.9127	18.7717	22.7248
	28501	28550	-	CCNA_00026	PAS-family sensor histidine kinase	24.4395	22.722	22.0233	29.0359	21.2429	24.623	20.1197	23.0443
	28551	28600	-	CCNA_00026	PAS-family sensor histidine kinase	22.3327	47.6057	19.9789	58.3627	17.8166	30.1557	17.873	25.8734
	28601	28650	-	CCNA_00026	PAS-family sensor histidine kinase	18.4701	60.9603	18.0739	58.8864	14.4474	32.6479	17.0243	26.1016
	28651	28700	-	CCNA_00026	PAS-family sensor histidine kinase	21.0686	66.6288	18.7244	60.7484	13.648	36.436	16.0258	25.9647
	28701	28750	-	CCNA_00026	PAS-family sensor histidine kinase	22.2625	75.3717	17.0053	69.7676	12.2204	37.9812	16.3753	24.7326
	28751	28800	-	CCNA_00026	PAS-family sensor histidine kinase	22.2625	83.6342	13.1954	80.9979	15.2469	39.2273	18.572	27.288
	28801	28850	-	CCNA_00026	PAS-family sensor histidine kinase	23.9479	73.21	12.359	65.2289	16.7887	39.4765	18.0727	30.4823
	28851	28900	-	CCNA_00026	PAS-family sensor histidine kinase	26.6869	57.7898	17.4235	42.4774	17.0172	37.1837	18.4721	30.4367
	28901	28950	-	CCNA_00026	PAS-family sensor histidine kinase	26.7571	42.0333	23.3707	36.5422	18.6161	32.6479	20.7687	28.2007
	28951	29000	-	CCNA_00026	PAS-family sensor histidine kinase	26.9678	43.0421	21.8839	42.07	20.9003	33.6946	23.6144	30.7561
	29001	29050	-	CCNA_00026	PAS-family sensor histidine kinase	29.3555	50.8723	25.3221	51.322	27.5815	37.732	26.0108	39.3806
	29051	29100	-	CCNA_00026	PAS-family sensor histidine kinase	34.0609	35.2119	30.7582	39.1606	31.5788	34.8909	26.4601	38.2398
	29101	29150	-	CCNA_00026	PAS-family sensor histidine kinase	41.6455	24.1151	39.6326	27.9303	37.689	30.9532	29.855	35.6387
	29151	29200	-	CCNA_00026	PAS-family sensor histidine kinase	42.4883	17.678	37.7276	21.3551	42.0289	31.003	33.6493	38.9242
	29201	29250	-	CCNA_00026	PAS-family sensor histidine kinase	43.1203	29.9757	36.1943	31.3052	41.9147	34.7912	34.1984	40.8864
	29251	29300	-	CCNA_00026	PAS-family sensor histidine kinase	38.2746	30.9845	32.1986	30.8979	43.4566	34.7413	36.7945	42.7117
	29301	29350	-	CCNA_00026	PAS-family sensor histidine kinase	36.0975	30.8404	33.2672	30.4906	44.4273	32.3986	38.0426	41.7991
	29351	29400	-	CCNA_00026	PAS-family sensor histidine kinase	36.3082	26.4209	35.2651	26.3592	44.4273	35.1899	41.0381	39.3806
	29401	29450	-	CCNA_00026	PAS-family sensor histidine kinase	40.3814	15.132	40.8871	17.4564	50.823	25.8691	49.5253	32.0794
	29451	29500				41.9967	7.30178	45.301	11.2303	54.078	21.7819	50.9731	32.3988
	29501	29550	-	CCNA_00027	2OG-Fe(II) oxygenase	44.7356	8.26254	44.4182	11.8704	45.5123	21.0342	42.8853	32.3988
	29551	29600	-	CCNA_00027	2OG-Fe(II) oxygenase	45.8592	14.7957	37.8205	16.0017	42.8855	26.4672	36.9443	35.0455
	29601	29650	-	CCNA_00027	2OG-Fe(II) oxygenase	37.7127	31.1767	32.4309	33.1091	43.171	32.5482	34.3981	41.3428
	29651	29700	-	CCNA_00027	2OG-Fe(II) oxygenase	38.5555	37.1334	33.9641	39.8589	45.5694	34.4423	35.0471	44.7195
	29701	29750	-	CCNA_00027	2OG-Fe(II) oxygenase	37.783	22.9142	37.0771	24.6136	41.515	33.5949	34.5978	43.168
	29751	29800	-	CCNA_00027	2OG-Fe(II) oxygenase	40.7326	11.0968	41.3517	14.0815	38.774	27.3146	33.6493	38.1485
	29801	29850	-	CCNA_00027	2OG-Fe(II) oxygenase	44.4547	21.473	44.6505	27.8721	40.4871	30.3052	35.0471	40.2932
	29851	29900	-	CCNA_00027	2OG-Fe(II) oxygenase	37.5021	28.4866	36.9842	29.6178	41.8576	34.7413	35.7461	43.5331
	29901	29950	-	CCNA_00027	2OG-Fe(II) oxygenase	37.1509	34.2511	34.4288	31.3052	41.515	34.6915	37.3437	43.5331
	29951	30000	-	CCNA_00027	2OG-Fe(II) oxygenase	36.3784	30.6963	33.4995	26.3011	39.859	37.2335	36.0956	42.2098
	30001	30050	-	CCNA_00027	2OG-Fe(II) oxygenase	37.4318	22.6259	34.4288	19.0857	39.1166	32.9968	36.3452	38.6961
	30051	30100	-	CCNA_00027	2OG-Fe(II) oxygenase	39.7494	20.0799	37.2165	18.2129	38.8882	27.1152	39.8399	32.0794
	30101	30150	-	CCNA_00027	2OG-Fe(II) oxygenase	39.1173	18.0623	37.4488	23.5662	41.8576	26.3675	38.6417	31.0299
	30151	30200	-	CCNA_00027	2OG-Fe(II) oxygenase	44.4547	11.9134	45.9515	19.1439	48.8815	18.5918	42.0865	24.0938
	30201	30250				47.4043	6.96552	52.8279	14.8962	50.1949	9.02178	43.3346	10.0391
	30251	30300				53.7248	14.2193	60.3549	14.7216	50.8801	22.6791	44.3331	24.7783
	30301	30350	-	CCNA_00028	TonB-dependent receptor	46.9127	18.8309	51.0624	20.1913	46.5402	24.7227	42.6357	25.4171
	30351	30400	-	CCNA_00028	TonB-dependent receptor	37.9234	23.6347	35.8691	33.2836	43.5137	23.975	37.1939	23.6831
	30401	30450	-	CCNA_00028	TonB-dependent receptor	40.4517	24.2112	34.9399	30.1997	42.4287	26.0186	34.2483	27.9269
	30451	30500	-	CCNA_00028	TonB-dependent receptor	33.8502	33.2423	28.0169	31.3052	29.7515	28.6105	28.8066	26.1472
	30501	30550	-	CCNA_00028	TonB-dependent receptor	30.8303	52.0732	25.0898	67.2655	25.7541	37.6821	28.8066	33.9047
	30551	30600	-	CCNA_00028	TonB-dependent receptor	35.5357	50.7762	28.7603	64.007	28.6094	37.084	29.6553	36.4601
	30601	30650	-	CCNA_00028	TonB-dependent receptor	52.6012	46.3087	42.5597	52.1948	35.4048	34.4423	33.5494	34.5892
	30651	30700	-	CCNA_00028	TonB-dependent receptor	62.9248	33.1463	54.5006	31.5962	40.8297	30.9532	34.2983	33.2202
	30701	30750	-	CCNA_00028	TonB-dependent receptor	74.372	19.6956	62.678	12.8014	45.9121	28.9096	39.1909	36.1407
	30751	30800	-	CCNA_00028	TonB-dependent receptor	74.3018	15.18	65.0941	11.5213	48.8244	31.0529	40.9882	42.5292
	30801	30850	-	CCNA_00028	TonB-dependent receptor	63.2759	23.2024	54.2218	15.769	43.1139	36.2865	38.2423	47.8225
	30851	30900	-	CCNA_00028	TonB-dependent receptor	47.6852	32.5698	42.7456	21.0641	37.5748	40.922	35.9458	47.5944
	30901	30950	-	CCNA_00028	TonB-dependent receptor	40.7326	40.3039	31.2693	25.6028	38.8311	42.5668	35.796	50.6517
	30951	31000	-	CCNA_00028	TonB-dependent receptor	41.786	42.9941	32.1056	30.4324	37.2893	42.3675	36.5449	49.1915
	31001	31050	-	CCNA_00028	TonB-dependent receptor	40.241	32.858	36.1014	30.9561	36.8895	37.5326	34.6977	45.7234
	31051	31100	-	CCNA_00028	TonB-dependent receptor	39.3982	19.0231	34.5682	18.562	35.7474	28.1121	31.5524	38.3767
	31101	31150	-	CCNA_00028	TonB-dependent receptor	38.6257	24.6435	33.4995	22.8098	38.4885	31.3021	29.5055	39.5631
	31151	31200	-	CCNA_00028	TonB-dependent receptor	41.8562	23.4426	39.0286	20.1331	39.6306	32.4983	30.0547	39.3349
	31201	31250	-	CCNA_00028	TonB-dependent receptor	44.8058	23.6347	36.3337	22.8098	39.0024	32.4983	32.6008	38.2398
	31251	31300	-	CCNA_00028	TonB-dependent receptor	41.6455	29.5434	31.7804	33.0509	38.5456	37.2834	33.5494	44.0351
	31301	31350	-	CCNA_00028	TonB-dependent receptor	36.87	36.8452	30.8047	39.7425	38.1458	37.1338	32.5509	43.8069
	31351	31400	-	CCNA_00028	TonB-dependent receptor	35.6761	36.9893	30.1542	39.568	35.6332	38.6292	29.805	43.5787
	31401	31450	-	CCNA_00028	TonB-dependent receptor	33.5693	28.7268	31.5946	32.2362	34.2627	34.1432	28.6069	38.2854
	31451	31500	-	CCNA_00028	TonB-dependent receptor	32.5861	15.5643	34.5682	24.9627	37.9745	28.8597	29.805	33.8591
	31501	31550	-	CCNA_00028	TonB-dependent receptor	35.0441	16.9574	35.6833	21.1223	38.5456	32.0996	30.4041	37.4184
	31551	31600	-	CCNA_00028	TonB-dependent receptor	37.5021	22.0014	37.6811	24.3227	35.9188	30.7538	30.5539	39.0155
	31601	31650	-	CCNA_00028	TonB-dependent receptor	36.5891	16.2369	36.9377	16.6418	37.8032	29.3582	33.1999	38.5592
	31651	31700	-	CCNA_00028	TonB-dependent receptor	46.5615	8.40666	45.0222	14.6052	42.7142	25.3706	33.4995	38.7417
	31701	31750	-	CCNA_00028	TonB-dependent receptor	51.1966	7.59001	47.81	14.547	43.0568	23.6759	32.7506	39.0611
	31751	31800	-	CCNA_00028	TonB-dependent receptor	49.16	13.3065	44.2788	15.5362	37.9174	27.2149	30.2044	40.7495
	31801	31850	-	CCNA_00028	TonB-dependent receptor	48.1768	15.9486	43.0708	15.769	34.6625	27.0155	27.858	39.8825
	31851	31900	-	CCNA_00028	TonB-dependent receptor	42.4181	20.176	37.7276	14.3725	27.8099	26.3675	26.8595	34.1785
	31901	31950	-	CCNA_00028	TonB-dependent receptor	36.6593	40.5441	30.4795	18.9693	26.4394	34.7413	28.9064	39.3349
	31951	32000	-	CCNA_00028	TonB-dependent receptor	33.7097	58.126	26.1584	40.9645	31.0078	42.6167	28.7067	44.2632
	32001	32050	-	CCNA_00028	TonB-dependent receptor	32.3051	61.6809	22.8131	57.199	33.292	42.517	27.4586	42.803
	32051	32100	-	CCNA_00028	TonB-dependent receptor	33.0074	55.8202	25.9261	49.5763	31.0649	44.0123	27.4087	43.6244
	32101	32150	-	CCNA_00028	TonB-dependent receptor	35.7463	43.7146	29.829	38.1714	29.9228	41.869	29.2559	42.6205
	32151	32200	-	CCNA_00028	TonB-dependent receptor	35.6059	33.2423	35.0328	30.0251	31.7501	33.246	30.4541	36.2776
	32201	32250	-	CCNA_00028	TonB-dependent receptor	34.2715	41.8411	34.2429	54.8714	32.0928	37.2834	29.3557	37.0077
	32251	32300	-	CCNA_00028	TonB-dependent receptor	32.0242	55.9163	29.3179	62.4941	28.6094	45.3083	27.6583	42.4379
	32301	32350	-	CCNA_00028	TonB-dependent receptor	30.409	55.7722	27.4594	54.9296	26.4965	44.4609	25.4616	41.7078
	32351	32400	-	CCNA_00028	TonB-dependent receptor	30.9006	50.488	29.5967	43.6993	21.0145	39.0778	25.0123	37.8291
	32401	32450	-	CCNA_00028	TonB-dependent receptor	32.0242	43.1382	28.5745	30.5488	16.0464	30.6043	21.1681	29.524
	32451	32500	-	CCNA_00028	TonB-dependent receptor	23.7373	39.9677	19.5143	32.9927	12.6772	23.5264	14.8276	24.1394
	32501	32550	-	CCNA_00028	TonB-dependent receptor	10.5343	21.9534	8.54911	18.853	6.85255	14.5046	6.93953	11.8187
	32551	32600	-	CCNA_00028	TonB-dependent receptor	7.79537	12.8742	5.01796	9.42648	7.42359	10.5171	10.3344	7.02736
	32601	32650	-	CCNA_00028	TonB-dependent receptor	15.3801	10.4243	16.8659	11.1139	21.5284	12.7601	30.1545	14.4198
	32651	32700	-	CCNA_00028	TonB-dependent receptor	28.6533	8.79096	35.4045	10.6484	31.6359	15.0031	43.8339	19.9413
	32701	32750				38.8364	5.76457	42.2809	6.63345	42.4287	15.6012	60.7584	19.5306
	32751	32800				55.2699	10.7605	53.4784	8.02997	50.7659	20.5358	68.8961	27.1055
	32801	32850				58.992	12.8262	56.452	7.33171	49.6238	22.9283	58.5118	36.5057
	32851	32900				53.5142	9.4635	52.2704	6.63345	48.9957	24.4734	52.8703	37.6465
	32901	32950	+	CCNA_00029	lysine exporter protein	53.5844	7.54197	48.9716	10.3575	43.5708	25.6697	43.734	35.73
	32951	33000	+	CCNA_00029	lysine exporter protein	50.2836	11.9615	42.6062	13.4997	37.7461	21.8815	35.3966	30.5279
	33001	33050	+	CCNA_00029	lysine exporter protein	36.5189	30.6483	33.7318	20.4822	31.1791	33.3457	26.9593	34.4067
	33051	33100	+	CCNA_00029	lysine exporter protein	30.1983	51.785	25.2756	36.6585	22.8418	34.7413	22.9654	33.5397
	33101	33150	+	CCNA_00029	lysine exporter protein	27.1082	59.7113	18.3527	53.0676	24.3836	35.9874	25.7112	37.966
	33151	33200	+	CCNA_00029	lysine exporter protein	25.6334	59.279	21.094	57.3735	24.4407	35.7382	24.9124	36.1863
	33201	33250	+	CCNA_00029	lysine exporter protein	29.4258	39.6314	27.0877	40.7899	25.0689	32.5482	26.8595	31.3949
	33251	33300	+	CCNA_00029	lysine exporter protein	34.2715	18.0143	35.4974	15.0125	32.4354	25.3706	30.1046	33.0377
	33301	33350	+	CCNA_00029	lysine exporter protein	39.5387	14.1712	39.9578	9.8338	30.7222	23.7258	27.6084	31.3949
	33351	33400	+	CCNA_00029	lysine exporter protein	35.4654	24.3553	35.0792	13.5578	24.041	26.2678	24.3633	31.6231
	33401	33450	+	CCNA_00029	lysine exporter protein	30.5494	40.1598	23.6495	29.1523	21.3571	27.165	17.873	28.657
	33451	33500	+	CCNA_00029	lysine exporter protein	25.7739	54.0428	14.4034	44.0484	14.3332	26.3177	13.4797	22.1316
	33501	33550	+	CCNA_00029	lysine exporter protein	20.1556	51.1605	8.96728	49.9836	4.39705	19.2897	7.28901	11.7275
	33551	33600	+	CCNA_00030	ribonuclease T2	12.5007	36.653	7.9451	48.1216	2.11287	10.218	2.59608	5.65839
	33601	33650	+	CCNA_00030	ribonuclease T2	10.3938	24.5955	7.29462	41.0808	1.59893	8.77256	1.79729	4.19816
	33651	33700	+	CCNA_00030	ribonuclease T2	12.8518	23.5386	6.41184	25.1955	6.3386	13.3582	5.54164	8.53322
	33701	33750	+	CCNA_00030	ribonuclease T2	18.1892	19.9358	13.9852	18.5038	15.7609	18.0436	12.9305	17.7509
	33751	33800	+	CCNA_00030	ribonuclease T2	27.8807	18.1584	29.0856	16.2345	24.4978	21.6323	18.4222	29.0677
	33801	33850	+	CCNA_00030	ribonuclease T2	33.3586	21.0887	38.1458	15.3035	30.1512	30.4049	24.0138	36.0038
	33851	33900	+	CCNA_00030	ribonuclease T2	38.2043	29.5434	42.8385	18.2129	35.0622	33.894	27.9578	39.7456
	33901	33950	+	CCNA_00030	ribonuclease T2	40.873	33.0021	45.3939	21.4714	37.9174	36.3363	30.8535	43.0311
	33951	34000	+	CCNA_00030	ribonuclease T2	41.8562	32.1855	47.0201	22.2279	41.2866	39.626	32.4511	47.0011
	34001	34050	+	CCNA_00030	ribonuclease T2	36.5891	23.5386	40.7477	18.1547	45.0555	33.4952	32.9503	40.9777
	34051	34100	+	CCNA_00030	ribonuclease T2	34.0609	29.3993	34.3823	15.0707	42.6571	30.5544	31.5524	39.1524
	34101	34150	+	CCNA_00030	ribonuclease T2	37.2914	44.2911	32.4309	31.0725	41.4008	40.0746	29.0562	44.537
	34151	34200	+	CCNA_00030	ribonuclease T2	40.4517	42.7539	30.8512	40.9645	43.685	41.0715	31.2529	45.7234
	34201	34250	+	CCNA_00030	ribonuclease T2	41.7158	46.3087	29.5037	52.8349	42.2003	38.5793	31.9518	47.3206
	34251	34300	+	CCNA_00030	ribonuclease T2	37.5723	45.6361	28.7139	45.5613	38.4314	39.7257	30.5539	47.7313
	34301	34350	+	CCNA_00030	ribonuclease T2	41.0135	40.0157	32.245	47.4815	39.1166	30.4049	30.8035	37.1446
	34351	34400	-	vapC	toxin protein VapC	44.4547	28.6307	36.8913	33.7491	39.9732	31.5513	31.2029	38.331
	34401	34450	-	vapC	toxin protein VapC	44.1035	32.0894	42.5597	32.8181	39.0024	34.5918	31.0032	41.5709
	34451	34500	-	vapC	toxin protein VapC	37.5021	23.1543	38.4246	23.0425	41.1153	27.4641	35.4965	36.5514
	34501	34550	-	vapC	toxin protein VapC	40.1707	23.3465	39.168	22.577	38.774	27.3146	38.6916	37.4184
	34551	34600	-	vapC	toxin protein VapC	40.241	22.0495	40.1437	20.8314	39.1166	29.1089	43.2847	40.567
	34601	34650	-	vapC	toxin protein VapC	44.6654	17.2937	44.7899	18.562	41.6292	33.246	47.2787	41.8447
	34651	34700	-	vapC	toxin protein VapC	52.1096	13.0183	55.8945	19.493	47.3968	27.813	52.0215	37.6465
	34701	34750	-	vapB	antitoxin protein VapB	55.2699	7.20571	59.8438	14.9544	46.426	21.433	56.8642	33.2202
	34751	34800	-	vapB	antitoxin protein VapB	55.9019	6.8214	54.0824	15.3035	45.9121	22.9283	53.3196	32.627
	34801	34850	-	vapB	antitoxin protein VapB	49.9325	10.7125	45.2081	18.9112	42.1432	21.6323	40.5888	28.3376
	34851	34900	-	vapB	antitoxin protein VapB	45.2272	14.6516	39.168	22.9843	39.2879	25.57	34.0486	35.6387
	34901	34950	-	vapB	antitoxin protein VapB	46.9127	15.4683	40.4689	19.784	44.4273	20.2367	34.0986	30.0716
	34951	35000				49.5111	14.1712	45.2081	19.6676	45.7407	23.1276	37.0441	28.292
	35001	35050	-	CCNA_03912	hypothetical protein	52.1096	20.176	50.0867	20.6568	46.0263	27.0155	37.4935	30.4823
	35051	35100	-	CCNA_03912	hypothetical protein	67.4194	14.8438	63.5608	15.9436	52.3649	21.6822	42.1864	27.288
	35101	35150	-	CCNA_03912	hypothetical protein	86.3811	6.24495	83.5397	10.5321	66.3555	13.109	53.6691	18.5723
	35151	35200	-	CCNA_03912	hypothetical protein	89.12	3.0264	94.0867	11.8122	71.7233	7.67599	60.309	10.0391
	35201	35250	-	CCNA_03912	hypothetical protein	82.027	3.98716	89.0688	14.2561	73.3793	12.5607	60.2591	17.3402
	35251	35300	-	CCNA_03912	hypothetical protein	71.7034	6.86944	67.6495	16.5836	64.985	17.0965	53.9686	22.8161
	35301	35350	-	CCNA_03912	hypothetical protein	63.6973	6.38906	57.753	16.5254	61.8442	15.352	46.8294	22.1316
	35351	35400	-	CCNA_03912	hypothetical protein	63.7675	5.76457	54.9188	18.3875	57.3901	15.5514	42.3861	25.8278
	35401	35450	-	CCNA_03912	hypothetical protein	64.1187	6.91748	59.565	20.424	54.0209	22.0311	43.6841	32.7183
	35451	35500	-	CCNA_03912	hypothetical protein	63.908	9.70369	64.4436	17.5728	55.2772	24.0248	46.2303	33.5397
	35501	35550	-	CCNA_03912	hypothetical protein	63.2057	12.4419	64.7688	20.5986	53.3356	23.5762	43.6841	36.7339
	35551	35600	-	CCNA_03912	hypothetical protein	64.1889	10.04	69.7868	16.8164	52.0222	19.7881	43.8339	28.7939
	35601	35650	-	CCNA_03912	hypothetical protein	57.5172	7.39786	65.4658	14.3725	51.2228	20.5358	44.5328	31.2124
	35651	35700	-	CCNA_03912	hypothetical protein	54.2164	10.1841	55.7551	12.4523	47.3397	30.2055	41.4874	42.9855
	35701	35750				49.8623	13.3546	45.6263	9.13554	43.2281	30.8036	35.9458	38.6961
	35751	35800				48.6684	10.9046	44.2324	9.13554	46.2547	30.2554	35.0471	39.0611
	35801	35850	-	pnp	polyribonucleotide nucleotidyltransferase	50.2134	6.72533	48.414	9.48467	50.4233	26.8161	38.4919	40.8408
	35851	35900	-	pnp	polyribonucleotide nucleotidyltransferase	48.8088	6.67729	48.7857	10.1829	49.2812	23.8753	40.5888	35.5475
	35901	35950	-	pnp	polyribonucleotide nucleotidyltransferase	54.3569	9.07919	52.131	11.5794	47.5681	23.3769	37.2938	34.7717
	35951	36000	-	pnp	polyribonucleotide nucleotidyltransferase	59.8347	10.3282	60.7266	16.6418	49.8523	26.9158	40.3891	38.4223
	36001	36050	-	pnp	polyribonucleotide nucleotidyltransferase	68.7538	11.2409	76.4309	16.5836	54.1922	29.5077	43.4345	44.3088
	36051	36100	-	pnp	polyribonucleotide nucleotidyltransferase	72.6866	9.17527	97.5249	15.769	57.4472	20.2865	44.5328	33.129
	36101	36150	-	pnp	polyribonucleotide nucleotidyltransferase	73.74	14.6996	102.45	16.3509	52.5933	25.2709	40.5389	31.5318
	36151	36200	-	pnp	polyribonucleotide nucleotidyltransferase	66.366	28.4866	91.8565	21.9951	45.1697	36.5855	35.6962	41.0233
	36201	36250	-	pnp	polyribonucleotide nucleotidyltransferase	54.5676	28.8228	56.7773	26.0683	44.3131	31.6011	35.9458	38.5592
	36251	36300	-	pnp	polyribonucleotide nucleotidyltransferase	51.4775	32.7139	40.5618	35.553	45.7978	31.0529	36.1954	37.3728
	36301	36350	-	pnp	polyribonucleotide nucleotidyltransferase	44.244	40.0157	34.1035	33.9237	45.5694	37.5326	37.8929	43.4418
	36351	36400	-	pnp	polyribonucleotide nucleotidyltransferase	45.5081	38.1903	35.8226	29.676	43.9134	34.9905	42.0865	43.9438
	36401	36450	-	pnp	polyribonucleotide nucleotidyltransferase	48.4577	26.1807	39.2609	26.7084	47.0541	31.8504	43.6342	43.168
	36451	36500	-	pnp	polyribonucleotide nucleotidyltransferase	43.8929	15.8045	42.1416	16.0599	47.9678	22.7289	43.9337	31.6687
	36501	36550	-	pnp	polyribonucleotide nucleotidyltransferase	45.3676	16.4771	43.1173	18.7366	40.7726	19.1401	43.1349	26.3754
	36551	36600	-	pnp	polyribonucleotide nucleotidyltransferase	42.699	26.565	39.4467	39.277	35.6332	31.3519	36.8944	32.4901
	36601	36650	-	pnp	polyribonucleotide nucleotidyltransferase	42.7692	26.9013	38.7033	36.6585	34.0914	30.056	30.3542	29.5697
	36651	36700	-	pnp	polyribonucleotide nucleotidyltransferase	38.1341	20.176	32.0592	35.7857	25.126	22.0311	25.3118	19.348
	36701	36750	-	pnp	polyribonucleotide nucleotidyltransferase	32.5158	33.9629	25.3221	48.8199	17.9879	27.165	20.8186	17.4315
	36751	36800	-	pnp	polyribonucleotide nucleotidyltransferase	30.409	37.6138	22.7667	49.8673	16.7887	29.2086	18.9714	17.7053
	36801	36850	-	pnp	polyribonucleotide nucleotidyltransferase	29.1449	25.9405	26.7624	33.4	15.1327	19.489	18.1227	12.1382
	36851	36900	-	pnp	polyribonucleotide nucleotidyltransferase	30.7601	34.8756	26.8554	40.3244	18.559	24.2741	20.3693	19.3937
	36901	36950	-	pnp	polyribonucleotide nucleotidyltransferase	32.0242	52.4095	24.6252	47.947	24.8405	33.8441	22.8156	29.2959
	36951	37000	-	pnp	polyribonucleotide nucleotidyltransferase	30.8303	51.785	24.6716	36.193	29.2375	35.6385	26.7097	34.9086
	37001	37050	-	pnp	polyribonucleotide nucleotidyltransferase	34.412	43.8587	26.112	28.3376	29.4088	35.5388	27.9578	39.7
	37051	37100	-	pnp	polyribonucleotide nucleotidyltransferase	42.9799	41.7931	33.9177	24.6718	30.4367	35.0902	29.6553	40.7495
	37101	37150	-	pnp	polyribonucleotide nucleotidyltransferase	47.4745	37.7579	42.3739	23.508	38.4885	38.7288	30.5539	41.0233
	37151	37200	-	pnp	polyribonucleotide nucleotidyltransferase	47.4745	24.5474	44.1859	20.8314	43.7992	30.0061	29.1061	35.3193
	37201	37250	-	pnp	polyribonucleotide nucleotidyltransferase	45.8592	22.8661	43.7677	18.5038	42.1432	24.922	30.5539	34.1329
	37251	37300	-	pnp	polyribonucleotide nucleotidyltransferase	42.4181	31.2247	38.471	24.3808	41.3437	30.1557	29.5055	36.232
	37301	37350	-	pnp	polyribonucleotide nucleotidyltransferase	41.1539	29.3993	38.9356	19.2603	38.0887	31.9501	29.5554	35.3649
	37351	37400	-	pnp	polyribonucleotide nucleotidyltransferase	41.0837	24.2592	40.2831	20.0749	32.9493	24.3239	27.5584	27.1055
	37401	37450	-	pnp	polyribonucleotide nucleotidyltransferase	35.8868	26.7572	34.1965	40.3244	27.8099	17.4454	22.0168	19.7131
	37451	37500	-	pnp	polyribonucleotide nucleotidyltransferase	31.3219	34.1551	22.8131	55.2788	20.6718	17.3457	17.0742	15.6975
	37501	37550	-	pnp	polyribonucleotide nucleotidyltransferase	29.4258	33.6747	18.0275	40.3244	19.0158	23.2772	16.3254	18.8005
	37551	37600	-	pnp	polyribonucleotide nucleotidyltransferase	34.3418	21.0887	22.999	23.8571	21.9281	16.947	18.2724	18.8461
	37601	37650	-	pnp	polyribonucleotide nucleotidyltransferase	40.5219	7.73413	35.5439	11.4049	29.1804	14.7538	23.6643	19.4849
	37651	37700	-	pnp	polyribonucleotide nucleotidyltransferase	44.5951	10.136	40.4689	11.6958	31.9214	18.8909	26.1106	21.6297
	37701	37750	-	pnp	polyribonucleotide nucleotidyltransferase	47.7554	17.3417	42.792	15.769	35.4619	25.8192	29.855	30.5279
	37751	37800	-	pnp	polyribonucleotide nucleotidyltransferase	45.2974	18.4466	46.0444	15.8272	41.1153	24.0747	34.448	29.8434
	37801	37850	-	pnp	polyribonucleotide nucleotidyltransferase	42.5585	26.4209	44.6505	17.5146	43.171	25.7694	31.6023	33.0377
	37851	37900	-	pnp	polyribonucleotide nucleotidyltransferase	44.8058	29.9757	38.3316	21.8206	41.1153	32.0497	28.2574	38.4679
	37901	37950	-	pnp	polyribonucleotide nucleotidyltransferase	41.2944	24.4033	35.358	22.2279	46.3689	24.5731	37.0941	28.8395
	37951	38000	-	pnp	polyribonucleotide nucleotidyltransferase	46.702	22.6259	41.6305	20.2495	53.5641	25.5202	54.6676	27.8356
	38001	38050				49.6516	19.5995	48.1352	19.5512	46.997	29.4578	54.1184	31.258
	38051	38100				42.6287	10.088	40.0972	10.7648	40.7155	16.5482	49.7749	22.2685
	38101	38150				40.5219	17.1496	35.2186	12.9178	40.0874	23.028	47.4784	31.8056
	38151	38200				39.6791	23.4906	35.358	15.8854	41.8005	32.0497	46.2802	43.4418
	38201	38250	-	CCNA_00034	SSU ribosomal protein S15P	41.4349	16.1408	40.6548	12.8014	44.0847	25.9189	41.6372	43.2137
	38251	38300	-	CCNA_00034	SSU ribosomal protein S15P	43.8226	11.6252	44.2324	12.2195	43.4566	26.1183	34.9473	41.6622
	38301	38350	-	CCNA_00034	SSU ribosomal protein S15P	48.8791	10.4243	49.5291	12.5686	46.4831	24.5731	35.0971	36.2776
	38351	38400	-	CCNA_00034	SSU ribosomal protein S15P	50.5646	13.3065	55.3834	14.3143	47.6823	23.3769	36.8444	35.7756
	38401	38450	-	CCNA_00034	SSU ribosomal protein S15P	50.9157	15.132	56.4985	12.4523	42.1432	28.1619	32.6008	42.1185
	38451	38500	-	CCNA_00034	SSU ribosomal protein S15P	48.7386	13.1144	56.1733	18.7948	43.6279	20.137	31.802	34.4067
	38501	38550	-	CCNA_00035	tRNA pseudouridine synthase B	55.7615	17.1015	60.7731	22.9261	44.4273	23.2772	34.5978	33.9047
	38551	38600	-	CCNA_00035	tRNA pseudouridine synthase B	54.7783	24.3553	60.2155	19.493	44.9984	35.5887	35.7461	42.4379
	38601	38650	-	CCNA_00035	tRNA pseudouridine synthase B	57.166	26.7092	63.6537	16.9328	43.5137	34.5918	33.1001	42.4836
	38651	38700	-	CCNA_00035	tRNA pseudouridine synthase B	62.7141	27.9581	66.4415	18.5038	37.9174	35.788	32.1515	38.6961
	38701	38750	-	CCNA_00035	tRNA pseudouridine synthase B	56.6744	23.6347	65.6981	14.4307	35.2906	29.3582	33.2998	29.0677
	38751	38800	-	CCNA_00035	tRNA pseudouridine synthase B	52.7416	30.5042	52.8744	16.5836	30.4938	25.6199	34.0486	22.5879
	38801	38850	-	CCNA_00035	tRNA pseudouridine synthase B	41.7158	41.1686	32.6632	24.6718	30.5509	38.5295	31.6523	33.2659
	38851	38900	-	CCNA_00035	tRNA pseudouridine synthase B	44.1035	46.0205	32.7097	29.3268	28.8378	39.1774	27.9578	37.6009
	38901	38950	-	CCNA_00035	tRNA pseudouridine synthase B	42.5585	33.0021	37.6811	26.592	28.5523	39.5263	29.5055	37.464
	38951	39000	-	CCNA_00035	tRNA pseudouridine synthase B	40.241	40.8804	37.4488	36.3094	31.8072	40.6229	30.1545	38.7417
	39001	39050	-	CCNA_00035	tRNA pseudouridine synthase B	35.6761	44.195	33.0349	42.1282	35.2906	38.1307	31.6023	38.9699
	39051	39100	-	CCNA_00035	tRNA pseudouridine synthase B	35.0441	47.942	31.3622	41.4882	36.6611	39.4267	29.0562	38.4223
	39101	39150	-	CCNA_00035	tRNA pseudouridine synthase B	35.1143	58.3182	26.7624	41.7209	31.5217	41.221	26.4102	38.6505
	39151	39200	-	CCNA_00035	tRNA pseudouridine synthase B	32.4456	50.6321	26.4837	34.3892	28.8378	37.1837	28.6069	37.2359
	39201	39250	-	CCNA_00035	tRNA pseudouridine synthase B	35.5357	48.3743	33.0349	33.0509	28.2667	38.031	29.0562	35.8669
	39251	39300	-	CCNA_00035	tRNA pseudouridine synthase B	31.8838	62.7377	28.2028	47.1906	25.4686	42.9157	26.6598	39.8825
	39301	39350	-	CCNA_00035	tRNA pseudouridine synthase B	27.7403	64.7073	22.1626	54.4059	24.4978	41.1214	24.3133	36.597
	39351	39400	-	CCNA_00035	tRNA pseudouridine synthase B	30.5494	49.7674	26.5301	47.6561	29.4659	41.0715	28.7067	35.73
	39401	39450	-	CCNA_00035	tRNA pseudouridine synthase B	37.783	41.649	34.0571	38.1132	33.1777	38.4298	32.6508	37.8747
	39451	39500	-	CCNA_00036	ribosome-binding factor A	42.9097	29.8316	41.6769	32.0035	37.118	31.4018	31.3527	36.6426
	39501	39550	-	CCNA_00036	ribosome-binding factor A	49.3707	17.5819	45.2081	24.9627	44.9413	19.6386	38.0426	26.923
	39551	39600	-	CCNA_00036	ribosome-binding factor A	45.0867	20.4642	44.9293	29.5596	46.1405	26.2678	41.0381	32.6726
	39601	39650	-	CCNA_00036	ribosome-binding factor A	44.8761	30.0238	43.1637	32.0617	41.6863	32.0497	35.4965	38.7874
	39651	39700	-	CCNA_00036	ribosome-binding factor A	43.1203	25.0759	36.1943	26.0683	42.7142	29.6572	33.3497	36.0951
	39701	39750	-	CCNA_00036	ribosome-binding factor A	45.0165	15.9486	35.2651	21.4132	39.6877	20.9345	31.0532	28.3376
	39751	39800	-	CCNA_00036	ribosome-binding factor A	41.2944	25.1239	35.7297	29.0359	31.9785	28.2117	29.805	32.9008
	39801	39850	-	CCNA_00036	ribosome-binding factor A	39.6791	44.5793	35.2186	55.5697	32.7209	39.4765	30.3043	41.4797
	39851	39900	-	CCNA_00036	ribosome-binding factor A	35.957	56.2045	37.1236	80.1251	31.4646	39.3768	30.2044	39.3349
	39901	39950				30.6899	44.9156	36.3802	55.046	25.0689	37.3831	25.9109	34.5436
	39951	40000	-	CCNA_00037	esterase lipase family protein	28.7235	36.605	33.0349	33.7491	23.9839	30.6541	23.4646	29.2046
	40001	40050	-	CCNA_00037	esterase lipase family protein	29.7067	36.7011	30.8976	33.1673	23.8126	35.2398	24.1636	33.7222
	40051	40100	-	CCNA_00037	esterase lipase family protein	28.3021	49.4312	26.019	46.4342	19.5869	37.2335	23.1651	31.5775
	40101	40150	-	CCNA_00037	esterase lipase family protein	26.8273	55.3879	22.302	51.5547	22.2708	37.1338	23.0652	33.5397
	40151	40200	-	CCNA_00037	esterase lipase family protein	29.3555	42.8019	25.6938	40.9645	20.7289	37.084	24.513	31.8056
	40201	40250	-	CCNA_00037	esterase lipase family protein	31.7433	30.9845	31.7339	20.8896	19.7011	26.9158	22.4162	23.9113
	40251	40300	-	CCNA_00037	esterase lipase family protein	28.2319	38.7187	26.9948	23.3335	20.2721	31.4018	20.7188	26.1929
	40301	40350	-	CCNA_00037	esterase lipase family protein	28.3021	59.8074	22.8131	44.3976	20.9574	35.8877	22.0667	28.2463
	40351	40400	-	CCNA_00037	esterase lipase family protein	31.5326	69.3189	19.1426	62.2613	19.4726	38.9282	24.6129	33.3571
	40401	40450	-	CCNA_00037	esterase lipase family protein	32.6563	69.3669	19.1426	55.5697	17.474	40.9718	22.4162	33.2202
	40451	40500	-	CCNA_00037	esterase lipase family protein	36.2379	46.3087	29.4108	38.5206	21.3	35.788	23.6643	32.9464
	40501	40550	-	CCNA_00037	esterase lipase family protein	40.1707	24.3073	35.2651	21.646	28.1525	31.7507	26.8595	34.3154
	40551	40600	-	CCNA_00037	esterase lipase family protein	37.783	29.6395	33.4531	30.8397	34.1485	33.9937	28.4072	35.9125
	40601	40650	-	CCNA_00037	esterase lipase family protein	31.6029	31.3208	28.4816	30.607	37.4035	32.7476	31.2029	37.1446
	40651	40700	-	CCNA_00037	esterase lipase family protein	33.8502	27.5738	31.4552	25.0209	38.4885	29.7071	29.0562	34.5436
	40701	40750	-	CCNA_00037	esterase lipase family protein	34.1311	27.5258	33.9177	25.1955	37.2893	32.4485	27.2589	38.4223
	40751	40800	-	CCNA_00037	esterase lipase family protein	40.5219	31.7532	41.6305	28.0467	36.033	36.3862	29.6054	43.2137
	40801	40850	-	CCNA_00038	hypothetical protein	37.5723	31.513	39.8649	32.0617	37.1751	30.7538	30.4541	34.4523
	40851	40900	-	CCNA_00038	hypothetical protein	34.9738	39.0069	35.2186	38.5788	37.3464	28.5607	27.7082	30.4823
	40901	40950	-	CCNA_00038	hypothetical protein	34.2715	48.3743	31.3622	38.4624	35.6903	40.4235	26.7097	42.9399
	40951	41000	-	CCNA_00038	hypothetical protein	33.2181	58.7986	28.2957	44.1648	28.952	39.0778	24.1636	38.6505
	41001	41050	-	CCNA_00038	hypothetical protein	30.6197	58.2221	23.2778	46.1432	25.9255	36.8846	21.1681	36.1407
	41051	41100	-	CCNA_00038	hypothetical protein	28.1617	64.7073	20.5365	49.8673	20.6147	33.9937	19.1711	28.8852
	41101	41150	-	CCNA_00038	hypothetical protein	23.8777	74.8913	17.7952	64.4143	13.3054	39.2771	17.7732	24.0938
	41151	41200	-	CCNA_00038	hypothetical protein	22.8243	81.8568	19.0032	74.83	9.59356	42.6665	17.7233	26.7405
	41201	41250	-	CCNA_00038	hypothetical protein	24.4395	71.5767	21.0011	77.623	15.304	39.7756	17.6733	26.1472
	41251	41300	-	CCNA_00038	hypothetical protein	24.8609	54.1869	24.0676	64.5889	22.4992	33.7444	20.0198	28.3376
	41301	41350	-	CCNA_00038	hypothetical protein	30.1281	43.1862	29.0856	50.5073	22.2708	31.9501	20.1197	30.4367
	41351	41400	-	CCNA_00038	hypothetical protein	26.8975	40.5441	25.4615	51.4965	23.2987	30.6043	20.569	28.6114
	41401	41450	-	CCNA_00038	hypothetical protein	22.8243	40.4961	21.3728	42.1282	22.4421	27.4641	19.92	25.0977
	41451	41500	-	CCNA_00039	hypothetical protein	17.9785	36.3168	14.3105	38.7533	13.8193	22.1308	14.6279	17.3402
	41501	41550	-	CCNA_00039	hypothetical protein	12.1495	31.8012	6.59769	44.9795	3.54048	11.7134	5.94104	6.57103
	41551	41600	-	CCNA_00039	hypothetical protein	12.5007	30.36	6.50476	47.0742	2.28418	8.42365	2.79578	5.1108
	41601	41650	-	CCNA_00039	hypothetical protein	13.5541	44.243	9.57129	60.5739	2.74102	13.3084	3.29503	7.66621
	41651	41700	-	CCNA_00039	hypothetical protein	16.5037	49.8155	12.359	69.7094	4.39705	20.2367	5.99096	10.3129
	41701	41750	-	CCNA_00039	hypothetical protein	20.5067	51.8331	15.9831	79.4268	6.62413	21.6822	7.58856	11.7731
	41751	41800	-	CCNA_00039	hypothetical protein	29.7067	56.1084	20.7688	82.6272	7.65201	25.9688	11.3329	14.7848
	41801	41850	-	CCNA_00039	hypothetical protein	48.5982	58.7986	46.8807	59.4101	14.6188	26.3675	15.8761	18.116
	41851	41900	-	CCNA_00039	hypothetical protein	94.5276	36.9893	179.81	33.2836	19.644	22.8286	17.3239	19.85
	41901	41950	-	CCNA_00039	hypothetical protein	128.518	9.41546	276.266	13.3833	27.867	15.0529	20.6688	16.1082
	41951	42000	-	CCNA_00040	YcxB-like membrane protein	117.282	3.55482	225.855	13.1505	36.033	10.8162	27.4087	16.5188
	42001	42050	-	CCNA_00040	YcxB-like membrane protein	80.9735	8.07039	110.627	10.9394	38.4314	18.542	29.2559	25.9647
	42051	42100	-	CCNA_00040	YcxB-like membrane protein	55.3401	9.07919	65.0011	10.0084	42.4287	20.5856	31.6523	27.6987
	42101	42150	-	CCNA_00040	YcxB-like membrane protein	49.5814	9.51153	51.6664	7.15714	43.2281	16.8971	30.3542	26.1016
	42151	42200	-	CCNA_00040	YcxB-like membrane protein	46.9829	10.4243	45.4869	6.51707	39.6877	22.2305	29.0063	33.2659
	42201	42250	-	CCNA_00040	YcxB-like membrane protein	48.1066	12.7301	42.6062	9.36829	37.8603	25.7694	32.3512	37.1902
	42251	42300	-	CCNA_00040	YcxB-like membrane protein	50.5646	9.4635	45.4869	10.9394	41.6292	20.8847	35.8959	28.0638
	42301	42350	-	CCNA_00040	YcxB-like membrane protein	52.8821	7.78216	47.7635	14.3143	41.0582	18.0934	35.147	27.7444
	42351	42400	-	CCNA_00040	YcxB-like membrane protein	51.5478	6.67729	50.9694	17.6892	45.5123	17.9439	34.3981	28.1094
	42401	42450	-	CCNA_00040	YcxB-like membrane protein	58.6409	6.05279	57.4742	17.6892	49.9665	16.8971	33.9488	26.5579
	42451	42500	-	CCNA_00040	YcxB-like membrane protein	52.6714	4.51558	56.5914	10.9976	49.5667	14.6043	37.2438	22.953
	42501	42550	-	CCNA_00040	YcxB-like membrane protein	48.1066	3.69893	51.8058	16.1181	39.9732	9.22115	29.3557	15.1499
	42551	42600	-	CCNA_00041	protein translation initiation factor 2 IF-2	50.2836	4.89988	54.64	20.1331	43.685	12.7601	33.5494	21.6297
	42601	42650	-	CCNA_00041	protein translation initiation factor 2 IF-2	60.4668	5.23615	65.8375	19.6094	51.5654	13.6573	42.8853	24.4588
	42651	42700	-	CCNA_00041	protein translation initiation factor 2 IF-2	61.0989	4.32342	63.2356	10.6484	51.7367	14.704	40.5888	27.4706
	42701	42750	-	CCNA_00041	protein translation initiation factor 2 IF-2	62.2927	3.84304	60.9589	10.6484	52.8788	12.3115	38.7915	24.4132
	42751	42800	-	CCNA_00041	protein translation initiation factor 2 IF-2	59.4836	7.39786	56.1733	15.0125	46.7115	17.8442	35.7461	27.6075
	42801	42850	-	CCNA_00041	protein translation initiation factor 2 IF-2	57.2363	10.088	52.2704	15.5362	44.6558	21.5825	33.6493	29.524
	42851	42900	-	CCNA_00041	protein translation initiation factor 2 IF-2	51.1264	14.6996	48.0888	13.2669	42.0289	21.4828	30.0047	28.3376
	42901	42950	-	CCNA_00041	protein translation initiation factor 2 IF-2	41.0135	13.931	38.1922	10.823	32.8351	15.8504	24.2634	19.6675
	42951	43000	-	CCNA_00041	protein translation initiation factor 2 IF-2	28.0212	28.1023	21.9768	21.1223	21.871	16.8971	19.221	14.3285
	43001	43050	-	CCNA_00041	protein translation initiation factor 2 IF-2	20.1556	39.151	13.7994	39.4516	13.3054	25.9688	15.227	14.7848
	43051	43100	-	CCNA_00041	protein translation initiation factor 2 IF-2	20.9281	45.492	17.0982	48.9944	15.818	26.1183	14.4782	18.7092
	43101	43150	-	CCNA_00041	protein translation initiation factor 2 IF-2	30.0578	33.1943	30.3401	36.7749	21.3	24.8223	18.4222	24.4588
	43151	43200	-	CCNA_00041	protein translation initiation factor 2 IF-2	32.7967	21.6652	37.6347	34.2728	23.8126	20.4361	22.516	24.1851
	43201	43250	-	CCNA_00041	protein translation initiation factor 2 IF-2	36.9402	40.1598	42.6991	56.2098	25.9255	27.2647	24.513	27.3793
	43251	43300	-	CCNA_00041	protein translation initiation factor 2 IF-2	29.8471	54.6673	32.1986	68.7202	22.0995	35.0902	19.87	29.2046
	43301	43350	-	CCNA_00041	protein translation initiation factor 2 IF-2	26.125	65.9562	18.7244	79.0195	13.648	31.8504	15.4767	21.8578
	43351	43400	-	CCNA_00041	protein translation initiation factor 2 IF-2	23.5266	67.6376	13.9388	71.5714	6.2244	33.6946	11.4827	15.6062
	43401	43450	-	CCNA_00041	protein translation initiation factor 2 IF-2	22.2625	69.9914	16.5407	63.3087	4.9681	33.0965	10.0349	13.1421
	43451	43500	-	CCNA_00041	protein translation initiation factor 2 IF-2	22.7541	70.0875	16.773	65.5199	11.0783	34.2429	14.9275	20.6257
	43501	43550	-	CCNA_00041	protein translation initiation factor 2 IF-2	25.1418	74.2188	18.9103	66.9164	18.7874	37.3332	19.5206	30.026
	43551	43600	-	CCNA_00041	protein translation initiation factor 2 IF-2	30.4792	52.9379	23.2778	36.1348	22.4992	34.193	21.2679	31.76
	43601	43650	-	CCNA_00041	protein translation initiation factor 2 IF-2	36.2379	38.1422	31.1299	15.6526	27.8099	36.3363	24.8126	36.3688
	43651	43700	-	CCNA_00041	protein translation initiation factor 2 IF-2	40.5921	30.312	37.0307	15.4199	31.5217	38.8285	25.7112	41.0233
	43701	43750	-	CCNA_00041	protein translation initiation factor 2 IF-2	42.9799	28.3905	39.772	20.4822	32.7209	33.7943	26.51	41.6622
	43751	43800	-	CCNA_00041	protein translation initiation factor 2 IF-2	40.3814	26.3729	39.4003	18.5038	31.9214	32.9469	28.0078	39.4262
	43801	43850	-	CCNA_00041	protein translation initiation factor 2 IF-2	34.6227	41.8892	33.546	33.9819	26.0968	36.1868	24.4631	36.3232
	43851	43900	-	CCNA_00041	protein translation initiation factor 2 IF-2	30.6899	67.5415	24.5787	60.8648	22.6134	38.4796	20.4192	33.8591
	43901	43950	-	CCNA_00041	protein translation initiation factor 2 IF-2	26.0548	69.2709	18.3527	71.5133	17.6453	37.9812	21.3178	29.9347
	43951	44000	-	CCNA_00041	protein translation initiation factor 2 IF-2	27.3891	64.8033	19.6537	75.0627	17.9308	36.2865	23.1651	27.288
	44001	44050	-	CCNA_00041	protein translation initiation factor 2 IF-2	29.1449	49.9596	24.7646	47.947	20.4434	31.1027	23.215	26.8774
	44051	44100	-	CCNA_00041	protein translation initiation factor 2 IF-2	34.7631	31.9933	31.7339	17.5728	25.2402	27.0653	24.6129	30.0716
	44101	44150	-	CCNA_00041	protein translation initiation factor 2 IF-2	43.1203	20.224	44.9758	11.2303	34.5482	28.6105	31.3028	35.5475
	44151	44200	-	CCNA_00041	protein translation initiation factor 2 IF-2	49.5814	17.5819	52.2704	13.6742	40.0874	31.3519	33.4496	37.7378
	44201	44250	-	CCNA_00041	protein translation initiation factor 2 IF-2	52.6012	16.2849	55.244	13.3833	38.6027	22.5295	32.2014	28.2007
	44251	44300	-	CCNA_00041	protein translation initiation factor 2 IF-2	49.3707	19.7436	46.7414	18.0965	37.689	22.5295	35.4465	30.7105
	44301	44350	-	CCNA_00041	protein translation initiation factor 2 IF-2	42.3478	32.2335	39.4467	25.4864	32.207	30.2055	29.1061	36.0951
	44351	44400	-	CCNA_00041	protein translation initiation factor 2 IF-2	31.3219	48.3263	25.6009	38.2878	25.126	32.4485	20.569	30.1172
	44401	44450	-	CCNA_00041	protein translation initiation factor 2 IF-2	27.8105	62.6897	18.4456	53.7077	16.9029	30.8535	15.1771	22.6336
	44451	44500	-	CCNA_00041	protein translation initiation factor 2 IF-2	27.3189	63.9386	17.1912	63.6578	9.02252	28.1121	10.0349	15.9713
	44501	44550	-	CCNA_00041	protein translation initiation factor 2 IF-2	22.8243	55.58	17.1912	70.5241	5.31072	20.0872	4.99247	9.58276
	44551	44600	-	CCNA_00041	protein translation initiation factor 2 IF-2	15.2396	34.8756	11.848	51.8457	4.56836	13.6074	4.19368	7.30115
	44601	44650	-	CCNA_00041	protein translation initiation factor 2 IF-2	7.8656	21.5691	4.69272	28.5122	2.11287	7.67599	1.54767	2.8292
	44651	44700	-	CCNA_00041	protein translation initiation factor 2 IF-2	3.58166	7.59001	1.81204	5.29512	0.285523	1.79439	0.149774	0.775747
	44701	44750	-	CCNA_00041	protein translation initiation factor 2 IF-2	6.60148	21.2328	5.99367	13.8488	0.913673	7.17755	1.29804	2.28161
	44751	44800	-	CCNA_00041	protein translation initiation factor 2 IF-2	10.8152	41.7451	10.1753	34.5638	3.25496	15.5514	3.39488	5.1108
	44801	44850	-	CCNA_00041	protein translation initiation factor 2 IF-2	15.8717	55.532	13.7994	62.9596	5.31072	19.5389	5.84119	10.2216
	44851	44900	-	CCNA_00041	protein translation initiation factor 2 IF-2	20.2258	64.0828	19.0961	73.8408	7.42359	22.8286	7.8881	15.6062
	44901	44950	-	CCNA_00041	protein translation initiation factor 2 IF-2	21.3495	62.0171	17.981	64.3561	6.2815	22.6791	7.83818	14.7392
	44951	45000	-	CCNA_00041	protein translation initiation factor 2 IF-2	14.1159	43.1382	10.6864	40.2662	3.7118	16.6479	5.19217	9.81092
	45001	45050	-	CCNA_00041	protein translation initiation factor 2 IF-2	6.10988	21.1367	3.76347	16.0599	1.65603	7.27723	1.89714	3.42241
	45051	45100	-	CCNA_00041	protein translation initiation factor 2 IF-2	1.82594	3.0264	0.696939	1.62927	0.0571045	0.847349	0.249624	0.182529
	45101	45150	-	CCNA_00041	protein translation initiation factor 2 IF-2	0.140457	0.384304	0.0464626	0.174564	0	0.149532	0.0998494	0.0456322
	45151	45200	-	CCNA_00041	protein translation initiation factor 2 IF-2	0.9832	3.21855	0.836326	4.48049	0.171314	1.19626	0.299548	0.638851
	45201	45250	-	CCNA_00041	protein translation initiation factor 2 IF-2	4.21371	14.9398	4.41394	14.3725	0.799464	3.88784	0.998494	2.32724
	45251	45300	-	CCNA_00041	protein translation initiation factor 2 IF-2	7.374	24.1151	6.83	25.0791	1.37051	5.03425	1.14827	2.64667
	45301	45350	-	CCNA_00041	protein translation initiation factor 2 IF-2	6.25034	19.3113	4.55333	21.0641	0.913673	4.08721	0.84872	2.05345
	45351	45400	-	CCNA_00041	protein translation initiation factor 2 IF-2	7.23354	15.6124	3.29884	14.4307	0.799464	4.58565	1.04842	1.82529
	45401	45450	-	CCNA_00041	protein translation initiation factor 2 IF-2	13.9755	25.7004	9.66422	20.8314	10.1075	16.6479	7.38886	13.0964
	45451	45500	-	CCNA_00041	protein translation initiation factor 2 IF-2	22.0518	30.5042	22.1626	25.4282	22.3279	23.6759	15.7263	25.4171
	45501	45550	-	CCNA_00041	protein translation initiation factor 2 IF-2	33.0777	32.0894	36.1014	30.5488	29.4088	25.6199	20.4691	29.0221
	45551	45600	-	CCNA_00041	protein translation initiation factor 2 IF-2	42.2074	27.8621	45.4404	25.5446	30.8365	27.3146	23.3648	31.76
	45601	45650	-	CCNA_00041	protein translation initiation factor 2 IF-2	47.8959	12.8262	51.8058	9.8338	37.0037	23.6759	30.1545	29.524
	45651	45700				56.6744	7.54197	57.1954	6.05157	44.5986	17.8442	33.2998	23.6375
	45701	45750				54.4974	9.51153	52.8744	7.68084	45.0555	19.1401	31.6023	23.82
	45751	45800				54.4974	11.1448	49.4362	10.5321	48.596	20.4859	34.3981	24.5957
	45801	45850				56.0424	16.0927	53.6178	12.8596	49.2241	34.0933	35.1969	36.8252
	45851	45900	-	CCNA_00042	RNA-binding protein, YlxR family	66.5767	21.0887	62.7245	13.5578	48.596	36.8846	35.9458	41.6165
	45901	45950	-	CCNA_00042	RNA-binding protein, YlxR family	71.5629	19.8878	63.886	11.2303	46.2547	30.056	35.2468	37.8291
	45951	46000	-	CCNA_00042	RNA-binding protein, YlxR family	77.9537	23.0102	65.791	14.547	44.77	31.2024	30.2544	39.2893
	46001	46050	-	CCNA_00042	RNA-binding protein, YlxR family	77.6026	35.5962	61.9346	20.4822	44.8271	36.6852	32.4511	45.4496
	46051	46100	-	CCNA_00042	RNA-binding protein, YlxR family	59.1325	49.287	46.9737	36.7749	39.6306	42.517	32.1016	46.3167
	46101	46150	-	CCNA_00042	RNA-binding protein, YlxR family	39.1173	54.7153	34.8934	42.1864	32.3783	42.9157	25.1121	40.7039
	46151	46200	-	CCNA_00042	RNA-binding protein, YlxR family	28.0212	42.7539	30.2007	34.0983	24.4978	39.327	20.1696	32.9008
	46201	46250	-	CCNA_00042	RNA-binding protein, YlxR family	28.5128	53.082	27.0412	43.5829	23.6413	40.5731	20.2694	33.5397
	46251	46300	-	CCNA_00042	RNA-binding protein, YlxR family	27.1785	61.1044	21.1869	49.6345	21.4713	45.8067	21.7672	39.0611
	46301	46350	-	CCNA_00042	RNA-binding protein, YlxR family	30.4792	57.5976	23.8353	36.8331	22.4992	42.7164	23.3148	38.4679
	46351	46400	-	CCNA_00042	RNA-binding protein, YlxR family	30.9708	50.3919	27.1806	31.5962	26.1539	41.3207	25.0123	39.5631
	46401	46450	-	CCNA_00042	RNA-binding protein, YlxR family	34.7631	66.6288	29.5502	40.0916	29.2375	47.6011	28.507	44.6283
	46451	46500	-	CCNA_00042	RNA-binding protein, YlxR family	38.2043	61.4407	35.4045	40.2662	34.0914	48.7475	29.4057	48.7808
	46501	46550	-	CCNA_00042	RNA-binding protein, YlxR family	42.1371	54.5712	43.6284	33.3418	37.3464	42.4671	27.858	44.9477
	46551	46600				39.0471	37.854	45.2546	36.0767	39.859	37.5824	31.7521	43.7613
	46601	46650	-	nusA	N utilization substance protein A NusA	37.6425	25.5082	37.1236	34.0401	41.4579	30.1557	33.2998	36.5057
	46651	46700	-	nusA	N utilization substance protein A NusA	33.3586	28.3424	29.5502	36.1348	33.9772	27.8628	28.0577	30.9843
	46701	46750	-	nusA	N utilization substance protein A NusA	31.4624	40.0637	27.6452	45.5031	30.8365	31.9501	23.0153	36.4145
	46751	46800	-	nusA	N utilization substance protein A NusA	36.5189	43.2823	27.8775	35.553	38.7169	39.7257	28.2075	45.6322
	46801	46850	-	nusA	N utilization substance protein A NusA	39.5387	43.7627	31.641	32.4108	41.6863	41.1712	33.4496	48.507
	46851	46900	-	nusA	N utilization substance protein A NusA	42.0669	42.9941	32.942	25.5446	41.2295	40.8721	32.5509	52.2945
	46901	46950	-	nusA	N utilization substance protein A NusA	41.8562	42.5617	30.3401	23.1589	42.3716	41.7195	31.7521	53.8003
	46951	47000	-	nusA	N utilization substance protein A NusA	41.3646	39.1991	33.3137	21.7042	42.7713	42.7662	32.1515	50.7886
	47001	47050	-	nusA	N utilization substance protein A NusA	44.1738	24.4514	38.1458	17.8056	42.9426	38.7288	34.8974	47.3206
	47051	47100	-	nusA	N utilization substance protein A NusA	48.3875	14.6516	45.0687	21.2387	42.3145	28.3114	33.799	39.9738
	47101	47150	-	nusA	N utilization substance protein A NusA	43.4013	15.4683	42.6526	15.1289	40.6584	29.5077	32.1016	38.2854
	47151	47200	-	nusA	N utilization substance protein A NusA	41.5051	22.77	38.6569	23.1007	42.2574	33.5451	33.9488	40.8408
	47201	47250	-	nusA	N utilization substance protein A NusA	37.9234	27.5258	32.1986	27.6394	43.7992	33.2958	33.0502	42.4379
	47251	47300	-	nusA	N utilization substance protein A NusA	38.4853	27.6699	33.9641	34.6801	37.4035	32.3986	28.9064	38.4223
	47301	47350	-	nusA	N utilization substance protein A NusA	37.7127	23.2985	38.2852	25.6028	35.8046	28.1619	30.6038	32.262
	47351	47400	-	nusA	N utilization substance protein A NusA	37.0105	11.2409	38.7033	16.8746	38.4885	19.9376	32.8005	23.5918
	47401	47450	-	nusA	N utilization substance protein A NusA	36.7998	21.2809	36.4267	28.745	34.7196	22.9781	29.9548	27.3337
	47451	47500	-	nusA	N utilization substance protein A NusA	35.8166	40.0637	28.7139	46.5505	34.3769	34.3924	30.8035	36.5514
	47501	47550	-	nusA	N utilization substance protein A NusA	38.4853	50.6801	30.4795	60.8648	37.9745	36.5855	32.1515	38.0572
	47551	47600	-	nusA	N utilization substance protein A NusA	41.8562	42.946	40.1437	59.8174	34.6054	31.5513	31.2029	34.7717
	47601	47650	-	nusA	N utilization substance protein A NusA	48.6684	42.5137	66.3486	56.0352	36.2614	36.3363	31.852	40.0651
	47651	47700	-	nusA	N utilization substance protein A NusA	50.3539	38.8147	72.2958	48.0634	40.8869	36.8348	33.0002	42.4836
	47701	47750	-	nusA	N utilization substance protein A NusA	47.615	27.0935	59.565	29.2105	41.6863	36.137	34.1485	42.301
	47751	47800	-	nusA	N utilization substance protein A NusA	45.5081	24.1631	46.3232	22.5188	41.6863	37.5824	35.6962	47.3662
	47801	47850	-	nusA	N utilization substance protein A NusA	47.615	18.3505	45.1152	19.2603	45.9692	31.9501	38.442	48.4614
	47851	47900	-	nusA	N utilization substance protein A NusA	49.7218	16.3329	43.8607	23.9735	43.5137	28.461	41.3377	40.9777
	47901	47950	-	nusA	N utilization substance protein A NusA	48.247	18.1584	45.0687	27.1157	39.1166	28.461	51.722	42.301
	47951	48000	-	nusA	N utilization substance protein A NusA	46.6318	22.0014	47.4848	33.3418	42.5429	30.9033	86.2699	45.8147
	48001	48050	-	nusA	N utilization substance protein A NusA	45.789	23.2504	46.2767	32.7599	44.0276	31.2522	140.638	43.0768
	48051	48100	-	nusA	N utilization substance protein A NusA	43.5417	21.9534	38.4246	28.1049	41.7434	27.3644	151.671	40.202
	48101	48150	-	nusA	N utilization substance protein A NusA	41.9967	30.6002	39.4932	39.2188	42.1432	31.7507	148.177	44.9021
	48151	48200	-	nusA	N utilization substance protein A NusA	43.8226	30.6002	43.396	39.6843	43.9705	31.8005	141.786	40.5214
	48201	48250	-	nusA	N utilization substance protein A NusA	45.0165	26.3729	45.301	26.8247	45.341	34.6416	111.332	41.2971
	48251	48300	-	nusA	N utilization substance protein A NusA	46.4211	28.2944	49.9937	30.5488	43.2281	27.1152	74.8871	32.7639
	48301	48350	-	CCNA_00044	ribosome maturation protein RimP	44.8761	28.9189	46.7414	29.0941	44.5986	30.6541	47.3286	31.3037
	48351	48400	-	CCNA_00044	ribosome maturation protein RimP	41.9967	24.2112	41.7234	23.9153	42.5429	31.4516	40.0396	35.228
	48401	48450	-	CCNA_00044	ribosome maturation protein RimP	37.6425	27.6219	31.1764	23.508	38.4314	28.2616	35.5464	36.232
	48451	48500	-	CCNA_00044	ribosome maturation protein RimP	36.7998	39.2951	30.1542	27.2902	41.2295	42.5668	35.796	47.5031
	48501	48550	-	CCNA_00044	ribosome maturation protein RimP	37.2211	35.308	32.4773	22.4024	43.0568	37.7818	34.2483	49.4197
	48551	48600	-	CCNA_00044	ribosome maturation protein RimP	38.6257	29.2071	35.962	17.8638	38.1458	34.6416	30.6538	43.3506
	48601	48650	-	CCNA_00044	ribosome maturation protein RimP	41.3646	27.4297	38.3781	16.1181	41.1153	37.0341	30.7536	43.3506
	48651	48700	-	CCNA_00044	ribosome maturation protein RimP	49.3707	25.4121	45.0222	15.6526	46.0263	35.1899	32.0517	44.7652
	48701	48750	-	CCNA_00044	ribosome maturation protein RimP	54.8485	25.1239	48.5069	17.631	42.4858	36.6852	31.6023	43.7156
	48751	48800	-	CCNA_00044	ribosome maturation protein RimP	57.447	18.1103	49.9937	12.8596	42.2003	28.6603	33.3996	38.2398
	48801	48850	-	CCNA_00044	ribosome maturation protein RimP	65.0316	14.6516	60.0296	17.5728	44.8271	23.7258	33.8989	31.5318
	48851	48900				90.4544	20.7044	90.0909	24.6718	49.6238	30.7538	36.1954	41.5709
	48901	48950				109.627	19.2152	125.96	20.6568	54.1351	29.1089	40.6387	40.6126
	48951	49000				101.199	12.3938	129.677	17.8056	53.8496	22.8784	41.088	32.3076
	49001	49050				73.2484	15.9486	94.923	24.439	48.5389	26.4672	37.5933	35.6844
	49051	49100				58.7111	19.3113	67.6495	21.9369	46.5402	24.2741	34.6477	28.4288
	49101	49150	+	CCNA_00045	inorganic pyrophosphatase	62.0118	17.1015	69.6474	17.1655	46.9399	21.732	37.8929	29.8434
	49151	49200	+	CCNA_00045	inorganic pyrophosphatase	59.8347	15.2761	69.508	16.5254	46.7686	27.3146	38.1425	38.5136
	49201	49250	+	CCNA_00045	inorganic pyrophosphatase	51.2668	15.9967	56.4056	14.2561	46.0263	23.4766	35.2468	32.9008
	49251	49300	+	CCNA_00045	inorganic pyrophosphatase	38.2746	22.3857	39.9114	18.3293	42.8855	27.4142	33.2499	35.8213
	49301	49350	+	CCNA_00045	inorganic pyrophosphatase	31.1815	32.2335	32.9884	27.1157	36.9466	30.2554	28.2574	37.099
	49351	49400	+	CCNA_00045	inorganic pyrophosphatase	35.5357	31.1287	33.546	26.8247	36.9466	30.1058	28.4072	37.0077
	49401	49450	+	CCNA_00045	inorganic pyrophosphatase	38.2746	22.0975	42.2345	19.8422	38.4885	29.0092	30.5539	37.7378
	49451	49500	+	CCNA_00045	inorganic pyrophosphatase	45.2272	14.8438	51.2482	19.6094	39.0595	24.4236	31.0532	32.1707
	49501	49550	+	CCNA_00045	inorganic pyrophosphatase	52.3905	15.3722	55.4763	23.9735	41.3437	21.5825	33.4496	24.322
	49551	49600	+	CCNA_00045	inorganic pyrophosphatase	51.8287	13.4026	49.8079	22.6934	44.6558	23.7756	35.2468	29.9803
	49601	49650	+	CCNA_00045	inorganic pyrophosphatase	58.4302	15.6604	57.753	22.8098	45.5123	23.1775	35.1969	29.0677
	49651	49700	-	CCNA_00046	hypothetical protein	57.166	13.7869	60.3084	12.8014	43.9134	25.3208	35.0471	31.4406
	49701	49750	-	CCNA_00046	hypothetical protein	60.4668	13.5948	65.2335	13.7324	48.2533	25.4703	36.445	35.4106
	49751	49800	-	CCNA_00046	hypothetical protein	56.7447	11.6252	57.2884	14.3143	48.8244	26.1183	36.3452	37.099
	49801	49850	-	CCNA_00046	hypothetical protein	48.1066	12.2497	44.8364	12.8596	42.9426	26.1183	33.6992	38.2854
	49851	49900	-	CCNA_00046	hypothetical protein	48.7386	17.7741	46.2303	14.547	42.2003	28.5607	31.852	39.6087
	49901	49950	-	CCNA_00046	hypothetical protein	48.247	18.5427	47.1131	16.4673	45.1697	33.4952	33.9488	42.9399
	49951	50000	-	CCNA_00046	hypothetical protein	46.702	13.835	47.4383	16.7582	44.3131	22.0311	33.3497	29.4328
	50001	50050	-	CCNA_00046	hypothetical protein	43.1906	20.4162	45.0222	23.799	40.6013	21.6822	32.0017	29.524
	50051	50100				39.4685	22.0495	41.1658	23.9153	38.5456	28.9594	31.7022	38.1941
	50101	50150	-	CCNA_00047	tRNA m7-G46 methyltransferase	34.2715	19.9358	34.3358	23.2171	36.8324	24.7725	29.7551	31.6687
	50151	50200	-	CCNA_00047	tRNA m7-G46 methyltransferase	34.3418	31.0806	30.2936	27.0575	35.7474	34.5419	30.1545	38.5136
	50201	50250	-	CCNA_00047	tRNA m7-G46 methyltransferase	32.3754	45.8283	28.8997	43.1756	31.7501	38.5295	28.2075	40.202
	50251	50300	-	CCNA_00047	tRNA m7-G46 methyltransferase	31.954	59.4231	32.0127	58.8864	34.3769	42.0684	27.4586	41.434
	50301	50350	-	CCNA_00047	tRNA m7-G46 methyltransferase	31.7433	76.0442	34.7075	71.6878	37.6319	49.4453	32.2514	48.7352
	50351	50400	-	CCNA_00047	tRNA m7-G46 methyltransferase	31.8135	76.957	31.641	67.731	37.5748	50.8908	35.8959	47.138
	50401	50450	-	CCNA_00047	tRNA m7-G46 methyltransferase	31.1815	71.0963	26.112	59.5265	33.1777	46.0061	34.0486	40.9321
	50451	50500	-	CCNA_00047	tRNA m7-G46 methyltransferase	28.0914	63.5543	22.1626	56.2098	29.8086	41.7693	29.156	38.2854
	50501	50550	-	CCNA_00047	tRNA m7-G46 methyltransferase	32.5861	71.3365	22.5343	47.307	28.8949	43.0653	28.507	40.9321
	50551	50600	-	CCNA_00047	tRNA m7-G46 methyltransferase	35.6059	73.8345	24.1605	52.3112	27.5815	44.6603	26.9593	43.4875
	50601	50650	-	CCNA_00047	tRNA m7-G46 methyltransferase	36.7295	70.0875	25.7403	52.7185	28.8949	46.1556	27.8081	44.2632
	50651	50700	-	CCNA_00047	tRNA m7-G46 methyltransferase	36.1677	54.1869	29.4108	44.9213	30.6651	44.9095	30.504	42.6205
	50701	50750	-	CCNA_00047	tRNA m7-G46 methyltransferase	37.2914	54.331	31.4552	44.1648	31.0649	40.8223	31.3028	41.4797
	50751	50800	-	CCNA_00047	tRNA m7-G46 methyltransferase	37.7127	48.9508	36.6125	41.3136	35.9759	41.1214	35.5963	41.8447
	50801	50850	-	CCNA_00047	tRNA m7-G46 methyltransferase	39.8196	25.3161	46.5555	18.2711	39.4021	31.2522	36.8944	32.9921
	50851	50900				38.2043	5.23615	44.093	8.43728	37.9174	17.6946	36.3951	21.7666
	50901	50950	-	metK	S-adenosylmethionine synthetase	40.4517	14.5075	44.9758	13.907	36.4898	20.785	35.5464	22.451
	50951	51000	-	metK	S-adenosylmethionine synthetase	41.3646	37.4216	38.3781	30.2578	36.604	35.5887	35.4965	36.597
	51001	51050	-	metK	S-adenosylmethionine synthetase	36.87	56.2045	28.3886	43.9321	36.1472	38.9282	31.0032	40.0194
	51051	51100	-	metK	S-adenosylmethionine synthetase	35.6059	50.3439	32.1056	36.4258	31.9214	38.8784	29.7551	41.069
	51101	51150	-	metK	S-adenosylmethionine synthetase	36.2379	43.1382	37.3559	35.4948	29.1804	36.9345	26.4102	39.9282
	51151	51200	-	metK	S-adenosylmethionine synthetase	39.8196	46.5489	37.6347	38.1132	25.9255	37.2834	22.1166	37.7834
	51201	51250	-	metK	S-adenosylmethionine synthetase	31.3922	50.9203	28.5745	43.2338	22.0424	34.9407	18.3723	32.4901
	51251	51300	-	metK	S-adenosylmethionine synthetase	24.8609	57.3574	18.2133	50.9728	13.7051	33.5451	13.5296	19.9869
	51301	51350	-	metK	S-adenosylmethionine synthetase	26.125	58.5584	17.1447	51.8457	13.2483	33.9937	13.3299	18.2985
	51351	51400	-	metK	S-adenosylmethionine synthetase	31.6029	31.2728	21.5122	29.385	19.9295	25.4703	16.4752	22.3141
	51401	51450	-	metK	S-adenosylmethionine synthetase	36.5891	19.4074	30.2936	17.8056	25.8113	23.7756	20.7188	29.159
	51451	51500	-	metK	S-adenosylmethionine synthetase	38.9769	22.8661	34.4288	18.6784	30.4938	28.5108	25.6613	35.0455
	51501	51550	-	metK	S-adenosylmethionine synthetase	39.8196	27.3337	34.5217	24.5554	33.9201	33.7444	27.4087	39.1068
	51551	51600	-	metK	S-adenosylmethionine synthetase	44.3142	34.059	36.566	34.0983	39.6306	38.7288	27.7082	44.1263
	51601	51650	-	metK	S-adenosylmethionine synthetase	43.9631	33.6747	34.9399	28.9195	39.5163	39.5263	31.0032	44.2176
	51651	51700	-	metK	S-adenosylmethionine synthetase	40.3112	29.4954	32.245	20.424	36.3756	34.9407	29.7052	40.6583
	51701	51750	-	metK	S-adenosylmethionine synthetase	43.0501	30.8885	36.8448	21.9951	37.3464	34.841	30.2544	39.8369
	51751	51800	-	metK	S-adenosylmethionine synthetase	41.2944	24.8357	40.0972	21.646	35.519	28.9096	31.5025	32.5814
	51801	51850	-	metK	S-adenosylmethionine synthetase	46.4211	14.8438	43.3496	18.3293	40.0874	19.7383	31.6023	24.2307
	51851	51900	-	metK	S-adenosylmethionine synthetase	44.5951	16.4771	39.2609	20.0749	43.2281	25.4703	33.0502	30.9843
	51901	51950	-	metK	S-adenosylmethionine synthetase	46.3508	31.0806	34.9863	29.0359	42.2574	29.4578	34.9473	35.5018
	51951	52000	-	metK	S-adenosylmethionine synthetase	45.8592	38.6706	34.754	31.4798	44.9413	30.6043	41.9368	37.9203
	52001	52050	-	metK	S-adenosylmethionine synthetase	45.789	28.0062	33.0349	27.4648	46.9399	27.6635	50.7235	37.1446
	52051	52100	-	metK	S-adenosylmethionine synthetase	53.9355	15.18	41.2123	23.508	54.4206	18.9906	73.589	24.322
	52101	52150	-	metK	S-adenosylmethionine synthetase	73.1782	19.4074	65.1405	27.4648	58.1324	20.785	108.836	26.7405
	52151	52200				69.9476	18.975	68.4858	26.7084	60.8163	19.489	137.892	25.0064
	52201	52250	-	hipB	HTH transcriptional regulator	62.363	19.4074	60.6337	26.4174	65.6131	14.2056	145.231	16.3363
	52251	52300	-	hipB	HTH transcriptional regulator	57.0958	18.7348	51.1553	22.8098	57.2759	25.6697	131.951	31.1668
	52301	52350	-	hipB	HTH transcriptional regulator	52.3905	15.5643	46.4161	19.9585	50.4233	22.5794	111.182	29.9347
	52351	52400	-	hipB	HTH transcriptional regulator	45.9997	14.6036	46.0909	22.2861	48.6531	24.2242	80.2789	34.1785
	52401	52450	-	hipB	HTH transcriptional regulator	43.9631	17.0055	46.6484	26.1847	49.9094	23.9252	56.8642	33.5397
	52451	52500	-	hipB	HTH transcriptional regulator	45.4379	22.8661	45.5798	30.4324	49.2812	24.0747	47.4784	36.0494
	52501	52550	-	hipB	HTH transcriptional regulator	51.5478	22.1936	49.9008	30.1415	47.1684	23.8753	42.7855	33.6765
	52551	52600	-	hipB	HTH transcriptional regulator	55.4103	22.3377	50.2725	27.8721	48.1391	24.1744	43.3846	31.8969
	52601	52650	-	hipB	HTH transcriptional regulator	63.908	18.1103	61.3771	20.1913	49.9094	29.1588	45.781	37.6465
	52651	52700	-	hipB	HTH transcriptional regulator	74.5125	9.17527	84.1437	14.6634	66.8694	18.0436	58.9112	20.9908
	52701	52750	-	CCNA_00050	apolipoprotein N-acyltransferase	89.12	2.69013	116.993	10.1247	78.8043	6.97817	65.5012	5.43023
	52751	52800	-	CCNA_00050	apolipoprotein N-acyltransferase	116.65	2.54602	167.405	10.7066	73.4364	8.42365	58.1623	9.49149
	52801	52850	-	CCNA_00050	apolipoprotein N-acyltransferase	126.973	2.44994	173.305	8.14634	68.297	11.0155	56.6146	12.2751
	52851	52900	-	CCNA_00050	apolipoprotein N-acyltransferase	102.323	17.5339	115.971	14.4889	59.7313	22.6292	51.5722	19.85
	52901	52950	-	CCNA_00050	apolipoprotein N-acyltransferase	62.7141	34.3952	49.9937	26.7666	44.8271	31.3021	40.4889	31.4862
	52951	53000	-	CCNA_00050	apolipoprotein N-acyltransferase	48.8088	44.195	30.5724	40.0916	34.6625	31.1525	33.9488	36.9621
	53001	53050	-	CCNA_00050	apolipoprotein N-acyltransferase	39.1173	29.063	32.338	32.6436	27.2389	30.3052	29.206	38.1941
	53051	53100	-	CCNA_00050	apolipoprotein N-acyltransferase	40.8028	16.381	37.1701	23.4498	30.0941	25.1214	28.2574	33.4484
	53101	53150	-	CCNA_00050	apolipoprotein N-acyltransferase	47.9661	19.2633	42.2345	28.2794	35.4619	27.9625	29.3557	35.9582
	53151	53200	-	CCNA_00050	apolipoprotein N-acyltransferase	46.3508	20.8005	46.9737	27.0575	40.3158	28.2616	32.3013	36.232
	53201	53250	-	CCNA_00050	apolipoprotein N-acyltransferase	46.7722	12.5379	51.0624	13.2669	42.5429	23.5264	36.495	34.4523
	53251	53300	-	CCNA_00050	apolipoprotein N-acyltransferase	50.7752	10.04	52.9673	14.3725	42.4287	22.4797	35.3467	34.0872
	53301	53350	-	CCNA_00050	apolipoprotein N-acyltransferase	47.1936	9.60761	47.2524	13.0923	39.2879	19.7881	30.3542	31.7144
	53351	53400	-	CCNA_00050	apolipoprotein N-acyltransferase	42.4181	18.1584	40.6083	19.784	37.6319	28.3114	28.7566	38.5592
	53401	53450	-	CCNA_00050	apolipoprotein N-acyltransferase	38.415	27.766	31.4552	28.0467	36.5469	32.6977	27.3088	41.2971
	53451	53500	-	CCNA_00050	apolipoprotein N-acyltransferase	38.2746	24.2112	35.9156	31.3052	37.0037	29.8068	28.0078	40.7039
	53501	53550	-	CCNA_00050	apolipoprotein N-acyltransferase	43.1203	14.6516	39.6326	20.4822	33.9772	24.922	26.4102	34.361
	53551	53600	-	CCNA_00050	apolipoprotein N-acyltransferase	45.5081	10.5203	45.301	13.4997	29.1233	22.3301	21.6673	28.2463
	53601	53650	-	CCNA_00050	apolipoprotein N-acyltransferase	37.9234	10.7605	38.8892	8.72822	24.1552	18.7912	19.6204	25.3715
	53651	53700	-	CCNA_00050	apolipoprotein N-acyltransferase	24.9311	11.2409	23.2313	7.73903	16.5603	13.8068	13.9789	17.1577
	53701	53750	-	CCNA_00050	apolipoprotein N-acyltransferase	14.8885	23.3465	7.89864	28.9195	7.82332	14.3551	8.43727	9.62839
	53751	53800	-	CCNA_00050	apolipoprotein N-acyltransferase	17.2762	35.5001	10.2682	56.4425	7.5949	19.5887	8.83667	12.0469
	53801	53850	-	CCNA_00050	apolipoprotein N-acyltransferase	19.9449	37.6618	17.3305	58.77	9.53646	17.8442	10.8337	13.279
	53851	53900	-	CCNA_00050	apolipoprotein N-acyltransferase	20.9281	43.6666	18.8173	62.6687	9.65067	19.9875	11.4328	12.8683
	53901	53950	-	CCNA_00050	apolipoprotein N-acyltransferase	19.1022	59.7593	15.9831	72.5606	8.62279	28.1121	11.6824	15.9256
	53951	54000	-	CCNA_00050	apolipoprotein N-acyltransferase	20.7877	70.3277	13.9852	69.4185	9.42225	32.9469	12.8306	21.1733
	54001	54050	-	CCNA_00050	apolipoprotein N-acyltransferase	23.035	64.2749	17.0518	48.4707	12.9627	31.7507	12.2316	24.322
	54051	54100	-	CCNA_00050	apolipoprotein N-acyltransferase	26.7571	62.1612	22.999	40.8481	11.1354	27.7133	11.0334	24.4588
	54101	54150	-	CCNA_00050	apolipoprotein N-acyltransferase	23.8075	53.8987	23.5565	35.6693	13.5338	27.8628	12.0818	25.3259
	54151	54200	-	CCNA_00050	apolipoprotein N-acyltransferase	17.9785	46.5489	15.7508	33.5746	11.6493	25.2211	10.4842	19.2111
	54201	54250	-	CCNA_00050	apolipoprotein N-acyltransferase	13.835	41.649	6.55122	34.331	4.62547	18.0934	5.99096	9.03517
	54251	54300	-	CCNA_00050	apolipoprotein N-acyltransferase	13.5541	43.2342	8.78143	41.0227	5.13941	20.2367	6.98946	11.6362
	54301	54350	-	corC	magnesium and cobalt efflux protein CorC	16.4335	59.5191	16.4013	70.7568	9.07962	27.5139	11.8322	20.2151
	54351	54400	-	corC	magnesium and cobalt efflux protein CorC	19.4533	64.0347	18.1204	72.3279	10.6214	29.408	14.0788	23.9113
	54401	54450	-	corC	magnesium and cobalt efflux protein CorC	19.8045	61.3926	16.7265	72.9098	11.3638	30.9033	14.0288	25.3259
	54451	54500	-	corC	magnesium and cobalt efflux protein CorC	17.4167	62.0652	14.7286	77.3321	9.93619	32.1494	13.8791	22.5423
	54501	54550	-	corC	magnesium and cobalt efflux protein CorC	19.5938	65.7641	14.5428	75.7028	11.0783	34.7912	16.575	20.4888
	54551	54600	-	corC	magnesium and cobalt efflux protein CorC	25.493	66.0523	15.7044	59.8756	16.7887	36.1868	20.2195	25.3259
	54601	54650	-	corC	magnesium and cobalt efflux protein CorC	28.6533	46.8371	20.1648	32.5854	24.8976	31.6011	21.4676	28.5201
	54651	54700	-	corC	magnesium and cobalt efflux protein CorC	36.6593	39.9196	28.0634	29.7923	31.2933	29.1089	25.5115	33.4028
	54701	54750	-	corC	magnesium and cobalt efflux protein CorC	38.6257	44.8195	31.8269	34.9711	36.8895	35.0404	29.855	42.1641
	54751	54800	-	corC	magnesium and cobalt efflux protein CorC	38.6257	55.4839	29.0391	36.193	39.345	40.6728	30.4541	49.5109
	54801	54850	-	corC	magnesium and cobalt efflux protein CorC	40.3814	44.0029	30.5724	29.9087	37.118	43.5139	30.5539	50.2867
	54851	54900	-	corC	magnesium and cobalt efflux protein CorC	36.5891	28.7748	30.8512	25.4282	36.0901	33.5451	29.6553	40.7495
	54901	54950	-	corC	magnesium and cobalt efflux protein CorC	33.7799	23.9229	32.8955	21.5296	31.693	25.9189	27.6084	34.6348
	54951	55000	-	corC	magnesium and cobalt efflux protein CorC	28.5128	23.3945	29.4108	21.5878	25.0118	27.8628	22.516	31.8056
	55001	55050	-	corC	magnesium and cobalt efflux protein CorC	24.5098	20.6083	24.6716	20.3077	19.8724	19.8379	17.873	24.5501
	55051	55100	-	corC	magnesium and cobalt efflux protein CorC	20.7877	18.927	13.5206	13.1505	12.9056	15.9003	11.4827	15.2868
	55101	55150	-	corC	magnesium and cobalt efflux protein CorC	19.664	24.3073	10.6864	22.2279	8.62279	13.6573	8.6869	11.4993
	55151	55200	-	corC	magnesium and cobalt efflux protein CorC	20.4365	24.3073	19.1426	21.8206	16.389	19.3893	14.6279	20.8995
	55201	55250	-	corC	magnesium and cobalt efflux protein CorC	32.3051	19.2633	32.4309	13.3833	24.8976	24.9719	20.7188	27.1511
	55251	55300	-	CCNA_00052	metal-dependent hydrolase/metalloproteinase	36.87	13.7389	38.6104	11.8704	31.6359	27.2647	26.7596	35.4562
	55301	55350	-	CCNA_00052	metal-dependent hydrolase/metalloproteinase	40.3814	13.2105	42.8385	16.9328	40.43	21.9812	31.5025	31.3493
	55351	55400	-	CCNA_00052	metal-dependent hydrolase/metalloproteinase	42.699	18.2545	42.0486	22.9261	41.515	23.3769	31.1031	31.3949
	55401	55450	-	CCNA_00052	metal-dependent hydrolase/metalloproteinase	46.0699	20.224	43.2567	24.0899	37.7461	27.6136	31.3028	36.3232
	55451	55500	-	CCNA_00052	metal-dependent hydrolase/metalloproteinase	42.699	13.4507	42.0951	23.508	39.1166	22.3301	33.0502	28.8852
	55501	55550	-	CCNA_00052	metal-dependent hydrolase/metalloproteinase	41.9265	6.91748	38.3781	15.769	36.4898	17.5451	31.153	22.086
	55551	55600	-	CCNA_00052	metal-dependent hydrolase/metalloproteinase	32.5861	12.3458	31.2693	14.3725	32.6067	22.0809	30.1545	21.5384
	55601	55650	-	CCNA_00052	metal-dependent hydrolase/metalloproteinase	27.5998	22.1455	27.2271	23.1589	27.0104	25.8192	26.9593	22.7705
	55651	55700	-	CCNA_00052	metal-dependent hydrolase/metalloproteinase	29.6365	21.8093	29.4108	22.1115	31.122	15.7507	30.5539	14.6023
	55701	55750	-	phoH	phosphate starvation-inducible protein PhoH	34.412	25.0759	34.2894	21.646	31.6359	18.4423	31.3028	17.1121
	55751	55800	-	phoH	phosphate starvation-inducible protein PhoH	34.6227	37.4216	30.5259	27.8721	31.8643	31.1027	28.1575	30.0716
	55801	55850	-	phoH	phosphate starvation-inducible protein PhoH	32.5861	48.2302	24.9039	31.247	34.8909	32.9968	29.5055	32.2163
	55851	55900	-	phoH	phosphate starvation-inducible protein PhoH	28.583	48.2302	20.0254	33.8655	33.2348	35.788	25.0123	34.1785
	55901	55950	-	phoH	phosphate starvation-inducible protein PhoH	31.4624	41.1206	21.8374	35.7857	27.7528	33.7943	22.7157	33.0377
	55951	56000	-	phoH	phosphate starvation-inducible protein PhoH	35.325	40.5922	27.6452	35.0875	32.8351	35.1899	30.1545	36.7795
	56001	56050	-	phoH	phosphate starvation-inducible protein PhoH	35.4654	43.2823	28.2028	31.1889	33.5775	38.4796	28.0078	37.2359
	56051	56100	-	phoH	phosphate starvation-inducible protein PhoH	36.3784	42.1774	32.6632	32.1781	31.8643	35.4391	25.4616	33.7222
	56101	56150	-	phoH	phosphate starvation-inducible protein PhoH	42.5585	29.7836	36.7984	29.9669	30.6651	28.1619	27.6583	26.7861
	56151	56200	-	phoH	phosphate starvation-inducible protein PhoH	39.1875	40.7363	34.2894	39.0443	25.4115	33.9438	28.2574	28.7483
	56201	56250	-	phoH	phosphate starvation-inducible protein PhoH	34.5525	64.0347	28.8068	75.3537	24.7834	37.6323	24.8625	33.5397
	56251	56300	-	phoH	phosphate starvation-inducible protein PhoH	29.5662	58.5584	26.4837	81.5798	18.7874	35.3394	19.8201	29.3415
	56301	56350	-	phoH	phosphate starvation-inducible protein PhoH	28.1617	43.6666	25.508	79.3687	12.5059	29.6074	15.0773	22.7248
	56351	56400	-	phoH	phosphate starvation-inducible protein PhoH	22.122	38.4785	20.5365	65.2289	12.2204	24.5233	13.28	18.4354
	56401	56450	-	phoH	phosphate starvation-inducible protein PhoH	16.8549	44.6754	13.1489	59.2355	8.39437	21.433	9.73532	13.1421
	56451	56500	-	phoH	phosphate starvation-inducible protein PhoH	11.9389	36.653	5.85428	44.7467	2.85523	16.7975	4.59307	7.75747
	56501	56550	-	phoH	phosphate starvation-inducible protein PhoH	13.9755	35.4521	8.73496	58.3627	5.88177	19.1401	7.8881	11.5906
	56551	56600	-	phoH	phosphate starvation-inducible protein PhoH	24.58	54.6673	16.8659	86.7004	12.1062	29.408	15.6764	23.5006
	56601	56650	-	phoH	phosphate starvation-inducible protein PhoH	29.1449	50.7762	21.4657	62.0286	17.474	34.3426	18.0727	30.6192
	56651	56700	-	phoH	phosphate starvation-inducible protein PhoH	29.0746	48.9508	27.1806	32.2362	22.385	36.9843	21.7672	34.361
	56701	56750	-	CCNA_00054	tRNA 2-methylthioadenosine synthase	34.412	52.1693	30.3401	31.1307	27.5815	37.5824	25.4616	37.3728
	56751	56800	-	CCNA_00054	tRNA 2-methylthioadenosine synthase	34.0609	55.1957	30.0148	32.4108	31.3504	38.2802	25.2619	41.1146
	56801	56850	-	CCNA_00054	tRNA 2-methylthioadenosine synthase	32.867	57.3574	30.5724	30.1415	33.0064	45.0092	28.0577	44.172
	56851	56900	-	CCNA_00054	tRNA 2-methylthioadenosine synthase	33.1479	46.5008	30.4795	25.3119	36.4327	45.5575	29.6553	44.7652
	56901	56950	-	CCNA_00054	tRNA 2-methylthioadenosine synthase	34.7631	51.737	28.9926	32.1199	36.1472	44.4609	30.8035	44.9021
	56951	57000	-	CCNA_00054	tRNA 2-methylthioadenosine synthase	34.6227	54.4271	26.8554	40.3244	35.1193	45.5575	31.9518	43.4875
	57001	57050	-	CCNA_00054	tRNA 2-methylthioadenosine synthase	31.954	47.8459	28.3886	36.0185	34.0914	42.8659	30.3542	42.6205
	57051	57100	-	CCNA_00054	tRNA 2-methylthioadenosine synthase	34.3418	41.9372	31.3622	34.4474	36.2614	43.8129	30.6538	46.8186
	57101	57150	-	CCNA_00054	tRNA 2-methylthioadenosine synthase	39.6089	31.513	38.5639	29.5014	43.0568	32.7476	34.0986	38.5592
	57151	57200	-	CCNA_00054	tRNA 2-methylthioadenosine synthase	45.5783	23.4426	43.9536	19.493	44.4844	27.6136	33.15	35.9582
	57201	57250	-	CCNA_00054	tRNA 2-methylthioadenosine synthase	46.702	27.1415	44.9293	16.5836	40.5442	35.2896	32.7007	46.3167
	57251	57300	-	CCNA_00054	tRNA 2-methylthioadenosine synthase	45.5783	28.9189	43.5354	16.5836	39.5734	35.8379	31.6023	46.5448
	57301	57350	-	CCNA_00054	tRNA 2-methylthioadenosine synthase	42.3478	19.0231	41.8163	12.2777	42.086	35.8379	30.1545	43.3962
	57351	57400	-	CCNA_00054	tRNA 2-methylthioadenosine synthase	39.2578	18.975	40.1437	11.5794	39.6877	31.1525	27.9079	38.1485
	57401	57450	-	CCNA_00054	tRNA 2-methylthioadenosine synthase	39.1173	35.9325	37.7741	20.2495	31.2362	32.6479	24.2135	38.3767
	57451	57500	-	CCNA_00054	tRNA 2-methylthioadenosine synthase	33.499	41.1686	32.6167	36.193	25.4686	30.3052	22.0667	36.7795
	57501	57550	-	CCNA_00054	tRNA 2-methylthioadenosine synthase	33.8502	44.0509	28.2957	47.5397	25.126	25.2709	20.7687	29.8891
	57551	57600	-	CCNA_00054	tRNA 2-methylthioadenosine synthase	28.4426	52.8419	17.8881	49.7509	17.7024	25.3208	17.923	21.3102
	57601	57650	-	CCNA_00054	tRNA 2-methylthioadenosine synthase	21.5602	45.1077	11.3369	54.2896	9.93619	20.0373	15.8261	12.5945
	57651	57700	-	CCNA_00054	tRNA 2-methylthioadenosine synthase	22.2625	27.814	17.4699	54.8132	19.9295	16.0498	20.8186	15.0586
	57701	57750	-	CCNA_00054	tRNA 2-methylthioadenosine synthase	29.9876	22.674	24.4393	40.7317	31.0649	22.1806	25.861	26.056
	57751	57800	-	CCNA_00054	tRNA 2-methylthioadenosine synthase	37.2914	23.3945	34.8934	35.3784	38.6027	20.9844	33.15	22.6792
	57801	57850	-	CCNA_00054	tRNA 2-methylthioadenosine synthase	42.4883	15.7565	44.4182	16.1181	43.6279	14.6542	38.0426	15.9713
	57851	57900	-	CCNA_00054	tRNA 2-methylthioadenosine synthase	50.073	21.7612	48.5534	19.1439	44.6558	27.1152	35.3467	29.7065
	57901	57950	-	CCNA_00054	tRNA 2-methylthioadenosine synthase	54.708	23.4906	51.8987	21.3551	49.9094	28.7102	40.1894	28.4288
	57951	58000	-	CCNA_00054	tRNA 2-methylthioadenosine synthase	54.0058	17.8702	56.452	16.0599	53.1072	20.4361	41.8868	25.0064
	58001	58050	-	CCNA_00054	tRNA 2-methylthioadenosine synthase	47.615	18.2064	52.9673	12.8014	43.2281	26.2678	34.8474	32.6726
	58051	58100				40.1005	13.835	43.9536	8.43728	38.6027	24.1744	31.5524	29.9803
	58101	58150				36.7295	7.15767	40.8406	4.13136	40.7155	21.1837	29.7551	30.0716
	58151	58200				41.9967	3.36266	43.8142	3.20035	38.7169	16.8971	29.6054	23.0443
	58201	58250	-	CCNA_00055	ferric uptake regulation protein	46.1402	5.14007	45.3939	8.08815	39.0595	18.2928	31.3028	26.0103
	58251	58300	-	CCNA_00055	ferric uptake regulation protein	52.8119	6.96552	51.8987	10.1247	42.8855	19.6884	33.9987	29.3871
	58301	58350	-	CCNA_00055	ferric uptake regulation protein	54.3569	7.92628	55.2905	17.6892	44.8842	15.4018	34.1485	20.6714
	58351	58400	-	CCNA_00055	ferric uptake regulation protein	53.3035	13.1144	55.8945	28.0467	44.77	20.2865	33.6493	27.5618
	58401	58450	-	CCNA_00055	ferric uptake regulation protein	49.792	19.8397	45.4869	32.8181	43.3995	24.9719	34.0486	32.5357
	58451	58500	-	CCNA_00055	ferric uptake regulation protein	46.702	25.9405	38.8892	25.8937	39.6306	26.4174	32.4011	30.9386
	58501	58550	-	CCNA_00055	ferric uptake regulation protein	47.5447	28.1503	48.3675	18.9693	42.086	29.5575	31.6023	35.4562
	58551	58600	-	CCNA_00055	ferric uptake regulation protein	61.3798	16.4771	76.1986	14.1397	44.3131	25.57	33.799	32.6726
	58601	58650	-	CCNA_00055	ferric uptake regulation protein	63.1355	11.4331	79.9156	14.4307	38.7169	15.3021	28.1575	18.4354
	58651	58700	-	CCNA_00056	ribosomal-protein-S18-alanine acetyltransferase	54.5676	15.132	65.0941	16.8164	36.8324	19.5389	26.8595	23.7287
	58701	58750	-	CCNA_00056	ribosomal-protein-S18-alanine acetyltransferase	37.2914	18.1584	42.3274	19.0275	29.1804	22.3301	23.864	27.4706
	58751	58800	-	CCNA_00056	ribosomal-protein-S18-alanine acetyltransferase	19.5235	15.4683	21.094	18.0383	22.0995	17.3457	16.0258	19.3937
	58801	58850	-	CCNA_00056	ribosomal-protein-S18-alanine acetyltransferase	13.5541	14.1712	8.22388	12.1613	11.478	12.1121	8.58705	10.176
	58851	58900	-	CCNA_00056	ribosomal-protein-S18-alanine acetyltransferase	11.0259	17.3417	5.85428	17.0491	3.7689	12.3613	5.64149	6.6623
	58901	58950	-	CCNA_00056	ribosomal-protein-S18-alanine acetyltransferase	15.8717	33.1943	13.9388	32.0617	12.9056	22.2305	13.4797	17.1121
	58951	59000	-	CCNA_00056	ribosomal-protein-S18-alanine acetyltransferase	22.3327	37.4216	21.6051	29.7342	16.6745	25.6697	14.6779	24.8695
	59001	59050	-	CCNA_00056	ribosomal-protein-S18-alanine acetyltransferase	29.496	34.6835	26.2049	21.2387	17.4169	25.7195	14.3783	26.6948
	59051	59100	-	CCNA_00056	ribosomal-protein-S18-alanine acetyltransferase	30.0578	24.8357	29.4108	14.9544	18.3306	20.4361	16.7747	22.0403
	59101	59150	-	CCNA_00056	ribosomal-protein-S18-alanine acetyltransferase	23.035	17.0535	20.4435	14.8962	16.6745	17.6448	15.227	18.2985
	59151	59200	-	CCNA_00057	tRNA threonylcarbamoyl adenosine modification protein, YeaZ family	10.1831	15.4202	7.24816	12.5686	6.68123	10.8162	5.19217	8.53322
	59201	59250	-	CCNA_00057	tRNA threonylcarbamoyl adenosine modification protein, YeaZ family	7.09308	17.678	4.5998	17.5146	1.94155	9.42053	2.84571	3.60494
	59251	59300	-	CCNA_00057	tRNA threonylcarbamoyl adenosine modification protein, YeaZ family	13.2732	31.561	9.75714	39.7425	6.2815	18.3426	7.63848	12.0469
	59301	59350	-	CCNA_00057	tRNA threonylcarbamoyl adenosine modification protein, YeaZ family	22.3327	40.3039	17.2376	51.1474	14.0477	26.3177	13.5296	24.1394
	59351	59400	-	CCNA_00057	tRNA threonylcarbamoyl adenosine modification protein, YeaZ family	25.7037	32.4737	23.3707	38.1132	18.4448	24.2242	16.4752	23.3637
	59401	59450	-	CCNA_00057	tRNA threonylcarbamoyl adenosine modification protein, YeaZ family	29.7067	20.6083	31.7339	17.5146	18.1021	19.8878	17.4237	19.348
	59451	59500	-	CCNA_00057	tRNA threonylcarbamoyl adenosine modification protein, YeaZ family	29.3555	27.9101	31.8733	19.8422	18.2735	25.4205	16.5251	22.4967
	59501	59550	-	CCNA_00057	tRNA threonylcarbamoyl adenosine modification protein, YeaZ family	23.667	39.0549	20.0718	29.8505	17.5311	27.7631	12.9305	20.4432
	59551	59600	-	CCNA_00057	tRNA threonylcarbamoyl adenosine modification protein, YeaZ family	18.6808	57.5015	12.8701	40.9063	10.4501	27.0155	10.7837	14.6479
	59601	59650	-	CCNA_00057	tRNA threonylcarbamoyl adenosine modification protein, YeaZ family	18.6106	62.0652	13.3812	42.3028	4.79678	26.517	9.03637	11.8644
	59651	59700	-	CCNA_00057	tRNA threonylcarbamoyl adenosine modification protein, YeaZ family	20.7174	59.327	16.9588	49.6345	6.85255	28.9594	10.3843	14.4198
	59701	59750	-	CCNA_00057	tRNA threonylcarbamoyl adenosine modification protein, YeaZ family	22.5434	60.4799	19.9324	64.938	12.2775	32.1993	14.4282	21.7209
	59751	59800	-	CCNA_00058	hypothetical protein	22.6136	55.58	19.9324	63.4251	19.4726	33.6447	18.3723	25.6453
	59801	59850	-	CCNA_00058	hypothetical protein	30.5494	46.2606	26.716	54.8132	23.2415	36.3363	24.0637	28.3376
	59851	59900	-	CCNA_00058	hypothetical protein	32.867	45.3479	28.3886	47.4234	24.4978	38.9781	26.0607	32.9464
	59901	59950	-	CCNA_00058	hypothetical protein	30.9006	48.3743	25.415	49.6927	28.8949	40.1245	27.858	39.7456
	59951	60000	-	CCNA_00058	hypothetical protein	33.0074	55.8202	25.2292	52.5439	30.4367	41.0715	29.805	41.2059
	60001	60050	-	CCNA_00058	hypothetical protein	32.5861	54.235	24.9504	45.445	27.4673	41.6696	27.8081	37.6009
	60051	60100	-	CCNA_00058	hypothetical protein	34.5525	42.4656	31.6875	25.6028	26.782	39.0279	25.6613	37.1446
	60101	60150	-	CCNA_00058	hypothetical protein	33.9906	24.6916	32.7097	14.6052	26.211	30.8036	27.858	32.9008
	60151	60200	-	CCNA_00058	hypothetical protein	35.4654	32.81	29.7825	20.9477	27.8099	32.9968	28.9064	35.73
	60201	60250	-	CCNA_00058	hypothetical protein	35.8166	50.3439	29.9684	29.5596	28.6665	38.3301	26.1106	36.6426
	60251	60300	-	CCNA_00058	hypothetical protein	40.0303	54.331	30.2936	33.2254	29.8657	37.7818	27.7082	35.0911
	60301	60350	-	CCNA_00058	hypothetical protein	43.5417	39.7755	36.659	25.9519	28.2667	35.9874	28.4072	36.232
	60351	60400	-	CCNA_00058	hypothetical protein	37.3616	23.1063	37.8205	17.3983	24.2123	22.4298	28.4072	21.7666
	60401	60450				40.3814	24.1151	37.263	17.631	25.9826	24.3738	35.1969	16.7926
	60451	60500				38.5555	38.7667	32.4309	41.8373	26.5536	33.4952	31.852	27.6531
	60501	60550	-	CCNA_00059	malonic semialdehyde reductase	40.5921	50.8723	37.7741	61.6213	27.8099	28.9594	29.0562	29.8434
	60551	60600	-	CCNA_00059	malonic semialdehyde reductase	42.1371	40.352	39.772	51.962	32.8351	31.0529	32.9503	30.6648
	60601	60650	-	CCNA_00059	malonic semialdehyde reductase	42.5585	41.0725	41.4446	40.1498	42.5429	33.2958	36.2953	32.3076
	60651	60700	-	CCNA_00059	malonic semialdehyde reductase	40.4517	47.7018	36.9377	48.4126	48.596	40.4235	39.2907	40.0651
	60701	60750	-	CCNA_00059	malonic semialdehyde reductase	40.6623	64.8033	35.4045	59.1192	46.8257	43.0154	38.6417	47.0011
	60751	60800	-	CCNA_00059	malonic semialdehyde reductase	41.9967	65.62	41.7699	64.938	48.3675	45.9064	36.3951	51.7469
	60801	60850	-	CCNA_00059	malonic semialdehyde reductase	44.4547	42.2254	48.414	48.2962	48.7102	35.0902	38.5419	41.7078
	60851	60900	-	CCNA_00059	malonic semialdehyde reductase	49.7218	16.7653	55.848	20.1913	45.341	27.9625	37.2438	36.3232
	60901	60950	-	CCNA_00059	malonic semialdehyde reductase	48.3172	24.9798	55.0582	22.0533	44.0847	34.841	35.147	44.1263
	60951	61000	-	CCNA_00059	malonic semialdehyde reductase	41.9967	34.7315	49.018	26.6502	45.0555	36.4859	35.6962	43.67
	61001	61050	-	CCNA_00059	malonic semialdehyde reductase	46.4211	33.7227	49.0645	20.424	49.167	37.0341	35.5464	44.9933
	61051	61100	-	CCNA_00059	malonic semialdehyde reductase	49.5814	24.1631	48.9251	21.4714	50.7659	33.9937	38.6417	44.5826
	61101	61150	-	CCNA_00059	malonic semialdehyde reductase	47.8256	14.7957	51.527	21.1223	49.8523	20.3862	40.4889	26.8774
	61151	61200	-	CCNA_00060	mitochondrial-type Fe-S cluster assembly protein NFU	46.9829	10.4243	53.5714	21.3551	43.9705	19.5389	37.8929	26.0103
	61201	61250	-	CCNA_00060	mitochondrial-type Fe-S cluster assembly protein NFU	49.16	13.7869	58.8216	13.1505	44.5986	31.0529	36.7945	39.6544
	61251	61300	-	CCNA_00060	mitochondrial-type Fe-S cluster assembly protein NFU	49.6516	23.5386	58.5428	28.9195	43.3423	33.3457	34.6477	38.9699
	61301	61350	-	CCNA_00060	mitochondrial-type Fe-S cluster assembly protein NFU	54.5676	36.8932	62.9103	48.0052	43.9134	33.7444	34.0486	44.172
	61351	61400	-	CCNA_00060	mitochondrial-type Fe-S cluster assembly protein NFU	47.615	29.3512	50.4119	40.7317	44.1989	32.8971	33.4496	41.7078
	61401	61450	-	CCNA_00060	mitochondrial-type Fe-S cluster assembly protein NFU	50.705	31.9453	46.2767	33.9237	41.2866	27.5638	33.2998	33.9047
	61451	61500	-	CCNA_00060	mitochondrial-type Fe-S cluster assembly protein NFU	46.702	33.9149	44.1859	33.2836	41.0582	36.137	34.5978	39.1068
	61501	61550	-	CCNA_00060	mitochondrial-type Fe-S cluster assembly protein NFU	46.5615	38.4304	44.2788	35.3202	38.6027	38.9282	35.9458	38.1029
	61551	61600	-	CCNA_00060	mitochondrial-type Fe-S cluster assembly protein NFU	43.8226	33.0021	38.8892	30.6652	37.2322	38.3799	43.784	36.1407
	61601	61650	-	CCNA_00060	mitochondrial-type Fe-S cluster assembly protein NFU	42.9097	43.2342	35.1722	33.2254	36.4327	34.2429	78.3319	35.6387
	61651	61700	-	CCNA_00060	mitochondrial-type Fe-S cluster assembly protein NFU	46.6318	38.8628	42.0022	34.0401	38.26	34.7912	147.328	35.5018
	61701	61750	-	CCNA_00060	mitochondrial-type Fe-S cluster assembly protein NFU	54.0058	26.565	57.6601	29.7923	44.256	23.3769	242.085	23.2724
	61751	61800	-	CCNA_00060	mitochondrial-type Fe-S cluster assembly protein NFU	60.6775	14.7477	68.9969	23.799	61.5016	23.4267	480.575	27.6531
	61801	61850				62.7843	14.1712	67.2778	25.1955	71.3807	27.5139	615.222	34.6348
	61851	61900	+	CCNA_00061	cytochrome p450	56.3233	10.5203	57.5207	24.8463	64.985	21.4828	524.409	30.7105
	61901	61950	+	CCNA_00061	cytochrome p450	61.0286	12.0095	68.6717	23.6826	58.5893	22.2803	409.183	30.9843
	61951	62000	+	CCNA_00061	cytochrome p450	62.0821	9.8478	78.5682	15.0125	49.2812	22.5295	245.979	32.9008
	62001	62050	+	CCNA_00061	cytochrome p450	66.998	7.54197	81.8671	15.8272	47.2255	25.6199	137.493	41.9816
	62051	62100	+	CCNA_00061	cytochrome p450	60.8882	7.25375	64.6759	13.7324	47.2826	20.0373	69.595	32.9464
	62101	62150	+	CCNA_00061	cytochrome p450	56.9554	11.0007	59.1933	13.6742	46.1976	21.084	45.781	33.2202
	62151	62200	+	CCNA_00061	cytochrome p450	59.0622	11.7213	62.0275	17.1655	45.6265	22.2305	41.2378	34.0872
	62201	62250	+	CCNA_00061	cytochrome p450	50.4241	13.5948	52.1775	13.907	41.6292	28.1619	37.5434	39.198
	62251	62300	+	CCNA_00061	cytochrome p450	51.2668	22.77	47.1131	19.493	39.9732	36.6354	39.8399	43.5787
	62301	62350	+	CCNA_00061	cytochrome p450	45.2974	20.176	38.6104	21.2969	40.4871	31.5513	46.6796	38.0572
	62351	62400	+	CCNA_00061	cytochrome p450	40.873	20.3201	33.1743	19.6676	37.5748	29.2585	50.5737	38.3767
	62401	62450	+	CCNA_00061	cytochrome p450	35.957	31.2247	29.6896	21.5296	34.6625	33.3955	50.374	41.7078
	62451	62500	+	CCNA_00061	cytochrome p450	31.041	35.7403	27.3665	26.8247	36.8324	35.7382	51.6221	41.434
	62501	62550	+	CCNA_00061	cytochrome p450	30.1983	26.469	31.9663	28.1631	40.944	29.5575	47.2787	34.9543
	62551	62600	+	CCNA_00061	cytochrome p450	30.6197	24.9317	35.8691	27.1739	39.9161	30.9033	38.5918	36.4145
	62601	62650	+	CCNA_00061	cytochrome p450	34.3418	28.7748	36.566	24.4972	36.9466	29.3582	34.2983	34.3154
	62651	62700	+	CCNA_00061	cytochrome p450	35.7463	28.9669	36.3802	22.2861	36.9466	28.8099	32.2514	35.7756
	62701	62750	+	CCNA_00061	cytochrome p450	38.2043	30.4081	38.5175	21.2969	38.8311	33.9937	34.5479	43.3962
	62751	62800	+	CCNA_00061	cytochrome p450	40.9433	31.8012	39.8184	30.3742	42.7713	36.436	35.796	45.5865
	62801	62850	+	CCNA_00061	cytochrome p450	39.1173	24.7396	38.2387	29.9087	41.7434	31.8504	36.1455	37.5097
	62851	62900	+	CCNA_00061	cytochrome p450	36.87	17.1496	37.5882	25.0791	45.1697	23.1775	36.5948	31.5318
	62901	62950	+	CCNA_00061	cytochrome p450	37.5021	24.5474	34.2894	26.0101	41.3437	27.0653	32.4511	33.0377
	62951	63000	+	CCNA_00061	cytochrome p450	38.4853	29.3032	34.8934	30.9561	40.6584	30.8535	33.5993	36.0038
	63001	63050	+	CCNA_00061	cytochrome p450	42.5585	16.8133	39.772	20.0167	44.0276	20.6853	35.147	24.6414
	63051	63100	+	CCNA_00061	cytochrome p450	41.3646	5.33222	41.9092	9.77561	42.7142	12.162	34.448	15.6975
	63101	63150	+	CCNA_00061	cytochrome p450	41.9265	9.31938	42.9779	11.754	36.2614	15.352	31.7022	20.2151
	63151	63200	+	CCNA_00061	cytochrome p450	32.9372	21.2809	34.8469	21.7624	26.4394	19.5389	21.9669	25.0521
	63201	63250				28.1617	27.0935	33.1743	30.6652	25.8684	23.975	21.3678	25.8734
	63251	63300				28.7937	14.6036	32.9884	17.5728	27.5244	17.9439	23.0153	20.1238
	63301	63350	-	trpS	tryptophanyl-tRNA synthetase	33.4288	22.8661	31.8733	25.7192	25.2402	19.3395	21.1681	23.4549
	63351	63400	-	trpS	tryptophanyl-tRNA synthetase	28.7937	41.9372	20.4435	39.6843	21.7568	25.57	16.2255	26.1929
	63401	63450	-	trpS	tryptophanyl-tRNA synthetase	24.2289	60.0956	13.2418	40.9645	12.1062	27.3644	10.2346	17.8422
	63451	63500	-	trpS	tryptophanyl-tRNA synthetase	25.3525	55.9163	13.6135	28.9777	10.2217	30.7039	10.8337	19.5306
	63501	63550	-	trpS	tryptophanyl-tRNA synthetase	32.6563	47.4616	19.0961	29.0941	21.6426	33.1962	18.0228	30.5279
	63551	63600	-	trpS	tryptophanyl-tRNA synthetase	40.3112	42.5137	30.5259	25.0791	29.1804	33.5949	22.0667	39.2437
	63601	63650	-	trpS	tryptophanyl-tRNA synthetase	41.8562	36.7971	40.0972	23.1589	33.2348	34.3924	27.7581	43.5787
	63651	63700	-	trpS	tryptophanyl-tRNA synthetase	44.5951	24.019	47.1595	17.2819	38.8311	32.9968	30.8535	42.7117
	63701	63750	-	trpS	tryptophanyl-tRNA synthetase	46.7722	22.1455	43.9071	15.8272	40.43	30.2554	31.2529	39.6087
	63751	63800	-	trpS	tryptophanyl-tRNA synthetase	44.7356	21.3769	45.301	13.3833	41.5721	33.7943	30.1046	42.4379
	63801	63850	-	trpS	tryptophanyl-tRNA synthetase	45.6486	16.429	49.5291	15.6526	41.2866	24.922	30.4541	32.6726
	63851	63900	-	trpS	tryptophanyl-tRNA synthetase	42.9799	8.88704	47.9494	13.0341	37.689	22.1308	33.15	34.4067
	63901	63950	-	trpS	tryptophanyl-tRNA synthetase	45.2272	11.7213	47.5777	14.0815	36.7182	27.5139	31.6023	36.3232
	63951	64000	-	trpS	tryptophanyl-tRNA synthetase	40.7326	11.7693	38.8892	11.2885	32.0356	24.5731	26.9593	30.2998
	64001	64050	-	trpS	tryptophanyl-tRNA synthetase	33.2181	27.1895	33.0349	28.454	28.6665	28.1121	24.4132	32.3076
	64051	64100	-	trpS	tryptophanyl-tRNA synthetase	29.1449	43.6185	28.3422	44.9795	24.2123	35.489	23.3148	35.2737
	64101	64150	-	trpS	tryptophanyl-tRNA synthetase	29.5662	56.2045	22.6273	54.5805	25.8684	39.626	26.7097	39.198
	64151	64200	-	trpS	tryptophanyl-tRNA synthetase	33.9906	50.9684	26.2978	55.6861	26.211	37.6323	25.1121	35.0911
	64201	64250	-	trpS	tryptophanyl-tRNA synthetase	37.0807	38.0942	32.0127	39.4516	28.5523	30.9033	26.7097	32.3532
	64251	64300	-	trpS	tryptophanyl-tRNA synthetase	37.0105	45.8283	36.7519	46.085	32.778	35.3394	29.6553	38.4223
	64301	64350	-	trpS	tryptophanyl-tRNA synthetase	37.5723	49.6233	38.8892	66.5091	35.3477	36.9345	28.3572	38.7874
	64351	64400	-	trpS	tryptophanyl-tRNA synthetase	37.0105	44.5793	38.5639	67.1491	35.7474	33.3955	26.5599	35.228
	64401	64450	-	CCNA_03913	hypothetical protein	32.867	44.8195	34.7075	62.4941	28.8378	35.6884	22.0667	34.2698
	64451	64500	-	CCNA_03913	hypothetical protein	31.8838	50.3439	26.9018	61.9704	21.9852	31.3021	18.4222	28.9308
	64501	64550	-	mviN	MviN-family integral membrane protein	28.0914	54.0908	18.8173	55.977	15.2469	29.3582	15.926	23.3637
	64551	64600	-	mviN	MviN-family integral membrane protein	24.6502	61.2005	16.2619	52.8349	10.9641	30.5046	13.3299	20.4888
	64601	64650	-	mviN	MviN-family integral membrane protein	20.4365	49.3831	18.7709	55.9188	7.65201	26.2678	9.93502	16.5645
	64651	64700	-	mviN	MviN-family integral membrane protein	20.7877	51.1125	17.7952	68.022	6.56702	22.6791	8.53712	13.5984
	64701	64750	-	mviN	MviN-family integral membrane protein	20.4365	64.5631	15.565	72.7934	5.88177	28.8597	7.6884	15.3324
	64751	64800	-	mviN	MviN-family integral membrane protein	19.5235	75.804	13.4741	82.569	4.62547	31.9999	8.03788	15.6975
	64801	64850	-	mviN	MviN-family integral membrane protein	21.3495	79.1667	15.4256	91.2972	6.85255	30.9033	10.0848	20.3063
	64851	64900	-	mviN	MviN-family integral membrane protein	22.4731	56.2045	18.3992	68.6038	8.90831	29.2585	11.8821	21.6297
	64901	64950	-	mviN	MviN-family integral membrane protein	30.0578	58.7505	22.0697	54.5223	14.6188	33.7943	18.4721	25.3259
	64951	65000	-	mviN	MviN-family integral membrane protein	33.5693	65.3798	25.4615	55.8606	19.4155	38.4796	21.4177	33.8134
	65001	65050	-	mviN	MviN-family integral membrane protein	32.0242	64.2749	26.3907	51.322	19.3584	34.9407	17.7732	30.893
	65051	65100	-	mviN	MviN-family integral membrane protein	30.5494	49.9596	25.7403	42.7101	16.9029	27.165	16.0758	22.451
	65101	65150	-	mviN	MviN-family integral membrane protein	24.7205	34.6835	21.4192	32.4108	15.5324	21.4828	15.0773	19.9413
	65151	65200	-	mviN	MviN-family integral membrane protein	15.8717	27.2856	11.4763	20.715	9.13673	18.7414	9.33592	13.8722
	65201	65250	-	mviN	MviN-family integral membrane protein	10.4641	28.1503	6.17952	33.5746	2.96944	14.5545	4.34345	6.02345
	65251	65300	-	mviN	MviN-family integral membrane protein	13.3434	42.6098	11.0116	50.5655	7.42359	19.0404	8.4872	13.1877
	65301	65350	-	mviN	MviN-family integral membrane protein	18.0487	60.2878	18.585	81.4634	9.70777	23.6759	10.0349	17.5228
	65351	65400	-	mviN	MviN-family integral membrane protein	21.5602	66.8209	18.3063	75.4119	9.25094	26.0186	11.0334	19.348
	65401	65450	-	mviN	MviN-family integral membrane protein	20.0854	69.2709	15.0074	70.5241	9.36514	32.6977	13.5795	19.9869
	65451	65500	-	mviN	MviN-family integral membrane protein	22.8243	73.3061	16.7265	70.1167	12.0491	34.0435	14.6279	21.6297
	65501	65550	-	mviN	MviN-family integral membrane protein	37.4318	64.7073	27.2271	52.893	20.5005	34.193	18.8715	28.3832
	65551	65600	-	mviN	MviN-family integral membrane protein	52.6714	50.3919	48.4605	34.8547	24.555	31.7507	22.8156	30.4367
	65601	65650	-	mviN	MviN-family integral membrane protein	71.7736	34.8276	73.0392	22.6934	29.4088	30.355	23.4646	32.1251
	65651	65700	-	mviN	MviN-family integral membrane protein	75.4255	20.6564	78.4288	16.2927	36.8895	21.732	27.1091	26.923
	65701	65750	-	mviN	MviN-family integral membrane protein	61.9416	9.41546	62.9568	12.4523	39.5163	18.8909	29.855	26.6036
	65751	65800	-	mviN	MviN-family integral membrane protein	48.1768	21.3769	40.4689	16.6418	37.689	32.6977	27.858	35.5475
	65801	65850	-	mviN	MviN-family integral membrane protein	37.9937	33.8188	29.8754	27.4066	38.6027	39.8753	26.1605	41.0233
	65851	65900	-	mviN	MviN-family integral membrane protein	34.7631	39.0069	32.8955	40.4408	38.3172	38.1806	28.1575	41.2059
	65901	65950	-	mviN	MviN-family integral membrane protein	39.1875	37.2775	37.3559	40.8481	35.4619	38.2802	29.3557	44.3088
	65951	66000	-	mviN	MviN-family integral membrane protein	42.6287	31.8973	41.2123	35.7275	32.5496	34.3924	27.8081	41.7991
	66001	66050	-	mviN	MviN-family integral membrane protein	43.331	21.6171	42.7456	21.7624	35.4048	30.9033	28.7566	39.2437
	66051	66100	-	mviN	MviN-family integral membrane protein	44.5249	22.0014	44.1859	18.853	37.4606	30.4547	29.9049	39.0611
	66101	66150				39.328	24.2592	40.2831	16.6418	36.0901	28.76	30.4541	36.3688
	66151	66200				37.0807	29.3032	41.8628	23.3335	39.5163	30.5544	32.0017	37.3728
	66201	66250				35.325	22.674	43.5819	24.0317	33.0064	24.2242	25.861	27.1055
	66251	66300				31.5326	10.136	41.4446	16.1763	33.1777	7.22739	25.9109	6.61667
	66301	66350	-	CCNA_00064	methyl-accepting chemotaxis protein	26.9678	14.9879	33.8248	17.2237	38.1458	14.4049	28.3572	16.1082
	66351	66400	-	CCNA_00064	methyl-accepting chemotaxis protein	28.583	30.36	31.6875	26.0101	37.9745	29.9563	28.6568	33.6309
	66401	66450	-	CCNA_00064	methyl-accepting chemotaxis protein	32.0242	31.0326	35.6833	26.1265	39.859	28.3114	32.2014	31.7144
	66451	66500	-	CCNA_00064	methyl-accepting chemotaxis protein	34.1311	23.1063	36.7054	18.0965	39.2308	21.732	35.796	24.0482
	66501	66550	-	CCNA_00064	methyl-accepting chemotaxis protein	31.954	34.5874	27.8775	28.8031	31.6359	26.7164	32.6508	30.8474
	66551	66600	-	CCNA_00064	methyl-accepting chemotaxis protein	29.5662	45.492	24.7646	41.7791	27.4102	33.3457	28.1076	32.4445
	66601	66650	-	CCNA_00064	methyl-accepting chemotaxis protein	26.7571	37.8059	23.8818	43.6993	26.9533	33.6946	27.4586	30.9843
	66651	66700	-	CCNA_00064	methyl-accepting chemotaxis protein	23.8075	33.9629	20.7688	40.9645	25.0689	29.9563	23.4147	28.2463
	66701	66750	-	CCNA_00064	methyl-accepting chemotaxis protein	21.9113	37.5658	20.7223	44.6885	22.5563	34.0933	20.4691	27.5162
	66751	66800	-	CCNA_00064	methyl-accepting chemotaxis protein	25.7037	25.4121	25.8797	31.9453	19.0158	26.2678	18.9215	21.8122
	66801	66850	-	CCNA_00064	methyl-accepting chemotaxis protein	25.5632	15.5163	25.0433	21.2969	15.0185	15.0031	14.4782	15.5149
	66851	66900	-	CCNA_00064	methyl-accepting chemotaxis protein	19.2426	25.0759	15.472	26.3592	11.1925	15.7009	12.1816	14.7848
	66901	66950	-	CCNA_00064	methyl-accepting chemotaxis protein	14.3266	35.9325	8.45619	43.4666	5.88177	14.5046	7.43878	8.94391
	66951	67000	-	CCNA_00064	methyl-accepting chemotaxis protein	12.9221	47.5096	8.36326	54.3477	2.91233	17.894	5.79127	7.71184
	67001	67050	-	CCNA_00064	methyl-accepting chemotaxis protein	15.9419	60.0956	11.848	76.4011	7.02386	26.9656	11.5326	14.0091
	67051	67100	-	CCNA_00064	methyl-accepting chemotaxis protein	21.4899	65.3317	16.4478	67.091	12.3346	33.4952	16.7248	21.8578
	67101	67150	-	CCNA_00064	methyl-accepting chemotaxis protein	26.6869	47.7979	21.1405	37.2404	14.9614	31.7008	16.8246	24.2307
	67151	67200	-	CCNA_00064	methyl-accepting chemotaxis protein	25.6334	37.902	25.1363	22.6934	17.4169	29.9563	17.2739	23.9113
	67201	67250	-	CCNA_00064	methyl-accepting chemotaxis protein	24.58	53.4183	21.6516	39.9171	17.8166	31.3519	18.2225	26.1929
	67251	67300	-	CCNA_00064	methyl-accepting chemotaxis protein	22.5434	71.7688	16.6336	62.9014	19.3013	34.1432	21.0183	29.2046
	67301	67350	-	CCNA_00064	methyl-accepting chemotaxis protein	25.4227	69.7993	18.7709	66.2763	19.9866	35.489	20.2195	29.6153
	67351	67400	-	CCNA_00064	methyl-accepting chemotaxis protein	28.7937	46.1165	23.9282	47.1324	16.9029	29.7071	15.9759	25.4628
	67401	67450	-	CCNA_00064	methyl-accepting chemotaxis protein	29.9876	39.8235	25.6473	39.8007	15.5895	25.0716	13.6794	19.348
	67451	67500	-	CCNA_00064	methyl-accepting chemotaxis protein	25.9846	52.2174	17.2376	51.6711	13.1911	28.0622	12.7807	16.0169
	67501	67550	-	CCNA_00064	methyl-accepting chemotaxis protein	29.1449	65.8121	15.7508	53.0676	11.7064	27.8628	13.1302	17.9334
	67551	67600	-	CCNA_00064	methyl-accepting chemotaxis protein	33.9204	64.8514	22.4879	45.3286	17.4169	32.7476	15.6264	25.554
	67601	67650	-	CCNA_00064	methyl-accepting chemotaxis protein	35.5357	47.5577	26.5766	36.6004	22.3279	28.2616	16.3753	26.9686
	67651	67700	-	CCNA_00064	methyl-accepting chemotaxis protein	41.2944	47.7018	32.7097	44.223	29.6373	33.4952	23.0153	38.3767
	67701	67750	-	CCNA_00064	methyl-accepting chemotaxis protein	43.6119	52.0732	37.0771	42.1282	33.8059	46.2553	28.2075	48.0051
	67751	67800	-	CCNA_00064	methyl-accepting chemotaxis protein	44.244	50.2478	37.5418	23.6244	32.778	43.9126	26.6099	46.9099
	67801	67850	-	CCNA_00064	methyl-accepting chemotaxis protein	47.5447	39.9677	40.3295	17.631	34.7767	43.464	30.0547	51.9751
	67851	67900	-	CCNA_00064	methyl-accepting chemotaxis protein	52.9523	39.6794	48.6928	16.5254	32.8922	37.2834	31.5524	45.7234
	67901	67950	-	CCNA_00064	methyl-accepting chemotaxis protein	53.8653	36.653	50.5513	18.3875	33.863	33.7444	29.4556	42.5292
	67951	68000	-	CCNA_00064	methyl-accepting chemotaxis protein	41.4349	33.9629	38.3316	18.5038	29.0662	27.4641	20.6688	32.6726
	68001	68050	-	CCNA_00064	methyl-accepting chemotaxis protein	25.3525	29.8797	18.0275	16.4091	15.7037	18.4922	11.7822	19.1199
	68051	68100	-	CCNA_00064	methyl-accepting chemotaxis protein	20.6472	20.8966	11.9409	10.9976	13.134	11.9127	11.8322	11.043
	68101	68150	-	CCNA_00064	methyl-accepting chemotaxis protein	29.7769	7.8302	26.9018	4.82962	28.952	10.218	21.6673	12.4576
	68151	68200	-	CCNA_03914	hypothetical protein	40.7326	4.75577	40.9335	12.7432	35.4048	9.66975	28.507	12.5488
	68201	68250				33.2883	4.22735	33.3601	15.1871	36.8895	5.13394	32.6008	5.61276
	68251	68300	-	CCNA_00065	S-adenosylmethionine-dependent methyltransferase	32.5158	5.71653	32.9884	12.9178	47.2826	9.52022	37.4935	12.9139
	68301	68350	-	CCNA_00065	S-adenosylmethionine-dependent methyltransferase	34.9738	8.64685	37.6811	10.7648	45.7407	19.5887	34.8974	26.6036
	68351	68400	-	CCNA_00065	S-adenosylmethionine-dependent methyltransferase	37.6425	13.7869	34.9399	11.6958	42.3716	24.5731	32.2014	28.9308
	68401	68450	-	CCNA_00065	S-adenosylmethionine-dependent methyltransferase	41.8562	18.2064	35.3116	14.547	43.9705	25.2211	33.8489	34.0416
	68451	68500	-	CCNA_00065	S-adenosylmethionine-dependent methyltransferase	46.6318	17.5819	43.9071	20.0167	40.4871	27.9625	31.7022	39.9282
	68501	68550	-	CCNA_00065	S-adenosylmethionine-dependent methyltransferase	54.1462	12.7781	56.545	22.1697	41.4579	25.6697	34.1984	35.3193
	68551	68600	-	CCNA_00065	S-adenosylmethionine-dependent methyltransferase	51.8989	8.07039	55.6157	15.1871	42.8284	18.7912	36.9942	29.3415
	68601	68650	-	CCNA_00065	S-adenosylmethionine-dependent methyltransferase	46.6318	11.9615	43.5354	14.3143	44.4273	28.0622	35.7461	33.8591
	68651	68700	-	CCNA_00065	S-adenosylmethionine-dependent methyltransferase	42.2776	19.8878	42.6526	12.4523	44.4273	33.4454	32.8005	39.9738
	68701	68750	-	CCNA_00065	S-adenosylmethionine-dependent methyltransferase	34.5525	23.2504	35.962	13.2669	40.0874	31.651	29.5554	37.3728
	68751	68800	-	CCNA_00065	S-adenosylmethionine-dependent methyltransferase	33.4288	45.9244	28.5745	37.7059	32.8351	37.2834	30.7536	39.1068
	68801	68850	-	CCNA_00065	S-adenosylmethionine-dependent methyltransferase	33.4288	55.3879	24.207	52.4857	32.0928	39.4267	31.1031	41.5253
	68851	68900	-	CCNA_00065	S-adenosylmethionine-dependent methyltransferase	33.4288	59.279	21.6051	71.2805	31.9214	37.732	26.3602	38.7874
	68901	68950	-	CCNA_00065	S-adenosylmethionine-dependent methyltransferase	34.9036	59.7113	24.4393	53.6495	27.0676	42.2678	27.6084	39.198
	68951	69000	-	CCNA_00065	S-adenosylmethionine-dependent methyltransferase	36.3082	60.9122	28.8533	42.6519	25.8113	40.1743	27.5584	39.7456
	69001	69050	-	CCNA_00065	S-adenosylmethionine-dependent methyltransferase	36.2379	43.5225	34.3823	26.3592	23.8697	33.0466	21.6174	33.4484
	69051	69100	-	CCNA_00065	S-adenosylmethionine-dependent methyltransferase	33.5693	28.0542	31.2693	17.4564	22.385	26.866	18.7717	23.82
	69101	69150	-	CCNA_00066	Rieske (2Fe-2S) domain protein	31.041	31.9933	22.7667	21.9369	20.0437	24.7227	17.2739	20.0325
	69151	69200	-	CCNA_00066	Rieske (2Fe-2S) domain protein	24.5098	50.1517	15.1468	50.0418	12.563	28.0124	13.4797	15.9713
	69201	69250	-	CCNA_00066	Rieske (2Fe-2S) domain protein	21.9815	55.9163	15.2397	69.5349	6.96675	27.9625	10.3843	13.9178
	69251	69300	-	CCNA_00066	Rieske (2Fe-2S) domain protein	20.3663	59.327	19.189	71.1641	7.25228	27.6136	8.43727	15.2411
	69301	69350	-	CCNA_00066	Rieske (2Fe-2S) domain protein	20.4365	67.7817	15.8902	62.785	6.85255	31.2024	8.83667	17.7053
	69351	69400	-	CCNA_00066	Rieske (2Fe-2S) domain protein	21.9815	74.9394	18.2598	48.7617	7.88043	36.5855	11.7822	18.8461
	69401	69450	-	CCNA_00066	Rieske (2Fe-2S) domain protein	21.9113	78.6383	18.4456	53.3004	9.87909	41.3706	15.0773	24.6414
	69451	69500	-	CCNA_00066	Rieske (2Fe-2S) domain protein	24.4395	79.503	20.2577	60.5739	14.0477	38.9282	18.1227	30.8017
	69501	69550	-	CCNA_00067	YciI-like protein	27.3189	79.503	22.395	75.4119	17.8737	37.732	18.9215	34.1329
	69551	69600	-	CCNA_00067	YciI-like protein	27.2487	71.961	24.3464	69.5349	19.5869	38.7787	22.3663	37.7834
	69601	69650	-	CCNA_00067	YciI-like protein	27.5998	67.6856	23.1848	68.662	23.9839	41.4703	24.513	39.2437
	69651	69700	-	CCNA_00067	YciI-like protein	25.6334	65.8121	23.6959	80.8815	21.3571	37.3831	19.4706	34.0416
	69701	69750	-	CCNA_00067	YciI-like protein	25.7739	53.5624	24.9039	74.2481	20.5576	31.3519	18.2724	31.1211
	69751	69800	-	CCNA_00067	YciI-like protein	27.1082	38.9589	26.112	55.5697	19.9295	28.1619	16.8246	27.1511
	69801	69850	-	gpsA	NAD(P)H-dependent glycerol-3-phosphate dehydrogenase	19.9449	33.4345	18.4456	42.4774	12.0491	20.7351	12.3813	18.2529
	69851	69900	-	gpsA	NAD(P)H-dependent glycerol-3-phosphate dehydrogenase	14.1862	34.2511	6.64415	36.3094	4.22574	15.352	7.43878	9.12644
	69901	69950	-	gpsA	NAD(P)H-dependent glycerol-3-phosphate dehydrogenase	12.1495	32.4257	4.13517	16.9328	1.71314	10.9657	2.99548	4.70011
	69951	70000	-	gpsA	NAD(P)H-dependent glycerol-3-phosphate dehydrogenase	17.9785	44.2911	11.5692	31.4216	4.9681	17.1464	5.19217	10.7692
	70001	70050	-	gpsA	NAD(P)H-dependent glycerol-3-phosphate dehydrogenase	20.9281	46.7891	18.4921	41.1972	6.68123	19.7383	6.83968	15.4237
	70051	70100	-	gpsA	NAD(P)H-dependent glycerol-3-phosphate dehydrogenase	22.0518	53.7546	17.2841	47.8307	5.65335	20.9345	7.18916	12.6857
	70101	70150	-	gpsA	NAD(P)H-dependent glycerol-3-phosphate dehydrogenase	20.4365	59.9515	10.6864	58.77	3.65469	24.2741	5.74134	9.17207
	70151	70200	-	gpsA	NAD(P)H-dependent glycerol-3-phosphate dehydrogenase	17.4167	60.576	10.5935	62.9596	4.9681	22.4797	4.94255	12.8683
	70201	70250	-	gpsA	NAD(P)H-dependent glycerol-3-phosphate dehydrogenase	18.1892	60.9603	14.4034	68.953	5.88177	20.4859	6.44029	16.0169
	70251	70300	-	gpsA	NAD(P)H-dependent glycerol-3-phosphate dehydrogenase	16.4335	59.7113	13.7994	66.3345	4.85389	20.5358	6.93953	15.4237
	70301	70350	-	gpsA	NAD(P)H-dependent glycerol-3-phosphate dehydrogenase	11.5877	37.2775	7.38755	38.7533	2.91233	13.8567	3.8442	8.89828
	70351	70400	-	gpsA	NAD(P)H-dependent glycerol-3-phosphate dehydrogenase	9.90223	29.1591	5.57551	35.7275	1.77024	8.67287	2.14676	4.60885
	70401	70450	-	gpsA	NAD(P)H-dependent glycerol-3-phosphate dehydrogenase	10.2534	24.9317	7.34109	45.5031	2.39839	7.62614	2.69593	5.56713
	70451	70500	-	gpsA	NAD(P)H-dependent glycerol-3-phosphate dehydrogenase	13.0625	33.0982	8.36326	51.6129	3.02654	9.42053	3.69443	5.88655
	70501	70550	-	gpsA	NAD(P)H-dependent glycerol-3-phosphate dehydrogenase	13.7648	33.1463	8.64204	36.9495	2.39839	13.6074	3.69443	6.89046
	70551	70600	-	gpsA	NAD(P)H-dependent glycerol-3-phosphate dehydrogenase	17.1358	28.0062	13.7529	28.8031	3.42627	13.8068	3.8442	7.48368
	70601	70650	-	gpsA	NAD(P)H-dependent glycerol-3-phosphate dehydrogenase	17.206	20.6083	18.2598	29.676	4.9681	11.0155	4.34345	7.43805
	70651	70700	-	gpsA	NAD(P)H-dependent glycerol-3-phosphate dehydrogenase	12.0793	15.18	12.7307	23.0425	4.39705	9.271	4.2436	6.20598
	70701	70750	-	gpsA	NAD(P)H-dependent glycerol-3-phosphate dehydrogenase	9.55108	19.2152	6.31891	40.0916	2.68391	10.4673	4.2436	5.97782
	70751	70800	-	gpsA	NAD(P)H-dependent glycerol-3-phosphate dehydrogenase	14.8182	20.176	10.547	43.9321	4.91099	14.6542	7.28901	7.39241
	70801	70850	-	gpsA	NAD(P)H-dependent glycerol-3-phosphate dehydrogenase	21.3495	40.0157	17.4235	71.9788	6.73834	20.8348	10.4842	10.176
	70851	70900	-	CCNA_00069	O-sialoglycoprotein endopeptidase	23.1754	52.1693	20.9546	78.3213	7.19517	26.9656	12.7807	14.2372
	70901	70950	-	CCNA_00069	O-sialoglycoprotein endopeptidase	23.4563	56.0124	21.5122	65.9854	6.68123	31.9002	12.8806	16.5188
	70951	71000	-	CCNA_00069	O-sialoglycoprotein endopeptidase	20.7174	52.6977	19.9789	64.8216	7.36649	31.2522	11.1332	16.747
	71001	71050	-	CCNA_00069	O-sialoglycoprotein endopeptidase	19.0319	48.3263	15.6579	73.2007	7.30938	25.9688	8.78675	13.5984
	71051	71100	-	CCNA_00069	O-sialoglycoprotein endopeptidase	17.3465	39.2951	14.9609	71.2223	5.42493	19.2398	7.43878	8.0769
	71101	71150	-	CCNA_00069	O-sialoglycoprotein endopeptidase	14.8885	24.6916	9.71068	48.1798	3.08365	13.8068	6.09081	4.79138
	71151	71200	-	CCNA_00069	O-sialoglycoprotein endopeptidase	12.0793	27.1415	6.36537	49.5763	1.94155	12.2118	3.54465	3.33115
	71201	71250	-	CCNA_00069	O-sialoglycoprotein endopeptidase	13.4137	33.2423	9.29252	62.5523	2.68391	15.1028	3.59458	4.33506
	71251	71300	-	CCNA_00069	O-sialoglycoprotein endopeptidase	17.9083	50.7762	13.2418	85.653	2.91233	20.137	5.89112	7.48368
	71301	71350	-	CCNA_00069	O-sialoglycoprotein endopeptidase	19.5938	57.4535	12.9631	85.0129	6.11019	26.517	8.93652	13.4615
	71351	71400	-	CCNA_00069	O-sialoglycoprotein endopeptidase	21.4197	55.1957	17.2376	78.554	9.59356	32.1993	11.3828	20.8083
	71401	71450	-	CCNA_00069	O-sialoglycoprotein endopeptidase	21.9113	47.1253	21.3263	58.77	11.7064	30.7039	13.6294	24.687
	71451	71500	-	CCNA_00069	O-sialoglycoprotein endopeptidase	20.2961	43.4264	21.5122	45.0958	11.7635	27.3146	12.0319	22.3141
	71501	71550	-	CCNA_00069	O-sialoglycoprotein endopeptidase	16.293	50.2478	16.8659	57.3153	7.82332	24.4236	9.23607	15.9256
	71551	71600	-	CCNA_00069	O-sialoglycoprotein endopeptidase	12.5709	47.6057	10.8722	61.3303	3.65469	17.7943	5.64149	8.89828
	71601	71650	-	CCNA_00069	O-sialoglycoprotein endopeptidase	10.1129	35.2119	5.57551	40.1498	1.14209	10.2679	1.64752	3.55931
	71651	71700	-	CCNA_00069	O-sialoglycoprotein endopeptidase	11.6579	38.1903	6.78354	48.8781	1.59893	13.757	3.34496	5.33896
	71701	71750	-	CCNA_00069	O-sialoglycoprotein endopeptidase	16.5739	39.6314	11.755	53.6495	7.82332	21.5326	10.7837	13.5984
	71751	71800	-	CCNA_00069	O-sialoglycoprotein endopeptidase	25.7037	40.7843	21.2799	60.4575	21.4713	25.1214	16.9245	21.4471
	71801	71850	-	CCNA_00069	O-sialoglycoprotein endopeptidase	32.867	28.1983	29.4108	44.5721	28.8949	25.1713	21.7172	20.9908
	71851	71900	-	CCNA_00069	O-sialoglycoprotein endopeptidase	39.2578	12.8262	39.3073	21.0641	33.8059	16.6978	30.0547	14.3741
	71901	71950	-	CCNA_00069	O-sialoglycoprotein endopeptidase	40.8028	5.71653	42.4668	13.7906	38.4885	12.2616	36.1954	15.378
	71951	72000	+	CCNA_00070	porphobilinogen deaminase	42.3478	26.2288	40.98	31.1889	37.5748	23.9252	35.9458	26.056
	72001	72050	+	CCNA_00070	porphobilinogen deaminase	46.5615	43.0901	39.2609	43.1174	37.2893	33.5451	35.0471	36.3232
	72051	72100	+	CCNA_00070	porphobilinogen deaminase	39.9601	48.7106	31.9198	39.5098	32.6067	31.5513	30.6038	33.1746
	72101	72150	+	CCNA_00070	porphobilinogen deaminase	35.957	35.9805	29.3179	26.3592	24.0981	31.6011	25.9109	32.5357
	72151	72200	+	CCNA_00070	porphobilinogen deaminase	36.3082	22.0495	30.0613	14.4307	22.6705	25.6697	25.1121	27.8356
	72201	72250	+	CCNA_00070	porphobilinogen deaminase	28.7937	20.5603	25.1827	12.3359	19.1871	25.1713	19.5705	22.8617
	72251	72300	+	CCNA_00070	porphobilinogen deaminase	23.4563	36.4609	20.3971	27.7558	12.4488	27.9127	14.4282	20.2607
	72301	72350	+	CCNA_00070	porphobilinogen deaminase	23.9479	51.2566	15.5185	51.0892	7.70911	34.5419	12.5311	14.8761
	72351	72400	+	CCNA_00070	porphobilinogen deaminase	22.6136	57.3094	15.8437	70.1167	7.76622	32.4983	11.6325	14.6936
	72401	72450	+	CCNA_00070	porphobilinogen deaminase	25.1418	59.4231	18.1204	70.3495	11.4209	27.4142	12.3813	18.2072
	72451	72500	+	CCNA_00070	porphobilinogen deaminase	29.2151	54.6673	22.0233	70.3495	12.3346	31.1027	12.2815	20.5345
	72501	72550	+	CCNA_00070	porphobilinogen deaminase	27.038	48.5665	21.3263	66.5091	11.1925	29.2086	11.1831	20.6257
	72551	72600	+	CCNA_00070	porphobilinogen deaminase	22.6838	43.9548	16.9124	50.3328	8.73699	22.9283	9.286	15.7887
	72601	72650	+	CCNA_00070	porphobilinogen deaminase	18.3297	44.8195	10.4076	44.8631	4.56836	20.137	5.29202	8.44195
	72651	72700	+	CCNA_00070	porphobilinogen deaminase	12.4305	40.4961	6.31891	35.0875	1.48472	15.2523	3.24511	4.70011
	72701	72750	+	CCNA_00070	porphobilinogen deaminase	13.9755	42.7539	7.61986	43.2338	2.34129	15.651	4.643	8.0769
	72751	72800	+	CCNA_00070	porphobilinogen deaminase	16.7846	43.5705	10.1288	48.1798	4.05442	16.3987	5.79127	11.3624
	72801	72850	+	CCNA_00070	porphobilinogen deaminase	15.4503	41.3127	8.27034	50.7983	4.22574	13.9563	5.24209	9.85655
	72851	72900	+	CCNA_00070	porphobilinogen deaminase	15.5205	33.6747	6.73707	41.8955	2.5697	11.2648	3.09533	5.97782
	72901	72950	+	CCNA_00070	porphobilinogen deaminase	17.2762	31.1287	6.83	32.2362	1.14209	11.813	1.69744	3.8331
	72951	73000	+	CCNA_00071	uroporphyrinogen-III synthase	18.8915	39.7755	9.98945	51.1474	3.59759	17.1962	5.74134	7.8031
	73001	73050	+	CCNA_00071	uroporphyrinogen-III synthase	21.0686	37.1814	14.9609	44.5721	9.76488	19.489	10.9335	15.8344
	73051	73100	+	CCNA_00071	uroporphyrinogen-III synthase	25.7739	35.0197	21.0011	49.5763	14.6759	23.5762	14.2785	22.3598
	73101	73150	+	CCNA_00071	uroporphyrinogen-III synthase	30.1983	52.2174	26.3443	64.4725	16.389	29.8068	14.9774	28.3376
	73151	73200	+	CCNA_00071	uroporphyrinogen-III synthase	27.951	65.1396	23.6959	67.3819	15.9893	32.4983	14.4282	29.5697
	73201	73250	+	CCNA_00071	uroporphyrinogen-III synthase	22.7541	57.5496	19.0032	58.77	13.3054	30.1557	13.7293	23.1811
	73251	73300	+	CCNA_00071	uroporphyrinogen-III synthase	16.2228	43.1862	11.3369	43.292	8.22305	21.5326	8.13773	14.146
	73301	73350	+	CCNA_00071	uroporphyrinogen-III synthase	10.4641	32.4737	5.01796	34.3892	2.11287	11.2648	3.19518	5.2477
	73351	73400	+	CCNA_00071	uroporphyrinogen-III synthase	8.42743	31.8973	4.18163	42.07	0.399732	8.62302	1.74736	2.87483
	73401	73450	+	CCNA_00071	uroporphyrinogen-III synthase	14.8182	52.986	7.48047	69.2439	1.94155	16.947	3.49473	5.93218
	73451	73500	+	CCNA_00071	uroporphyrinogen-III synthase	19.9449	67.6376	11.2904	84.3147	4.45415	24.1744	6.98946	11.408
	73501	73550	+	CCNA_00071	uroporphyrinogen-III synthase	27.5998	73.5463	18.4921	73.4335	12.7914	33.7943	13.929	21.584
	73551	73600	+	CCNA_00071	uroporphyrinogen-III synthase	35.1143	74.2668	26.2514	70.815	20.7861	41.6696	20.2694	30.0716
	73601	73650	+	CCNA_00071	uroporphyrinogen-III synthase	39.5387	63.9386	32.7097	51.1474	23.3558	41.869	23.6144	33.7222
	73651	73700	+	CCNA_00072	hypothetical protein	36.2379	58.8466	29.736	49.5763	21.8139	36.8846	22.3163	33.0833
	73701	73750	+	CCNA_00072	hypothetical protein	28.6533	61.873	26.5301	76.2265	20.9003	39.1774	21.2679	29.8434
	73751	73800	+	CCNA_00072	hypothetical protein	24.1586	64.8033	20.0254	101.131	14.4474	35.0902	16.1756	24.3676
	73801	73850	+	CCNA_00072	hypothetical protein	13.835	45.492	12.2197	77.0411	5.19651	20.3364	8.23758	13.279
	73851	73900	+	CCNA_00072	hypothetical protein	5.61829	21.7612	4.73918	32.0035	1.02788	7.02801	2.44631	4.06126
	73901	73950	+	CCNA_00072	hypothetical protein	6.46103	11.1448	4.18163	20.5404	1.42761	3.83799	1.54767	2.23598
	73951	74000	+	CCNA_00072	hypothetical protein	8.49766	13.7869	8.17741	43.1756	2.85523	4.43612	2.59608	4.28942
	74001	74050	+	CCNA_00072	hypothetical protein	9.3404	14.8438	8.78143	45.445	2.4555	4.28659	2.39639	3.92437
	74051	74100	+	CCNA_00072	hypothetical protein	8.00606	16.429	6.13306	33.4582	2.22708	5.23363	2.29654	3.42241
	74101	74150	+	CCNA_00072	hypothetical protein	6.95263	13.6908	5.62197	16.3509	1.42761	4.58565	1.69744	3.14862
	74151	74200	+	CCNA_00072	hypothetical protein	8.56788	14.2193	5.11088	16.7582	0.742359	4.83488	1.74736	2.96609
	74201	74250	+	CCNA_00072	hypothetical protein	12.8518	20.9446	9.15313	32.4108	5.48204	10.7663	5.19217	8.48759
	74251	74300	+	CCNA_00072	hypothetical protein	17.8381	20.7524	18.0275	36.8331	11.1925	12.5607	8.73682	10.6779
	74301	74350	+	CCNA_00072	hypothetical protein	21.0686	27.8621	17.5164	46.0268	11.7064	14.7538	8.2875	10.0391
	74351	74400	+	CCNA_00072	hypothetical protein	18.3297	44.2911	12.1267	68.953	7.19517	20.5358	7.6884	10.7236
	74401	74450	+	CCNA_00072	hypothetical protein	14.6075	45.8763	7.85218	62.2613	2.4555	15.2024	4.29352	7.75747
	74451	74500	+	CCNA_00072	hypothetical protein	10.3938	36.1246	5.66843	45.9686	2.34129	10.2679	2.19669	5.52149
	74501	74550	+	CCNA_00072	hypothetical protein	8.28697	24.019	4.36748	24.3808	1.14209	6.97817	1.19819	2.64667
	74551	74600	+	CCNA_00072	hypothetical protein	8.63811	25.0278	5.48258	19.9004	1.99866	9.47037	2.64601	4.28942
	74601	74650	+	CCNA_00073	HemY domain membrane protein	13.1327	44.8195	9.8036	58.3045	5.53914	16.9968	5.74134	10.8605
	74651	74700	+	CCNA_00073	HemY domain membrane protein	16.0823	47.942	14.4034	78.845	6.90965	21.1837	6.73984	13.3702
	74701	74750	+	CCNA_00073	HemY domain membrane protein	16.4335	42.1774	13.3348	83.3254	4.9681	19.2398	6.73984	11.043
	74751	74800	+	CCNA_00073	HemY domain membrane protein	12.5709	31.561	8.92081	51.322	2.5126	12.461	3.59458	6.11471
	74801	74850	+	CCNA_00073	HemY domain membrane protein	10.0427	28.5826	5.29673	29.7342	1.77024	8.67287	1.94706	3.69621
	74851	74900	+	CCNA_00073	HemY domain membrane protein	5.68851	19.0711	5.29673	20.5986	1.77024	7.42677	2.04691	4.38069
	74901	74950	+	CCNA_00073	HemY domain membrane protein	4.63509	16.9094	3.99578	18.7366	0.513941	5.8816	1.04842	2.05345
	74951	75000	+	CCNA_00073	HemY domain membrane protein	7.58468	18.2064	5.85428	18.1547	2.68391	7.67599	1.69744	4.42632
	75001	75050	+	CCNA_00073	HemY domain membrane protein	11.5175	27.4297	11.6156	29.9087	4.85389	11.0654	3.6445	8.21379
	75051	75100	+	CCNA_00073	HemY domain membrane protein	11.5175	27.4297	10.0359	24.9045	3.7118	11.6635	3.99398	7.98563
	75101	75150	+	CCNA_00073	HemY domain membrane protein	10.3236	23.2985	4.87857	19.7258	1.71314	8.92209	2.39639	4.79138
	75151	75200	+	CCNA_00073	HemY domain membrane protein	11.8686	19.2152	5.76136	26.1265	1.08499	5.98129	1.19819	2.78356
	75201	75250	+	CCNA_00073	HemY domain membrane protein	13.3434	22.77	6.13306	24.0899	1.3134	7.1277	1.74736	3.46805
	75251	75300	+	CCNA_00073	HemY domain membrane protein	16.0121	33.2904	9.33898	31.0725	3.94021	14.9034	5.84119	9.81092
	75301	75350	+	CCNA_00073	HemY domain membrane protein	20.3663	47.6537	18.7244	40.8481	9.13673	23.975	10.0349	18.481
	75351	75400	+	CCNA_00073	HemY domain membrane protein	23.1754	57.9339	23.5565	53.0676	11.7635	29.9064	12.0818	23.5918
	75401	75450	+	CCNA_00073	HemY domain membrane protein	25.3525	63.7945	21.7445	65.5199	11.0783	33.7943	13.1801	27.79
	75451	75500	+	CCNA_00073	HemY domain membrane protein	23.5968	64.8033	19.189	89.5516	9.25094	29.7071	10.7338	22.0403
	75501	75550	+	CCNA_00073	HemY domain membrane protein	19.3129	57.4535	16.5871	80.5906	5.99598	26.6666	8.0878	15.2411
	75551	75600	+	CCNA_00073	HemY domain membrane protein	11.7984	41.3127	10.1753	43.9902	2.16997	16.8971	3.8442	6.43414
	75601	75650	+	CCNA_00073	HemY domain membrane protein	5.12669	16.1888	2.69483	12.1613	0.62815	3.98753	0.649021	1.4146
	75651	75700	+	CCNA_00073	HemY domain membrane protein	3.9328	11.9615	1.06864	10.1247	0.228418	2.19314	0.399398	1.1408
	75701	75750	+	CCNA_00073	HemY domain membrane protein	8.21674	22.0495	7.15524	36.3676	3.54048	12.0623	5.94104	7.94
	75751	75800	+	CCNA_00073	HemY domain membrane protein	15.1694	34.7795	15.8902	59.9338	9.82198	22.0809	15.6264	18.7548
	75801	75850	+	CCNA_00073	HemY domain membrane protein	22.3327	42.8019	22.5808	62.4359	13.9906	26.7663	19.5705	25.0977
	75851	75900	+	CCNA_00073	HemY domain membrane protein	24.4395	47.2694	24.0212	50.7983	17.6453	30.6043	18.7218	26.6036
	75901	75950	+	CCNA_00073	HemY domain membrane protein	27.5296	55.1957	24.5787	51.5547	17.8737	34.6416	21.9169	27.4249
	75951	76000	+	CCNA_00073	HemY domain membrane protein	29.7769	71.7208	21.0475	66.6836	14.6759	35.788	22.0168	26.4667
	76001	76050	+	CCNA_00073	HemY domain membrane protein	33.6395	78.302	21.2799	74.83	14.1048	34.7413	23.4147	23.6375
	76051	76100	+	CCNA_00073	HemY domain membrane protein	46.6318	72.2012	39.5397	60.1666	25.126	34.9905	29.6553	22.0403
	76101	76150	+	CCNA_00073	HemY domain membrane protein	71.5629	43.0421	79.1722	28.0467	38.1458	29.8566	36.3951	20.3063
	76151	76200				84.4147	15.6124	99.0117	11.1721	46.426	19.2897	41.8369	17.1577
	76201	76250				71.6331	2.06564	83.2609	4.13136	51.2799	8.12458	43.085	10.0847
	76251	76300				53.8653	2.49798	69.8797	5.17875	51.0515	7.77568	47.6282	10.541
	76301	76350				49.3707	2.88228	70.5767	7.62265	50.5375	11.1152	47.6282	16.9295
	76351	76400				43.1906	12.586	56.3126	12.976	45.0555	21.8815	45.2318	27.5162
	76401	76450				39.9601	22.1936	49.7614	16.2927	37.9174	28.2117	40.8883	33.494
	76451	76500	-	CCNA_00074	multifunctional fatty acid oxidation complex subunit alpha FadJ	34.9738	40.4961	36.5196	30.5488	33.0064	30.9033	33.4496	36.4145
	76501	76550	-	CCNA_00074	multifunctional fatty acid oxidation complex subunit alpha FadJ	33.5693	55.532	29.3179	46.7833	33.2348	40.6728	31.2529	39.7
	76551	76600	-	CCNA_00074	multifunctional fatty acid oxidation complex subunit alpha FadJ	31.3219	57.5976	27.9705	48.5871	29.3517	43.4142	27.3587	36.4145
	76601	76650	-	CCNA_00074	multifunctional fatty acid oxidation complex subunit alpha FadJ	32.4456	65.5719	26.2049	61.5631	20.3863	40.6728	23.5145	32.1707
	76651	76700	-	CCNA_00074	multifunctional fatty acid oxidation complex subunit alpha FadJ	29.2853	71.961	20.8152	69.9422	16.8458	42.8659	24.4631	38.1941
	76701	76750	-	CCNA_00074	multifunctional fatty acid oxidation complex subunit alpha FadJ	26.125	63.9867	18.3992	58.77	19.7582	41.8192	25.9109	38.6961
	76751	76800	-	CCNA_00074	multifunctional fatty acid oxidation complex subunit alpha FadJ	26.5464	54.4271	21.8839	42.4192	20.5576	34.8909	23.2649	32.627
	76801	76850	-	CCNA_00074	multifunctional fatty acid oxidation complex subunit alpha FadJ	28.0914	30.1199	29.6431	23.6244	24.6121	28.9594	24.2135	31.76
	76851	76900	-	CCNA_00074	multifunctional fatty acid oxidation complex subunit alpha FadJ	37.9937	16.5731	44.1859	13.3833	33.3491	25.9189	28.9563	33.3571
	76901	76950	-	CCNA_00074	multifunctional fatty acid oxidation complex subunit alpha FadJ	45.0867	10.3762	48.0423	11.6958	42.6	22.8784	31.802	32.8095
	76951	77000	-	CCNA_00074	multifunctional fatty acid oxidation complex subunit alpha FadJ	44.8761	9.4635	41.4911	12.6268	42.4858	16.3489	31.9019	23.318
	77001	77050	-	CCNA_00074	multifunctional fatty acid oxidation complex subunit alpha FadJ	41.6455	15.3241	32.7561	17.8056	42.4858	24.1245	32.4511	29.0677
	77051	77100	-	CCNA_00074	multifunctional fatty acid oxidation complex subunit alpha FadJ	40.9433	18.5907	28.2492	17.8056	44.6558	30.8036	33.9488	34.6805
	77101	77150	-	CCNA_00074	multifunctional fatty acid oxidation complex subunit alpha FadJ	46.6318	16.6692	35.5903	12.0449	45.5694	31.003	36.1954	38.1941
	77151	77200	-	CCNA_00074	multifunctional fatty acid oxidation complex subunit alpha FadJ	47.2638	11.0488	47.9958	14.1979	48.4247	21.5825	34.498	27.6075
	77201	77250	-	CCNA_00074	multifunctional fatty acid oxidation complex subunit alpha FadJ	54.8485	6.86944	59.8438	22.577	46.7115	14.3551	36.0456	20.717
	77251	77300	-	CCNA_00074	multifunctional fatty acid oxidation complex subunit alpha FadJ	65.8744	9.70369	60.4478	30.5488	44.5415	17.1962	37.4435	24.687
	77301	77350	-	CCNA_00074	multifunctional fatty acid oxidation complex subunit alpha FadJ	61.3095	15.8526	49.9937	23.4498	44.8271	25.8691	35.1969	33.2659
	77351	77400	-	CCNA_00074	multifunctional fatty acid oxidation complex subunit alpha FadJ	49.5814	18.4946	44.1394	15.7108	43.171	32.6977	33.0002	41.0233
	77401	77450	-	CCNA_00074	multifunctional fatty acid oxidation complex subunit alpha FadJ	41.7158	17.3898	38.2387	12.5686	38.8882	32.3986	31.0532	39.7913
	77451	77500	-	CCNA_00074	multifunctional fatty acid oxidation complex subunit alpha FadJ	38.6257	19.6956	38.0528	10.7066	38.2029	33.5451	30.3043	41.0233
	77501	77550	-	CCNA_00074	multifunctional fatty acid oxidation complex subunit alpha FadJ	40.6623	20.0799	34.7075	13.3833	36.604	33.1962	27.9578	38.1485
	77551	77600	-	CCNA_00074	multifunctional fatty acid oxidation complex subunit alpha FadJ	44.6654	16.7653	36.9377	20.1331	37.1751	31.3519	30.2544	40.567
	77601	77650	-	CCNA_00074	multifunctional fatty acid oxidation complex subunit alpha FadJ	45.7188	18.7829	37.2165	21.0641	36.4327	31.2024	29.7551	40.2476
	77651	77700	-	CCNA_00074	multifunctional fatty acid oxidation complex subunit alpha FadJ	38.6959	26.469	31.7339	31.0725	35.9759	31.5513	26.6099	39.7456
	77701	77750	-	CCNA_00074	multifunctional fatty acid oxidation complex subunit alpha FadJ	39.8196	27.9581	34.6146	30.5488	36.7182	33.7943	29.9548	42.2098
	77751	77800	-	CCNA_00074	multifunctional fatty acid oxidation complex subunit alpha FadJ	46.0699	21.6171	42.792	30.8397	39.5163	26.0684	33.0502	35.6844
	77801	77850	-	CCNA_00074	multifunctional fatty acid oxidation complex subunit alpha FadJ	47.4043	17.1976	46.7878	26.3011	42.7142	25.1214	33.1001	35.3193
	77851	77900	-	CCNA_00074	multifunctional fatty acid oxidation complex subunit alpha FadJ	45.0165	14.3634	44.6505	19.9585	44.7129	21.0342	34.1984	29.3415
	77901	77950	-	CCNA_00074	multifunctional fatty acid oxidation complex subunit alpha FadJ	42.9799	11.9615	44.9293	14.547	43.8563	17.595	32.1016	25.7822
	77951	78000	-	CCNA_00074	multifunctional fatty acid oxidation complex subunit alpha FadJ	37.8532	17.1976	39.7255	16.8164	39.4021	26.9158	30.7037	32.8552
	78001	78050	-	CCNA_00074	multifunctional fatty acid oxidation complex subunit alpha FadJ	39.6791	20.4642	36.659	14.547	33.8059	25.6199	25.0123	29.6153
	78051	78100	-	CCNA_00074	multifunctional fatty acid oxidation complex subunit alpha FadJ	33.9906	22.8181	33.7783	14.8962	29.6944	28.8597	22.1666	30.9843
	78101	78150	-	CCNA_00074	multifunctional fatty acid oxidation complex subunit alpha FadJ	29.2151	34.6835	24.4393	18.3293	22.2137	27.9625	19.1212	28.1551
	78151	78200	-	CCNA_00074	multifunctional fatty acid oxidation complex subunit alpha FadJ	22.4029	47.6537	12.7307	24.7882	9.36514	22.7787	11.7822	15.3324
	78201	78250	-	CCNA_00074	multifunctional fatty acid oxidation complex subunit alpha FadJ	22.1922	50.0556	11.3369	32.6436	2.96944	21.2834	6.19066	8.57885
	78251	78300	-	CCNA_00074	multifunctional fatty acid oxidation complex subunit alpha FadJ	20.5067	45.3479	14.6822	37.6477	4.85389	19.9875	6.14074	11.8187
	78301	78350	-	CCNA_00074	multifunctional fatty acid oxidation complex subunit alpha FadJ	19.4533	42.3215	14.9609	32.6436	5.53914	17.8442	5.34194	13.0052
	78351	78400	-	CCNA_00074	multifunctional fatty acid oxidation complex subunit alpha FadJ	11.0961	29.6395	8.96728	26.8829	3.88311	14.8037	5.39187	8.39632
	78401	78450	-	CCNA_00074	multifunctional fatty acid oxidation complex subunit alpha FadJ	4.4244	13.4987	3.43823	14.0233	1.37051	7.52645	3.4448	2.87483
	78451	78500	-	CCNA_00074	multifunctional fatty acid oxidation complex subunit alpha FadJ	12.5007	8.69489	11.151	6.34251	11.478	10.218	8.83667	10.9517
	78501	78550	-	CCNA_00074	multifunctional fatty acid oxidation complex subunit alpha FadJ	24.4395	9.60761	27.4129	10.2411	26.4394	14.2056	21.0682	18.5723
	78551	78600	-	CCNA_00074	multifunctional fatty acid oxidation complex subunit alpha FadJ	36.1677	11.5772	41.2588	16.7	35.9759	16.8473	28.4571	22.9986
	78601	78650	-	CCNA_00074	multifunctional fatty acid oxidation complex subunit alpha FadJ	42.1371	14.9398	43.1637	18.3875	38.4885	21.9812	31.7022	26.2841
	78651	78700	-	CCNA_00074	multifunctional fatty acid oxidation complex subunit alpha FadJ	43.6119	18.4466	41.9092	18.9112	41.8576	15.651	38.9413	18.7092
	78701	78750	-	CCNA_00075	3-ketoacyl-CoA thiolase	38.5555	24.5474	35.4045	32.5272	40.944	25.3706	38.6916	26.4667
	78751	78800	-	CCNA_00075	3-ketoacyl-CoA thiolase	38.2043	36.4609	33.546	52.7767	44.77	31.7008	35.4465	34.2241
	78801	78850	-	CCNA_00075	3-ketoacyl-CoA thiolase	33.0777	34.3952	25.2756	44.4558	42.6571	30.5046	33.15	33.4028
	78851	78900	-	CCNA_00075	3-ketoacyl-CoA thiolase	36.5189	28.6307	32.5238	29.2105	39.6306	31.7008	34.6977	33.5853
	78901	78950	-	CCNA_00075	3-ketoacyl-CoA thiolase	40.9433	14.0271	39.5861	11.4631	41.1153	20.9345	35.9957	20.9452
	78951	79000	-	CCNA_00075	3-ketoacyl-CoA thiolase	37.0807	12.634	35.358	16.2345	32.8351	18.0934	29.9548	16.1082
	79001	79050	-	CCNA_00075	3-ketoacyl-CoA thiolase	29.9876	29.1111	25.508	32.6436	23.1273	31.651	23.9639	24.5501
	79051	79100	-	CCNA_00075	3-ketoacyl-CoA thiolase	26.1953	51.2566	20.7223	60.2829	23.6984	35.6385	22.4162	28.8395
	79101	79150	-	CCNA_00075	3-ketoacyl-CoA thiolase	25.2121	58.8946	18.5386	57.5481	22.385	36.7849	21.0682	33.5397
	79151	79200	-	CCNA_00075	3-ketoacyl-CoA thiolase	29.3555	45.7803	25.6473	27.2321	21.5855	35.2398	20.7188	30.9386
	79201	79250	-	CCNA_00075	3-ketoacyl-CoA thiolase	32.0242	30.312	33.0349	13.2087	28.6094	35.6385	26.3602	34.361
	79251	79300	-	CCNA_00075	3-ketoacyl-CoA thiolase	30.4792	23.2504	34.1035	11.9286	29.8086	34.2927	26.2604	39.1068
	79301	79350	-	CCNA_00075	3-ketoacyl-CoA thiolase	27.3189	26.2768	29.2714	18.3875	28.8949	29.4578	23.6643	38.0116
	79351	79400	-	CCNA_00075	3-ketoacyl-CoA thiolase	24.4395	35.9325	24.7181	35.6693	27.867	35.0404	21.8171	37.0533
	79401	79450	-	CCNA_00075	3-ketoacyl-CoA thiolase	25.0716	39.9196	20.8152	37.3568	27.0676	34.2429	22.1166	35.0911
	79451	79500	-	CCNA_00075	3-ketoacyl-CoA thiolase	21.4899	36.3648	15.9367	34.2728	17.5311	27.5139	16.5251	25.8734
	79501	79550	-	CCNA_00075	3-ketoacyl-CoA thiolase	16.2228	49.191	9.98945	43.6411	7.4807	24.1744	10.7338	14.1916
	79551	79600	-	CCNA_00075	3-ketoacyl-CoA thiolase	18.2594	56.7329	11.5692	38.9279	8.50858	27.7133	11.932	17.614
	79601	79650	-	CCNA_00075	3-ketoacyl-CoA thiolase	23.3159	64.7073	16.6801	45.7359	14.219	32.1993	14.7777	24.7326
	79651	79700	-	CCNA_00075	3-ketoacyl-CoA thiolase	24.4395	64.8994	19.3284	45.445	16.2177	36.137	18.3723	28.292
	79701	79750	-	CCNA_00075	3-ketoacyl-CoA thiolase	26.4059	64.7073	18.8638	42.8847	21.871	39.626	21.6673	34.9543
	79751	79800	-	CCNA_00075	3-ketoacyl-CoA thiolase	29.7769	60.576	19.9324	41.2554	27.7528	44.3612	24.7627	42.5748
	79801	79850	-	CCNA_00075	3-ketoacyl-CoA thiolase	30.5494	62.8338	23.0454	50.5655	26.6678	45.059	26.3103	41.9816
	79851	79900	-	CCNA_00075	3-ketoacyl-CoA thiolase	35.7463	55.1957	33.9177	50.8565	31.8072	42.2179	31.6023	38.0572
	79901	79950	-	CCNA_00075	3-ketoacyl-CoA thiolase	42.2776	48.0861	38.1458	42.4192	35.7474	40.2242	32.1016	40.0651
	79951	80000	-	CCNA_00076	hypothetical protein	43.8929	42.2254	34.5217	31.7125	32.3212	39.0778	28.3572	40.1107
	80001	80050	-	CCNA_00076	hypothetical protein	38.0639	51.3527	27.0877	38.2296	29.1233	35.3893	26.9593	36.5057
	80051	80100	-	CCNA_00076	hypothetical protein	33.5693	55.1957	24.811	45.6195	26.6678	36.2865	22.4661	35.3193
	80101	80150	-	CCNA_00076	hypothetical protein	27.5296	44.4352	22.8596	44.223	22.4992	34.7413	22.3663	32.0338
	80151	80200	-	CCNA_00076	hypothetical protein	26.6166	44.5313	22.395	53.8241	14.3332	33.4454	19.3209	27.3793
	80201	80250	-	CCNA_00076	hypothetical protein	22.4029	50.1998	16.2619	74.3063	7.88043	27.0155	12.8306	18.9374
	80251	80300	-	CCNA_00076	hypothetical protein	19.9449	35.8364	11.3369	49.7509	6.56702	20.6853	10.1846	10.9974
	80301	80350	-	CCNA_00076	hypothetical protein	22.122	17.3417	15.4256	18.1547	15.1327	13.5077	15.926	9.12644
	80351	80400	-	CCNA_00076	hypothetical protein	30.409	6.34102	32.8955	9.54286	28.3239	10.9657	25.7611	10.9517
	80401	80450	-	CCNA_00077	acyl-CoA dehydrogenase, long-chain specific	40.3814	4.51558	45.7656	8.26272	41.9718	13.2585	33.4995	16.8383
	80451	80500	-	CCNA_00077	acyl-CoA dehydrogenase, long-chain specific	48.247	5.66849	49.5756	17.5728	47.5681	13.3084	37.0441	18.8461
	80501	80550	-	CCNA_00077	acyl-CoA dehydrogenase, long-chain specific	47.1234	9.4635	48.5534	24.1481	44.0276	20.7351	37.2438	25.189
	80551	80600	-	CCNA_00077	acyl-CoA dehydrogenase, long-chain specific	44.9463	9.55957	48.2746	19.4348	44.5415	25.2211	35.5963	33.8591
	80601	80650	-	CCNA_00077	acyl-CoA dehydrogenase, long-chain specific	40.0303	7.06159	48.8786	12.7432	44.8842	19.9875	34.8474	30.1629
	80651	80700	-	CCNA_00077	acyl-CoA dehydrogenase, long-chain specific	45.5783	8.59881	46.4626	17.1073	45.1697	21.084	35.147	28.2463
	80701	80750	-	CCNA_00077	acyl-CoA dehydrogenase, long-chain specific	46.3508	16.1888	38.7498	15.8272	45.341	30.6043	34.5978	39.7
	80751	80800	-	CCNA_00077	acyl-CoA dehydrogenase, long-chain specific	50.1432	18.0143	38.7033	17.7474	44.4844	31.8005	34.8474	42.3467
	80801	80850	-	CCNA_00077	acyl-CoA dehydrogenase, long-chain specific	48.0363	15.5163	39.8184	21.646	44.3702	19.4392	36.8444	26.5579
	80851	80900	-	CCNA_00077	acyl-CoA dehydrogenase, long-chain specific	46.5615	22.722	38.4246	30.2578	45.4552	25.5202	35.8959	30.0716
	80901	80950	-	CCNA_00077	acyl-CoA dehydrogenase, long-chain specific	39.4685	36.2207	32.8026	46.2014	46.6544	33.894	36.6947	39.8825
	80951	81000	-	CCNA_00077	acyl-CoA dehydrogenase, long-chain specific	37.6425	40.1598	29.9684	54.7551	44.256	33.7943	38.0925	40.2932
	81001	81050	-	CCNA_00077	acyl-CoA dehydrogenase, long-chain specific	38.2746	28.0062	29.829	36.193	43.3423	28.0124	37.2438	35.8213
	81051	81100	-	CCNA_00077	acyl-CoA dehydrogenase, long-chain specific	37.2211	22.2416	35.8691	31.538	38.6598	26.4174	40.3392	31.9425
	81101	81150	-	CCNA_00077	acyl-CoA dehydrogenase, long-chain specific	37.2211	35.0197	39.7255	38.5206	35.5761	36.3862	45.1819	38.4679
	81151	81200	-	CCNA_00077	acyl-CoA dehydrogenase, long-chain specific	42.2776	35.1639	47.2989	32.1199	39.5734	31.651	51.1229	36.7339
	81201	81250	-	CCNA_00077	acyl-CoA dehydrogenase, long-chain specific	36.5891	25.7964	47.4383	24.3227	39.2879	30.1557	55.1668	36.2776
	81251	81300	-	CCNA_00077	acyl-CoA dehydrogenase, long-chain specific	33.1479	37.0854	40.7941	31.5962	35.8046	39.626	54.6676	42.803
	81301	81350	-	CCNA_00077	acyl-CoA dehydrogenase, long-chain specific	32.0242	42.3696	31.037	26.8247	35.9188	37.0341	47.2288	39.7
	81351	81400	-	CCNA_00077	acyl-CoA dehydrogenase, long-chain specific	36.5891	35.8844	33.546	19.493	36.1472	33.3457	37.5933	39.6544
	81401	81450	-	CCNA_00077	acyl-CoA dehydrogenase, long-chain specific	48.9493	20.6083	44.7435	15.9436	38.3172	30.6043	36.7446	39.9738
	81451	81500	-	CCNA_00077	acyl-CoA dehydrogenase, long-chain specific	53.5142	9.60761	50.5048	16.5254	44.6558	21.5825	41.9368	34.2698
	81501	81550	-	CCNA_00077	acyl-CoA dehydrogenase, long-chain specific	57.7981	9.94388	53.7107	16.6418	48.596	22.7787	44.8823	35.228
	81551	81600	-	CCNA_00078	acyl-CoA dehydrogenase	55.4103	11.5291	51.6664	18.6202	46.6544	25.6697	42.8853	39.8825
	81601	81650	-	CCNA_00078	acyl-CoA dehydrogenase	50.073	14.9398	45.0222	17.2237	46.5402	24.5233	39.7401	37.8291
	81651	81700	-	CCNA_00078	acyl-CoA dehydrogenase	40.9433	23.1063	37.3559	21.4132	42.6	29.5575	33.15	40.7039
	81701	81750	-	CCNA_00078	acyl-CoA dehydrogenase	37.0105	29.1111	33.4531	20.1331	39.2308	32.7974	31.802	40.9321
	81751	81800	-	CCNA_00078	acyl-CoA dehydrogenase	38.5555	26.8533	40.2366	15.8854	37.8603	32.8472	31.0032	36.9621
	81801	81850	-	CCNA_00078	acyl-CoA dehydrogenase	40.7326	23.1063	45.8121	14.7216	45.3981	31.9002	33.0502	36.5057
	81851	81900	-	CCNA_00078	acyl-CoA dehydrogenase	44.1035	18.4466	44.4647	18.0383	48.9386	21.3831	37.793	24.8695
	81901	81950	-	CCNA_00078	acyl-CoA dehydrogenase	39.9601	25.3161	39.075	28.3958	43.5708	25.5202	37.5933	27.3337
	81951	82000	-	CCNA_00078	acyl-CoA dehydrogenase	41.1539	30.7444	39.2609	28.2794	40.944	37.3831	35.796	41.5253
	82001	82050	-	CCNA_00078	acyl-CoA dehydrogenase	40.6623	34.1551	36.2873	24.2645	39.2308	34.9407	33.9488	40.3845
	82051	82100	-	CCNA_00078	acyl-CoA dehydrogenase	38.4853	27.718	34.15	21.646	36.4327	34.7912	31.5524	38.9699
	82101	82150	-	CCNA_00078	acyl-CoA dehydrogenase	39.328	24.5474	32.7097	19.3185	36.2043	23.327	31.4526	30.8474
	82151	82200	-	CCNA_00078	acyl-CoA dehydrogenase	37.4318	31.7051	32.0592	22.6934	33.1206	27.2149	27.4586	33.6309
	82201	82250	-	CCNA_00078	acyl-CoA dehydrogenase	30.3387	41.8411	28.7603	28.8613	26.782	36.8846	21.6174	39.0611
	82251	82300	-	CCNA_00078	acyl-CoA dehydrogenase	26.1953	40.0637	20.0718	25.3119	23.4129	33.1962	17.873	32.627
	82301	82350	-	CCNA_00078	acyl-CoA dehydrogenase	28.1617	43.9068	17.2841	28.6868	17.8166	32.299	18.9215	27.6531
	82351	82400	-	CCNA_00078	acyl-CoA dehydrogenase	24.5098	44.0989	16.4942	33.2254	17.7595	30.9033	22.2664	23.318
	82401	82450	-	CCNA_00078	acyl-CoA dehydrogenase	29.6365	31.0806	26.4837	30.1415	23.9268	25.1214	23.3648	20.6257
	82451	82500	-	CCNA_00078	acyl-CoA dehydrogenase	41.5753	14.1712	40.0972	20.4822	30.0941	16.4984	27.8081	17.7966
	82501	82550	-	CCNA_00078	acyl-CoA dehydrogenase	45.2272	13.4507	45.2081	23.0425	35.8617	19.2897	33.1001	24.5957
	82551	82600	-	CCNA_00078	acyl-CoA dehydrogenase	47.7554	30.0238	47.6706	40.8481	38.6598	33.246	35.4465	38.4679
	82601	82650	-	CCNA_00078	acyl-CoA dehydrogenase	44.7356	45.0117	41.0729	53.7659	39.8019	37.1837	34.2483	43.8982
	82651	82700	-	CCNA_00078	acyl-CoA dehydrogenase	37.8532	41.4088	27.924	45.3868	38.8311	37.8316	32.7506	46.3623
	82701	82750	-	CCNA_00078	acyl-CoA dehydrogenase	39.3982	34.9237	31.5946	41.4882	42.7713	36.0373	33.6992	45.9516
	82751	82800	-	CCNA_00078	acyl-CoA dehydrogenase	40.7326	34.3472	35.9156	34.331	42.6	37.4827	33.9488	43.67
	82801	82850	-	CCNA_00078	acyl-CoA dehydrogenase	40.4517	31.561	37.6811	31.8289	43.9134	36.7849	34.1485	43.5787
	82851	82900	-	CCNA_00078	acyl-CoA dehydrogenase	43.9631	24.7396	44.4182	23.5662	51.337	30.355	37.3437	42.1185
	82901	82950	-	CCNA_00078	acyl-CoA dehydrogenase	46.2806	23.0583	45.1616	23.7408	48.1391	31.2522	36.0456	42.9855
	82951	83000	-	CCNA_00078	acyl-CoA dehydrogenase	41.6455	33.8188	38.6569	21.2969	40.0303	33.6946	33.7491	41.4797
	83001	83050	-	CCNA_00078	acyl-CoA dehydrogenase	33.6395	41.1686	30.1077	27.8139	38.3172	37.2834	32.1016	43.1224
	83051	83100	-	CCNA_00078	acyl-CoA dehydrogenase	34.412	47.7498	29.829	29.6178	40.944	41.8192	32.8005	48.6439
	83101	83150	-	CCNA_00078	acyl-CoA dehydrogenase	36.3082	45.396	27.5058	30.3742	36.2043	41.2709	30.0547	45.4496
	83151	83200	-	CCNA_00078	acyl-CoA dehydrogenase	35.1143	49.0949	24.8575	33.4582	30.2083	35.2896	25.5614	38.833
	83201	83250	-	CCNA_00078	acyl-CoA dehydrogenase	34.9738	43.0421	28.9926	29.2686	29.1804	32.7476	25.1121	38.2398
	83251	83300	-	CCNA_00078	acyl-CoA dehydrogenase	35.5357	20.9926	33.1278	14.4889	24.7263	25.6697	21.6673	29.2046
	83301	83350	-	CCNA_00078	acyl-CoA dehydrogenase	26.5464	13.6908	22.7667	13.7906	18.9016	14.8535	17.1741	17.0208
	83351	83400				13.3434	10.9046	8.87435	15.4199	8.7941	7.5763	7.48871	5.70402
	83401	83450	-	CCNA_00079	MerR-family transcriptional regulator	7.44423	29.063	3.48469	24.4972	0.571045	10.6666	1.79729	3.37678
	83451	83500	-	CCNA_00079	MerR-family transcriptional regulator	10.6045	46.2606	7.66633	38.2878	4.33995	20.2367	6.83968	10.176
	83501	83550	-	CCNA_00079	MerR-family transcriptional regulator	19.3831	53.082	15.3327	39.1024	15.0185	27.813	13.5296	19.0286
	83551	83600	-	CCNA_00079	MerR-family transcriptional regulator	27.3189	49.6233	23.1384	32.0617	22.7847	36.5855	18.6219	31.1211
	83601	83650	-	CCNA_00079	MerR-family transcriptional regulator	31.3922	40.6402	32.338	33.9237	27.9241	30.355	25.3118	37.3271
	83651	83700	-	CCNA_00079	MerR-family transcriptional regulator	37.2914	29.7836	36.1943	30.607	34.5482	30.3052	31.3028	39.3349
	83701	83750	-	CCNA_00079	MerR-family transcriptional regulator	41.9967	30.36	36.3337	31.9453	40.5442	36.2366	34.2983	42.5748
	83751	83800	-	CCNA_00079	MerR-family transcriptional regulator	48.8791	22.0014	40.2831	28.9777	47.511	33.4454	41.2877	42.803
	83801	83850	-	CCNA_00079	MerR-family transcriptional regulator	56.1828	20.0319	48.8786	27.7558	54.1351	32.6479	48.427	42.2554
	83851	83900	-	CCNA_00079	MerR-family transcriptional regulator	57.166	17.726	50.2725	20.4822	51.1086	24.5233	49.5253	33.0833
	83901	83950				64.8912	12.8742	70.2514	16.7582	51.6225	21.0342	53.02	27.6987
	83951	84000				63.6973	8.11843	70.3908	16.6418	58.989	11.9626	58.7614	14.1916
	84001	84050				64.2591	7.10963	68.3465	12.3941	56.3622	13.5576	55.2666	15.1499
	84051	84100	+	CCNA_00080	LexA-related transcriptional repressor	62.6439	16.429	59.7973	11.4049	43.1139	24.4236	43.9837	26.4667
	84101	84150	+	CCNA_00080	LexA-related transcriptional repressor	52.9523	33.4825	44.4647	23.6826	31.8643	26.866	35.1969	29.524
	84151	84200	+	CCNA_00080	LexA-related transcriptional repressor	35.0441	48.1341	27.7846	40.5571	26.1539	25.7694	27.6084	28.6114
	84201	84250	+	CCNA_00080	LexA-related transcriptional repressor	27.7403	43.7627	22.2556	38.6369	17.3598	28.1619	19.6703	22.451
	84251	84300	+	CCNA_00080	LexA-related transcriptional repressor	20.1556	33.7707	16.6801	41.2554	9.82198	22.1806	13.929	14.6479
	84301	84350	+	CCNA_00080	LexA-related transcriptional repressor	14.5373	20.7044	7.10877	24.1481	3.94021	10.6666	5.64149	6.47977
	84351	84400	+	CCNA_00080	LexA-related transcriptional repressor	14.4671	31.2728	6.27245	21.7042	1.94155	13.6074	3.4448	5.33896
	84401	84450	+	CCNA_00080	LexA-related transcriptional repressor	14.748	44.147	12.8701	41.8955	4.79678	17.9937	6.78976	11.2255
	84451	84500	+	CCNA_00080	LexA-related transcriptional repressor	18.2594	54.7634	18.0275	44.8631	7.19517	21.1837	8.78675	15.5149
	84501	84550	+	CCNA_00080	LexA-related transcriptional repressor	22.8945	66.3405	19.6537	57.5481	8.39437	27.7133	9.98494	17.0664
	84551	84600	+	CCNA_00080	LexA-related transcriptional repressor	24.5098	78.4461	19.282	73.0843	8.8512	32.9469	12.6309	18.481
	84601	84650	+	CCNA_00080	LexA-related transcriptional repressor	22.5434	78.0138	20.8152	78.0303	10.0504	34.5918	14.1287	22.3598
	84651	84700	+	CCNA_00080	LexA-related transcriptional repressor	24.0182	58.6545	24.9039	53.3585	13.9906	31.9501	16.6749	24.4588
	84701	84750	+	CCNA_00080	LexA-related transcriptional repressor	27.3189	39.2951	30.2936	34.5056	19.4155	25.9189	20.6189	22.6336
	84751	84800	-	CCNA_00081	hypothetical protein	27.4594	34.4433	30.3401	32.1781	24.9547	27.9127	22.8655	26.9686
	84801	84850	-	CCNA_00081	hypothetical protein	30.6899	39.4873	31.3158	30.316	29.1233	30.6541	24.3133	31.9882
	84851	84900	-	CCNA_00081	hypothetical protein	37.1509	29.5434	40.5618	19.9004	31.122	27.4142	27.9079	28.5201
	84901	84950	-	CCNA_00081	hypothetical protein	41.7158	17.1496	52.9673	15.5362	36.1472	27.3644	30.2044	31.4862
	84951	85000	-	CCNA_00081	hypothetical protein	39.328	10.136	49.4362	13.7324	42.8855	15.0529	33.8489	17.6597
	85001	85050				43.1203	6.34102	52.0845	11.9868	44.256	10.9657	35.147	11.6362
	85051	85100				50.0027	14.9879	53.8501	15.5362	42.3716	22.5295	35.0971	28.3376
	85101	85150				45.2974	16.4771	46.3697	15.1289	41.5721	23.4766	32.2014	29.4328
	85151	85200				42.6287	9.70369	44.5112	16.6418	41.515	20.785	29.9548	28.0638
	85201	85250	-	lysS	class 1 lysyl-tRNA synthetase	46.5615	13.3065	47.9494	16.3509	40.8297	25.7195	31.5025	34.7261
	85251	85300	-	lysS	class 1 lysyl-tRNA synthetase	40.6623	31.0326	40.5618	24.73	37.4035	36.9345	29.855	42.8486
	85301	85350	-	lysS	class 1 lysyl-tRNA synthetase	36.7295	44.5793	33.1743	29.2105	37.118	42.4173	28.3073	46.3623
	85351	85400	-	lysS	class 1 lysyl-tRNA synthetase	38.3448	43.7627	33.7318	25.2537	38.3743	40.0248	30.3542	47.6856
	85401	85450	-	lysS	class 1 lysyl-tRNA synthetase	36.7998	47.5096	33.5924	31.1889	37.3464	38.9282	32.4011	48.0051
	85451	85500	-	lysS	class 1 lysyl-tRNA synthetase	35.7463	41.3127	35.5439	34.5056	37.2893	35.3394	31.852	39.3349
	85501	85550	-	lysS	class 1 lysyl-tRNA synthetase	35.6059	36.5089	35.1722	36.6004	37.7461	29.0591	29.5554	32.627
	85551	85600	-	lysS	class 1 lysyl-tRNA synthetase	34.7631	30.264	32.7097	31.1889	37.689	31.4516	29.206	37.966
	85601	85650	-	lysS	class 1 lysyl-tRNA synthetase	37.0105	28.0542	36.055	35.3784	39.2308	26.5669	30.9533	35.0911
	85651	85700	-	lysS	class 1 lysyl-tRNA synthetase	34.7631	26.9013	36.1943	29.8505	38.6598	28.2117	29.805	36.6883
	85701	85750	-	lysS	class 1 lysyl-tRNA synthetase	36.3784	28.4385	39.5397	29.6178	36.9466	34.9905	26.7097	39.0611
	85751	85800	-	lysS	class 1 lysyl-tRNA synthetase	42.699	16.0927	45.3475	18.9112	40.7726	26.6666	29.9548	31.9882
	85801	85850	-	lysS	class 1 lysyl-tRNA synthetase	53.3737	8.64685	52.735	14.6052	39.859	16.0498	32.7007	22.3141
	85851	85900	-	lysS	class 1 lysyl-tRNA synthetase	49.2302	8.02235	49.9473	13.4997	43.1139	19.19	35.8459	21.9034
	85901	85950	-	lysS	class 1 lysyl-tRNA synthetase	47.1936	7.97432	51.2018	11.4631	42.9997	14.1557	37.5434	14.9674
	85951	86000	-	lysS	class 1 lysyl-tRNA synthetase	43.1203	13.0663	43.5819	15.8272	42.2003	21.6822	33.2998	26.5579
	86001	86050	-	lysS	class 1 lysyl-tRNA synthetase	43.331	20.1279	36.659	22.8098	40.3158	27.3644	31.0532	34.7717
	86051	86100	-	lysS	class 1 lysyl-tRNA synthetase	41.786	21.1848	38.6104	26.6502	36.604	28.5607	31.5524	33.1746
	86101	86150	-	lysS	class 1 lysyl-tRNA synthetase	46.1402	19.2633	40.6083	27.2902	37.8603	25.6199	32.3013	30.7105
	86151	86200	-	lysS	class 1 lysyl-tRNA synthetase	50.4241	22.1936	37.5882	28.454	41.1153	26.4672	34.2483	36.4145
	86201	86250	-	lysS	class 1 lysyl-tRNA synthetase	43.9631	32.0894	32.7561	30.316	38.3743	37.6821	31.802	43.0768
	86251	86300	-	lysS	class 1 lysyl-tRNA synthetase	35.4654	44.7234	26.8089	35.6112	36.3185	39.327	29.3557	39.2437
	86301	86350	-	lysS	class 1 lysyl-tRNA synthetase	34.412	41.601	29.829	34.9129	35.7474	32.2491	29.6553	35.0911
	86351	86400	-	lysS	class 1 lysyl-tRNA synthetase	37.783	41.697	35.2186	35.2038	36.9466	31.9501	29.156	36.9164
	86401	86450	-	lysS	class 1 lysyl-tRNA synthetase	37.3616	43.5225	33.4066	35.9021	37.3464	37.8815	28.4571	41.2059
	86451	86500	-	lysS	class 1 lysyl-tRNA synthetase	36.7998	35.5001	32.0592	25.0209	35.4048	30.7039	30.9533	35.7756
	86501	86550	-	lysS	class 1 lysyl-tRNA synthetase	38.6959	31.3208	33.0349	21.9951	37.5748	31.9999	36.7446	35.6844
	86551	86600	-	lysS	class 1 lysyl-tRNA synthetase	36.3784	46.4528	29.829	32.4108	33.5204	39.4267	31.9518	36.232
	86601	86650	-	lysS	class 1 lysyl-tRNA synthetase	32.1647	55.8202	25.7867	42.3028	26.0397	37.4827	25.5614	34.9086
	86651	86700	-	lysS	class 1 lysyl-tRNA synthetase	28.4426	47.6537	23.0919	38.2296	22.0995	29.5077	20.7188	30.1629
	86701	86750	-	lysS	class 1 lysyl-tRNA synthetase	24.0884	43.8587	19.4214	37.7641	16.2177	25.8192	14.8776	22.4054
	86751	86800	-	lysS	class 1 lysyl-tRNA synthetase	20.8579	38.1422	11.848	37.2404	6.05308	19.6884	8.98645	13.3702
	86801	86850	-	lysS	class 1 lysyl-tRNA synthetase	20.6472	32.762	12.9166	34.9711	6.56702	16.299	7.8881	10.176
	86851	86900	-	lysS	class 1 lysyl-tRNA synthetase	23.035	28.4385	22.6273	33.3418	10.9641	20.6354	11.3329	14.2829
	86901	86950				20.9983	25.4121	23.3242	29.7923	11.0783	22.0311	13.7293	14.6936
	86951	87000				20.0854	32.4737	20.8152	48.5289	11.0783	21.8815	16.2255	17.1577
	87001	87050	-	CCNA_00083	phosphoglucomutase/phosphomannomutase	25.0014	41.2647	24.3929	56.3843	14.219	28.2616	16.9245	21.5384
	87051	87100	-	CCNA_00083	phosphoglucomutase/phosphomannomutase	26.3357	33.3864	26.5766	53.3004	17.1885	27.0653	17.2739	17.9791
	87101	87150	-	CCNA_00083	phosphoglucomutase/phosphomannomutase	29.496	45.3479	32.1986	69.4767	17.4169	26.517	18.2225	19.3937
	87151	87200	-	CCNA_00083	phosphoglucomutase/phosphomannomutase	24.6502	53.8987	23.5101	69.5349	15.0756	35.2398	17.0243	26.5123
	87201	87250	-	CCNA_00083	phosphoglucomutase/phosphomannomutase	24.4395	67.5415	16.6336	55.8024	10.393	33.7444	14.1786	20.4432
	87251	87300	-	CCNA_00083	phosphoglucomutase/phosphomannomutase	22.122	67.4454	13.6135	41.0227	6.39571	33.7444	11.2331	15.2868
	87301	87350	-	CCNA_00083	phosphoglucomutase/phosphomannomutase	18.4701	63.7465	15.9367	36.4258	6.05308	30.4049	8.8866	14.7392
	87351	87400	-	CCNA_00083	phosphoglucomutase/phosphomannomutase	22.4731	57.0692	20.3041	33.4	9.65067	30.9033	11.0334	18.3898
	87401	87450	-	CCNA_00083	phosphoglucomutase/phosphomannomutase	26.6869	48.9027	22.6737	35.7857	16.4461	35.1401	16.7747	26.0103
	87451	87500	-	CCNA_00083	phosphoglucomutase/phosphomannomutase	29.5662	49.9115	22.0233	51.2638	19.9295	36.6354	19.92	34.8174
	87501	87550	-	CCNA_00083	phosphoglucomutase/phosphomannomutase	26.9678	50.1517	22.8596	63.4251	21.3	32.9968	21.0183	36.0494
	87551	87600	-	CCNA_00083	phosphoglucomutase/phosphomannomutase	27.2487	42.6578	25.4615	57.3153	25.3544	37.4827	24.4132	37.0077
	87601	87650	-	CCNA_00083	phosphoglucomutase/phosphomannomutase	30.7601	44.7715	30.4795	57.839	25.7541	40.8223	24.2634	36.8708
	87651	87700	-	CCNA_00083	phosphoglucomutase/phosphomannomutase	28.8639	38.1422	26.6695	45.0958	24.1552	33.0466	24.2634	28.6114
	87701	87750	-	CCNA_00083	phosphoglucomutase/phosphomannomutase	27.1785	44.7715	21.1869	54.9296	21.3571	30.7039	22.8156	27.9725
	87751	87800	-	CCNA_00083	phosphoglucomutase/phosphomannomutase	24.2289	44.4352	19.7931	55.5697	18.9016	33.894	19.8201	26.5579
	87801	87850	-	CCNA_00083	phosphoglucomutase/phosphomannomutase	25.7037	30.9365	23.4171	39.8589	18.2735	26.8161	20.2195	19.348
	87851	87900	-	CCNA_00083	phosphoglucomutase/phosphomannomutase	26.8975	31.6571	23.603	34.2728	15.5324	24.3239	19.4207	18.7548
	87901	87950	-	CCNA_00083	phosphoglucomutase/phosphomannomutase	22.4731	45.2518	15.7973	37.8223	11.4209	23.1276	15.7263	16.6101
	87951	88000	-	CCNA_00083	phosphoglucomutase/phosphomannomutase	15.3098	48.3263	7.9451	36.9495	5.36783	15.651	8.18765	8.30506
	88001	88050	-	CCNA_00083	phosphoglucomutase/phosphomannomutase	15.2396	44.4832	9.24605	29.676	3.826	13.5077	4.59307	8.62448
	88051	88100	-	CCNA_00083	phosphoglucomutase/phosphomannomutase	16.0823	41.9853	12.4984	30.5488	5.65335	16.6978	5.89112	12.3207
	88101	88150	-	CCNA_00083	phosphoglucomutase/phosphomannomutase	15.2396	53.8026	11.151	46.1432	5.13941	20.785	6.29051	12.5945
	88151	88200	-	CCNA_00083	phosphoglucomutase/phosphomannomutase	16.293	66.5807	9.38544	75.47	3.7118	20.9844	5.99096	11.3168
	88201	88250	-	CCNA_00083	phosphoglucomutase/phosphomannomutase	18.8915	77.005	12.3126	88.7369	3.25496	21.2834	4.89262	10.6779
	88251	88300	-	CCNA_00083	phosphoglucomutase/phosphomannomutase	17.9083	82.5774	13.6135	91.8791	3.88311	26.4672	6.68991	12.777
	88301	88350	-	CCNA_00083	phosphoglucomutase/phosphomannomutase	18.3297	81.9049	12.1267	85.2457	5.31072	31.8504	8.6869	15.4693
	88351	88400	-	CCNA_00083	phosphoglucomutase/phosphomannomutase	21.7709	75.4197	13.2418	67.7892	10.6785	37.8815	14.3783	25.0977
	88401	88450	-	CCNA_00083	phosphoglucomutase/phosphomannomutase	27.2487	69.9434	19.6072	43.6411	18.4448	38.1307	19.4207	29.9347
	88451	88500	-	CCNA_00083	phosphoglucomutase/phosphomannomutase	31.1113	60.3838	24.1605	28.9195	22.956	34.841	21.9169	31.76
	88501	88550	-	CCNA_00083	phosphoglucomutase/phosphomannomutase	37.9234	40.5441	32.7097	21.4714	27.5244	34.6416	25.4117	37.2359
	88551	88600	-	CCNA_00083	phosphoglucomutase/phosphomannomutase	44.4547	23.1543	41.1658	18.4456	35.4619	28.0124	30.2544	33.8591
	88601	88650	-	CCNA_00083	phosphoglucomutase/phosphomannomutase	49.0195	13.3546	50.5048	23.2753	41.2295	22.9283	31.9518	29.2502
	88651	88700	-	CCNA_00083	phosphoglucomutase/phosphomannomutase	51.0562	10.5203	50.0402	21.4132	41.3437	19.4392	30.3043	23.1355
	88701	88750				46.9127	3.84304	49.9937	13.9652	42.5429	9.17131	33.9488	12.4576
	88751	88800				41.9967	3.4107	47.5777	8.78641	40.2587	11.2648	32.7506	13.644
	88801	88850				31.4624	3.89108	36.055	4.77143	29.8086	12.3613	23.0652	16.2907
	88851	88900				24.2289	4.8038	27.924	3.66585	23.0131	9.81928	18.3723	13.7809
	88901	88950				31.2517	9.03115	35.1257	5.70244	28.4381	16.5482	23.2649	20.8539
	88951	89000				34.6227	10.6164	39.6326	5.58606	29.4088	21.3831	23.5145	24.0482
	89001	89050				25.7037	17.0535	26.8089	11.0558	19.5869	18.0934	15.1272	17.1121
	89051	89100	+	purH	phosphoribosylaminoimidazolecarboxamide formyltransferase/IMP cyclohydrolase	18.2594	35.6442	17.5164	32.8181	13.4767	22.0311	12.5311	16.0625
	89101	89150	+	purH	phosphoribosylaminoimidazolecarboxamide formyltransferase/IMP cyclohydrolase	22.8945	57.7417	18.2133	61.4467	13.5909	33.4454	16.7248	24.2307
	89151	89200	+	purH	phosphoribosylaminoimidazolecarboxamide formyltransferase/IMP cyclohydrolase	28.6533	70.9522	20.5365	87.4568	12.6772	36.0871	20.0198	25.8278
	89201	89250	+	purH	phosphoribosylaminoimidazolecarboxamide formyltransferase/IMP cyclohydrolase	27.3891	58.9427	21.9768	74.83	17.6453	31.4018	22.1666	24.4132
	89251	89300	+	purH	phosphoribosylaminoimidazolecarboxamide formyltransferase/IMP cyclohydrolase	26.2655	50.7282	21.0011	73.6662	22.5563	29.3582	24.563	26.6036
	89301	89350	+	purH	phosphoribosylaminoimidazolecarboxamide formyltransferase/IMP cyclohydrolase	26.0548	50.8243	22.5343	67.4983	24.0981	32.8971	25.4616	29.9803
	89351	89400	+	purH	phosphoribosylaminoimidazolecarboxamide formyltransferase/IMP cyclohydrolase	26.8273	33.3864	27.6452	39.5098	27.1818	25.57	27.5584	24.6414
	89401	89450	+	purH	phosphoribosylaminoimidazolecarboxamide formyltransferase/IMP cyclohydrolase	31.954	27.9101	33.6389	22.2279	28.8378	25.7195	28.1575	24.1851
	89451	89500	+	purH	phosphoribosylaminoimidazolecarboxamide formyltransferase/IMP cyclohydrolase	36.1677	32.2816	33.8248	29.1523	25.5828	32.7476	23.6643	27.288
	89501	89550	+	purH	phosphoribosylaminoimidazolecarboxamide formyltransferase/IMP cyclohydrolase	33.5693	39.4392	26.112	29.4432	21.9281	35.7382	20.0198	25.0977
	89551	89600	+	purH	phosphoribosylaminoimidazolecarboxamide formyltransferase/IMP cyclohydrolase	31.1815	54.5712	18.678	32.9927	16.0464	33.8441	18.4222	22.5879
	89601	89650	+	purH	phosphoribosylaminoimidazolecarboxamide formyltransferase/IMP cyclohydrolase	25.0014	64.0828	16.1225	38.1714	12.6772	35.0902	16.0258	22.3141
	89651	89700	+	purH	phosphoribosylaminoimidazolecarboxamide formyltransferase/IMP cyclohydrolase	28.2319	59.7113	22.3485	34.5056	17.9308	40.6229	16.7248	25.7365
	89701	89750	+	purH	phosphoribosylaminoimidazolecarboxamide formyltransferase/IMP cyclohydrolase	28.5128	57.4535	26.112	38.2296	18.7303	38.7288	16.3254	28.4288
	89751	89800	+	purH	phosphoribosylaminoimidazolecarboxamide formyltransferase/IMP cyclohydrolase	30.2685	58.9907	28.8997	62.0286	21.6997	39.3768	17.7233	31.3037
	89801	89850	+	purH	phosphoribosylaminoimidazolecarboxamide formyltransferase/IMP cyclohydrolase	29.7067	66.1004	26.4372	74.3645	22.0424	38.9282	19.5705	31.3037
	89851	89900	+	purH	phosphoribosylaminoimidazolecarboxamide formyltransferase/IMP cyclohydrolase	23.7373	69.9434	21.2799	86.1767	19.4726	39.1774	18.5221	30.6648
	89901	89950	+	purH	phosphoribosylaminoimidazolecarboxamide formyltransferase/IMP cyclohydrolase	23.4563	92.6174	17.981	100.549	15.5895	40.6229	19.5206	28.7939
	89951	90000	+	purH	phosphoribosylaminoimidazolecarboxamide formyltransferase/IMP cyclohydrolase	25.9846	77.4373	17.2376	71.9206	15.7609	41.221	19.3708	28.657
	90001	90050	+	purH	phosphoribosylaminoimidazolecarboxamide formyltransferase/IMP cyclohydrolase	28.3723	50.2478	20.2112	33.8655	18.1592	34.7413	18.6718	28.0638
	90051	90100	+	purH	phosphoribosylaminoimidazolecarboxamide formyltransferase/IMP cyclohydrolase	33.6395	29.9757	27.2735	15.0125	24.0981	33.7444	23.3148	32.9921
	90101	90150	+	purH	phosphoribosylaminoimidazolecarboxamide formyltransferase/IMP cyclohydrolase	37.3616	28.3905	31.4552	13.6742	31.9214	38.0809	28.6069	42.2554
	90151	90200	+	purH	phosphoribosylaminoimidazolecarboxamide formyltransferase/IMP cyclohydrolase	38.5555	40.4	31.8733	27.2321	33.2348	40.7226	29.805	46.5448
	90201	90250	+	purH	phosphoribosylaminoimidazolecarboxamide formyltransferase/IMP cyclohydrolase	35.8166	43.0421	32.6167	34.1565	30.4367	39.1276	26.9593	40.3845
	90251	90300	+	purH	phosphoribosylaminoimidazolecarboxamide formyltransferase/IMP cyclohydrolase	33.5693	29.6395	29.4573	25.8355	27.0676	35.6884	23.5645	32.627
	90301	90350	+	purH	phosphoribosylaminoimidazolecarboxamide formyltransferase/IMP cyclohydrolase	32.867	40.0157	24.811	27.2321	21.0716	32.7476	19.7702	27.79
	90351	90400	+	purH	phosphoribosylaminoimidazolecarboxamide formyltransferase/IMP cyclohydrolase	25.2121	58.4623	18.2133	46.376	19.0158	34.193	17.8231	26.056
	90401	90450	+	purH	phosphoribosylaminoimidazolecarboxamide formyltransferase/IMP cyclohydrolase	26.7571	57.2133	20.9546	49.3436	20.9003	34.9407	18.8216	29.0221
	90451	90500	+	purH	phosphoribosylaminoimidazolecarboxamide formyltransferase/IMP cyclohydrolase	33.499	41.4568	31.037	46.8415	24.1552	31.0529	21.2679	30.8474
	90501	90550	+	purH	phosphoribosylaminoimidazolecarboxamide formyltransferase/IMP cyclohydrolase	37.7127	31.7532	41.7699	32.4108	27.0676	29.9563	22.0667	33.996
	90551	90600	+	purH	phosphoribosylaminoimidazolecarboxamide formyltransferase/IMP cyclohydrolase	39.0471	24.6435	61.4235	23.5662	27.9241	28.8099	22.516	32.5814
	90601	90650	+	purH	phosphoribosylaminoimidazolecarboxamide formyltransferase/IMP cyclohydrolase	40.6623	10.8086	74.7583	11.6958	32.9493	20.4361	25.2619	24.4132
	90651	90700	+	CCNA_00085	dienelactone hydrolase-related protein	37.5723	26.2768	65.0941	12.3359	29.1804	25.4703	24.0637	23.6831
	90701	90750	+	CCNA_00085	dienelactone hydrolase-related protein	30.9006	52.986	35.8226	22.7516	22.8989	32.5482	22.1666	26.5123
	90751	90800	+	CCNA_00085	dienelactone hydrolase-related protein	26.8273	74.7952	21.0475	52.1948	16.5603	34.8909	18.7218	23.7287
	90801	90850	+	CCNA_00085	dienelactone hydrolase-related protein	24.7907	78.7824	16.8195	68.4293	12.6201	38.9282	16.9744	23.4093
	90851	90900	+	CCNA_00085	dienelactone hydrolase-related protein	24.9311	78.0618	18.9567	80.0669	17.9308	40.7226	18.9714	28.3832
	90901	90950	+	CCNA_00085	dienelactone hydrolase-related protein	29.9876	73.5943	23.4636	73.899	24.7834	41.5201	22.8156	34.0416
	90951	91000	+	CCNA_00085	dienelactone hydrolase-related protein	30.8303	62.8818	27.0412	72.5024	27.867	42.3176	23.8141	39.2437
	91001	91050	+	CCNA_00085	dienelactone hydrolase-related protein	28.7937	66.965	26.0655	78.3213	25.6399	43.0653	23.3148	39.2437
	91051	91100	+	CCNA_00085	dienelactone hydrolase-related protein	25.9143	61.5367	24.5787	68.953	23.9268	44.0123	25.7112	37.7378
	91101	91150	+	CCNA_00085	dienelactone hydrolase-related protein	27.7403	56.8771	27.2735	61.7958	22.2708	38.2802	27.2589	34.9999
	91151	91200	+	CCNA_00085	dienelactone hydrolase-related protein	29.9174	62.3054	26.4837	68.3129	22.4421	38.7288	27.0592	37.5553
	91201	91250	+	CCNA_00085	dienelactone hydrolase-related protein	31.8838	68.6464	25.1363	63.5997	23.8697	43.8129	24.8625	39.2437
	91251	91300	+	CCNA_00085	dienelactone hydrolase-related protein	33.9906	52.5056	27.3665	40.2662	26.3252	40.7724	25.1621	38.6505
	91301	91350	+	CCNA_00085	dienelactone hydrolase-related protein	41.0135	45.8283	37.1236	27.4066	29.0662	37.5326	25.9608	39.5631
	91351	91400	+	CCNA_00085	dienelactone hydrolase-related protein	41.5051	38.8147	41.4446	28.6868	33.4062	41.0217	27.159	39.7456
	91401	91450	+	CCNA_00085	dienelactone hydrolase-related protein	36.3784	35.1158	39.2144	22.7516	31.2933	29.0591	25.7611	26.3754
	91451	91500	-	gdhZ	NAD-specific glutamate dehydrogenase GdhZ	27.4594	41.1206	26.9483	38.5206	23.1844	28.6105	22.0667	27.8356
	91501	91550	-	gdhZ	NAD-specific glutamate dehydrogenase GdhZ	28.3723	54.3791	19.3749	54.4059	19.8153	29.8068	17.923	27.79
	91551	91600	-	gdhZ	NAD-specific glutamate dehydrogenase GdhZ	23.667	55.7241	12.5449	53.5331	13.3625	25.4205	13.7293	18.5267
	91601	91650	-	gdhZ	NAD-specific glutamate dehydrogenase GdhZ	24.58	51.3046	12.7307	56.5007	7.36649	21.5825	9.33592	12.6857
	91651	91700	-	gdhZ	NAD-specific glutamate dehydrogenase GdhZ	23.7373	32.81	15.7973	47.947	6.16729	13.0591	5.39187	7.48368
	91701	91750	-	gdhZ	NAD-specific glutamate dehydrogenase GdhZ	23.035	37.854	12.3126	49.4017	5.0252	14.2056	5.99096	5.93218
	91751	91800	-	gdhZ	NAD-specific glutamate dehydrogenase GdhZ	20.577	50.9684	8.92081	54.6387	6.05308	22.7787	8.83667	10.9974
	91801	91850	-	gdhZ	NAD-specific glutamate dehydrogenase GdhZ	19.1724	50.536	12.0803	36.484	9.76488	28.5607	10.7837	16.6557
	91851	91900	-	gdhZ	NAD-specific glutamate dehydrogenase GdhZ	20.2258	53.9948	16.773	41.9537	11.5351	30.7538	12.7308	21.0821
	91901	91950	-	gdhZ	NAD-specific glutamate dehydrogenase GdhZ	22.4029	54.9555	18.3527	47.3652	11.7064	31.3519	11.932	21.4928
	91951	92000	-	gdhZ	NAD-specific glutamate dehydrogenase GdhZ	21.8411	56.7329	20.1183	49.0526	10.5072	34.2927	13.6794	18.0247
	92001	92050	-	gdhZ	NAD-specific glutamate dehydrogenase GdhZ	20.5067	65.8602	17.2841	60.1666	9.19383	35.3394	13.1801	16.3363
	92051	92100	-	gdhZ	NAD-specific glutamate dehydrogenase GdhZ	19.5938	71.0483	16.9588	64.4725	8.50858	33.6946	11.5326	17.1577
	92101	92150	-	gdhZ	NAD-specific glutamate dehydrogenase GdhZ	27.1785	57.2133	23.4171	41.7209	12.9627	37.084	14.9774	21.7209
	92151	92200	-	gdhZ	NAD-specific glutamate dehydrogenase GdhZ	31.4624	40.4	27.5988	32.8763	17.0172	35.1401	20.2694	23.6831
	92201	92250	-	gdhZ	NAD-specific glutamate dehydrogenase GdhZ	32.1647	49.5753	23.8353	45.7359	18.7303	36.2865	22.7657	28.1094
	92251	92300	-	gdhZ	NAD-specific glutamate dehydrogenase GdhZ	29.7769	52.3615	25.508	40.4408	23.3558	38.4298	23.9639	34.1329
	92301	92350	-	gdhZ	NAD-specific glutamate dehydrogenase GdhZ	33.0074	36.1727	32.9884	28.454	29.6373	36.3363	27.0592	35.0911
	92351	92400	-	gdhZ	NAD-specific glutamate dehydrogenase GdhZ	39.7494	34.8276	36.2408	29.9669	29.9799	38.8285	27.4087	38.5136
	92401	92450	-	gdhZ	NAD-specific glutamate dehydrogenase GdhZ	37.5723	29.3512	31.0835	24.6136	31.3504	32.0497	27.3587	37.6922
	92451	92500	-	gdhZ	NAD-specific glutamate dehydrogenase GdhZ	36.7998	28.6787	29.8754	26.8829	34.434	33.5451	26.51	36.8252
	92501	92550	-	gdhZ	NAD-specific glutamate dehydrogenase GdhZ	36.5891	32.2335	32.8955	31.7125	33.4633	38.679	24.7127	38.1485
	92551	92600	-	gdhZ	NAD-specific glutamate dehydrogenase GdhZ	37.3616	25.22	34.0571	22.4024	34.2056	29.2086	26.5599	34.4067
	92601	92650	-	gdhZ	NAD-specific glutamate dehydrogenase GdhZ	45.4379	16.8133	40.5618	15.6526	41.0011	28.3114	30.2544	36.1863
	92651	92700	-	gdhZ	NAD-specific glutamate dehydrogenase GdhZ	45.2974	13.3546	42.5597	19.3185	41.5721	25.8192	35.5464	31.3493
	92701	92750	-	gdhZ	NAD-specific glutamate dehydrogenase GdhZ	43.5417	9.27134	43.6284	16.4091	40.7155	25.4703	35.4965	32.0794
	92751	92800	-	gdhZ	NAD-specific glutamate dehydrogenase GdhZ	45.4379	11.4811	44.1394	17.2237	41.6292	25.4205	32.5509	32.9464
	92801	92850	-	gdhZ	NAD-specific glutamate dehydrogenase GdhZ	41.7158	22.5298	38.8892	8.96098	41.6863	28.5108	31.2029	34.7261
	92851	92900	-	gdhZ	NAD-specific glutamate dehydrogenase GdhZ	41.786	36.3648	34.3358	14.547	37.8032	31.5513	28.7566	40.2932
	92901	92950	-	gdhZ	NAD-specific glutamate dehydrogenase GdhZ	40.1707	41.8411	33.8248	22.9843	38.6027	35.7382	30.0547	46.2254
	92951	93000	-	gdhZ	NAD-specific glutamate dehydrogenase GdhZ	44.9463	34.4433	37.3094	24.0317	43.3995	38.9282	32.1016	45.9972
	93001	93050	-	gdhZ	NAD-specific glutamate dehydrogenase GdhZ	44.3845	20.8485	39.1215	20.5404	42.6	24.7227	32.4011	30.1172
	93051	93100	-	gdhZ	NAD-specific glutamate dehydrogenase GdhZ	41.786	15.9006	36.1014	18.2711	42.9426	25.5202	31.852	34.2698
	93101	93150	-	gdhZ	NAD-specific glutamate dehydrogenase GdhZ	37.6425	26.3249	32.8026	19.3185	39.0024	37.8316	32.501	43.4418
	93151	93200	-	gdhZ	NAD-specific glutamate dehydrogenase GdhZ	31.8135	31.513	30.2936	25.9519	36.4327	35.3394	30.2544	38.1941
	93201	93250	-	gdhZ	NAD-specific glutamate dehydrogenase GdhZ	35.3952	39.1991	31.037	29.5596	33.9772	35.2896	28.7067	38.4679
	93251	93300	-	gdhZ	NAD-specific glutamate dehydrogenase GdhZ	36.3784	30.2159	36.1479	21.2387	33.863	36.9843	27.209	40.8864
	93301	93350	-	gdhZ	NAD-specific glutamate dehydrogenase GdhZ	37.6425	30.9845	38.3316	16.8164	37.6319	36.6852	29.9548	42.6205
	93351	93400	-	gdhZ	NAD-specific glutamate dehydrogenase GdhZ	34.7631	34.4913	35.3116	21.1805	38.7169	37.5326	29.5055	41.434
	93401	93450	-	gdhZ	NAD-specific glutamate dehydrogenase GdhZ	34.4822	53.3703	31.1299	32.8181	36.604	37.8815	27.6583	41.3884
	93451	93500	-	gdhZ	NAD-specific glutamate dehydrogenase GdhZ	34.2715	63.122	27.1806	37.9387	35.2906	41.2709	28.9064	45.0846
	93501	93550	-	gdhZ	NAD-specific glutamate dehydrogenase GdhZ	34.412	63.2181	26.2049	35.4366	36.0901	39.0279	29.7551	45.039
	93551	93600	-	gdhZ	NAD-specific glutamate dehydrogenase GdhZ	36.5891	51.8331	28.9926	31.7707	38.4314	36.9843	29.206	43.3962
	93601	93650	-	gdhZ	NAD-specific glutamate dehydrogenase GdhZ	39.3982	28.0542	33.0349	20.3077	35.9759	32.3986	30.2044	34.9543
	93651	93700	-	gdhZ	NAD-specific glutamate dehydrogenase GdhZ	40.4517	20.6083	34.8005	21.2969	37.2322	22.7289	32.5509	27.4706
	93701	93750	-	gdhZ	NAD-specific glutamate dehydrogenase GdhZ	37.783	31.9453	33.8712	38.1714	38.5456	30.1557	29.805	34.7717
	93751	93800	-	gdhZ	NAD-specific glutamate dehydrogenase GdhZ	35.8868	33.2423	35.4974	34.9711	39.1166	33.5451	28.5569	38.5592
	93801	93850	-	gdhZ	NAD-specific glutamate dehydrogenase GdhZ	34.9036	24.8837	34.1035	37.5896	38.4314	28.2616	30.8535	36.0038
	93851	93900	-	gdhZ	NAD-specific glutamate dehydrogenase GdhZ	36.7998	33.0982	32.942	48.7617	37.8032	34.1432	28.4571	38.6048
	93901	93950	-	gdhZ	NAD-specific glutamate dehydrogenase GdhZ	40.1707	42.4176	32.4309	48.5871	33.0635	40.6229	27.4586	38.833
	93951	94000	-	gdhZ	NAD-specific glutamate dehydrogenase GdhZ	34.6227	27.1415	32.4309	27.3484	29.9228	33.246	27.9079	28.9764
	94001	94050	-	gdhZ	NAD-specific glutamate dehydrogenase GdhZ	31.7433	23.6347	30.5724	31.538	24.8405	25.9688	25.0123	19.6218
	94051	94100	-	gdhZ	NAD-specific glutamate dehydrogenase GdhZ	30.0578	32.3296	28.0169	34.7383	20.215	33.6447	23.6144	24.9152
	94101	94150	-	gdhZ	NAD-specific glutamate dehydrogenase GdhZ	33.3586	26.6131	30.3401	27.8139	22.6705	28.9594	22.7157	24.6414
	94151	94200	-	gdhZ	NAD-specific glutamate dehydrogenase GdhZ	40.3112	12.2977	37.6347	14.9544	27.6957	24.4734	25.2619	27.4249
	94201	94250	-	gdhZ	NAD-specific glutamate dehydrogenase GdhZ	45.4379	17.3898	44.1394	15.3035	36.4327	27.6635	27.6084	32.7183
	94251	94300	-	gdhZ	NAD-specific glutamate dehydrogenase GdhZ	46.1402	22.9142	43.6284	12.685	40.7155	30.2055	30.7037	37.0533
	94301	94350	-	gdhZ	NAD-specific glutamate dehydrogenase GdhZ	51.1966	22.4818	46.1373	13.2669	42.4858	31.1027	34.6977	39.4262
	94351	94400	-	gdhZ	NAD-specific glutamate dehydrogenase GdhZ	59.2027	13.3065	56.452	14.2561	44.4844	27.6136	36.1954	37.1446
	94401	94450	-	gdhZ	NAD-specific glutamate dehydrogenase GdhZ	68.6835	8.79096	66.0698	14.8962	47.1112	20.9844	36.0456	29.0221
	94451	94500	-	gdhZ	NAD-specific glutamate dehydrogenase GdhZ	68.5431	8.11843	61.9346	14.7798	44.5415	21.5825	35.3467	29.4784
	94501	94550	-	gdhZ	NAD-specific glutamate dehydrogenase GdhZ	59.2729	7.8302	52.3169	13.3251	43.7421	23.975	32.6508	34.0872
	94551	94600	-	gdhZ	NAD-specific glutamate dehydrogenase GdhZ	51.7584	20.8485	42.0951	28.0467	42.2003	30.5046	31.3028	37.3728
	94601	94650	-	gdhZ	NAD-specific glutamate dehydrogenase GdhZ	41.5753	30.5042	39.075	35.4366	40.3729	34.9905	30.0547	43.9894
	94651	94700	-	gdhZ	NAD-specific glutamate dehydrogenase GdhZ	42.0669	24.8837	40.1437	28.3376	43.8563	29.9563	32.8005	41.7991
	94701	94750	-	gdhZ	NAD-specific glutamate dehydrogenase GdhZ	45.0867	15.132	46.2767	19.3185	45.6836	26.7164	35.147	36.232
	94751	94800	-	gdhZ	NAD-specific glutamate dehydrogenase GdhZ	42.4883	22.0495	43.0243	33.4	42.1432	31.7008	35.4965	36.8252
	94801	94850	-	gdhZ	NAD-specific glutamate dehydrogenase GdhZ	33.9906	34.8276	31.7339	44.8049	34.948	35.2896	30.2544	36.2776
	94851	94900	-	gdhZ	NAD-specific glutamate dehydrogenase GdhZ	36.7998	40.352	33.4066	55.3951	38.0316	32.6977	31.6023	34.1785
	94901	94950	-	gdhZ	NAD-specific glutamate dehydrogenase GdhZ	42.1371	33.2904	42.885	44.2812	43.8563	34.9407	37.2938	37.0533
	94951	95000	-	gdhZ	NAD-specific glutamate dehydrogenase GdhZ	44.7356	41.8892	47.3454	66.5091	45.6836	31.651	36.0956	35.3193
	95001	95050	-	gdhZ	NAD-specific glutamate dehydrogenase GdhZ	46.702	41.5529	41.2123	53.5331	44.9413	33.0965	32.3512	36.4145
	95051	95100	-	gdhZ	NAD-specific glutamate dehydrogenase GdhZ	43.9631	40.5922	38.7963	39.6261	41.1724	37.2834	33.15	41.2059
	95101	95150	-	gdhZ	NAD-specific glutamate dehydrogenase GdhZ	39.0471	33.4825	36.4267	21.3551	40.1445	37.1338	32.4011	41.6622
	95151	95200	-	gdhZ	NAD-specific glutamate dehydrogenase GdhZ	42.9097	29.1591	34.3358	16.3509	43.171	36.9345	31.802	40.1107
	95201	95250	-	gdhZ	NAD-specific glutamate dehydrogenase GdhZ	47.615	32.6178	41.0729	20.8896	42.3716	38.031	30.9533	41.1146
	95251	95300	-	gdhZ	NAD-specific glutamate dehydrogenase GdhZ	46.702	35.1639	46.8807	21.1223	42.2003	40.0746	30.4541	44.3545
	95301	95350	-	gdhZ	NAD-specific glutamate dehydrogenase GdhZ	45.789	32.81	43.2567	20.2495	42.086	36.6852	31.9019	45.7691
	95351	95400	-	gdhZ	NAD-specific glutamate dehydrogenase GdhZ	47.9661	26.1807	37.7276	17.922	40.8297	32.7476	34.3981	42.1641
	95401	95450	-	gdhZ	NAD-specific glutamate dehydrogenase GdhZ	48.6684	35.0197	37.4488	24.439	44.8271	36.8348	34.7476	45.1759
	95451	95500	-	gdhZ	NAD-specific glutamate dehydrogenase GdhZ	40.8028	28.0062	38.0993	19.0857	47.3968	38.8285	33.4995	46.1798
	95501	95550	-	gdhZ	NAD-specific glutamate dehydrogenase GdhZ	41.2944	16.0927	39.9114	14.0233	45.341	25.5202	33.5993	35.8669
	95551	95600	-	gdhZ	NAD-specific glutamate dehydrogenase GdhZ	45.789	12.3938	44.1394	9.36829	39.4021	24.4236	31.852	35.1368
	95601	95650	-	gdhZ	NAD-specific glutamate dehydrogenase GdhZ	45.5783	14.1712	48.2746	16.7	40.5442	27.4142	31.6023	36.7339
	95651	95700	-	gdhZ	NAD-specific glutamate dehydrogenase GdhZ	40.8028	11.0007	42.0022	21.0641	40.8297	21.2834	29.855	31.5775
	95701	95750	-	gdhZ	NAD-specific glutamate dehydrogenase GdhZ	38.8364	17.1496	39.5397	18.562	38.8311	26.1183	27.6583	35.228
	95751	95800	-	gdhZ	NAD-specific glutamate dehydrogenase GdhZ	47.2638	19.5995	52.0381	21.3551	48.6531	33.246	34.6477	43.8982
	95801	95850	-	gdhZ	NAD-specific glutamate dehydrogenase GdhZ	51.6882	15.0359	55.2905	20.8896	59.3887	23.5264	43.784	32.4901
	95851	95900	-	gdhZ	NAD-specific glutamate dehydrogenase GdhZ	54.8485	10.3282	57.7994	19.7258	56.4193	13.6573	43.8838	20.3063
	95901	95950	-	gdhZ	NAD-specific glutamate dehydrogenase GdhZ	54.989	13.5467	49.8543	15.2453	51.6225	22.1806	41.2877	32.627
	95951	96000	-	gdhZ	NAD-specific glutamate dehydrogenase GdhZ	46.4913	17.4859	42.188	17.3401	47.7965	24.5233	40.7386	31.5318
	96001	96050	-	gdhZ	NAD-specific glutamate dehydrogenase GdhZ	44.1035	32.1855	37.6811	35.3784	43.2281	30.2055	41.2877	33.0377
	96051	96100	-	gdhZ	NAD-specific glutamate dehydrogenase GdhZ	42.2776	43.5225	37.263	48.2962	44.7129	38.8285	39.5903	41.2971
	96101	96150	-	gdhZ	NAD-specific glutamate dehydrogenase GdhZ	48.9493	46.2126	40.2366	39.568	43.685	37.7818	36.0956	37.5553
	96151	96200	-	gdhZ	NAD-specific glutamate dehydrogenase GdhZ	66.7171	48.1822	54.4541	30.4324	44.7129	34.7413	38.2423	33.0833
	96201	96250	-	gdhZ	NAD-specific glutamate dehydrogenase GdhZ	91.5078	26.8052	73.5503	21.7042	50.1949	27.2647	44.7325	32.3076
	96251	96300	-	gdhZ	NAD-specific glutamate dehydrogenase GdhZ	109.627	13.2105	87.3496	16.2927	51.6225	13.5576	46.1804	17.7966
	96301	96350				118.124	5.47634	93.3433	19.5512	53.7925	6.52957	47.8778	8.0769
	96351	96400				121.425	5.47634	100.034	16.8164	50.823	10.6666	45.9307	15.2411
	96401	96450				85.7491	4.65969	74.6189	12.3941	41.1153	9.96881	37.3437	10.0391
	96451	96500				38.6257	14.6036	32.942	8.78641	19.644	9.71959	39.4904	7.48368
	96501	96550				55.2699	21.8573	50.1796	9.54286	22.8418	16.7975	134.148	14.3285
	96551	96600				74.5827	18.7829	71.3665	6.4007	33.292	17.3457	233.698	19.6218
	96601	96650	-	CCNA_00087	PerM-family permease	66.0851	13.9791	67.8818	8.72822	40.6013	20.3862	294.456	25.7365
	96651	96700	-	CCNA_00087	PerM-family permease	49.6516	14.6516	43.9536	10.8812	43.5137	26.866	280.577	31.3949
	96701	96750	-	CCNA_00087	PerM-family permease	45.3676	21.7132	34.1965	13.1505	39.0024	27.1152	191.361	35.73
	96751	96800	-	CCNA_00087	PerM-family permease	42.0669	26.3249	34.7075	16.3509	38.0887	30.7538	115.925	39.7456
	96801	96850	-	CCNA_00087	PerM-family permease	46.4211	19.2152	43.3031	16.2345	47.4539	29.2585	83.4741	40.0651
	96851	96900	-	CCNA_00087	PerM-family permease	52.531	9.4635	52.6886	13.0923	48.8815	23.2772	57.7629	36.232
	96901	96950	-	CCNA_00087	PerM-family permease	50.705	10.4243	52.3633	12.9178	40.7155	21.433	38.8414	32.9008
	96951	97000	-	CCNA_00087	PerM-family permease	46.2104	9.65565	52.5956	13.4415	40.6584	19.7881	34.7476	29.3871
	97001	97050	-	CCNA_00087	PerM-family permease	49.4409	8.69489	58.7287	12.5105	50.7659	17.8442	39.3407	26.5123
	97051	97100	-	CCNA_00087	PerM-family permease	53.3737	7.01356	59.7044	11.8122	55.3343	20.9844	41.3876	31.3037
	97101	97150	-	CCNA_00087	PerM-family permease	52.25	6.67729	60.4943	13.5578	59.6742	21.2834	41.4874	32.4445
	97151	97200	-	CCNA_00087	PerM-family permease	52.9523	4.99596	59.6579	10.9394	51.337	18.8909	37.2438	29.9347
	97201	97250	-	CCNA_00087	PerM-family permease	55.3401	7.54197	56.9631	15.3617	45.7407	22.5295	34.9473	32.1251
	97251	97300	-	CCNA_00087	PerM-family permease	50.3539	9.12723	46.1373	17.2237	48.9957	22.9781	35.6962	31.9882
	97301	97350	-	CCNA_00087	PerM-family permease	46.2806	13.6908	42.5597	18.6202	44.5986	26.5669	33.2998	34.0416
	97351	97400	-	CCNA_00087	PerM-family permease	44.5249	16.4771	42.9779	18.2129	42.5429	29.7071	33.4995	36.7795
	97401	97450	-	CCNA_00087	PerM-family permease	43.6119	12.3938	43.0243	14.9544	44.1989	18.5918	32.2514	23.6831
	97451	97500	-	CCNA_00087	PerM-family permease	37.0105	8.79096	41.4911	11.2303	41.1153	13.0591	34.9972	16.2451
	97501	97550	-	CCNA_00087	PerM-family permease	33.1479	28.0542	33.9177	30.9561	34.0343	30.3052	35.147	31.8056
	97551	97600	-	CCNA_00087	PerM-family permease	33.7799	41.7931	26.4372	47.947	35.0622	37.1837	32.4011	37.099
	97601	97650	-	CCNA_00087	PerM-family permease	33.9204	38.5265	26.4837	51.1474	41.4579	31.9002	34.3981	36.597
	97651	97700	-	CCNA_00087	PerM-family permease	37.6425	46.1165	28.7139	59.4101	42.086	37.2834	33.8489	40.3845
	97701	97750	-	CCNA_00087	PerM-family permease	37.3616	52.4095	29.3179	79.1941	41.8576	35.1401	32.2014	36.7339
	97751	97800				41.5051	41.4568	36.6125	65.5199	42.9426	36.2366	32.9503	37.6922
	97801	97850	+	CCNA_00088	HerA helicase-related ATPase	45.2974	28.9189	43.7213	38.346	45.1697	29.2585	35.0471	33.129
	97851	97900	+	CCNA_00088	HerA helicase-related ATPase	37.7127	26.1327	35.5439	33.2836	41.3437	25.5202	32.1016	30.0716
	97901	97950	+	CCNA_00088	HerA helicase-related ATPase	34.4822	41.7931	27.9705	45.445	34.8909	39.6759	28.1575	39.9282
	97951	98000	+	CCNA_00088	HerA helicase-related ATPase	35.6761	46.7891	25.9261	42.7101	38.4314	39.3768	32.6508	40.202
	98001	98050	+	CCNA_00088	HerA helicase-related ATPase	34.8334	32.3776	25.9261	23.1007	40.6584	37.1837	32.9503	41.3428
	98051	98100	+	CCNA_00088	HerA helicase-related ATPase	35.1143	32.3296	28.8533	30.316	41.4579	35.5887	32.2014	41.8447
	98101	98150	+	CCNA_00088	HerA helicase-related ATPase	34.5525	28.4866	30.0613	33.1673	37.9174	30.7538	32.7506	39.4718
	98151	98200	+	CCNA_00088	HerA helicase-related ATPase	42.4181	17.1015	36.3802	18.1547	38.7169	27.6635	32.3013	36.6426
	98201	98250	+	CCNA_00088	HerA helicase-related ATPase	51.1966	10.8566	41.584	11.9868	41.515	22.8286	33.8989	32.6726
	98251	98300	+	CCNA_00088	HerA helicase-related ATPase	54.1462	7.25375	51.4805	11.3467	40.7726	21.6822	35.7461	30.026
	98301	98350	+	CCNA_00088	HerA helicase-related ATPase	56.4638	9.03115	54.9652	11.9868	40.6584	22.8784	34.448	32.4445
	98351	98400	+	CCNA_00088	HerA helicase-related ATPase	53.0226	16.1408	49.8079	15.2453	42.5429	27.4142	31.2029	35.9582
	98401	98450	+	CCNA_00088	HerA helicase-related ATPase	48.5982	19.1672	41.9557	19.6094	40.3158	28.7102	30.504	33.5397
	98451	98500	+	CCNA_00088	HerA helicase-related ATPase	43.0501	15.4683	35.962	21.3551	40.2016	26.0684	31.852	34.0416
	98501	98550	+	CCNA_00088	HerA helicase-related ATPase	45.6486	10.8566	39.4003	23.7408	43.5708	19.2398	34.1485	28.2463
	98551	98600	+	CCNA_00088	HerA helicase-related ATPase	48.3875	4.13127	44.8829	21.5296	43.5137	13.3084	34.0486	19.3024
	98601	98650	+	CCNA_00088	HerA helicase-related ATPase	50.9157	5.28419	46.9737	18.4456	40.1445	17.246	33.2499	26.8774
	98651	98700	+	CCNA_00088	HerA helicase-related ATPase	45.7188	6.4371	45.0222	15.9436	39.859	16.8971	33.8489	27.6987
	98701	98750	+	CCNA_00088	HerA helicase-related ATPase	41.2944	7.49394	41.3982	18.7948	39.6877	15.3021	31.2529	20.717
	98751	98800	+	CCNA_00088	HerA helicase-related ATPase	36.4486	20.2721	34.1035	28.6286	37.1751	23.8255	28.1076	31.0755
	98801	98850	+	CCNA_00088	HerA helicase-related ATPase	35.2547	34.5874	28.4351	33.9819	33.2348	34.5419	27.0093	40.7952
	98851	98900	+	CCNA_00088	HerA helicase-related ATPase	29.2151	49.4792	27.1341	45.7359	27.7528	35.788	22.4661	35.5931
	98901	98950	+	CCNA_00088	HerA helicase-related ATPase	27.3891	57.6937	25.1363	45.6777	24.7834	36.6852	24.0138	36.9164
	98951	99000	+	CCNA_00088	HerA helicase-related ATPase	26.1953	70.2797	22.1162	54.6387	20.8432	35.9376	22.1666	35.6844
	99001	99050	+	CCNA_00088	HerA helicase-related ATPase	23.5266	62.0652	17.4699	53.3004	13.8764	31.3519	16.8246	28.6114
	99051	99100	+	CCNA_00088	HerA helicase-related ATPase	20.5067	51.1605	15.8902	55.2206	9.53646	24.6728	12.4313	20.6714
	99101	99150	+	CCNA_00088	HerA helicase-related ATPase	14.8885	41.1206	10.7793	42.1282	6.62413	19.4392	9.68539	12.7314
	99151	99200	+	CCNA_00088	HerA helicase-related ATPase	11.0961	33.3384	4.87857	34.622	2.28418	13.1588	4.14375	4.97391
	99201	99250	+	CCNA_00088	HerA helicase-related ATPase	13.2732	38.2863	6.92292	40.499	5.82466	18.0934	6.44029	10.5867
	99251	99300	+	CCNA_00088	HerA helicase-related ATPase	21.8411	46.2606	15.0539	49.1108	14.5046	26.0186	12.6809	21.8122
	99301	99350	+	CCNA_00088	HerA helicase-related ATPase	27.5296	51.9772	22.1162	51.6711	18.2735	29.9064	15.5266	25.7365
	99351	99400	+	CCNA_00088	HerA helicase-related ATPase	30.4792	43.5225	25.5544	40.7899	19.9866	30.8036	19.6204	29.0221
	99401	99450				36.0273	31.4649	34.6146	26.0101	24.4978	31.4018	24.1136	33.9047
	99451	99500	-	CCNA_00089	MHYT/PAS-family GGDEF/EAL protein	35.8868	33.4825	34.1965	31.538	24.7834	33.5949	25.8111	36.4145
	99501	99550	-	CCNA_00089	MHYT/PAS-family GGDEF/EAL protein	29.7769	40.9765	26.4837	51.5547	23.9839	30.3052	24.563	33.7222
	99551	99600	-	CCNA_00089	MHYT/PAS-family GGDEF/EAL protein	30.409	34.5874	25.7867	47.2488	26.7249	28.5607	26.0607	33.5397
	99601	99650	-	CCNA_00089	MHYT/PAS-family GGDEF/EAL protein	34.9738	31.2247	30.3865	58.5955	31.2933	28.6603	29.4057	34.8174
	99651	99700	-	CCNA_00089	MHYT/PAS-family GGDEF/EAL protein	42.1371	26.9493	37.4953	44.3394	34.6625	33.6447	30.4541	38.8786
	99701	99750	-	CCNA_00089	MHYT/PAS-family GGDEF/EAL protein	46.0699	16.7653	44.1859	28.1631	42.4287	21.3831	33.9987	26.2841
	99751	99800	-	CCNA_00089	MHYT/PAS-family GGDEF/EAL protein	47.4745	10.9527	49.9937	20.1913	45.1126	18.8411	35.5464	25.0521
[truncated: 78,863 more rows]

## Sheet: HA-ChvI MACS2 peaks detection
	MACS2 analysis on Dataset:	HA-ChvI ChIP		HA-ChvI Total input
		∆bla;xylX::Pxyl_HA-chvI;yjbI::Tn	versus	∆bla;xylX::Pxyl_HA-chvI;yjbI::Tn
		(ADPB-69)		(ADPB-72)
	Description:
	Lists the peak intervals, peak summits and statistics (-log10 of p- and q- values, fold enrichment) for all HA-ChvI statistical peaks detected (q = 0.05). Peaks with a >4 Fold-enrichment used for further analysis (MEME-ChIP and Venn Diagram comparison of HA-UzcR and HA-ChvI peaks datasets) are highlighted in Green.
	Peak # (order on chromosome)	Peak start (bp)	Peak end (bp)	Peak length (bp)	Peak summit (bp)	Peak pileup	-LOG10(pvalue)	Fold enrichment	-LOG10(qvalue)
	peak_1213	3260790	3261313	524	3261014	28119.2	30673	32.4433	30666.4
	peak_1376	3713685	3715635	1951	3713878	22440.7	22356.3	25.8919	22351.8
	peak_1458	3945761	3946585	825	3946008	13256.9	10164.6	14.8299	10160.7
	peak_1128	2973850	2975471	1622	2974320	12651.2	9620.38	14.5973	9616.47
	peak_1091	2900862	2901620	759	2901419	13618.2	10277.7	14.3942	10273.8
	peak_858	2236213	2236722	510	2236534	12466.3	9405.48	14.384	9401.62
	peak_103	252079	252847	769	252423	12598.6	9226.97	13.6194	9223.14
	peak_439	1162612	1163552	941	1162945	11270.2	8045.79	13.0041	8042.15
	peak_77	178917	181477	2561	181221	11223.1	7993.44	12.9497	7989.82
	peak_1296	3487973	3489003	1031	3488462	11462.9	8071.59	12.6942	8067.95
	peak_844	2193975	2194625	651	2194423	10304.8	6987.6	11.8902	6984.19
	peak_1157	3069233	3069935	703	3069497	10162.4	6835.29	11.7259	6831.9
	peak_68	164928	165658	731	165472	11452.8	7648.11	11.5883	7644.57
	peak_320	792931	793318	388	793118	11736	7550.91	10.8968	7547.39
	peak_484	1258532	1258923	392	1258735	9425.92	6058.83	10.8762	6055.57
	peak_661	1699182	1699792	611	1699630	9370.21	6001.87	10.8119	5998.62
	peak_199	475364	488601	13238	483011	9314.51	5944.03	10.7477	5940.79
	peak_1280	3450708	3451256	549	3451019	9940.38	6331.87	10.7169	6328.56
	peak_1205	3247553	3247991	439	3247800	9921.04	6213.76	10.4295	6210.48
	peak_172	396541	396972	432	396795	9432.1	5792.05	10.1086	5788.84
	peak_1202	3240113	3240576	464	3240317	11174.3	6860.3	10.1081	6856.91
	peak_853	2226892	2227391	500	2227183	8563.32	5182.65	9.881	5179.53
	peak_286	691387	693952	2566	691891	8537.01	5156.78	9.85065	5153.67
	peak_587	1543858	1545354	1497	1545021	8471.25	5091.29	9.77478	5088.19
	peak_238	564060	564828	769	564650	8310.34	4932.47	9.58913	4929.4
	peak_518	1347473	1348425	953	1348048	9408.9	5533.45	9.45984	5530.29
	peak_724	1912171	1913256	1086	1912433	7702.27	4345.14	8.88757	4342.16
	peak_1108	2937920	2941273	3354	2939059	7634.96	4280.72	8.80991	4277.74
	peak_403	1061195	1061929	735	1061548	7600.92	4248.6	8.77064	4245.64
	peak_453	1186726	1191453	4728	1187753	7536.71	4188.33	8.69656	4185.38
	peak_1406	3792222	3798944	6723	3798141	7108.89	3791.46	8.20297	3788.58
	peak_600	1564693	1565486	794	1565110	7039.27	3728.51	8.12264	3725.64
	peak_723	1906432	1907104	673	1906894	6888.41	3591.77	7.94858	3588.93
	peak_335	839464	840310	847	840119	6683.4	3408.45	7.71205	3405.64
	peak_945	2479603	2479959	357	2479783	8410.14	4262.55	7.65066	4259.58
	peak_734	1928700	1929102	403	1928909	6548.01	3289.2	7.55585	3286.42
	peak_865	2256371	2256797	427	2256568	6410.3	3168.56	7.39698	3165.81
	peak_188	454107	455595	1489	455412	6291.94	3065.56	7.26041	3062.83
	peak_252	613085	613503	419	613282	7829.92	3808.83	7.24803	3805.94
	peak_1336	3603251	3603605	355	3603429	7440.78	3608.85	7.21942	3606
	peak_1292	3479112	3484539	5428	3484346	6189.82	2978.06	7.14259	2975.35
	peak_804	2141285	2141648	364	2141470	6096.98	2898.91	7.03549	2896.22
	peak_178	435203	436259	1057	435840	6512.42	3094.98	7.03074	3092.25
	peak_594	1555338	1555701	364	1555523	6004.15	2821.21	6.92838	2818.55
	peak_1462	3952426	3952774	349	3952608	7176.97	3287.21	6.71466	3284.43
	peak_221	534853	535302	450	535036	6450.53	2909.89	6.58804	2907.2
	peak_1401	3781298	3781754	457	3781563	7707.68	3396.32	6.40543	3393.51
	peak_71	170429	171046	618	170756	5446.36	2363.46	6.28484	2360.9
	peak_623	1616537	1617101	565	1616799	5416.96	2339.54	6.25092	2336.98
	peak_190	457415	458983	1569	458537	5310.97	2255.57	6.12864	2253.04
	peak_202	494124	496069	1946	495069	5303.24	2250.05	6.11971	2247.52
	peak_91	224733	226070	1338	225019	5830.85	2460.26	6.08309	2457.67
	peak_277	673386	674523	1138	673874	6133.34	2585.05	6.07481	2582.44
	peak_23	41786	42919	1134	41926	5776.7	2408.63	5.99969	2406.05
	peak_311	770590	771224	635	770929	5169.4	2145.3	5.9653	2142.8
	peak_1079	2861805	2868509	6705	2867878	5133.04	2117.42	5.92335	2114.92
	peak_198	473341	475220	1880	473812	4999.97	2014.58	5.76982	2012.11
	peak_396	1050805	1051421	617	1051160	4942.73	1971.3	5.70377	1968.85
	peak_1263	3418423	3418841	419	3418633	4934.22	1965.26	5.69396	1962.8
	peak_279	680772	682735	1964	681901	4890.12	1932.08	5.64308	1929.64
	peak_1311	3535794	3536389	596	3535959	4846.02	1899.08	5.5922	1896.64
	peak_583	1535779	1537021	1243	1536489	4843.7	1896.83	5.58953	1894.4
	peak_1402	3785284	3786968	1685	3785781	5237.48	2047.46	5.57926	2044.98
	peak_857	2232266	2233033	768	2232813	4833.64	1889.36	5.57792	1886.93
	peak_1272	3431544	3432212	669	3431759	4753.96	1829.89	5.48599	1827.49
	peak_1113	2945546	2946250	705	2945792	4751.64	1828.41	5.48331	1826.01
	peak_1307	3527866	3529613	1748	3528623	5016.99	1901.78	5.39697	1899.35
	peak_1310	3532861	3535431	2571	3534764	4611.61	1725.78	5.32176	1723.42
	peak_1235	3355246	3356601	1356	3355511	4826.68	1799.77	5.30223	1797.39
	peak_1448	3931282	3932208	927	3931559	5882.69	2190.71	5.29709	2188.2
	peak_1435	3882036	3883046	1011	3882823	5017.77	1867.34	5.29183	1864.92
	peak_591	1548913	1550474	1562	1550144	4559.78	1688.13	5.26195	1685.79
	peak_899	2349981	2350349	369	2350161	4932.67	1823.39	5.25417	1820.99
	peak_1193	3198256	3199074	819	3198786	5134.59	1890.76	5.23335	1888.34
	peak_766	2039177	2040056	880	2039869	4405.83	1578.13	5.08433	1575.84
	peak_130	303664	304514	851	304345	4799.6	1715.37	5.07324	1713.02
	peak_1200	3229627	3230861	1235	3230682	4526.51	1608.78	5.04357	1606.47
	peak_433	1147857	1148565	709	1148117	4370.24	1553.46	5.04327	1551.18
	peak_293	712548	713820	1273	713391	4337.75	1530.31	5.00579	1528.04
	peak_447	1175360	1176444	1085	1176019	4330.01	1525.41	4.99686	1523.14
	peak_1318	3551556	3552552	997	3551899	4486.28	1570.26	4.96535	1567.97
	peak_182	444734	446444	1711	445271	4288.23	1496.13	4.94866	1493.88
	peak_1306	3522599	3522995	397	3522816	5194.93	1800.65	4.91983	1798.26
	peak_55	127680	128055	376	127892	4890.12	1684.15	4.88623	1681.81
	peak_478	1246721	1247875	1155	1247044	4222.48	1450.48	4.87279	1448.25
	peak_168	382235	383140	906	382692	4276.63	1456.5	4.83195	1454.27
	peak_360	901717	902502	786	902160	4167.55	1412.78	4.80942	1410.57
	peak_312	771501	774498	2998	773364	4166	1412.09	4.80764	1409.89
	peak_418	1111421	1113711	2291	1113493	4325.37	1440.54	4.72693	1438.32
	peak_1085	2889022	2890306	1285	2889775	4142.79	1379.5	4.72658	1377.31
	peak_1243	3375304	3375670	367	3375482	5778.25	1912.97	4.7024	1910.54
	peak_401	1056687	1057708	1022	1057045	4050.73	1333.63	4.67464	1331.47
	peak_162	370009	370933	925	370215	4558.23	1486.64	4.6328	1484.39
	peak_505	1302976	1305581	2606	1304478	4008.95	1305.57	4.62644	1303.43
	peak_497	1291304	1291880	577	1291568	3997.35	1298.26	4.61306	1296.12
	peak_962	2520271	2521586	1316	2521262	3984.2	1289.63	4.59788	1287.49
	peak_1197	3214843	3215336	494	3215072	4209.32	1353.96	4.57147	1351.79
	peak_646	1658543	1658902	360	1658718	3960.22	1273.74	4.57021	1271.62
	peak_1422	3854668	3855032	365	3854849	5300.92	1702.77	4.56896	1700.43
	peak_28	51480	53607	2128	52805	4210.87	1352.08	4.56502	1349.91
	peak_1151	3056146	3056906	761	3056350	3921.53	1248.07	4.52558	1245.96
	peak_832	2177022	2178158	1137	2177660	3912.25	1242.17	4.51487	1240.06
	peak_983	2565679	2566458	780	2565931	3897.55	1232.35	4.49791	1230.25
	peak_1234	3353480	3353964	485	3353774	4213.97	1316.11	4.44842	1313.96
	peak_444	1170942	1171775	834	1171131	3841.08	1195.93	4.43276	1193.84
	peak_872	2265436	2267226	1791	2266606	3806.26	1173.34	4.39259	1171.27
	peak_687	1781809	1782493	685	1781969	3783.83	1158.58	4.36671	1156.51
	peak_1427	3873543	3874747	1205	3874379	3918.44	1195.04	4.35049	1192.96
	peak_1420	3842171	3844011	1841	3843813	4479.32	1362.85	4.34224	1360.68
	peak_707	1850815	1851183	369	1851005	3758.3	1142.6	4.33725	1140.54
	peak_609	1582231	1582678	448	1582503	3743.6	1133.04	4.32029	1130.99
	peak_465	1213486	1214041	556	1213798	3802.39	1129.83	4.24903	1127.77
	peak_779	2086110	2086878	769	2086493	3663.91	1082.53	4.22836	1080.5
	peak_1226	3294026	3294656	631	3294338	3965.63	1167.41	4.21489	1165.34
	peak_141	332958	333354	397	333160	4718.37	1364.88	4.15145	1362.71
	peak_1002	2610760	2612086	1327	2611862	3588.1	1035.87	4.14089	1033.86
	peak_1129	2975681	2978912	3232	2976809	3558.7	1017.39	4.10697	1015.4
	peak_457	1197328	1197899	572	1197706	3538.59	1005.14	4.08376	1003.15
	peak_1259	3413320	3414094	775	3413533	3578.82	1011.06	4.06529	1009.07
	peak_482	1253751	1254170	420	1254024	3989.61	1124.55	4.05798	1122.5
	peak_427	1141706	1142303	598	1142147	3509.19	987.454	4.04984	985.475
	peak_1349	3637425	3637778	354	3637575	3690.22	1035.54	4.04092	1033.53
	peak_376	947802	948526	725	948021	4159.81	1166.04	4.03947	1163.97
	peak_713	1886950	1887318	369	1887122	3496.81	979.56	4.03556	977.586
	peak_1345	3624499	3624803	305	3624639	4224.8	1182.7	4.03502	1180.62
	peak_562	1491539	1492569	1031	1491845	3488.3	974.712	4.02575	972.741
	peak_534	1429872	1432633	2762	1431222	3485.98	972.897	4.02307	970.926
	peak_1299	3505547	3506745	1199	3505881	4029.84	1122.53	4.01758	1120.48
	peak_788	2111404	2111920	517	2111613	3478.24	968.665	4.01414	966.697
	peak_773	2067863	2068253	391	2068045	3475.15	966.853	4.01057	964.885
	peak_1329	3578488	3579785	1298	3578897	3887.49	1073.1	3.98575	1071.07
	peak_602	1567245	1567751	507	1567478	3444.2	948.195	3.97487	946.238
	peak_1343	3621570	3622232	663	3621735	4285.14	1177.92	3.97196	1175.84
	peak_175	416615	416995	381	416837	4028.29	1106.18	3.96818	1104.14
	peak_1061	2772970	2773526	557	2773340	3427.18	938.015	3.95523	936.064
	peak_1067	2808033	2809190	1158	2808380	3405.52	924.896	3.93024	922.951
	peak_1137	3000219	3000550	332	3000379	4680.47	1266.39	3.92083	1264.27
	peak_869	2263708	2264026	319	2263880	3396.24	919.547	3.91953	917.606
	peak_263	642855	645670	2816	643328	3387.73	914.207	3.90971	912.268
	peak_815	2156236	2157427	1192	2157035	3378.44	908.879	3.899	906.944
	peak_1499	4033502	4035644	2143	4034915	3375.35	907.105	3.89543	905.171
	peak_1440	3901667	3902088	422	3901902	3684.8	989.517	3.8948	987.537
	peak_242	581856	582274	419	582047	3766.81	1008.7	3.88594	1006.71
	peak_358	899266	899878	613	899478	3363.75	900.02	3.88204	898.09
	peak_643	1645805	1646765	961	1646005	3349.82	891.779	3.86598	889.854
	peak_1083	2874878	2875245	368	2875081	3492.17	928.053	3.85951	926.107
	peak_958	2513822	2514145	324	2513977	3636.84	960.718	3.84225	958.755
	peak_359	900315	901510	1196	900933	3307.27	867.207	3.81688	865.298
	peak_304	748059	749213	1155	748428	3516.92	913.452	3.7894	911.515
	peak_837	2184431	2185574	1144	2184943	3275.55	848.641	3.78029	846.743
	peak_303	745037	745533	497	745240	3576.49	919.285	3.75693	917.344
	peak_27	47602	50108	2507	48952	3245.38	831.358	3.74548	829.47
	peak_706	1850349	1850699	351	1850517	3549.42	906.458	3.73728	904.524
	peak_1167	3097890	3098508	619	3098125	3629.1	914.184	3.69626	912.246
	peak_280	683263	684607	1345	683563	3200.51	805.661	3.69371	803.787
	peak_712	1876562	1877480	919	1876768	3198.96	804.525	3.69193	802.652
	peak_213	513742	514228	487	514014	3363.75	842.544	3.68013	840.649
	peak_64	158145	159353	1209	158322	4136.6	1032.12	3.6705	1030.12
	peak_1408	3803559	3804541	983	3803724	3306.5	820.673	3.65308	818.79
	peak_1221	3278730	3279947	1218	3279556	3581.91	887.367	3.64925	885.445
	peak_1260	3415653	3415965	313	3415831	3155.64	780.238	3.64194	778.378
	peak_528	1397262	1397581	320	1397432	3141.71	772.385	3.62587	770.529
	peak_1168	3101423	3102225	803	3102060	3452.71	847.221	3.62138	845.324
	peak_144	336504	338737	2234	338567	3393.92	830.843	3.615	828.955
	peak_232	555311	556592	1282	556308	3129.34	765.677	3.61159	763.824
	peak_621	1610596	1610911	316	1610747	3187.36	778.457	3.60674	776.597
	peak_410	1081093	1081952	860	1081308	3239.19	790.699	3.6051	788.833
	peak_882	2304401	2305062	662	2304663	3123.15	762.329	3.60445	760.478
	peak_171	388498	391029	2532	390157	3108.45	753.983	3.58749	752.136
	peak_522	1371903	1372549	647	1372227	3139.39	761.234	3.58656	759.383
	peak_1056	2766376	2766771	396	2766555	3130.11	758.87	3.58554	757.02
	peak_987	2577425	2577948	524	2577647	3092.98	745.115	3.56964	743.272
	peak_1034	2699292	2699898	607	2699586	3092.2	745.115	3.56875	743.272
	peak_984	2567734	2569015	1282	2568725	3091.43	744.561	3.56786	742.72
	peak_420	1122926	1123314	389	1123124	3196.64	767.518	3.56013	765.664
	peak_1291	3466432	3466794	363	3466598	3247.7	777.168	3.55127	775.309
	peak_851	2220582	2220927	346	2220755	3063.58	729.133	3.53573	727.3
	peak_847	2214144	2214820	677	2214663	3058.16	726.39	3.52948	724.558
	peak_1290	3464223	3464734	512	3464474	3111.54	734.368	3.51334	732.532
	peak_544	1454209	1454521	313	1454371	3446.52	811.219	3.50707	809.342
	peak_4	4731	5693	963	5455	3370.71	785.487	3.48087	783.624
	peak_563	1493039	1493400	362	1493210	3192	740.817	3.46839	738.977
	peak_204	498895	499356	462	499141	3003.23	696.447	3.46611	694.633
	peak_391	1025937	1027275	1339	1026320	2992.4	690.512	3.45361	688.7
	peak_1215	3266060	3266386	327	3266242	2987.76	687.819	3.44825	686.008
	peak_755	1995758	1997082	1325	1996294	2973.06	680.299	3.43129	678.493
	peak_1042	2727393	2728703	1311	2727663	2969.97	678.157	3.42772	676.351
	peak_336	842130	842447	318	842295	3578.82	815.023	3.42239	813.143
	peak_80	184478	185928	1451	185770	2959.91	672.809	3.41612	671.006
	peak_670	1732852	1733536	685	1732969	2970.74	668.783	3.39162	666.983
	peak_933	2454227	2454570	344	2454415	3129.34	704.105	3.39001	702.286
	peak_716	1891701	1892025	325	1891879	2911.17	647.345	3.35989	645.557
	peak_923	2408656	2409456	801	2408956	2901.11	642.083	3.34829	640.297
	peak_1031	2692019	2692758	740	2692211	2899.57	641.033	3.3465	639.248
	peak_1250	3391819	3392792	974	3392242	2963.01	653.34	3.33927	651.548
	peak_99	242622	243233	612	242838	3776.86	827.198	3.32676	825.312
	peak_540	1442853	1446034	3182	1443363	2853.92	617.035	3.29384	615.264
	peak_109	260787	261665	879	260945	2891.06	623.706	3.28718	621.932
	peak_632	1634000	1634771	772	1634543	2846.96	613.411	3.28581	611.642
	peak_307	761278	761844	567	761415	3514.6	751.16	3.2682	749.315
	peak_186	451431	452053	623	451703	2831.49	605.672	3.26795	603.907
	peak_929	2435276	2435805	530	2435638	2829.94	604.642	3.26617	602.878
	peak_1374	3708055	3708519	465	3708226	3310.37	703.94	3.25563	702.121
	peak_1249	3390185	3391352	1168	3391019	3077.5	654.421	3.25519	652.628
	peak_1357	3663467	3664251	785	3664063	3439.56	730.188	3.25244	728.354
	peak_288	695922	696565	644	696095	2814.47	596.942	3.24832	595.182
	peak_455	1192844	1193383	540	1193223	2805.96	592.338	3.2385	590.581
	peak_136	322757	323229	473	322935	3488.3	735.248	3.23581	733.412
	peak_306	757932	758508	577	758090	3591.97	756.572	3.23551	754.724
	peak_942	2475273	2475615	343	2475450	2802.86	590.806	3.23493	589.049
	peak_296	717426	718575	1150	717739	2775.01	577.083	3.2028	575.335
	peak_1090	2899749	2900713	965	2899889	2973.06	617.387	3.20046	615.616
	peak_1369	3698803	3699557	755	3699083	3420.99	704.767	3.18568	702.948
	peak_1134	2996886	2997743	858	2997337	3281.74	675.687	3.18367	673.882
	peak_437	1158794	1160015	1222	1159627	2963.01	608.935	3.1774	607.169
	peak_889	2324512	2325054	543	2324897	2745.61	561.969	3.16888	560.229
	peak_237	561968	562609	642	562326	2734.01	556.463	3.15549	554.727
	peak_997	2604102	2605512	1411	2604713	2734.01	556.463	3.15549	554.727
	peak_309	765344	765655	312	765501	3721.16	756.24	3.15545	754.392
	peak_269	651064	653298	2235	651628	2715.44	546.996	3.13407	545.265
	peak_1086	2890807	2891637	831	2891000	2715.44	546.996	3.13407	545.265
	peak_597	1557512	1557818	307	1557670	2945.21	585.66	3.10716	583.907
	peak_536	1433998	1439283	5286	1436471	2689.14	534.136	3.10372	532.412
	peak_667	1726536	1726867	332	1726716	2680.63	529.71	3.0939	527.989
	peak_246	594559	595227	669	595009	2833.81	556.981	3.08366	555.245
	peak_1237	3358460	3359027	568	3358831	2668.25	523.828	3.07962	522.11
	peak_58	135269	135605	337	135449	3607.44	707.079	3.0794	705.259
	peak_1038	2710491	2710901	411	2710648	2665.16	522.362	3.07605	520.645
	peak_533	1422858	1424820	1963	1423137	2662.84	520.897	3.07337	519.181
	peak_803	2140707	2141070	364	2140921	2655.1	517.484	3.06445	515.77
	peak_515	1333508	1334235	728	1333905	2829.17	551.184	3.06441	549.451
	peak_471	1235482	1235785	304	1235627	2644.27	512.137	3.05195	510.425
	peak_568	1503589	1503908	320	1503740	2994.72	577.097	3.04382	575.349
	peak_143	335556	336031	476	335813	3110.77	597.148	3.03646	595.388
	peak_108	259284	259879	596	259454	2834.58	544.298	3.03596	542.569
	peak_381	975605	976045	441	975863	3007.88	577.241	3.03583	575.493
	peak_1007	2633966	2634266	301	2634103	2764.96	529.101	3.02952	527.381
	peak_365	920363	920921	559	920734	2617.97	499.097	3.02161	497.392
	peak_1430	3877437	3877975	539	3877657	3113.09	593.122	3.02046	591.364
	peak_1070	2817612	2818024	413	2817810	3176.53	603.751	3.01656	601.988
	peak_748	1979571	1980244	674	1979714	2607.91	494.296	3.01	492.595
	peak_20	34380	36634	2255	36125	2604.04	492.86	3.00554	491.159
	peak_339	850973	851592	620	851405	2900.34	543.679	2.98842	541.95
	peak_149	351961	352538	578	352379	2572.32	477.632	2.96894	475.939
	peak_48	95084	97512	2429	96284	2693.78	497.825	2.96123	496.122
	peak_854	2228940	2229379	440	2229157	2565.36	474.324	2.96091	472.633
	peak_967	2534903	2535302	400	2535065	2559.94	471.495	2.95466	469.805
	peak_1391	3744662	3745081	420	3744879	3025.67	556.087	2.95164	554.351
	peak_1142	3036172	3036789	618	3036615	2554.53	469.142	2.94842	467.454
	peak_75	177516	178028	513	177852	2547.57	465.855	2.94038	464.17
	peak_1295	3487283	3487786	504	3487520	2545.24	464.918	2.9377	463.233
	peak_1021	2665850	2666833	984	2666145	2531.32	458.373	2.92164	456.692
	peak_1360	3673661	3674833	1173	3674197	2527.45	456.51	2.91718	454.83
	peak_833	2180153	2181271	1119	2180979	2518.94	452.328	2.90736	450.65
	peak_1258	3403169	3404106	938	3403657	2518.17	452.328	2.90646	450.65
	peak_620	1605858	1606206	349	1606027	2511.98	449.083	2.89932	447.407
	peak_346	872022	872935	914	872343	2506.56	446.771	2.89308	445.097
	peak_278	677299	677628	330	677458	2503.47	445.386	2.88951	443.713
	peak_1325	3569899	3570734	836	3570542	2500.37	444.002	2.88594	442.33
	peak_206	500934	501203	270	501056	3527.76	621.732	2.87592	619.958
	peak_1328	3573754	3574238	485	3573995	3070.54	538.646	2.86631	536.919
	peak_460	1203248	1204186	939	1204009	2475.62	432.534	2.85737	430.87
	peak_87	215076	215499	424	215330	2818.34	485.216	2.83237	483.519
	peak_530	1404721	1405130	410	1404926	2490.32	428.336	2.8295	426.674
	peak_72	171583	175321	3739	172881	2423.78	409.033	2.79757	407.383
	peak_1335	3593717	3594319	603	3594143	2932.83	493.516	2.79445	491.814
	peak_981	2563197	2563647	451	2563420	2409.86	402.788	2.7815	401.142
	peak_1180	3152483	3153218	736	3153023	2519.71	420.508	2.77912	418.852
	peak_893	2335492	2335953	462	2335665	2399.03	398.349	2.76901	396.706
	peak_683	1774395	1774813	419	1774670	2393.61	395.694	2.76276	394.053
	peak_1353	3648445	3648955	511	3648675	2454.73	405.034	2.76012	403.386
	peak_120	277530	278885	1356	277996	2531.32	416.594	2.75546	414.94
	peak_727	1917743	1918183	441	1917892	2377.37	388.647	2.74402	387.011
	peak_701	1839943	1840644	702	1840133	2365.76	383.391	2.73063	381.759
	peak_1096	2919417	2919985	569	2919597	2377.37	384.018	2.72474	382.385
	peak_745	1969840	1970756	917	1970278	2352.61	377.728	2.71545	376.1
	peak_344	869798	871040	1243	870326	2348.74	375.992	2.71099	374.365
	peak_1371	3704020	3704515	496	3704172	2882.55	458.969	2.704	457.288
	peak_1155	3066303	3067168	866	3066873	2341.78	372.961	2.70296	371.335
	peak_903	2359166	2359761	596	2359368	2337.91	371.232	2.6985	369.608
	peak_215	519836	522560	2725	520268	2322.44	364.778	2.68064	363.159
	peak_991	2587417	2588291	875	2588117	2320.89	363.921	2.67886	362.302
	peak_177	429565	430700	1136	430546	3062.03	478.464	2.67457	476.771
	peak_504	1301700	1302577	878	1301824	2316.25	362.209	2.6735	360.591
	peak_86	212666	214425	1760	213863	2416.82	372.969	2.65479	371.344
	peak_895	2338325	2339191	867	2338603	2295.36	353.267	2.6494	351.656
	peak_458	1198945	1199452	508	1199185	2287.63	349.883	2.64048	348.274
	peak_226	542197	543212	1016	542437	2397.48	366.075	2.63819	364.454
	peak_220	533688	533994	307	533825	2582.38	393.916	2.63723	392.276
	peak_720	1899903	1900171	269	1900030	2767.28	417.944	2.62296	416.288
	peak_800	2138722	2139423	702	2138939	2264.42	340.221	2.6137	338.619
	peak_1049	2742977	2744398	1422	2743592	2263.64	339.803	2.61281	338.202
	peak_604	1568931	1569240	310	1569109	2246.62	332.73	2.59317	331.134
	peak_1362	3675738	3677040	1303	3676541	2245.85	332.316	2.59228	330.72
	peak_1294	3486063	3487191	1129	3486954	2242.76	331.074	2.58871	329.479
	peak_1171	3118593	3119259	667	3118955	2352.61	346.97	2.58758	345.363
	peak_1269	3426410	3427124	715	3426563	2228.06	325.302	2.57175	323.711
	peak_946	2480638	2481455	818	2480791	2224.96	323.66	2.56818	322.07
	peak_1139	3018844	3019474	631	3019003	2600.95	376.103	2.56112	374.476
	peak_1135	2998076	2998402	327	2998247	2511.98	363.22	2.56081	361.602
	peak_676	1748930	1749425	496	1749092	2205.62	315.902	2.54587	314.319
	peak_747	1976533	1977287	755	1976797	2200.21	313.872	2.53962	312.29
	peak_56	129758	131758	2001	130699	2338.69	331.849	2.53372	330.253
	peak_154	356651	357809	1159	356840	2192.47	310.635	2.53069	309.056
	peak_203	496848	497732	885	497029	2192.47	310.635	2.53069	309.056
	peak_1320	3556981	3557596	616	3557151	2443.13	345.624	2.5291	344.018
	peak_1383	3720092	3720429	338	3720271	2190.15	309.828	2.52802	308.249
	peak_593	1552643	1554019	1377	1552902	2187.83	308.618	2.52534	307.04
	peak_979	2559211	2559668	458	2559460	2180.09	305.803	2.51641	304.227
	peak_426	1139759	1140147	389	1139955	2179.32	305.402	2.51552	303.826
	peak_290	707944	708855	912	708125	2405.99	335.548	2.5111	333.949
	peak_316	778843	780341	1499	779534	2170.81	301.798	2.5057	300.225
	peak_228	547350	548580	1231	547604	2167.71	300.6	2.50213	299.029
	peak_963	2523259	2523575	317	2523443	2166.17	300.202	2.50035	298.63
	peak_695	1811634	1812997	1364	1812343	2160.75	297.813	2.4941	296.244
	peak_231	550784	554573	3790	552213	2156.11	296.225	2.48874	294.656
	peak_493	1272148	1272713	566	1272537	2156.11	296.225	2.48874	294.656
	peak_337	843916	844949	1034	844794	2208.72	300.819	2.47865	299.247
	peak_1047	2738821	2739461	641	2739230	2144.5	291.479	2.47535	289.915
	peak_219	532919	533550	632	533014	2542.92	342.305	2.46504	340.701
	peak_462	1206469	1208253	1785	1207697	2126.71	284.414	2.45482	282.856
	peak_1500	4036376	4037883	1508	4036562	2359.57	311.228	2.43811	309.648
	peak_1185	3164950	3165666	717	3165340	2105.05	276.257	2.42983	274.706
	peak_1400	3777313	3777572	260	3777410	3009.42	393.685	2.42956	392.046
	peak_1396	3763665	3764291	627	3764119	2729.37	356.892	2.4282	355.278
	peak_122	281803	282139	337	281988	2249.72	293.509	2.4243	291.943
	peak_711	1870221	1871036	816	1870486	2094.99	272.02	2.41823	270.473
	peak_1124	2969936	2970605	670	2970142	2094.22	272.02	2.41734	270.473
	peak_1101	2925226	2927868	2643	2927032	2081.84	267.046	2.40306	265.504
	peak_1407	3799932	3801341	1410	3801018	2081.84	267.046	2.40306	265.504
	peak_1046	2737669	2738504	836	2738112	2071.78	263.242	2.39145	261.704
	peak_1068	2811475	2812037	563	2811658	2317.8	293.428	2.3881	291.862
	peak_1253	3396875	3398026	1152	3397563	2068.69	262.105	2.38788	260.568
	peak_105	255181	256552	1372	255329	2818.34	356.264	2.38725	354.65
	peak_151	354517	354904	388	354683	2112.79	267.136	2.38576	265.595
	peak_302	743659	743999	341	743783	2328.63	293.946	2.38442	292.38
	peak_994	2597151	2597553	403	2597346	2054.76	256.824	2.37182	255.293
	peak_318	790317	790649	333	790478	3485.21	433.683	2.36996	432.017
	peak_61	140103	141133	1031	140270	2423.01	302.173	2.36951	300.6
	peak_1442	3906261	3906816	556	3906500	2601.72	322.983	2.36576	321.394
	peak_400	1055973	1056403	431	1056259	2036.97	250.095	2.35129	248.57
	peak_1026	2672107	2672422	316	2672267	2098.86	256.895	2.34779	255.364
	peak_1498	4033004	4033383	380	4033198	2137.54	261.65	2.34752	260.114
	peak_1485	4002919	4003602	684	4003108	2375.05	290.607	2.34727	289.043
	peak_459	1202379	1202862	484	1202678	2032.33	248.609	2.34593	247.086
	peak_1264	3419071	3419717	647	3419480	2029.23	247.497	2.34236	245.975
	peak_1148	3046556	3047087	532	3046840	2024.59	245.647	2.33701	244.127
	peak_1050	2744846	2745575	730	2745397	2019.18	243.803	2.33076	242.285
	peak_1312	3538163	3538980	818	3538581	2047.03	245.848	2.32461	244.329
	peak_276	666316	667045	730	666811	2518.94	300.676	2.32094	299.104
	peak_633	1634877	1636781	1905	1636318	2009.89	240.132	2.32005	238.618
	peak_486	1261029	1261909	881	1261294	2008.35	239.766	2.31826	238.253
	peak_142	334707	335342	636	334936	2106.6	250.812	2.31609	249.287
	peak_909	2364698	2365590	893	2365279	2006.02	239.035	2.31558	237.522
	peak_1019	2656203	2656660	458	2656510	2364.99	280.596	2.31379	279.042
	peak_1327	3572250	3572861	612	3572457	1997.51	235.316	2.30371	233.808
	peak_936	2465089	2466005	917	2465775	1995.19	235.029	2.30309	233.52
	peak_538	1439949	1441880	1932	1440304	1993.65	234.303	2.3013	232.796
	peak_731	1922400	1924170	1771	1923392	1992.87	233.941	2.30041	232.434
	peak_1130	2979242	2981824	2583	2979714	1991.33	233.578	2.29863	232.072
	peak_1419	3841147	3841771	625	3841360	2133.67	249.441	2.29619	247.917
	peak_1366	3682797	3683557	761	3683242	2147.6	251.062	2.2961	249.537
	peak_1228	3320358	3322106	1749	3320681	2036.2	237.907	2.29435	236.395
	peak_928	2433809	2434218	410	2434068	1983.59	230.688	2.2897	229.185
	peak_1271	3429891	3430301	411	3430140	2130.58	246.819	2.28612	245.298
	peak_885	2311477	2311939	463	2311672	1979.72	229.247	2.28524	227.745
	peak_1132	2984522	2985666	1145	2984911	1977.4	228.528	2.28256	227.028
	peak_32	60811	62360	1550	62008	2130.58	245.501	2.28035	243.981
	peak_456	1194033	1194650	618	1194284	1973.53	227.094	2.2781	225.595
	peak_1416	3838094	3838458	365	3838230	2179.32	250.481	2.27743	248.956
	peak_1198	3225803	3226106	304	3225929	2189.37	249.079	2.26667	247.556
	peak_642	1643399	1643923	525	1643624	1961.15	222.811	2.26382	221.317
	peak_430	1144671	1145027	357	1144858	1960.38	222.456	2.26292	220.962
	peak_1242	3369821	3370336	516	3370158	2055.54	232.678	2.26102	231.173
	peak_1014	2647750	2648055	306	2647886	1958.06	221.745	2.26024	220.253
	peak_680	1757595	1757916	322	1757769	2295.36	259.443	2.2602	257.909
	peak_113	270038	270721	684	270262	2013.76	226.477	2.2544	224.979
	peak_1115	2957183	2957525	343	2957330	2528.22	283.88	2.25389	282.323
	peak_131	305743	306067	325	305932	2032.33	228.284	2.2525	226.784
	peak_1245	3377651	3378431	781	3377936	2068.69	231.923	2.25123	230.419
	peak_1370	3701931	3702287	357	3702075	2312.38	257.653	2.24535	256.121
	peak_898	2346381	2346969	589	2346788	1944.13	216.799	2.24418	215.312
	peak_1105	2933114	2934476	1363	2933315	1944.13	216.799	2.24418	215.312
	peak_62	152561	152887	327	152724	2532.87	280.686	2.24109	279.132
	peak_605	1571741	1572152	412	1571945	1940.27	215.393	2.23972	213.908
	peak_356	895840	896256	417	896087	1936.4	213.991	2.23525	212.508
	peak_555	1481667	1481976	310	1481812	2423.01	263.658	2.22101	262.12
	peak_784	2096953	2097238	286	2097098	1962.7	212.663	2.21587	211.182
	peak_1464	3956074	3956820	747	3956202	2378.91	256.094	2.21128	254.563
	peak_939	2470094	2470500	407	2470352	1908.55	204.278	2.20312	202.809
	peak_1020	2664037	2664635	599	2664260	1908.55	204.278	2.20312	202.809
	peak_1381	3719080	3719398	319	3719259	1995.19	213.308	2.20185	211.826
	peak_1450	3936805	3937386	582	3937047	2177	232.165	2.20138	230.661
	peak_580	1532402	1532740	339	1532567	1904.68	202.905	2.19866	201.437
	peak_153	356007	356439	433	356211	1896.94	200.17	2.18973	198.706
	peak_1233	3340194	3340526	333	3340315	2348.74	247.194	2.18866	245.673
	peak_76	178456	178818	363	178598	1892.3	198.808	2.18438	197.346
	peak_7	7769	10356	2588	10213	2328.63	243.797	2.18334	242.279
	peak_728	1919303	1919982	680	1919634	1889.21	197.789	2.18081	196.328
	peak_443	1168785	1169721	937	1169527	1888.43	197.45	2.17991	195.99
	peak_880	2294058	2294440	383	2294272	1886.89	196.772	2.17813	195.313
	peak_297	718974	720491	1518	719194	1920.15	199.146	2.17182	197.684
	peak_767	2044304	2044637	334	2044464	1879.92	194.406	2.1701	192.95
	peak_82	199793	200369	577	200163	2214.13	228.534	2.16855	227.033
	peak_209	508013	509993	1981	509622	1876.83	193.396	2.16653	191.942
	peak_192	461731	462080	350	461884	1874.51	192.724	2.16385	191.271
	peak_22	37628	38954	1327	38631	1883.79	192.854	2.16032	191.4
	peak_36	76081	76458	378	76222	2419.14	245.156	2.152	243.637
	peak_372	936345	937772	1428	936534	1883.02	190.842	2.14958	189.392
	peak_1003	2612247	2613395	1149	2612648	1855.94	186.383	2.14243	184.938
	peak_31	57776	58750	975	58613	1996.74	200.275	2.14161	198.811
	peak_1445	3921536	3921993	458	3921768	2269.06	226.955	2.13918	225.457
	peak_523	1381240	1381632	393	1381416	2033.1	202.442	2.13411	200.976
	peak_577	1523911	1525541	1631	1524418	1845.88	183.08	2.13082	181.64
	peak_1186	3167595	3168517	923	3168085	1845.11	183.08	2.12993	181.64
	peak_308	763250	763515	266	763390	2429.97	240.077	2.12963	238.564
	peak_782	2089529	2090474	946	2090280	1843.56	182.422	2.12814	180.983
	peak_85	211318	212469	1152	211551	2016.08	199.414	2.1279	197.951
	peak_1208	3253751	3253981	231	3253890	2535.96	249.818	2.12725	248.294
	peak_1428	3876055	3876467	413	3876340	2098.86	205.999	2.12236	204.528
	peak_1283	3458891	3459200	310	3458989	2105.82	206.533	2.12167	205.06
	peak_826	2168378	2169087	710	2168568	1837.37	180.455	2.121	179.018
	peak_628	1629788	1631224	1437	1630061	1834.28	179.474	2.11743	178.039
	peak_639	1640908	1641207	300	1641084	1831.18	178.495	2.11386	177.061
	peak_1399	3774620	3775077	458	3774776	2551.43	247.31	2.1121	245.789
	peak_1181	3153694	3153964	271	3153818	1900.04	183.986	2.10809	182.544
	peak_1456	3944329	3944819	491	3944645	1903.13	184.187	2.10779	182.745
	peak_535	1432735	1433894	1160	1433179	1824.99	176.22	2.10672	174.79
	peak_415	1104691	1104910	220	1104832	1985.14	191.303	2.1044	189.851
	peak_399	1053599	1054821	1223	1053913	1822.67	175.572	2.10405	174.143
	peak_650	1672015	1672406	392	1672183	1819.58	174.602	2.10048	173.175
	peak_1315	3546712	3547662	951	3547101	1917.83	183.778	2.10016	182.337
	peak_42	83696	84146	451	83982	2002.93	191.713	2.09967	190.262
	peak_428	1142831	1143392	562	1143028	1815.71	173.312	2.09601	171.887
	peak_710	1869050	1870029	980	1869177	1814.94	172.99	2.09512	171.565
	peak_1183	3159472	3159989	518	3159595	1876.83	178.799	2.09481	177.365
	peak_875	2279063	2279399	337	2279258	1968.89	187.357	2.09434	185.911
	peak_1209	3256285	3257041	757	3256511	1808.75	171.063	2.08798	169.642
	peak_809	2146986	2147507	522	2147204	1797.92	167.554	2.07548	166.138
	peak_480	1251121	1251958	838	1251587	1791.73	165.651	2.06834	164.239
	peak_1380	3718372	3718837	466	3718650	1790.95	165.335	2.06745	163.923
	peak_1239	3362829	3363313	485	3363124	1883.02	173.87	2.06662	172.444
	peak_696	1815826	1816417	592	1815950	1790.18	165.335	2.06656	163.923
	peak_1305	3519159	3519419	261	3519294	2069.46	190.691	2.06641	189.241
	peak_1432	3879720	3880175	456	3879929	1883.02	173.442	2.06454	172.017
	peak_1112	2943979	2945358	1380	2944730	1787.09	164.388	2.06299	162.978
	peak_684	1775376	1775690	315	1775549	1784.77	163.444	2.06031	162.035
	peak_601	1566325	1567138	814	1566873	1783.99	163.129	2.05942	161.721
	peak_559	1486663	1487183	521	1487028	1783.22	163.129	2.05852	161.721
	peak_1098	2921650	2922020	371	2921749	2129.03	194.311	2.058	192.855
	peak_1479	3986986	3987527	542	3987241	2329.4	211.694	2.05568	210.215
	peak_1089	2896998	2897317	320	2897177	1877.6	170.44	2.05316	169.02
	peak_117	273492	274715	1224	273932	1889.98	171.391	2.05296	169.97
	peak_653	1675351	1675866	516	1675621	1776.26	160.934	2.05049	159.53
	peak_1453	3941445	3941759	315	3941601	1777.8	159.917	2.0454	158.515
	peak_301	734469	735218	750	734700	1770.07	159.063	2.04335	157.661
	peak_1254	3398462	3398844	383	3398647	1766.2	157.82	2.03889	156.42
	peak_227	543348	544052	705	543493	1759.24	155.655	2.03085	154.259
	peak_542	1448555	1448828	274	1448671	2153.01	189.959	2.03017	188.509
	peak_329	822722	823226	505	822941	1813.39	159.653	2.02739	158.251
	peak_310	769042	769416	375	769241	1752.27	153.501	2.02282	152.109
	peak_790	2115228	2115739	512	2115422	1746.08	151.665	2.01568	150.276
	peak_1182	3154439	3155136	698	3154621	1847.43	159.938	2.01415	158.535
	peak_999	2607841	2608153	313	2607995	1744.54	151.055	2.0139	149.668
	peak_498	1292075	1292419	345	1292237	1743.76	150.75	2.013	149.363
	peak_25	45527	46102	576	45915	1866.77	161.136	2.01242	159.732
	peak_579	1529620	1530216	597	1529814	1737.57	148.928	2.00586	147.544
	peak_461	1205212	1205550	339	1205373	1736.03	148.625	2.00408	147.242
	peak_1398	3773999	3774314	316	3774153	2444.67	208.055	2.0033	206.581
	peak_507	1308975	1309518	544	1309205	1735.25	148.322	2.00319	146.94
	peak_624	1622529	1622823	295	1622672	1733.71	147.717	2.0014	146.336
	peak_382	978046	978311	266	978166	1944.13	165.497	2.00092	164.085
	peak_1418	3840717	3841029	313	3840889	1991.33	169.365	2.00073	167.947
	peak_852	2222188	2223006	819	2222345	1731.39	147.114	1.99872	145.734
	peak_338	846326	846693	368	846515	1729.06	146.512	1.99604	145.132
	peak_262	641821	642642	822	642450	1784.77	150.935	1.99594	149.548
	peak_770	2054749	2056169	1421	2055942	1726.74	145.61	1.99337	144.232
	peak_419	1121791	1122039	249	1121907	1773.94	149.422	1.99305	148.038
	peak_915	2383402	2383770	369	2383581	1722.1	144.41	1.98801	143.035
	peak_500	1298391	1298672	282	1298508	1802.56	150.85	1.98761	149.463
	peak_973	2546057	2546413	357	2546253	1717.46	142.918	1.98266	141.545
	peak_150	352631	354313	1683	353437	1715.91	142.322	1.98087	140.951
	peak_159	361900	362218	319	362093	1715.14	142.322	1.97998	140.951
	peak_914	2381192	2381520	329	2381328	1715.14	142.322	1.97998	140.951
	peak_741	1945708	1946267	560	1945922	1714.37	142.025	1.97909	140.655
	peak_881	2299874	2300999	1126	2300612	1712.82	141.431	1.9773	140.062
	peak_1417	3838879	3840326	1448	3839224	1812.62	149.593	1.97712	148.209
	peak_1274	3432873	3434120	1248	3433585	1712.04	141.431	1.97641	140.062
	peak_1426	3871061	3871578	518	3871290	1872.19	153.375	1.97124	151.984
	peak_830	2175137	2176379	1243	2176101	1706.63	139.655	1.97016	138.289
	peak_618	1603083	1603638	556	1603458	1705.86	139.36	1.96927	137.994
	peak_330	824222	824761	540	824443	2218.77	180.59	1.96858	179.154
	peak_333	835537	835781	245	835656	1869.87	151.086	1.9619	149.698
	peak_556	1483205	1484047	843	1483347	1698.12	137.301	1.96034	135.94
	peak_1027	2676047	2676644	598	2676403	1696.57	136.714	1.95856	135.355
	peak_1364	3680854	3681150	297	3680976	2354.93	188.9	1.95838	187.451
	peak_1270	3428176	3428804	629	3428413	1692.7	135.546	1.95409	134.189
	peak_305	757091	757491	401	757242	2116.65	168.953	1.95363	167.535
	peak_986	2575014	2575322	309	2575179	1689.61	134.673	1.95052	133.317
	peak_1425	3869396	3870862	1467	3869547	1892.3	150.502	1.94957	149.115
	peak_1323	3568344	3568916	573	3568750	1863.68	148.02	1.94895	146.638
	peak_564	1494310	1494915	606	1494755	1687.29	134.091	1.94785	132.737
	peak_681	1765371	1765734	364	1765540	1687.29	134.091	1.94785	132.737
	peak_679	1754006	1754319	314	1754168	1682.65	132.643	1.94249	131.291
	peak_1326	3570989	3571274	286	3571131	1681.87	132.353	1.9416	131.003
	peak_349	884303	884691	389	884477	1772.39	139.477	1.94135	138.111
	peak_98	240539	242371	1833	241366	2102.73	164.622	1.9396	163.212
	peak_606	1572421	1572765	345	1572542	1678.78	131.488	1.93803	130.14
	peak_662	1702106	1702566	461	1702245	1678	131.488	1.93713	130.14
	peak_1071	2824250	2825470	1221	2825216	1677.23	131.2	1.93624	129.853
	peak_239	565540	566033	494	565737	1676.46	130.913	1.93535	129.565
	peak_342	867466	868067	602	867793	1676.46	130.913	1.93535	129.565
	peak_1210	3257588	3259098	1511	3258493	1676.46	130.913	1.93535	129.565
	peak_124	287355	287972	618	287646	1895.4	147.782	1.93533	146.401
	peak_1378	3716966	3717791	826	3717540	1674.91	130.338	1.93356	128.992
	peak_1160	3074843	3075368	526	3075068	1733.71	134.698	1.93243	133.343
	peak_248	595944	596602	659	596404	1708.95	132.694	1.93223	131.343
	peak_1457	3944949	3945578	630	3945364	1719.01	133.583	1.93142	132.23
	peak_760	2012109	2012641	533	2012417	1672.59	129.764	1.93089	128.42
	peak_1106	2935983	2936403	421	2936205	1671.82	129.478	1.92999	128.134
	peak_1437	3895406	3895703	298	3895541	2242.76	173.103	1.92995	171.678
	peak_752	1985322	1985633	312	1985457	1670.27	129.192	1.92821	127.848
	peak_1350	3638595	3639950	1356	3638822	1859.03	143.565	1.92782	142.192
	peak_1395	3762169	3762471	303	3762331	2156.88	165.661	1.92634	164.249
	peak_558	1485721	1486430	710	1486287	1666.4	128.05	1.92375	126.709
	peak_922	2405506	2405924	419	2405760	1665.63	127.765	1.92285	126.425
	peak_1465	3958524	3958835	312	3958648	2049.35	156.843	1.92275	155.446
	peak_413	1085082	1085362	281	1085238	1685.74	128.984	1.92138	127.641
	peak_300	733150	734115	966	733702	1663.31	127.196	1.92018	125.857
	peak_106	256846	257888	1043	257296	1661.76	126.629	1.91839	125.291
	peak_904	2360042	2360378	337	2360205	1654.8	124.649	1.91036	123.316
	peak_1179	3149830	3150337	508	3150179	1756.92	132.203	1.91036	130.853
	peak_1471	3975629	3975921	293	3975775	2117.43	159.019	1.90994	157.619
	peak_16	30651	30924	274	30741	1803.33	134.833	1.90535	133.477
	peak_1331	3582256	3582792	537	3582655	1941.04	144.923	1.90467	143.547
	peak_158	361344	361754	411	361599	1647.83	122.683	1.90232	121.354
	peak_189	456577	457242	666	456696	1647.06	122.683	1.90143	121.354
	peak_1359	3670811	3672681	1871	3671670	1644.74	121.844	1.89875	120.518
	peak_575	1520400	1520731	332	1520609	1643.97	121.565	1.89786	120.239
	peak_1044	2734014	2734331	318	2734189	1643.97	121.565	1.89786	120.239
	peak_916	2387483	2388101	619	2387753	1640.87	120.73	1.89429	119.406
	peak_1161	3082759	3083125	367	3082893	1640.1	120.73	1.8934	119.406
	peak_1116	2960551	2960889	339	2960721	1757.69	128.809	1.89196	127.467
	peak_1041	2722674	2723112	439	2722813	1883.02	137.195	1.88775	135.834
	peak_1246	3381498	3381697	200	3381592	1901.58	137.929	1.88561	136.567
	peak_935	2460705	2461005	301	2460865	1632.36	118.513	1.88447	117.195
	peak_925	2421715	2421998	284	2421877	1669.49	120.781	1.88254	119.457
	peak_709	1855985	1856508	524	1856299	1630.04	117.961	1.8818	116.645
	peak_214	518913	519717	805	519035	1627.72	117.136	1.87912	115.822
	peak_18	32675	33014	340	32816	1626.95	116.862	1.87823	115.548
	peak_446	1174180	1175188	1009	1174976	1626.95	116.862	1.87823	115.548
	peak_1501	4038345	4040022	1678	4038471	1792.5	128.358	1.87644	127.016
	peak_491	1267449	1267957	509	1267756	1624.62	116.314	1.87555	115.001
	peak_1436	3883939	3885500	1562	3884978	1770.07	126.697	1.87541	125.359
	peak_1495	4030297	4030695	399	4030480	1623.85	116.039	1.87466	114.727
	peak_1232	3334917	3335351	435	3335227	1982.82	141.183	1.874	139.815
	peak_560	1490192	1490636	445	1490418	1623.08	116.039	1.87376	114.727
	peak_222	535889	536953	1065	536785	1698.12	120.832	1.87119	119.508
	peak_1110	2942193	2942564	372	2942305	1620.76	115.22	1.87108	113.91
	peak_404	1063649	1064301	653	1063734	1703.53	121.073	1.87106	119.749
	peak_527	1387703	1388118	416	1387899	1618.44	114.675	1.86841	113.366
	peak_699	1836372	1836688	317	1836522	1617.66	114.403	1.86751	113.095
	peak_218	527176	528348	1173	527441	1749.18	123.464	1.8663	122.134
	peak_47	94170	94821	652	94472	1750.73	123.275	1.86552	121.945
	peak_750	1981022	1982367	1346	1981271	1614.57	113.588	1.86394	112.282
	peak_1104	2930860	2931677	818	2931054	1614.57	113.588	1.86394	112.282
	peak_638	1639741	1640173	433	1639996	1613.79	113.317	1.86305	112.012
	peak_840	2190876	2191739	864	2191197	1613.02	113.317	1.86216	112.012
	peak_1125	2970771	2971715	945	2971560	1612.25	113.046	1.86127	111.742
	peak_1190	3184628	3184980	353	3184795	1797.14	125.589	1.86005	124.253
	peak_995	2601273	2601815	543	2601716	1610.7	112.505	1.85948	111.202
	peak_345	871521	871811	291	871689	1683.42	117.378	1.85836	116.064
	peak_582	1534542	1535289	748	1534709	1606.06	111.427	1.85413	110.126
	peak_794	2123952	2124343	392	2124172	1605.28	111.158	1.85323	109.859
	peak_1033	2695691	2696572	882	2696340	1602.96	110.353	1.85056	109.056
	peak_705	1848917	1849264	348	1849098	1601.42	110.085	1.84877	108.789
	peak_913	2379251	2379808	558	2379630	1600.64	109.817	1.84788	108.522
	peak_1063	2787941	2788250	310	2788094	1938.72	132.211	1.84591	130.861
	peak_1158	3071274	3071643	370	3071447	1945.68	132.613	1.84555	131.263
	peak_665	1721879	1722457	579	1722066	1598.32	109.283	1.8452	107.989
	peak_1004	2627539	2627975	437	2627718	1596	108.749	1.84252	107.457
	peak_657	1693336	1693647	312	1693483	1593.68	107.951	1.83985	106.662
	peak_1397	3773198	3773502	305	3773348	2287.63	154.145	1.83955	152.752
	peak_69	166516	167001	486	166617	1760.01	119.156	1.83952	117.836
	peak_836	2183265	2184180	916	2183519	1592.91	107.686	1.83895	106.397
	peak_1165	3088144	3088663	520	3088363	1592.91	107.686	1.83895	106.397
	peak_170	387082	387550	469	387404	1631.59	110.119	1.83767	108.823
	peak_464	1212037	1212543	507	1212166	1591.36	107.421	1.83717	106.133
	peak_980	2559908	2560937	1030	2560568	1591.36	107.421	1.83717	106.133
	peak_197	472809	473171	363	472981	1589.81	106.891	1.83538	105.605
	peak_157	359753	360830	1078	360364	1589.04	106.891	1.83449	105.605
	peak_431	1145281	1145733	453	1145508	1589.04	106.891	1.83449	105.605
	peak_949	2486063	2486627	565	2486298	1588.26	106.627	1.8336	105.342
	peak_350	885071	885312	242	885186	1700.44	113.855	1.8329	112.549
	peak_452	1184114	1184317	204	1184229	1872.96	124.582	1.8304	123.249
	peak_89	217596	218105	510	217727	1766.97	117.086	1.82759	115.772
	peak_1480	3994334	3994796	463	3994498	1930.98	127.511	1.82621	126.171
	peak_208	506737	507052	316	506914	1629.27	107.875	1.82532	106.586
	peak_886	2316017	2316368	352	2316178	1578.98	103.999	1.82289	102.721
	peak_385	996104	996458	355	996268	1723.65	113.361	1.82233	112.056
	peak_132	307555	308162	608	307830	1631.59	107.307	1.82172	106.02
	peak_165	380440	381017	578	380739	1708.95	112.114	1.82115	110.812
	peak_169	383591	384562	972	383958	1575.89	103.216	1.81932	101.94
	peak_1218	3268581	3268897	317	3268733	1575.11	103.216	1.81842	101.94
	peak_848	2215405	2215699	295	2215543	1572.79	102.435	1.81575	101.161
	peak_161	368265	369465	1201	369190	1817.26	117.826	1.81365	116.51
	peak_224	539578	539860	283	539743	1569.7	101.657	1.81218	100.385
	peak_334	837691	838166	476	837872	1629.27	105.434	1.81145	104.152
	peak_998	2607183	2607634	452	2607361	1568.92	101.398	1.81128	100.127
	peak_1377	3716159	3716658	500	3716303	1568.15	101.398	1.81039	100.127
	peak_918	2391406	2391931	526	2391718	1566.6	100.881	1.80861	99.6124
	peak_656	1690025	1690280	256	1690147	1564.28	100.366	1.80593	99.0985
	peak_839	2187678	2188680	1003	2188468	1564.28	100.366	1.80593	99.0985
	peak_371	934868	935377	510	935244	1563.51	100.108	1.80503	98.8418
	peak_787	2103710	2104282	573	2103872	1560.41	99.3372	1.80146	98.073
	peak_476	1244849	1245294	446	1245108	1559.64	99.0806	1.80057	97.8171
	peak_2	637	1172	536	903	1558.87	98.8246	1.79968	97.5617
	peak_764	2026930	2027183	254	2027085	1557.32	98.5689	1.79789	97.307
	peak_3	3138	3649	512	3421	1743.76	109.991	1.79761	108.695
	peak_79	183368	184325	958	184094	1556.54	98.3133	1.797	97.0521
	peak_275	665743	666163	421	665985	2030.78	127.329	1.7954	125.99
	peak_1012	2646045	2646719	675	2646342	1555	97.8032	1.79522	96.5434
	peak_1358	3666391	3666709	319	3666556	1995.97	125.083	1.79519	123.749
	peak_726	1917125	1917381	257	1917242	1554.22	97.8032	1.79432	96.5434
	peak_164	375607	375875	269	375729	1931.76	120.63	1.79261	119.307
	peak_128	298657	299790	1134	299508	1577.43	98.7557	1.7918	97.4936
	peak_1008	2634895	2635246	352	2635060	1551.9	97.0401	1.79165	95.7825
	peak_216	522747	523170	424	522967	1551.13	97.0401	1.79075	95.7825
	peak_1195	3208978	3209185	208	3209078	2014.53	125.216	1.78999	123.882
	peak_1392	3746738	3747979	1242	3747830	1827.32	113.794	1.78997	112.488
	peak_315	778460	778725	266	778584	1550.36	96.7856	1.78986	95.5291
	peak_637	1639171	1639488	318	1639346	1550.36	96.7856	1.78986	95.5291
	peak_1064	2799663	2800307	645	2800067	1603.74	99.5393	1.78741	98.2749
	peak_584	1537912	1538867	956	1538494	1547.26	96.0258	1.78629	94.7716
	peak_436	1155716	1155973	258	1155845	1877.6	115.95	1.78574	114.638
	peak_265	647210	647779	570	647364	1545.71	95.5208	1.78451	94.2681
	peak_573	1514786	1515196	411	1515023	1544.94	95.2686	1.78361	94.0165
	peak_700	1837506	1838035	530	1837798	1543.39	95.0167	1.78183	93.7657
	peak_1238	3361252	3361908	657	3361430	1543.39	95.0167	1.78183	93.7657
	peak_1304	3515958	3516537	580	3516354	1789.41	109.825	1.78154	108.53
	peak_321	798044	798303	260	798158	1927.11	118.132	1.78113	116.815
	peak_284	687808	688517	710	688023	1541.85	94.5138	1.78004	93.2642
	peak_1278	3443800	3444055	256	3443936	1938.72	116.838	1.77227	115.525
	peak_377	953947	954200	254	954071	1702.76	102.55	1.77084	101.276
	peak_380	972542	972839	298	972693	1908.55	114.436	1.76908	113.128
	peak_1189	3179920	3180305	386	3180180	1886.11	112.81	1.76706	111.507
	peak_225	539980	540428	449	540183	1530.24	91.768	1.76665	90.5275
	peak_97	236790	237027	238	236909	1900.81	113.355	1.76633	112.05
	peak_715	1890943	1891231	289	1891060	1526.37	90.7779	1.76219	89.5405
	peak_765	2028161	2028809	649	2028298	1526.37	90.7779	1.76219	89.5405
	peak_111	265212	266734	1523	265764	1723.65	101.932	1.76064	100.66
	peak_123	286601	287197	597	286789	1617.66	95.7576	1.7606	94.5045
	peak_1434	3881338	3881702	365	3881506	1559.64	92.0182	1.75839	90.7765
	peak_352	890059	890535	477	890345	1540.3	90.7435	1.75695	89.5065
	peak_900	2352851	2353167	317	2352988	1521.73	89.5465	1.75684	88.3129
	peak_261	634697	634961	265	634833	1835.05	107.776	1.75665	106.487
	peak_341	864749	865402	654	864977	1520.96	89.301	1.75594	88.068
	peak_778	2085333	2085678	346	2085479	1578.98	92.5077	1.75514	91.2651
	peak_35	65563	65822	260	65660	1967.34	114.983	1.75494	113.674
	peak_1317	3550534	3551179	646	3550732	1525.6	88.8388	1.75093	87.6075
	peak_40	81092	82141	1050	81525	1515.54	88.0785	1.7497	86.8497
	peak_1504	4042193	4042878	686	4042730	1515.54	88.0785	1.7497	86.8497
	peak_1257	3402465	3403080	616	3402908	1514	87.5909	1.74791	86.3634
	peak_1361	3674982	3675457	476	3675317	1514	87.5909	1.74791	86.3634
	peak_1502	4040110	4040659	550	4040462	1513.22	87.5909	1.74702	86.3634
	peak_955	2509015	2509383	369	2509200	1511.67	87.1049	1.74523	85.879
	peak_757	2001343	2001703	361	2001489	1510.9	86.8623	1.74434	85.6371
	peak_1261	3416188	3416871	684	3416710	1510.13	86.8623	1.74345	85.6371
	peak_1497	4032091	4032905	815	4032469	1510.13	86.8623	1.74345	85.6371
	peak_1390	3734087	3734348	262	3734195	1958.83	111.413	1.74077	110.114
	peak_1248	3389616	3389932	317	3389775	1505.49	85.6538	1.73809	84.4327
	peak_1316	3548341	3548874	534	3548634	1504.71	85.413	1.7372	84.1925
	peak_378	954863	955302	440	955040	1640.1	92.6706	1.73474	91.4274
	peak_347	875441	875761	321	875588	1502.39	84.9325	1.73452	83.7137
	peak_846	2213374	2213670	297	2213503	1501.62	84.692	1.73363	83.4738
	peak_754	1995032	1995518	487	1995354	1499.3	84.2133	1.73095	82.9969
	peak_135	314331	314654	324	314527	1913.96	106.704	1.73015	105.418
	peak_1107	2936563	2937542	980	2936884	1496.98	83.4971	1.72827	82.2828
	peak_1394	3754864	3755104	241	3754957	2267.51	124.317	1.72222	122.985
	peak_1385	3721809	3722450	642	3722303	1609.15	88.7007	1.72165	87.47
	peak_1459	3946952	3947350	399	3947194	1625.4	88.8477	1.71775	87.6164
	peak_598	1558151	1558631	481	1558464	1487.69	81.3631	1.71756	80.156
	peak_769	2054362	2054675	314	2054512	1486.92	81.1273	1.71667	79.921
	peak_775	2072310	2072979	670	2072579	1486.92	81.1273	1.71667	79.921
	peak_1011	2644322	2644959	638	2644454	1486.92	81.1273	1.71667	79.921
	peak_285	689216	691157	1942	689900	1483.82	80.4226	1.7131	79.2185
	peak_845	2196456	2196914	459	2196770	1481.5	79.9539	1.71042	78.7516
	peak_369	927377	927679	303	927564	1820.35	97.4201	1.70795	96.1617
	peak_499	1292508	1293688	1181	1292681	1479.18	79.4866	1.70774	78.2856
	peak_546	1461769	1462662	894	1461923	1479.18	79.4866	1.70774	78.2856
	peak_756	1998693	1999464	772	1999354	1478.41	79.2533	1.70685	78.0533
	peak_1229	3322513	3323218	706	3322678	1478.41	79.2533	1.70685	78.0533
	peak_565	1495194	1495535	342	1495359	1623.85	86.709	1.70642	85.4849
	peak_841	2192155	2192646	492	2192364	1477.63	79.0205	1.70596	77.8212
	peak_1154	3061234	3061863	630	3061740	1474.54	78.3228	1.70239	77.1259
	peak_156	358683	359208	526	359063	1473.77	78.0909	1.7015	76.8947
	peak_1339	3605733	3606131	399	3605915	1483.82	78.4955	1.70083	77.2984
	peak_1052	2752731	2753086	356	2752904	1771.61	93.221	1.69953	91.9759
	peak_509	1317921	1318160	240	1318031	1652.47	86.4067	1.69559	85.1832
	peak_640	1641823	1642350	528	1642258	1467.58	76.7066	1.69436	75.5153
	peak_282	686555	686835	281	686678	1601.42	83.3316	1.69281	82.1184
	peak_183	447530	448401	872	447718	1563.51	80.9573	1.69026	79.7519
	peak_1478	3986384	3986671	288	3986446	3892.14	197.948	1.68753	196.488
	peak_549	1465504	1466123	620	1465620	1461.39	75.332	1.68722	74.1456
	peak_1388	3731649	3731930	282	3731793	1823.45	93.5633	1.68718	92.3166
	peak_1266	3421682	3422576	895	3421929	1460.61	75.1043	1.68632	73.9186
	peak_1322	3566187	3567233	1047	3566848	1813.39	92.8901	1.68624	91.6458
	peak_1491	4025105	4025389	285	4025271	2405.22	122.501	1.6855	121.173
	peak_890	2325271	2326437	1167	2325785	1459.84	74.8765	1.68543	73.6915
	peak_93	226827	227350	524	227064	1665.63	85.2572	1.6854	84.0374
	peak_180	439940	440240	301	440118	1513.22	77.5262	1.68434	76.3323
	peak_1051	2747417	2747668	252	2747564	1458.29	74.6492	1.68365	73.4653
	peak_512	1327125	1327717	593	1327418	1457.52	74.4223	1.68275	73.239
	peak_812	2152288	2152698	411	2152450	1455.97	73.9689	1.68097	72.787
	peak_253	617499	617907	409	617659	1535.66	77.9742	1.68077	76.7786
	peak_954	2504936	2505337	402	2505117	1454.43	73.7428	1.67918	72.562
	peak_116	271953	272679	727	272204	1620.76	81.8087	1.67856	80.6007
	peak_808	2144866	2145471	606	2145093	1453.65	73.5167	1.67829	72.3366
	peak_241	578196	578520	325	578383	1798.69	90.549	1.67813	89.3122
	peak_1461	3949414	3950214	801	3950035	1709.72	85.9015	1.67679	84.6797
	peak_485	1259385	1260413	1029	1260218	1452.1	73.2907	1.6765	72.1113
	peak_233	558071	558448	378	558257	1479.96	74.1659	1.67453	72.9837
	peak_1298	3503932	3504267	336	3504088	1645.51	82.3599	1.67434	81.1497
	peak_1496	4031381	4031970	590	4031685	1449.01	72.6158	1.67293	71.4388
	peak_828	2172547	2172939	393	2172806	1448.24	72.3914	1.67204	71.2156
	peak_1484	4001815	4002540	726	4001976	1697.35	84.511	1.67193	83.2935
	peak_264	645960	646866	907	646557	1446.69	71.9435	1.67026	70.7691
	peak_599	1560590	1560919	330	1560781	1446.69	71.9435	1.67026	70.7691
	peak_1054	2754386	2755171	786	2754577	1588.26	78.6082	1.66834	77.4106
	peak_1403	3787679	3788174	496	3787869	1444.37	71.4969	1.66758	70.3243
	peak_57	134481	135023	543	134635	1724.42	84.8799	1.66675	83.6616
	peak_1196	3212680	3212969	290	3212823	1603.74	78.8258	1.6658	77.6271
	peak_468	1231246	1231659	414	1231441	1442.82	71.0515	1.66579	69.8804
	peak_191	459733	459958	226	459849	1442.05	71.0515	1.6649	69.8804
	peak_818	2160338	2160646	309	2160518	1442.05	71.0515	1.6649	69.8804
	peak_1162	3084251	3084901	651	3084799	1442.05	71.0515	1.6649	69.8804
	peak_1446	3924230	3924604	375	3924412	1997.51	97.5865	1.6646	96.3275
	peak_291	709979	711172	1194	710557	1578.98	76.821	1.66121	75.6296
	peak_884	2310636	2311279	644	2310808	1438.18	70.1638	1.66044	68.996
	peak_429	1143560	1143958	399	1143747	1437.41	69.9428	1.65955	68.7761
	peak_859	2237443	2237803	361	2237587	1437.41	69.9428	1.65955	68.7761
	peak_982	2564172	2564950	779	2564753	1436.63	69.7218	1.65865	68.5559
	peak_212	512599	513452	854	513229	1454.43	70.5928	1.65853	69.4239
	peak_90	220668	221184	517	220885	1771.61	85.2498	1.65668	84.0299
	peak_966	2527398	2527922	525	2527805	1434.31	69.2811	1.65598	68.1171
	peak_1100	2923081	2923771	691	2923228	1434.31	69.2811	1.65598	68.1171
	peak_95	232897	233482	586	233320	1694.25	81.2892	1.65448	80.0825
	peak_1	40	349	310	191	1432.76	68.8417	1.65419	67.6791
	peak_152	355122	355518	397	355323	1431.99	68.6223	1.6533	67.4604
	peak_989	2583732	2584568	837	2583935	1430.44	68.4035	1.65151	67.2428
	peak_412	1083918	1084231	314	1084009	1462.94	69.7053	1.65081	68.5398
	peak_1114	2946445	2946694	250	2946577	1428.12	67.9662	1.64884	66.807
	peak_12	21571	22042	472	21891	1804.88	85.2264	1.64851	84.0066
	peak_173	399187	399841	655	399685	1585.94	74.8781	1.6474	73.6931
	peak_524	1381817	1382190	374	1381960	1533.34	72.5495	1.64724	71.3734
	peak_608	1575937	1576266	330	1576112	1426.57	67.5301	1.64705	66.3729
	peak_60	137898	138573	676	138467	1736.8	81.6813	1.64627	80.4734
	peak_229	548694	549827	1134	549630	1425.03	67.3124	1.64527	66.1559
	peak_513	1328287	1328843	557	1328484	1420.39	66.2299	1.63991	65.0778
	peak_373	938704	939004	301	938833	1460.61	67.966	1.63961	66.807
	peak_1279	3446556	3446998	443	3446817	1766.2	81.9284	1.63951	80.7199
	peak_1099	2922109	2922393	285	2922284	1593.68	73.7778	1.63826	72.597
	peak_1174	3122544	3122866	323	3122739	1511.67	70.0523	1.63819	68.8854
	peak_1028	2680484	2681612	1129	2681127	1418.06	65.7989	1.63723	64.6483
	peak_115	271459	271737	279	271600	1555.77	71.7514	1.63647	70.5777
	peak_1288	3462814	3463551	738	3463012	1414.97	64.9403	1.63366	63.793
	peak_664	1718033	1718330	298	1718197	1414.2	64.9403	1.63277	63.793
	peak_879	2293493	2293873	381	2293643	1413.42	64.7264	1.63188	63.5804
	peak_323	804741	805127	387	804897	1689.61	77.0091	1.6318	75.817
	peak_127	297881	298445	565	298187	1530.24	69.7179	1.63019	68.5524
	peak_259	631979	632647	669	632545	1578.21	71.8544	1.63017	70.6805
	peak_1059	2768984	2769284	301	2769162	1408.78	63.6621	1.62652	62.5201
	peak_11	20563	20856	294	20722	1784.77	79.7823	1.62398	78.5806
	peak_617	1597279	1598200	922	1597715	1405.69	63.027	1.62295	61.8876
	peak_1346	3629281	3629847	567	3629501	1635.46	72.9654	1.62199	71.7875
	peak_8	11076	11727	652	11523	1441.27	64.4959	1.62177	63.3511
	peak_735	1933129	1933520	392	1933282	1404.14	62.8161	1.62117	61.6776
	peak_1223	3285656	3286073	418	3285777	1668.72	74.1034	1.62049	72.9214
	peak_931	2445631	2445958	328	2445744	1413.42	63.0341	1.6203	61.8948
	peak_257	626120	626974	855	626709	1472.99	65.3921	1.61956	64.2433
	peak_1389	3732318	3732636	319	3732445	1667.95	73.5423	1.6177	72.3622
	peak_266	648262	649179	918	648850	1400.27	61.9744	1.6167	60.8397
	peak_672	1740784	1741075	292	1740946	1601.42	70.3375	1.61501	69.1694
	peak_722	1903220	1903667	448	1903433	1398.72	61.5556	1.61492	60.4224
	peak_569	1508923	1509505	583	1509007	1779.35	77.8202	1.6141	76.6255
	peak_692	1797478	1797733	256	1797625	1397.18	61.3469	1.61313	60.2144
	peak_985	2570729	2571053	325	2570861	1397.18	61.3469	1.61313	60.2144
	peak_521	1369076	1369334	259	1369234	1414.2	61.8663	1.61173	60.7322
	peak_576	1523186	1523495	310	1523374	1394.86	60.7219	1.61045	59.5921
	peak_751	1982485	1984056	1572	1983805	1392.54	60.307	1.60778	59.179
	peak_891	2329278	2329572	295	2329444	1392.54	60.307	1.60778	59.179
	peak_1241	3366752	3367360	609	3366940	1462.16	63.209	1.60702	62.0695
	peak_1252	3396157	3396538	382	3396281	1391.76	60.0999	1.60688	58.9727
	peak_73	175440	175913	474	175782	1390.99	59.8928	1.60599	58.7664
	peak_714	1888421	1889165	745	1888980	1390.21	59.8928	1.6051	58.7664
	peak_835	2182480	2182985	506	2182758	1390.21	59.8928	1.6051	58.7664
	peak_1001	2609763	2610622	860	2610289	1389.44	59.6867	1.60421	58.5614
	peak_370	932830	933123	294	933001	1450.56	62.1051	1.60343	60.9703
	peak_570	1510048	1510349	302	1510194	1388.67	59.4804	1.60331	58.3559
	peak_473	1241279	1241493	215	1241369	1704.31	72.5742	1.60243	71.3981
	peak_353	890676	890988	313	890828	1395.63	59.2982	1.59995	58.1743
	peak_613	1588278	1588884	607	1588473	1385.57	58.864	1.59974	57.7421
	peak_1382	3719610	3719855	246	3719726	1421.93	60.0536	1.59808	58.9269
	peak_440	1166085	1166360	276	1166236	1384.03	58.659	1.59796	57.5379
	peak_1411	3819896	3820621	726	3820479	1472.99	61.9761	1.59696	60.8415
	peak_274	659944	660297	354	660090	1549.58	65.1454	1.59656	63.9978
	peak_675	1746834	1747057	224	1746950	1380.16	57.8426	1.5935	56.725
	peak_850	2219972	2220408	437	2220167	1379.38	57.6394	1.5926	56.5229
	peak_255	620788	621083	296	620963	1377.84	57.2333	1.59082	56.1184
	peak_732	1926340	1927006	667	1926738	1377.84	57.2333	1.59082	56.1184
	peak_245	588980	589207	228	589070	1653.25	68.4866	1.59075	67.3258
	peak_1036	2701539	2702622	1084	2702190	1465.26	60.8172	1.59033	59.6872
	peak_992	2589182	2589978	797	2589831	1377.06	57.2333	1.58993	56.1184
	peak_1367	3683984	3685005	1022	3684885	1600.64	65.5882	1.58651	64.4388
	peak_762	2026103	2026423	321	2026267	1373.97	56.4258	1.58636	55.3145
	peak_1000	2608368	2608660	293	2608519	1373.19	56.4258	1.58546	55.3145
	peak_1175	3128608	3129045	438	3128863	1461.39	59.7945	1.58469	58.6691
	peak_814	2154244	2155018	775	2154850	1371.65	56.0239	1.58368	54.9146
	peak_490	1266768	1267190	423	1266924	1370.1	55.8237	1.58189	54.7151
	peak_1321	3557771	3558227	457	3558076	1551.9	62.5977	1.58024	61.4608
	peak_539	1442099	1442585	487	1442429	1367.78	55.224	1.57922	54.1182
	peak_1062	2775734	2776177	444	2775832	1367.78	55.224	1.57922	54.1182
	peak_908	2364293	2364555	263	2364457	1366.23	55.0245	1.57743	53.9201
	peak_1164	3086493	3087018	526	3086775	1435.86	57.5954	1.57723	56.4794
	peak_1203	3246638	3247023	386	3246794	1490.79	59.7336	1.57707	58.6083
	peak_943	2477867	2478262	396	2478122	1365.46	54.8256	1.57654	53.7219
	peak_797	2135785	2136047	263	2135915	1363.91	54.4288	1.57475	53.3266
	peak_1225	3292447	3293346	900	3292883	1517.09	60.5329	1.57468	59.4042
	peak_1444	3914102	3914789	688	3914595	1712.82	67.9283	1.57433	66.77
	peak_160	363684	364308	625	363907	1363.14	54.4288	1.57386	53.3266
	peak_825	2167723	2168123	401	2167903	1362.36	54.231	1.57297	53.13
	peak_133	310079	310490	412	310338	1496.2	59.4377	1.57296	58.3136
	peak_1463	3955553	3955785	233	3955667	1685.74	66.6078	1.57266	65.4544
	peak_996	2603613	2603907	295	2603757	1361.59	54.0332	1.57207	52.9329
	peak_1487	4004627	4004993	367	4004839	1640.1	64.8267	1.57178	63.6805
	peak_1109	2941425	2941871	447	2941709	1360.82	53.8358	1.57118	52.7363
	peak_816	2157610	2158192	583	2157873	1360.04	53.8358	1.57029	52.7363
	peak_1053	2753853	2754178	326	2754020	1486.92	58.4424	1.56967	57.3229
	peak_561	1490810	1491436	627	1490962	1359.27	53.639	1.5694	52.5406
	peak_137	323899	324150	252	324002	1588.26	62.2197	1.56819	61.0838
	peak_740	1943668	1943906	239	1943802	1376.29	54.0863	1.56795	52.9859
	peak_674	1745790	1746068	279	1745907	1357.72	53.246	1.56761	52.1491
	peak_477	1245668	1246202	535	1245883	1356.95	53.0498	1.56672	51.9537
	peak_648	1660287	1660558	272	1660384	1356.95	53.0498	1.56672	51.9537
	peak_567	1498252	1498830	579	1498445	1355.4	52.8542	1.56493	51.7594
	peak_627	1628125	1628399	275	1628260	1354.63	52.6586	1.56404	51.5645
	peak_795	2128561	2129178	618	2128858	1353.08	52.4633	1.56226	51.37
	peak_938	2469007	2469637	631	2469261	1353.08	52.4633	1.56226	51.37
	peak_1222	3281025	3281593	569	3281494	1665.63	64.0104	1.56168	62.8675
	peak_49	98153	98760	608	98339	1454.43	55.8879	1.56008	54.7792
	peak_223	538991	539406	416	539210	1349.99	51.6862	1.55869	50.5965
	peak_1141	3031535	3031872	338	3031732	1353.85	51.7702	1.55806	50.6803
	peak_1172	3119595	3119912	318	3119744	1467.58	55.8409	1.55662	54.7324
	peak_1227	3300743	3301070	328	3300903	1464.48	55.6987	1.55631	54.5912
	peak_15	30065	30403	339	30248	1515.54	57.5497	1.55613	56.4338
	peak_842	2192794	2193131	338	2192972	1345.34	50.9141	1.55333	49.8285
	peak_1256	3401733	3402329	597	3401875	1345.34	50.9141	1.55333	49.8285
	peak_483	1257738	1257945	208	1257810	1438.18	54.2361	1.55251	53.135
	peak_1073	2829847	2830707	861	2830350	1354.63	50.9793	1.5517	49.8935
	peak_474	1242224	1243168	945	1242390	1343.8	50.53	1.55155	49.446
	peak_147	348833	350120	1288	349277	1373.19	51.6601	1.55111	50.5713
	peak_799	2137333	2137933	601	2137444	1343.02	50.53	1.55065	49.446
	peak_1048	2740530	2741097	568	2740666	1343.02	50.53	1.55065	49.446
	peak_1080	2869022	2869616	595	2869202	1343.02	50.53	1.55065	49.446
	peak_956	2511698	2512158	461	2512040	1342.25	50.3386	1.54976	49.2559
	peak_155	358305	358529	225	358405	1341.48	50.1467	1.54887	49.0649
	peak_163	371192	371417	226	371295	1476.86	54.2955	1.5442	53.1943
	peak_84	210462	211144	683	210581	1483.82	54.3931	1.54312	53.2917
	peak_442	1167959	1168604	646	1168332	1336.06	49.1955	1.54262	48.1183
	peak_1166	3097108	3097355	248	3097236	1813.39	66.1354	1.54259	64.9839
	peak_1058	2768548	2768884	337	2768653	1357.72	49.7455	1.5419	48.6663
	peak_1488	4005906	4006745	840	4006126	1510.13	55.1522	1.54105	54.0475
	peak_1452	3938767	3939287	521	3938924	1450.56	52.9533	1.54103	51.8583
	peak_167	381502	381867	366	381646	1502.39	54.7993	1.54086	53.6961
	peak_1111	2943203	2943813	611	2943664	1334.51	48.8173	1.54083	47.7424
	peak_921	2404237	2404461	225	2404362	1333.74	48.6288	1.53994	47.5547
	peak_1244	3375990	3376264	275	3376132	1433.54	51.8437	1.53745	50.7537
	peak_1351	3644821	3645636	816	3645322	1454.43	52.5762	1.5373	51.4827
	peak_230	550200	550533	334	550372	1331.42	48.2523	1.53726	47.1803
	peak_256	622170	623227	1058	622489	1331.42	48.2523	1.53726	47.1803
	peak_578	1528918	1529382	465	1529193	1331.42	48.2523	1.53726	47.1803
	peak_395	1034356	1034556	201	1034474	1438.95	51.9189	1.5372	50.8283
	peak_1356	3660635	3660967	333	3660827	1475.31	53.1215	1.53587	52.0253
	peak_1010	2636924	2637502	579	2637383	1329.87	47.877	1.53548	46.8068
	peak_739	1941158	1941412	255	1941286	1332.97	47.8748	1.53478	46.8055
	peak_449	1178820	1179587	768	1179450	1329.1	47.877	1.53459	46.8068
	peak_104	253027	253412	386	253146	1353.08	48.6407	1.53402	47.5666
	peak_1386	3725172	3725682	511	3725545	1534.88	54.7684	1.53371	53.6652
	peak_649	1664614	1665630	1017	1665468	1328.32	47.6898	1.53369	46.6208
	peak_838	2186553	2187219	667	2187044	1326.78	47.3166	1.53191	46.2494
	peak_1443	3907184	3907451	268	3907286	1733.71	61.2485	1.53102	60.117
	peak_1355	3655052	3656279	1228	3655204	1446.69	51.3052	1.53068	50.2175
	peak_39	80393	80862	470	80543	1422.71	50.2702	1.52922	49.1881
	peak_1095	2917489	2917736	248	2917607	1394.86	49.1085	1.52793	48.0324
	peak_1184	3162409	3162673	265	3162534	1388.67	48.8925	1.52764	47.8174
	peak_138	327639	327945	307	327819	1393.31	49.0481	1.52714	47.9722
	peak_187	452817	453084	268	452946	1399.5	49.1943	1.52693	48.118
	peak_331	825420	825685	266	825570	1322.13	46.5746	1.52655	45.5111
	peak_1472	3976490	3976706	217	3976581	1730.61	60.2415	1.52565	59.114
	peak_1342	3618002	3618266	265	3618145	1675.68	58.3492	1.52556	57.2299
	peak_525	1382866	1383601	736	1383458	1326	46.5603	1.52526	45.4978
	peak_1429	3876933	3877274	342	3877085	1872.19	65.032	1.52515	63.8846
	peak_292	711368	711658	291	711549	1320.59	46.2054	1.52477	45.1439
	peak_742	1950888	1951251	364	1951001	1320.59	46.2054	1.52477	45.1439
	peak_1169	3103389	3103985	597	3103799	1529.47	53.26	1.52446	52.1631
	peak_1449	3933946	3934518	573	3934328	1324.46	46.2196	1.52369	45.1581
	peak_1303	3514630	3514997	368	3514768	1565.05	54.2897	1.52284	53.1886
	peak_729	1920433	1920878	446	1920536	1317.49	45.6536	1.5212	44.595
	peak_1060	2770504	2771061	558	2770718	1317.49	45.6536	1.5212	44.595
	peak_211	511875	512290	416	512161	1430.44	49.36	1.52055	48.2825
	peak_811	2149895	2150696	802	2150075	1315.95	45.2876	1.51941	44.2307
	peak_450	1180787	1181105	319	1180981	1327.55	45.6983	1.51904	44.6395
	peak_1375	3712870	3713492	623	3712974	1425.8	48.9	1.51884	47.8249
	peak_217	525813	526073	261	525960	1330.64	45.7019	1.51841	44.6432
	peak_181	441475	441897	423	441593	1314.4	45.1053	1.51763	44.0496
	peak_1489	4007093	4007455	363	4007187	1499.3	51.211	1.51729	50.1239
	peak_37	77135	77511	377	77270	1573.56	53.4501	1.51616	52.3524
	peak_66	163251	163607	357	163362	1436.63	48.8692	1.51585	47.7942
	peak_671	1735565	1735924	360	1735665	1312.08	44.7414	1.51495	43.6874
	peak_1097	2920621	2921175	555	2920994	1310.53	44.3788	1.51316	43.3269
	peak_611	1585899	1586445	547	1586074	1308.98	44.0175	1.51138	42.9672
	peak_1040	2714532	2714857	326	2714695	1308.98	44.0175	1.51138	42.9672
	peak_689	1791799	1792034	236	1791913	1308.21	44.0175	1.51049	42.9672
	peak_1156	3068277	3068508	232	3068425	1308.21	44.0175	1.51049	42.9672
	peak_666	1724503	1724724	222	1724600	1307.44	43.8372	1.50959	42.7882
	peak_817	2159568	2159925	358	2159733	1306.66	43.6573	1.5087	42.6091
	peak_1255	3399169	3399477	309	3399343	1305.11	43.4775	1.50692	42.4302
	peak_1455	3943802	3944089	288	3944005	1360.04	45.234	1.50674	44.1781
	peak_1300	3508489	3508810	322	3508659	1446.69	47.6074	1.50466	46.5391
	peak_13	25659	26097	439	25836	1636.23	53.4115	1.5026	52.3144
	peak_743	1957503	1957992	490	1957827	1301.25	42.7629	1.50245	41.7196
	peak_730	1921608	1921858	251	1921702	1300.47	42.5849	1.50156	41.5425
	peak_780	2088011	2088333	323	2088111	1300.47	42.5849	1.50156	41.5425
	peak_920	2401131	2401412	282	2401274	1300.47	42.5849	1.50156	41.5425
	peak_1177	3136253	3136523	271	3136390	1498.52	48.7667	1.50105	47.6923
	peak_691	1795248	1795454	207	1795322	1299.7	42.4074	1.50067	41.3658
	peak_1216	3267242	3267542	301	3267395	1298.93	42.2303	1.49978	41.1895
	peak_586	1540827	1541609	783	1541215	1297.38	42.0534	1.49799	41.0139
	peak_52	119868	120148	281	120019	1740.67	55.7771	1.49746	54.6695
	peak_423	1136551	1137076	526	1136963	1302.79	42.0369	1.4971	40.9978
	peak_506	1308322	1308671	350	1308488	1295.06	41.7007	1.49531	40.6628
	peak_1057	2766904	2767216	313	2767080	1295.06	41.7007	1.49531	40.6628
	peak_357	898429	898681	253	898550	1528.69	48.7933	1.49501	47.7189
	peak_1286	3461358	3461835	478	3461667	1293.51	41.3493	1.49353	40.3136
	peak_1438	3896541	3897694	1154	3896896	1431.99	45.355	1.4922	44.2979
	peak_526	1386253	1386882	630	1386460	1290.42	40.8243	1.48996	39.7916
	peak_254	618159	618657	499	618337	1302.79	41.0883	1.48957	40.0541
	peak_652	1673200	1673547	348	1673380	1289.64	40.6502	1.48907	39.6182
	peak_969	2538361	2538706	346	2538531	1289.64	40.6502	1.48907	39.6182
	peak_1330	3580718	3580928	211	3580808	1503.16	47.0468	1.4878	45.9815
	peak_1224	3288162	3288369	208	3288292	1469.9	45.8352	1.48726	44.7762
	peak_425	1138670	1138974	305	1138824	1287.32	40.3027	1.48639	39.2729
	peak_863	2245059	2245515	457	2245320	1287.32	40.3027	1.48639	39.2729
	peak_1076	2846472	2847207	736	2846998	1287.32	40.3027	1.48639	39.2729
	peak_1163	3085871	3086100	230	3085969	1286.55	40.1297	1.4855	39.1008
	peak_1143	3037969	3038206	238	3038064	1285.77	39.9568	1.4846	38.9288
	peak_1191	3189027	3189287	261	3189118	1430.44	44.0998	1.48275	43.0493
	peak_1017	2653285	2653511	227	2653394	1462.16	45.0414	1.48237	43.9863
	peak_451	1183516	1183838	323	1183648	1283.45	39.6121	1.48193	38.5861
	peak_1289	3463657	3464005	349	3463834	1315.95	40.4127	1.48128	39.3827
	peak_43	84831	85347	517	85037	1473.77	44.9151	1.47977	43.8607
	peak_697	1832599	1832851	253	1832692	1281.13	39.2689	1.47925	38.2447
	peak_793	2123274	2123535	262	2123427	1281.13	39.2689	1.47925	38.2447
	peak_867	2259327	2259626	300	2259484	1279.59	38.9265	1.47746	37.9046
	peak_941	2473656	2474129	474	2473941	1279.59	38.9265	1.47746	37.9046
	peak_959	2516538	2517031	494	2516934	1279.59	38.9265	1.47746	37.9046
	peak_317	782569	783270	702	782927	1278.04	38.7559	1.47568	37.7347
	peak_781	2088560	2088838	279	2088686	1278.04	38.7559	1.47568	37.7347
	peak_1276	3436540	3436908	369	3436750	1278.04	38.7559	1.47568	37.7347
	peak_424	1138111	1138437	327	1138326	1276.49	38.4161	1.47389	37.3971
	peak_516	1338557	1338793	237	1338649	1417.29	42.3733	1.47272	41.3322
	peak_389	1024443	1024780	338	1024583	1274.17	38.0774	1.47121	37.0602
	peak_590	1548307	1548630	324	1548468	1274.17	38.0774	1.47121	37.0602
	peak_185	450866	451222	357	451029	1273.4	37.9086	1.47032	36.8927
	peak_479	1249055	1249388	334	1249159	1273.4	37.9086	1.47032	36.8927
	peak_807	2143722	2143974	253	2143875	1273.4	37.9086	1.47032	36.8927
	peak_1022	2667388	2667909	522	2667519	1273.4	37.9086	1.47032	36.8927
	peak_366	921395	921597	203	921503	1272.62	37.7401	1.46943	36.725
	peak_829	2173684	2174976	1293	2173927	1271.85	37.5721	1.46854	36.5579
	peak_1092	2908742	2909288	547	2908987	1271.08	37.5721	1.46764	36.5579
	peak_63	157486	157724	239	157625	1592.13	46.6696	1.46759	45.606
	peak_1492	4025752	4026362	611	4026195	1598.32	46.6949	1.46681	45.6313
	peak_744	1969232	1969475	244	1969355	1270.3	37.4043	1.46675	36.3913
	peak_783	2095632	2096059	428	2095801	1270.3	37.4043	1.46675	36.3913
	peak_1405	3790557	3790801	245	3790684	1270.3	37.4043	1.46675	36.3913
	peak_1413	3824116	3824937	822	3824788	1336.83	39.0947	1.46593	38.0723
	peak_1308	3530205	3530879	675	3530464	1267.98	36.9026	1.46407	35.892
	peak_1473	3979976	3980865	890	3980646	1595.23	45.7611	1.4611	44.7022
	peak_635	1637664	1638032	369	1637800	1263.34	36.2389	1.45872	35.2324
	peak_860	2238252	2238661	410	2238427	1263.34	36.2389	1.45872	35.2324
	peak_466	1223517	1224537	1021	1223620	1318.27	37.7213	1.45837	36.7067
	peak_961	2519750	2519995	246	2519874	1262.57	36.0738	1.45783	35.0682
	peak_392	1028558	1028886	329	1028689	1261.79	35.9091	1.45693	34.9043
	peak_514	1330995	1331760	766	1331180	1261.79	35.9091	1.45693	34.9043
	peak_824	2166419	2167450	1032	2166638	1261.79	35.9091	1.45693	34.9043
	peak_907	2363785	2364191	407	2364022	1261.02	35.9091	1.45604	34.9043
	peak_205	499988	500302	315	500185	1425.8	40.1443	1.45503	39.1154
	peak_673	1741617	1742207	591	1741675	1419.61	39.9572	1.45465	38.9291
	peak_78	181682	182422	741	181819	1259.47	35.5806	1.45426	34.578
	peak_1424	3868914	3869213	300	3869081	1452.88	40.759	1.45423	39.7268
	peak_148	350556	350874	319	350742	1400.27	39.3091	1.4533	38.2848
	peak_384	994820	995235	416	994934	1407.23	39.4624	1.45299	38.4374
	peak_1159	3072771	3073445	675	3073351	1257.92	35.2536	1.45247	34.2526
	peak_34	63622	63978	357	63799	1412.65	39.4629	1.4524	38.4378
	peak_1477	3985266	3985528	263	3985370	1587.49	43.9577	1.45076	42.9084
	peak_1217	3267896	3268103	208	3268023	1256.38	35.0902	1.45069	34.0905
	peak_251	602253	602858	606	602610	1510.13	41.8119	1.44983	40.7738
	peak_445	1172116	1172489	374	1172211	1255.6	34.9274	1.44979	33.9285
	peak_386	1000738	1001012	275	1000894	1479.96	40.8418	1.44961	39.809
	peak_467	1226055	1226272	218	1226166	1289.64	35.6873	1.4486	34.6843
	peak_721	1901873	1902282	410	1901976	1254.06	34.7651	1.44801	33.7671
	peak_1460	3947623	3948299	677	3948120	1373.97	37.7951	1.44794	36.7799
	peak_856	2230763	2231052	290	2230905	1253.28	34.6031	1.44711	33.6065
	peak_1275	3434457	3434923	467	3434569	1253.28	34.6031	1.44711	33.6065
	peak_924	2413308	2413522	215	2413427	1252.51	34.4415	1.44622	33.4457
	peak_768	2044737	2044981	245	2044883	1251.73	34.2801	1.44533	33.2851
	peak_708	1851430	1851647	218	1851523	1264.11	34.6505	1.44485	33.6537
	peak_92	226301	226683	383	226497	1400.27	38.1969	1.44482	37.1793
	peak_537	1439487	1439686	200	1439582	1250.19	34.1193	1.44354	33.1252
	peak_110	262385	262691	307	262505	1395.63	37.6002	1.44161	36.5859
	peak_322	801711	802007	297	801796	1565.05	41.9829	1.44087	40.944
	peak_328	820493	820963	471	820606	1247.87	33.6386	1.44087	32.6476
	peak_397	1052062	1052303	242	1052162	1247.87	33.6386	1.44087	32.6476
	peak_1476	3983574	3983935	362	3983788	1495.43	40.1203	1.44087	39.0918
	peak_1013	2646999	2647304	306	2647157	1246.32	33.479	1.43908	32.4892
	peak_247	595354	595755	402	595607	1285	34.5154	1.43899	33.5194
	peak_421	1126409	1126729	321	1126544	1260.24	33.7233	1.438	32.732
	peak_947	2482508	2482782	275	2482673	1244.77	33.1609	1.4373	32.1728
	peak_1138	3006677	3006955	279	3006821	1488.47	39.2834	1.43616	38.2592
	peak_441	1166669	1167147	479	1166968	1243.22	33.0019	1.43551	32.0148
	peak_488	1262790	1263345	556	1263108	1243.22	33.0019	1.43551	32.0148
	peak_362	906816	907087	272	906970	1377.84	36.2311	1.43476	35.2251
	peak_964	2525987	2526217	231	2526097	1242.45	32.8438	1.43462	31.858
	peak_314	777660	777903	244	777764	1241.68	32.6858	1.43373	31.7009
	peak_1285	3460591	3461140	550	3460988	1240.9	32.5283	1.43283	31.5442
	peak_469	1233330	1233781	452	1233622	1240.13	32.5283	1.43194	31.5442
	peak_660	1698419	1698776	358	1698587	1261.79	32.9441	1.43174	31.9581
	peak_1214	3264681	3265919	1239	3265229	1239.36	32.3712	1.43105	31.3885
	peak_51	101752	101994	243	101847	1649.38	42.5811	1.43083	41.5391
	peak_332	825829	826119	291	825967	1238.58	32.2143	1.43016	31.2325
	peak_194	462878	463413	536	462990	1307.44	33.8167	1.42902	32.8248
	peak_878	2288965	2289249	285	2289147	1237.04	32.0579	1.42837	31.0769
	peak_1236	3357529	3357843	315	3357671	1237.04	32.0579	1.42837	31.0769
	peak_472	1238199	1238490	292	1238344	1236.26	31.9018	1.42748	30.9222
	peak_1324	3569279	3569553	275	3569435	1265.66	32.5622	1.42745	31.578
	peak_960	2518115	2518394	280	2518226	1235.49	31.746	1.42659	30.7674
	peak_758	2002173	2002420	248	2002323	1234.71	31.5906	1.42569	30.6128
	peak_1387	3730146	3730415	270	3730256	1514	38.3246	1.42521	37.3063
	peak_6	7020	7248	229	7126	1332.97	33.79	1.42429	32.7985
	peak_1188	3172771	3173133	363	3172937	1418.06	35.9126	1.42359	34.9078
	peak_240	567022	567420	399	567231	1261.02	32.0269	1.42295	31.047
	peak_1277	3438062	3438313	252	3438201	1511.67	37.9786	1.42276	36.9625
	peak_1206	3249069	3249383	315	3249252	1379.38	34.699	1.42182	33.7021
	peak_74	176972	177440	469	177065	1350.76	33.8997	1.42141	32.9075
	peak_545	1460958	1461505	548	1461280	1230.85	30.9721	1.42123	29.9984
	peak_1015	2649194	2649528	335	2649369	1230.85	30.9721	1.42123	29.9984
	peak_383	988102	988337	236	988266	1426.57	35.487	1.41934	34.485
	peak_1319	3554339	3554966	628	3554604	1326	33.0838	1.41865	32.0964
	peak_243	582879	583127	249	583011	1346.12	33.5134	1.41838	32.5235
	peak_1332	3590060	3590266	207	3590168	1418.06	35.1643	1.41782	34.1644
	peak_823	2165626	2166118	493	2165935	1227.75	30.5123	1.41766	29.5418
	peak_44	85655	86127	473	85875	1425.8	35.1038	1.4168	34.104
	peak_874	2275687	2276196	510	2275853	1228.53	30.4544	1.41667	29.4845
	peak_324	810316	810618	303	810453	1540.3	37.663	1.41515	36.6485
	peak_102	250321	250698	378	250522	1481.5	36.2206	1.41495	35.2147
	peak_268	649903	650575	673	650052	1224.66	30.0555	1.41409	29.0882
	peak_1451	3937646	3938022	377	3937834	1377.84	33.5235	1.41329	32.5336
	peak_1201	3233027	3233243	217	3233123	1331.42	32.4935	1.41323	31.5105
	peak_759	2007057	2007461	405	2007181	1223.88	29.904	1.4132	28.9376
	peak_1016	2650451	2650732	282	2650621	1323.68	32.2266	1.41284	31.2447
	peak_1372	3706249	3706804	556	3706652	1387.89	33.5693	1.41185	32.5793
	peak_1231	3326701	3327017	317	3326861	1295.83	31.3995	1.41153	30.4237
	peak_19	33813	34146	334	33941	1282.68	31.0487	1.41095	30.0748
	peak_566	1496921	1497388	468	1497072	1220.79	29.4515	1.40963	28.4882
	peak_1268	3425746	3426018	273	3425856	1220.79	29.4515	1.40963	28.4882
	peak_647	1659007	1659443	437	1659297	1220.02	29.4515	1.40873	28.4882
	peak_868	2260723	2261383	661	2261010	1220.02	29.4515	1.40873	28.4882
	peak_950	2487705	2487924	220	2487827	1220.02	29.4515	1.40873	28.4882
	peak_1334	3593004	3593323	320	3593181	1499.3	35.7833	1.40841	34.7797
	peak_531	1419098	1419379	282	1419251	1219.24	29.3009	1.40784	28.3392
	peak_65	162216	162481	266	162313	1417.29	33.691	1.40676	32.6998
	peak_517	1342253	1342484	232	1342394	1444.37	34.2731	1.40658	33.2787
	peak_448	1177176	1177459	284	1177318	1217.69	29.0017	1.40606	28.0417
	peak_678	1750927	1751610	684	1751180	1217.69	29.0017	1.40606	28.0417
	peak_1302	3513607	3513908	302	3513746	1497.75	35.2422	1.40516	34.2421
	peak_179	437563	438229	667	437878	1254.06	29.7765	1.40474	28.8114
	peak_1475	3983031	3983338	308	3983128	1527.92	35.7154	1.40381	34.7124
	peak_114	270897	271194	298	271078	1281.13	30.1895	1.40311	29.2218
	peak_195	463776	464276	501	464164	1417.29	33.2264	1.40311	32.2382
	peak_771	2056323	2056737	415	2056584	1213.83	28.4074	1.40159	27.4516
	peak_977	2555909	2556212	304	2556064	1213.83	28.4074	1.40159	27.4516
	peak_965	2526673	2527013	341	2526902	1213.05	28.4074	1.4007	27.4516
	peak_260	632880	633591	712	633285	1387.89	32.1125	1.40018	31.1313
	peak_1340	3606890	3607422	533	3607052	1319.04	30.7026	1.40013	29.731
	peak_1337	3604018	3604666	649	3604504	1245.55	28.961	1.39983	28.0017
	peak_905	2361796	2362008	213	2361894	1212.28	28.2598	1.39981	27.3053
	peak_1314	3544389	3544666	278	3544530	1402.59	32.4269	1.39973	31.444
	peak_1127	2972851	2973345	495	2973122	1209.96	27.8186	1.39713	26.8668
	peak_677	1749681	1749996	316	1749814	1209.18	27.8186	1.39624	26.8668
	peak_1379	3717919	3718152	234	3718034	1206.09	27.3809	1.39267	26.4323
	peak_704	1846436	1847037	602	1846902	1205.32	27.2359	1.39178	26.2887
	peak_1119	2965053	2965304	252	2965181	1205.32	27.2359	1.39178	26.2887
	peak_101	247979	248280	302	248109	1425.8	31.7829	1.39083	30.8041
	peak_819	2162838	2163504	667	2163366	1203.77	26.9463	1.38999	26.0009
	peak_1009	2636268	2636720	453	2636578	1203.77	26.9463	1.38999	26.0009
	peak_1118	2964116	2964357	242	2964217	1203.77	26.9463	1.38999	26.0009
	peak_375	945758	945961	204	945871	2767.28	60.2112	1.3897	59.0838
	peak_910	2370115	2370683	569	2370600	1203	26.8023	1.3891	25.8578
	peak_1251	3393194	3393467	274	3393301	1201.45	26.6584	1.38731	25.7154
	peak_17	31517	31886	370	31757	1313.62	28.9398	1.38679	27.9805
	peak_1333	3592388	3592730	343	3592556	1539.52	33.6947	1.38671	32.7035
	peak_407	1073352	1073760	409	1073601	1213.83	26.7958	1.38666	25.8524
	peak_1024	2669647	2669933	287	2669820	1199.9	26.3721	1.38553	25.4308
	peak_348	877140	877455	316	877333	1230.85	27.0079	1.38534	26.0623
	peak_29	55268	55556	289	55424	1284.23	28.1683	1.38494	27.2146
	peak_937	2466658	2466886	229	2466707	1199.13	26.3721	1.38464	25.4308
	peak_1178	3143910	3144134	225	3144029	1681.1	36.2932	1.38376	35.2866
	peak_574	1518360	1518639	280	1518464	1198.35	26.2295	1.38374	25.2897
	peak_791	2119103	2119306	204	2119230	1198.35	26.2295	1.38374	25.2897
	peak_1287	3461990	3462195	206	3462091	1198.35	26.2295	1.38374	25.2897
	peak_1150	3052642	3053014	373	3052876	1225.43	26.76	1.38355	25.8166
	peak_196	471484	472143	660	471658	1465.26	31.7265	1.38326	30.7483
	peak_1199	3226987	3227238	252	3227137	1296.6	28.1637	1.38311	27.21
	peak_30	57113	57461	349	57331	1270.3	27.5717	1.3823	26.6221
	peak_813	2153043	2153336	294	2153189	1196.81	25.945	1.38196	25.0071
	peak_1039	2713071	2713274	204	2713147	1213.83	26.1369	1.38048	25.198
	peak_281	685277	685672	396	685493	1195.26	25.8033	1.38017	24.8668
	peak_827	2170935	2171241	307	2171092	1195.26	25.8033	1.38017	24.8668
	peak_1140	3028584	3028899	316	3028807	1236.26	26.6286	1.38004	25.6861
	peak_26	46893	47410	518	47114	1212.28	26.0621	1.37935	25.1238
	peak_686	1778250	1778922	673	1778423	1194.49	25.6621	1.37928	24.7265
	peak_1077	2848020	2848360	341	2848093	1289.64	27.438	1.37801	26.4892
	peak_630	1632546	1632751	206	1632661	1192.94	25.3807	1.37749	24.447
	peak_645	1651452	1651690	239	1651550	1192.94	25.3807	1.37749	24.447
	peak_1262	3417662	3418276	615	3417789	1192.16	25.3807	1.3766	24.447
	peak_1431	3878170	3878588	419	3878320	1207.64	25.5449	1.37583	24.6102
	peak_948	2483931	2484298	368	2484054	1208.41	25.5662	1.37558	24.6314
	peak_1102	2928711	2928979	269	2928752	1398.72	29.3345	1.37551	28.3726
	peak_655	1681396	1681651	256	1681516	1190.62	25.1005	1.37482	24.169
	peak_821	2164307	2164986	680	2164432	1190.62	25.1005	1.37482	24.169
	peak_139	328741	329002	262	328844	1358.5	28.457	1.37464	27.5011
	peak_355	895419	895700	282	895607	1189.84	24.9611	1.37392	24.0306
	peak_547	1462916	1463416	501	1463014	1189.07	24.9611	1.37303	24.0306
	peak_592	1551387	1551687	301	1551536	1189.07	24.9611	1.37303	24.0306
	peak_622	1613665	1613898	234	1613775	1188.3	24.8222	1.37214	23.8931
	peak_1363	3678014	3678249	236	3678135	1185.98	24.4068	1.36946	23.4804
	peak_551	1467918	1468141	224	1468065	1184.43	24.2692	1.36768	23.3443
	peak_952	2501605	2501884	280	2501700	1184.43	24.2692	1.36768	23.3443
	peak_1368	3695679	3695919	241	3695785	1500.07	30.3571	1.36704	29.3884
	peak_571	1513302	1513539	238	1513410	1183.65	24.132	1.36678	23.2079
	peak_693	1803688	1803917	230	1803775	1361.59	27.494	1.36606	26.545
	peak_388	1021299	1021575	277	1021437	1182.88	23.9951	1.36589	23.0719
	peak_50	99671	99965	295	99803	1408.78	28.2556	1.36506	27.3016
	peak_883	2307203	2307458	256	2307324	1182.11	23.9951	1.365	23.0719
	peak_1313	3539323	3539628	306	3539462	1265.66	25.4542	1.36438	24.5202
	peak_367	924955	925363	409	925177	1278.81	25.6241	1.36382	24.6891
	peak_236	560737	560960	224	560877	1361.59	27.1202	1.36286	26.1738
	peak_719	1898165	1898724	560	1898594	1179.79	23.5862	1.36232	22.6664
	peak_520	1367423	1367781	359	1367583	1179.01	23.5862	1.36143	22.6664
	peak_121	279181	279552	372	279268	1231.62	24.4348	1.36084	23.5084
	peak_703	1845336	1845995	660	1845873	1178.24	23.4508	1.36054	22.5324
	peak_753	1988443	1988735	293	1988597	1178.24	23.4508	1.36054	22.5324
	peak_24	44092	44306	215	44203	1472.99	28.7271	1.35927	27.7695
	peak_298	729135	729465	331	729237	1363.91	26.685	1.35912	25.7418
	peak_930	2441055	2441347	293	2441244	1176.69	23.1809	1.35875	22.2644
	peak_5	6070	6599	530	6322	1375.52	26.8189	1.35797	25.8744
	peak_184	449413	449627	215	449523	1175.92	23.0466	1.35786	22.131
	peak_1469	3969833	3970128	296	3969966	1415.74	27.4668	1.3574	26.5179
	peak_94	228689	229150	462	229061	1196.03	23.4607	1.35709	22.5423
	peak_588	1545917	1546256	340	1546145	1175.14	23.0466	1.35697	22.131
	peak_776	2078184	2078394	211	2078298	1175.14	23.0466	1.35697	22.131
	peak_1035	2700828	2701159	332	2700960	1194.49	23.3243	1.35663	22.4069
	peak_1078	2859151	2859409	259	2859286	2033.87	38.7342	1.35658	37.714
	peak_1005	2631719	2631938	220	2631841	1174.37	22.9127	1.35607	21.9985
	peak_83	208537	209026	490	208945	1322.13	25.6552	1.35598	24.7201
	peak_1153	3058771	3058993	223	3058847	1173.6	22.7789	1.35518	21.8656
	peak_126	296955	297562	608	297429	1228.53	23.7402	1.35464	22.8194
	peak_1069	2813110	2813480	371	2813250	1304.34	25.0226	1.35347	24.0918
	peak_888	2321336	2321823	488	2321547	1171.28	22.5127	1.3525	21.6018
	peak_1219	3269386	3269607	222	3269487	1171.28	22.5127	1.3525	21.6018
	peak_919	2397493	2397739	247	2397631	1226.98	23.4249	1.35246	22.5071
	peak_176	426188	426394	207	426310	1446.69	27.4054	1.35217	26.4567
	peak_1087	2893599	2894205	607	2893691	1209.18	23.1246	1.35165	22.2087
	peak_659	1697212	1697663	452	1697536	1170.5	22.3801	1.35161	21.4703
	peak_200	491841	492111	271	491985	1169.73	22.248	1.35072	21.3391
	peak_1415	3830208	3830464	257	3830383	1516.32	28.1872	1.34805	27.2334
	peak_1055	2764538	2764871	334	2764698	1279.59	23.9497	1.34801	23.0276
	peak_294	716382	716679	298	716542	1170.5	21.9726	1.34748	21.0665
	peak_1029	2682751	2683003	253	2682855	1211.51	22.6109	1.34663	21.6998
	peak_1348	3635916	3636244	329	3636011	1176.69	21.9163	1.34606	21.0104
	peak_481	1252694	1253360	667	1252942	1167.41	21.7569	1.34572	20.852
	peak_871	2264911	2265196	286	2265079	1165.09	21.7228	1.34536	20.818
	peak_873	2275300	2275516	217	2275411	1165.09	21.7228	1.34536	20.818
	peak_487	1262260	1262543	284	1262472	1164.31	21.5924	1.34447	20.6891
	peak_541	1446236	1446459	224	1446309	1164.31	21.5924	1.34447	20.6891
	peak_1103	2929534	2930190	657	2929710	1164.31	21.5924	1.34447	20.6891
	peak_1421	3845322	3845523	202	3845484	1641.64	29.8376	1.34423	28.8723
	peak_876	2285424	2285628	205	2285567	1222.34	22.5605	1.34406	21.6495
	peak_785	2097481	2097693	213	2097624	1163.54	21.4625	1.34358	20.5601
	peak_810	2148259	2148483	225	2148334	1163.54	21.4625	1.34358	20.5601
	peak_1146	3045080	3045288	209	3045155	1163.54	21.4625	1.34358	20.5601
	peak_1384	3720686	3721380	695	3720826	1488.47	26.9023	1.34186	25.9575
	peak_1341	3607786	3608217	432	3607965	1235.49	22.4334	1.3408	21.5233
	peak_10	19520	19769	250	19676	1455.97	26.1259	1.34061	25.187
	peak_244	583788	584835	1048	584209	1316.72	23.6505	1.33947	22.7305
	peak_361	904270	904549	280	904408	1158.9	20.8179	1.33822	19.9207
	peak_59	136775	137044	270	136881	1449.01	25.8216	1.33804	24.885
	peak_140	329305	329764	460	329594	1326	23.7265	1.33789	22.8057
	peak_267	649296	649651	356	649550	1157.35	20.6903	1.33644	19.7945
	peak_737	1934436	1934643	208	1934512	1156.58	20.5628	1.33554	19.668
	peak_927	2431763	2432421	659	2432341	1156.58	20.5628	1.33554	19.668
	peak_201	493573	494030	458	493724	1155.8	20.4358	1.33465	19.5419
	peak_325	815383	815665	283	815510	1314.4	22.9475	1.33299	22.0332
	peak_489	1263794	1264212	419	1264097	1154.26	20.309	1.33287	19.4166
	peak_1247	3385470	3385729	260	3385645	1220.02	21.2996	1.33162	20.3988
	peak_1281	3451389	3451881	493	3451792	1277.26	22.1737	1.3313	21.2655
	peak_41	82784	83021	238	82900	1211.51	20.9975	1.33061	20.0992
	peak_554	1480375	1480696	322	1480514	1151.94	19.9314	1.33019	19.0418
	peak_892	2329774	2329989	216	2329861	1151.94	19.9314	1.33019	19.0418
	peak_1284	3459781	3460068	288	3459942	1151.94	19.9314	1.33019	19.0418
	peak_45	88589	88846	258	88670	1441.27	24.6976	1.32997	23.7694
	peak_761	2014734	2015002	269	2014900	1151.16	19.9314	1.3293	19.0418
	peak_820	2163584	2164108	525	2163926	1151.16	19.9314	1.3293	19.0418
	peak_1187	3171698	3172114	417	3171949	1258.7	21.5591	1.32882	20.6564
	peak_855	2229962	2230171	210	2230056	1150.39	19.8061	1.3284	18.918
	peak_354	895004	895226	223	895123	1149.62	19.6814	1.32751	18.7943
	peak_607	1575225	1575811	587	1575640	1149.62	19.6814	1.32751	18.7943
	peak_658	1694417	1694632	216	1694487	1149.62	19.6814	1.32751	18.7943
	peak_772	2067132	2067558	427	2067250	1148.84	19.5569	1.32662	18.6707
	peak_1204	3247097	3247311	215	3247231	1262.57	21.3865	1.32638	20.4849
	peak_289	697282	697827	546	697385	1148.07	19.5569	1.32573	18.6707
	peak_685	1777316	1777776	461	1777667	1148.07	19.5569	1.32573	18.6707
	peak_702	1844507	1844739	233	1844621	1148.07	19.5569	1.32573	18.6707
	peak_864	2253275	2253601	327	2253416	1148.07	19.5569	1.32573	18.6707
	peak_1006	2632380	2632602	223	2632476	1148.07	19.5569	1.32573	18.6707
	peak_1423	3866031	3866258	228	3866117	1216.92	20.5026	1.32527	19.6085
	peak_951	2498959	2499209	251	2499106	1147.29	19.4327	1.32483	18.5479
	peak_543	1449672	1449879	208	1449757	1146.52	19.3091	1.32394	18.4252
	peak_496	1288744	1288988	245	1288856	1144.97	19.0629	1.32216	18.1809
	peak_1117	2963728	2963984	257	2963832	1429.67	23.4187	1.32102	22.5009
	peak_271	656769	657263	495	656952	1142.65	18.818	1.31948	17.9384
	peak_1354	3651549	3651801	253	3651622	1185.2	19.5094	1.31926	18.6243
	peak_273	658807	659171	365	658947	1310.53	21.3939	1.31921	20.4923
	peak_532	1420007	1420247	241	1420116	1141.88	18.6962	1.31859	17.8176
	peak_641	1643006	1643273	268	1643102	1141.88	18.6962	1.31859	17.8176
	peak_718	1895166	1895622	457	1895377	1141.88	18.6962	1.31859	17.8176
	peak_749	1980452	1980924	473	1980676	1141.88	18.6962	1.31859	17.8176
	peak_1347	3633001	3633228	228	3633082	1342.25	21.8271	1.31838	20.922
	peak_508	1315514	1315724	211	1315607	1168.96	19.0334	1.31784	18.1525
	peak_581	1533141	1533364	224	1533279	1141.11	18.6962	1.31769	17.8176
	peak_688	1790399	1790780	382	1790585	1141.11	18.6962	1.31769	17.8176
	peak_877	2288502	2288719	218	2288628	1141.11	18.6962	1.31769	17.8176
	peak_134	311993	312214	222	312090	1297.38	20.9705	1.31692	20.0723
	peak_1032	2694850	2695186	337	2695014	1140.33	18.5748	1.3168	17.6976
	peak_492	1268208	1268526	319	1268355	1139.56	18.4537	1.31591	17.5774
	peak_1192	3190192	3190439	248	3190343	1243.22	20.0261	1.31553	19.1362
	peak_529	1398355	1398566	212	1398439	1138.01	18.3333	1.31412	17.4579
	peak_343	868715	869085	371	868854	1137.24	18.213	1.31323	17.3391
	peak_107	258322	258838	517	258615	1213.83	19.2543	1.3129	18.3711
	peak_351	887779	888012	234	887896	1324.46	20.9416	1.31285	20.0439
	peak_1170	3117136	3117483	348	3117352	1160.45	18.4959	1.31281	17.6195
	peak_402	1057941	1058214	274	1058130	1248.64	19.7698	1.31265	18.8823
	peak_387	1018567	1018805	239	1018713	1198.35	19.0548	1.31263	18.1738
	peak_38	77733	78017	285	77906	1314.4	20.7464	1.31235	19.8504
	peak_1075	2844017	2844277	261	2844148	1136.46	18.0928	1.31234	17.2198
	peak_1131	2982180	2982394	215	2982256	1136.46	18.0928	1.31234	17.2198
	peak_207	504467	504887	421	504633	1196.81	18.9116	1.31195	18.0316
	peak_1373	3706945	3707172	228	3707063	1308.98	20.5346	1.31177	19.6404
	peak_174	403339	403555	217	403449	1366.23	21.398	1.31109	20.4963
	peak_971	2541086	2541307	222	2541204	1134.92	17.8541	1.31055	16.9831
	peak_978	2557452	2557822	371	2557582	1134.14	17.8541	1.30966	16.9831
	peak_550	1466535	1466769	235	1466659	1131.82	17.499	1.30698	16.6313
	peak_552	1469241	1469509	269	1469384	1131.82	17.499	1.30698	16.6313
	peak_663	1712663	1712899	237	1712774	1131.82	17.499	1.30698	16.6313
	peak_896	2341327	2341545	219	2341474	1131.82	17.499	1.30698	16.6313
	peak_901	2354199	2354410	212	2354305	1131.82	17.499	1.30698	16.6313
	peak_1230	3326109	3326325	217	3326246	1131.82	17.499	1.30698	16.6313
	peak_789	2113402	2113749	348	2113487	1131.05	17.499	1.30609	16.6313
	peak_1441	3903914	3904368	455	3904069	1281.91	19.4891	1.30533	18.6041
	peak_887	2319162	2319552	391	2319454	1130.27	17.3812	1.3052	16.5149
	peak_1133	2987910	2988466	557	2988218	1130.27	17.3812	1.3052	16.5149
	peak_88	216170	216933	764	216250	1254.06	19.1401	1.30482	18.2579
	peak_21	37090	37415	326	37171	1226.2	18.7141	1.3047	17.8353
	peak_454	1191711	1192043	333	1191878	1129.5	17.2639	1.3043	16.3987
	peak_746	1976108	1976398	291	1976283	1129.5	17.2639	1.3043	16.3987
	peak_1470	3972533	3972790	258	3972661	1386.35	20.9019	1.30399	20.0045
	peak_1240	3366163	3366369	207	3366242	1148.07	17.5501	1.30398	16.6822
	peak_1309	3532078	3532328	251	3532172	1274.94	19.1033	1.30251	18.2212
	peak_432	1146160	1146395	236	1146293	1127.18	17.0305	1.30163	16.1673
	peak_1025	2671053	2671345	293	2671167	1127.18	17.0305	1.30163	16.1673
	peak_1211	3259369	3259742	374	3259581	1160.45	17.4592	1.30154	16.5926
	peak_932	2447812	2448050	239	2447968	1203.77	18.0084	1.30133	17.1362
	peak_976	2551811	2552293	483	2551872	1176.69	17.6375	1.30132	16.7687
	peak_258	631446	631876	431	631771	1244	18.4886	1.30075	17.6121
	peak_610	1582892	1583724	833	1583047	1126.41	16.9144	1.30073	16.0526
	peak_669	1730075	1730424	350	1730192	1126.41	16.9144	1.30073	16.0526
	peak_926	2429158	2429365	208	2429243	1125.63	16.7986	1.29984	15.9379
	peak_417	1107679	1108185	507	1108078	1123.31	16.5682	1.29716	15.71
	peak_548	1464850	1465079	230	1464997	1123.31	16.5682	1.29716	15.71
	peak_46	92588	92887	300	92727	1264.11	18.2687	1.29463	17.3946
	peak_70	167366	167885	520	167450	1176.69	17.0231	1.29462	16.1609
	peak_295	716880	717185	306	717077	1120.99	16.2255	1.29449	15.3703
	peak_1404	3789283	3789534	252	3789392	1120.99	16.2255	1.29449	15.3703
	peak_572	1513872	1514287	416	1514003	1120.22	16.2255	1.29359	15.3703
	peak_786	2098182	2098515	334	2098300	1120.22	16.2255	1.29359	15.3703
	peak_862	2244524	2244823	300	2244595	1130.27	16.3438	1.29348	15.4876
	peak_146	347770	348397	628	348298	1185.2	16.9005	1.29143	16.0393
	peak_368	925831	926226	396	926117	1262.57	17.8716	1.2913	17.0005
	peak_834	2181568	2182147	580	2181814	1117.9	15.8862	1.29092	15.0344
	peak_849	2218894	2219510	617	2219279	1117.9	15.8862	1.29092	15.0344
	peak_390	1025124	1025618	495	1025220	1117.12	15.8862	1.29002	15.0344
	peak_1066	2805344	2805584	241	2805452	1117.12	15.8862	1.29002	15.0344
	peak_1393	3749730	3750278	549	3750100	1335.29	18.7254	1.28995	17.8466
	peak_1149	3051686	3052129	444	3051789	1116.35	15.7737	1.28913	14.9234
	peak_1273	3432508	3432761	254	3432579	1115.58	15.6618	1.28824	14.8125
	peak_1293	3485508	3485911	404	3485742	1115.58	15.6618	1.28824	14.8125
	peak_1486	4003994	4004264	271	4004120	1333.74	18.4383	1.28784	17.5626
	peak_777	2083112	2083312	201	2083219	1114.8	15.5502	1.28735	14.7018
	peak_970	2539035	2539356	322	2539147	1114.8	15.5502	1.28735	14.7018
	peak_272	658310	658714	405	658491	1282.68	17.7042	1.28703	16.8352
	peak_736	1933804	1934143	340	1934063	1113.25	15.439	1.28556	14.592
	peak_1152	3057418	3057666	249	3057502	1156.58	15.9389	1.28534	15.0869
	peak_1194	3207182	3207419	238	3207263	1312.08	17.9363	1.28489	17.0649
	peak_501	1299716	1300236	521	1299822	1112.48	15.3284	1.28467	14.4824
	peak_1023	2668209	2668621	413	2668388	1112.48	15.3284	1.28467	14.4824
	peak_340	857888	858131	244	858063	1301.25	17.6456	1.28353	16.7769
	peak_801	2139645	2140108	464	2140015	1110.93	15.1078	1.28288	14.2637
	peak_193	462331	462557	227	462448	1110.16	15.1078	1.28199	14.2637
	peak_1126	2972249	2972482	234	2972383	1110.16	15.1078	1.28199	14.2637
	peak_249	597357	597637	281	597471	1142.65	15.4354	1.28169	14.589
	peak_510	1322370	1323065	696	1322770	1124.86	15.1598	1.28134	14.3155
	peak_596	1556443	1556682	240	1556555	1109.39	14.9983	1.2811	14.1557
	peak_287	694841	695325	485	695248	1108.61	14.8889	1.2802	14.0473
	peak_411	1082711	1082920	210	1082867	1107.84	14.78	1.27931	13.9395
	peak_725	1915674	1915935	262	1915782	1107.84	14.78	1.27931	13.9395
	peak_802	2140397	2140625	229	2140469	1107.07	14.78	1.27842	13.9395
	peak_806	2142976	2143261	286	2143084	1107.07	14.78	1.27842	13.9395
	peak_975	2548068	2548491	424	2548136	1107.07	14.78	1.27842	13.9395
	peak_470	1234988	1235255	268	1235142	1105.52	14.5634	1.27663	13.7253
	peak_100	244357	244679	323	244539	1308.98	16.9001	1.27579	16.0389
	peak_409	1077765	1077992	228	1077892	1103.97	14.3483	1.27485	13.5121
	peak_270	656239	656480	242	656363	1103.2	14.3483	1.27396	13.5121
	peak_940	2470917	2471353	437	2471097	1102.42	14.2413	1.27306	13.4068
	peak_475	1243554	1243940	387	1243846	1101.65	14.1348	1.27217	13.3012
	peak_553	1469886	1470373	488	1470201	1101.65	14.1348	1.27217	13.3012
	peak_636	1638619	1638864	246	1638742	1101.65	14.1348	1.27217	13.3012
	peak_422	1131186	1131405	220	1131300	1185.98	14.9832	1.27088	14.1412
	peak_651	1672619	1672842	224	1672692	1099.33	13.9227	1.26949	13.0916
	peak_631	1633101	1633394	294	1633370	1097.78	13.7125	1.26771	12.8834
	peak_1030	2687989	2688208	220	2688107	1097.78	13.7125	1.26771	12.8834
	peak_1365	3681875	3682111	237	3681998	1183.65	14.6994	1.26755	13.8602
	peak_585	1540470	1540719	250	1540607	1097.01	13.7125	1.26682	12.8834
	peak_1065	2800501	2800821	321	2800688	1097.01	13.7125	1.26682	12.8834
	peak_1120	2965411	2965610	200	2965556	1097.01	13.7125	1.26682	12.8834
	peak_313	775953	776420	468	776043	1097.78	13.5649	1.26588	12.7381
	peak_1409	3805913	3806357	445	3806103	1206.86	14.6888	1.26467	13.8496
	peak_1481	3996783	3996998	216	3996904	1348.44	16.287	1.26428	15.4315
	peak_1410	3815178	3815969	792	3815880	1312.85	15.8279	1.2641	14.9774
	peak_319	791784	791983	200	791889	1453.65	17.3955	1.26382	16.5293
	peak_1176	3130384	3130716	333	3130574	1155.8	13.9827	1.26305	13.1514
	peak_603	1568516	1568788	273	1568662	1093.14	13.2959	1.26235	12.4715
	peak_1136	2999172	2999628	457	2999459	1257.92	14.962	1.26145	14.1202
	peak_1045	2736473	2736748	276	2736619	1333.74	15.7594	1.26085	14.9096
	peak_299	729564	729823	260	729736	1235.49	14.6988	1.26077	13.8595
	peak_1082	2871345	2871554	210	2871446	1091.59	13.0903	1.26057	12.2684
	peak_694	1810093	1810420	328	1810329	1090.82	12.9881	1.25968	12.1673
	peak_1207	3250163	3250576	414	3250461	1118.67	13.2363	1.25879	12.4131
	peak_1352	3647819	3648035	217	3647981	1145.75	13.4797	1.25828	12.6539
	peak_1282	3456659	3457208	550	3456718	1296.6	15.1075	1.2581	14.2637
	peak_1037	2709442	2709660	219	2709574	1125.63	13.2389	1.25785	12.4158
	peak_210	510204	510479	276	510281	1500.07	17.1401	1.25613	16.2764
	peak_235	560150	560425	276	560260	1087.72	12.6835	1.25611	11.8663
	peak_654	1676244	1676443	200	1676346	1087.72	12.6835	1.25611	11.8663
	peak_1121	2965786	2966019	234	2965879	1087.72	12.6835	1.25611	11.8663
	peak_1503	4041516	4041719	204	4041654	1280.36	14.7173	1.2555	13.878
	peak_1412	3821317	3821545	229	3821423	1285.77	14.6962	1.2551	13.857
	peak_53	120509	120726	218	120601	1460.61	16.5187	1.25471	15.6613
	peak_283	686916	687149	234	687081	1233.94	14.0347	1.254	13.202
	peak_1122	2966584	2966932	349	2966675	1085.4	12.4824	1.25343	11.6678
	peak_326	816384	816605	222	816498	1178.24	13.4303	1.25294	12.6047
	peak_125	294949	295199	251	295124	1253.28	14.1855	1.25268	13.3518
	peak_557	1484521	1484774	254	1484675	1084.63	12.3824	1.25253	11.5688
	peak_1081	2870240	2870441	202	2870370	1084.63	12.3824	1.25253	11.5688
	peak_1301	3512630	3512836	207	3512736	1325.23	14.8648	1.25189	14.0238
	peak_698	1835644	1835963	320	1835781	1083.08	12.283	1.25075	11.4704
	peak_1093	2909693	2909926	234	2909787	1083.08	12.283	1.25075	11.4704
	peak_644	1648844	1649102	259	1648945	1082.31	12.1839	1.24986	11.3729
	peak_1043	2733513	2733753	241	2733639	1082.31	12.1839	1.24986	11.3729
	peak_494	1279145	1279344	200	1279288	1081.54	12.085	1.24896	11.2751
	peak_1074	2833329	2833540	212	2833468	1207.64	13.325	1.24859	12.5004
	peak_511	1326452	1326669	218	1326520	1080.76	11.9868	1.24807	11.1778
	peak_1212	3260077	3260367	291	3260268	1080.76	11.9868	1.24807	11.1778
	peak_234	559728	559929	202	559857	1079.99	11.8887	1.24718	11.0808
	peak_405	1065990	1066242	253	1066062	1079.99	11.8887	1.24718	11.0808
	peak_738	1935054	1935253	200	1935135	1079.99	11.8887	1.24718	11.0808
	peak_912	2377700	2378211	512	2377887	1079.99	11.8887	1.24718	11.0808
	peak_1145	3044057	3044413	357	3044309	1079.21	11.8887	1.24629	11.0808
	peak_972	2543368	2543585	218	2543496	1077.67	11.6939	1.2445	10.8887
	peak_438	1162309	1162531	223	1162399	1076.89	11.5972	1.24361	10.793
	peak_974	2546911	2547560	650	2547024	1076.89	11.5972	1.24361	10.793
	peak_988	2582858	2583280	423	2583127	1075.35	11.5006	1.24182	10.6981
	peak_1018	2655557	2655763	207	2655679	1260.24	13.2593	1.24138	12.436
	peak_96	236398	236598	201	236471	1326	13.8779	1.24098	13.0476
	peak_612	1587295	1587513	219	1587373	1074.57	11.4046	1.24093	10.6031
	peak_1072	2825791	2825994	204	2825849	1074.57	11.4046	1.24093	10.6031
	peak_1483	3998394	3998603	210	3998507	1254.83	13.0533	1.24025	12.2321
	peak_9	14506	14706	201	14648	1283.45	13.2982	1.23953	12.4737
	peak_634	1637127	1637368	242	1637235	1073.03	11.3091	1.23915	10.5087
	peak_831	2176528	2176826	299	2176649	1072.25	11.2139	1.23825	10.4151
	peak_1144	3043495	3043814	320	3043718	1071.48	11.1193	1.23736	10.3216
	peak_944	2478441	2478721	281	2478577	1070.7	11.0249	1.23647	10.2282
	peak_495	1288234	1288435	202	1288329	1069.93	10.9308	1.23558	10.1353
	peak_1493	4026512	4026845	334	4026664	1303.57	13.072	1.23499	12.2508
	peak_934	2458303	2458517	215	2458450	1069.16	10.9308	1.23468	10.1353
	peak_1467	3965590	3965837	248	3965707	1372.42	13.6443	1.2342	12.8166
	peak_1084	2877673	2878002	330	2877771	1072.25	10.9016	1.23402	10.1074
	peak_166	381118	381407	290	381285	1194.49	11.8792	1.23256	11.0724
	peak_595	1555973	1556223	251	1556094	1066.84	10.6508	1.23201	9.85908
	peak_1439	3900453	3900716	264	3900607	1185.98	11.6782	1.23158	10.8735
	peak_792	2121705	2122128	424	2122026	1065.29	10.5584	1.23022	9.76834
	peak_1482	3997623	3997901	279	3997717	1305.89	12.6295	1.23008	11.8132
	peak_250	599819	600022	204	599879	1160.45	11.3596	1.22982	10.5589
	peak_81	198428	198663	236	198557	1293.51	12.5073	1.22954	11.6925
	peak_1267	3424796	3425074	279	3424961	1157.35	11.2069	1.22811	10.4087
	peak_364	916747	916946	200	916883	1062.97	10.2833	1.22754	9.49642
	peak_463	1209690	1210008	319	1209965	1062.97	10.2833	1.22754	9.49642
	peak_911	2374646	2374855	210	2374756	1062.97	10.2833	1.22754	9.49642
	peak_119	276875	277316	442	277105	1247.87	11.841	1.22678	11.0344
	peak_625	1623041	1623473	433	1623141	1060.65	10.1022	1.22487	9.31801
	peak_1147	3046019	3046218	200	3046080	1060.65	10.1022	1.22487	9.31801
	peak_33	62655	63203	549	63116	1185.98	11.0387	1.22353	10.2419
	peak_393	1029060	1029304	245	1029233	1059.1	10.0123	1.22308	9.22912
	peak_993	2590445	2590842	398	2590722	1059.1	10.0123	1.22308	9.22912
	peak_54	121190	121404	215	121304	1424.25	12.8647	1.2209	12.0461
	peak_990	2585302	2585507	206	2585404	1056.78	9.74446	1.2204	8.96504
	peak_118	276590	276802	213	276663	1119.44	10.2421	1.21973	9.45658
	peak_957	2512861	2513084	224	2512997	1056.01	9.74446	1.21951	8.96504
	peak_434	1149314	1149541	228	1149450	1055.23	9.65605	1.21862	8.87831
	peak_1338	3604932	3605447	516	3605257	1080.76	9.79368	1.21828	9.01397
	peak_917	2390940	2391159	220	2391102	1054.46	9.56784	1.21772	8.79117
	peak_668	1729004	1729285	282	1729118	1053.68	9.48023	1.21683	8.70465
	peak_843	2193284	2193847	564	2193679	1052.91	9.39302	1.21594	8.6185
	peak_897	2345485	2345973	489	2345589	1052.14	9.39302	1.21505	8.6185
	peak_870	2264442	2264697	256	2264597	1050.59	9.21948	1.21326	8.44767
	peak_953	2502425	2502675	251	2502601	1050.59	9.21948	1.21326	8.44767
	peak_614	1590969	1591188	220	1591070	1049.04	9.13344	1.21148	8.36268
	peak_67	164456	164726	271	164588	1175.92	9.85836	1.20913	9.07773
	peak_1173	3120177	3120453	277	3120367	1104.74	9.27268	1.20823	8.50054
	peak_798	2136706	2137033	328	2136941	1045.95	8.79354	1.20791	8.02752
	peak_502	1300313	1300527	215	1300388	1042.85	8.54272	1.20434	7.78043
	peak_629	1631773	1632108	336	1631866	1040.53	8.37766	1.20166	7.61805
	peak_717	1894689	1894889	201	1894775	1040.53	8.37766	1.20166	7.61805
	peak_414	1085970	1086214	245	1086045	1067.61	8.2917	1.19756	7.53377
	peak_327	817142	817359	218	817229	1119.44	8.65273	1.19746	7.88924
	peak_503	1301156	1301473	318	1301261	1036.67	8.05239	1.1972	7.29755
	peak_894	2337524	2337789	266	2337631	1036.67	8.05239	1.1972	7.29755
	peak_902	2356441	2356837	397	2356778	1036.67	8.05239	1.1972	7.29755
	peak_1414	3829885	3830134	250	3829955	1349.21	10.1387	1.19628	9.35424
	peak_1220	3271173	3271444	272	3271391	1180.56	8.94805	1.19591	8.18061
	peak_1468	3969372	3969589	218	3969433	1237.04	9.32281	1.19529	8.54984
	peak_615	1592752	1592956	205	1592788	1033.57	7.81234	1.19363	7.06131
	peak_1474	3981360	3981658	299	3981455	1568.92	11.2611	1.19313	10.4621
	peak_406	1072005	1072244	240	1072116	1032.02	7.73298	1.19184	6.98303
	peak_822	2165179	2165441	263	2165290	1032.02	7.73298	1.19184	6.98303
	peak_805	2142052	2142313	262	2142142	1031.25	7.6542	1.19095	6.90586
	peak_363	914700	915105	406	914856	1158.9	8.42018	1.19086	7.66031
	peak_14	29406	29927	522	29813	1186.75	8.59645	1.19065	7.83385
	peak_1297	3489417	3489636	220	3489533	1150.39	8.38941	1.19063	7.62972
	peak_416	1107048	1107291	244	1107216	1066.06	7.84004	1.19012	7.08881
	peak_1123	2967171	2967510	340	2967314	1030.48	7.57582	1.19006	6.82854
	peak_379	966088	966377	290	966158	1376.29	9.7606	1.18962	8.98109
	peak_1088	2895762	2895984	223	2895862	1144.97	8.11704	1.18783	7.3618
	peak_398	1052855	1053136	282	1053023	1027.38	7.34306	1.18648	6.59953
	peak_690	1792464	1792724	261	1792635	1027.38	7.34306	1.18648	6.59953
	peak_519	1366611	1366816	206	1366699	1069.16	7.46075	1.18399	6.71534
	peak_1344	3622334	3622562	229	3622471	1267.21	8.60372	1.18334	7.84107
	peak_435	1149976	1150213	238	1150043	1024.29	7.1138	1.18291	6.37405
	peak_145	340527	340940	414	340901	1336.83	8.74261	1.18037	7.978
	peak_733	1928259	1928536	278	1928430	1021.19	6.88854	1.17934	6.15206
	peak_861	2240300	2240500	201	2240330	1020.42	6.81419	1.17845	6.07942
	peak_1447	3930236	3930438	203	3930386	1332.97	8.54694	1.17825	7.78462
	peak_763	2026515	2026768	254	2026664	1018.87	6.6666	1.17667	5.9341
	peak_616	1595857	1596106	250	1596027	1017.32	6.59354	1.17488	5.86269
	peak_1494	4027819	4028032	214	4027995	1186.75	7.32599	1.17228	6.58313
	peak_129	301850	302067	218	301899	1103.2	6.78649	1.1702	6.05248
	peak_112	267393	267652	260	267457	1117.9	6.64576	1.16749	5.9145
	peak_394	1032552	1032928	377	1032833	1066.84	6.35222	1.16688	5.62585
	peak_626	1626105	1626441	337	1626175	1009.59	6.02379	1.16596	5.30272
	peak_1094	2915154	2915589	436	2915440	1355.4	7.73189	1.16529	6.98303
	peak_408	1075727	1075982	256	1075867	1008.81	5.95466	1.16506	5.23467
	peak_682	1771528	1771783	256	1771610	1007.27	5.88564	1.16328	5.1673
	peak_1466	3959741	3960010	270	3959872	1214.6	6.69864	1.1605	5.96588
	peak_374	944832	945072	241	944914	1116.35	5.89317	1.15452	5.17476
	peak_619	1604923	1605122	200	1605025	999.53	5.3498	1.15435	4.64107
	peak_774	2071243	2071442	200	2071310	998.76	5.28469	1.15346	4.57706
	peak_1490	4015984	4016341	358	4016129	1467.58	6.8913	1.14729	6.1548
	peak_796	2129758	2130161	404	2130092	993.34	4.96502	1.14721	4.26378
	peak_1265	3420067	3420398	332	3420243	983.28	4.35718	1.13561	3.66832
	peak_968	2536278	2536528	251	2536300	1090.82	4.67447	1.13495	3.97894
	peak_589	1546641	1546942	302	1546880	981.74	4.24057	1.13382	3.55392
	peak_906	2362822	2363077	256	2362911	976.32	3.95623	1.12758	3.27601
	peak_866	2258814	2259071	258	2258876	974.77	3.84572	1.12579	3.16772
	peak_1433	3881031	3881251	221	3881041	1293.51	3.2254	1.09556	2.56215
	peak_1454	3942441	3942709	269	3942441	1209.96	2.09116	1.07259	1.45925

## Sheet: HA-UzcR MACS2 peaks detection
	MACS2 analysis on Dataset:	HA-UzcR ChIP		HA-UzcR Total input
		∆uzcR;xylX::Pxyl_HA-uzcR;yjbI::Tn	versus	∆uzcR;xylX::Pxyl_HA-uzcR;yjbI::Tn
		(AIYT-310)		(AIYT-326)
	Description:
	Lists the peak intervals, peak summits and statistics (-log10 of p- and q- values, fold enrichment) for all HA-UzcR statistical peaks detected (q = 0.05). Peaks with a >4 Fold-enrichment used for further analysis (MEME-ChIP and Venn Diagram comparison of HA-UzcR and HA-ChvI peaks datasets) are highlighted in blue.
	Peak # (order on chromosome)	Peak start (bp)	Peak end (bp)	Peak length (bp)	Peak summit (bp)	Peak pileup	-LOG10(pvalue)	Fold enrichment	-LOG10(qvalue)
	peak_1074	3931155	3932159	1005	3931458	162858	278844	138.941	278837
	peak_978	3578461	3579105	645	3578785	143349	237641	122.466	237637
	peak_123	430242	430776	535	430577	62119	83026.9	57.948	83023
	peak_828	3018759	3019231	473	3018952	50528	64350.5	49.9682	64346.7
	peak_376	1304340	1304831	492	1304536	50669	63356.5	47.3213	63352.8
	peak_1006	3680700	3681173	474	3680913	51025	61605.7	42.7624	61601.9
	peak_73	242566	243210	645	242785	51410	61810	42.2553	61806.3
	peak_552	2111165	2111998	834	2111529	32718	35649.3	32.3559	35645.9
	peak_841	3071266	3071729	464	3071525	35415	37708.1	30.5029	37704.7
	peak_904	3355257	3355910	654	3355511	33266	35334.8	30.3156	35331.4
	peak_1038	3799857	3800464	608	3800146	39109	40682.5	28.7777	40679
	peak_1104	4042469	4042929	461	4042862	28729	29733.7	28.4111	29730.4
	peak_342	1186855	1191899	5045	1190962	27483	27935.5	27.179	27932.3
	peak_48	164599	165638	1040	165423	32296	32811.3	27.1518	32808
	peak_629	2365080	2365544	465	2365289	28187	28527.2	26.8961	28524
	peak_1024	3747486	3748087	602	3747890	28313	28611.5	26.7983	28608.3
	peak_609	2279018	2279624	607	2279358	25164	24651.9	24.8857	24648.8
	peak_402	1429792	1430501	710	1429981	25826	25181.9	24.6135	25178.7
	peak_1030	3773178	3773786	609	3773445	36875	34940.7	23.0507	34937.3
	peak_836	3056048	3056712	665	3056303	22755	21340.1	22.5035	21337
	peak_624	2346584	2347081	498	2346858	22579	21102.1	22.3294	21099.1
	peak_687	2565635	2566509	875	2565867	22471	20956.6	22.2226	20953.5
	peak_282	927378	927878	501	927634	20228	17984.9	20.0045	17982
	peak_618	2324532	2325017	486	2324819	20170	17909.6	19.9471	17906.6
	peak_357	1241172	1241530	359	1241346	18763	16101.9	18.5557	16099
	peak_21	61605	62167	563	61837	27405	23373.6	18.3269	23370.5
	peak_834	3046546	3047270	725	3047022	18396	15637.6	18.1928	15634.7
	peak_429	1492982	1493372	391	1493164	17793	14882.1	17.5965	14879.2
	peak_667	2513783	2514235	453	2514049	16346	13105.7	16.1656	13102.8
	peak_353	1231204	1231730	527	1231501	15938	12614.6	15.7621	12611.7
	peak_307	1056666	1057477	812	1056855	15501	12093.5	15.33	12090.7
	peak_1085	3981420	3982086	667	3981877	22505	17497.3	15.2355	17494.4
	peak_987	3619405	3619775	371	3619587	16982	13139.6	15.0907	13136.8
	peak_1053	3865529	3865864	336	3865702	15271	11337.4	13.965	11334.6
	peak_1	1	370	370	41	13856	10182	13.7032	10179.3
	peak_659	2483802	2484340	539	2484130	16078	11585.2	13.2281	11582.4
	peak_374	1291959	1292383	425	1292156	15992	11453.8	13.0861	11451
	peak_947	3483326	3484418	1093	3483579	14606	10270.6	12.6654	10267.9
	peak_57	178914	179467	554	179224	16277	11398.4	12.5758	11395.6
	peak_476	1665187	1665704	518	1665434	13168	9194.13	12.5076	9191.42
	peak_297	993115	993465	351	993293	12435	8598.79	12.298	8596.1
	peak_506	1844450	1844899	450	1844683	12032	8162.25	11.8994	8159.58
	peak_249	818595	818946	352	818771	12600	8362.23	11.4681	8359.55
	peak_734	2738851	2739481	631	2739250	12722	8442.06	11.4656	8439.38
	peak_789	2921525	2921895	371	2921699	11569	7554.66	11.1623	7552.02
	peak_97	332907	333386	480	333138	13812	9009.02	11.144	9006.31
	peak_146	476634	486648	10015	483724	10932	7001.21	10.8117	6998.59
	peak_339	1175752	1176463	712	1176093	11156	7134.55	10.7871	7131.93
	peak_952	3505596	3506763	1168	3506152	13258	8477.32	10.7868	8474.63
	peak_343	1192902	1193365	464	1193195	10520	6578.46	10.4042	6575.87
	peak_368	1262583	1263259	677	1262776	10092	6146.76	9.98098	6144.19
	peak_415	1448529	1448905	377	1448713	10556	6375.82	9.85305	6373.24
	peak_205	672648	673021	374	672837	10593	6392.08	9.83865	6389.5
	peak_243	797991	798445	455	798236	9985	5943.04	9.63237	5940.49
	peak_33	96155	97355	1201	96648	13202	7785.52	9.50179	7782.87
	peak_881	3247546	3247947	402	3247767	10027	5907.65	9.48459	5905.1
	peak_459	1630323	1630993	671	1630529	12304	7216.93	9.42372	7214.3
	peak_890	3278707	3279979	1273	3279732	9406	5471.38	9.3026	5468.86
	peak_932	3437105	3437541	437	3437280	10901	6288.49	9.18993	6285.92
	peak_1079	3952363	3952717	355	3952541	10623	5989.34	8.88429	5986.79
	peak_386	1387697	1388158	462	1387896	9567	5313.7	8.69149	5311.19
	peak_276	901740	902373	634	902018	9563	5302.77	8.67092	5300.26
	peak_354	1233198	1233670	473	1233431	11079	6092.6	8.56999	6090.04
	peak_887	3260805	3261279	475	3261014	10330	5652.75	8.5089	5650.21
	peak_301	1025984	1027238	1255	1026350	8437	4554.81	8.34435	4552.35
	peak_545	2072265	2072752	488	2072541	8365	4480.04	8.2511	4477.58
	peak_658	2482500	2482932	433	2482759	8460	4523.69	8.23288	4521.23
	peak_882	3249115	3249481	367	3249306	8806	4555.18	7.86497	4552.72
	peak_818	2976666	2977333	668	2977079	8040	4134.28	7.80036	4131.85
	peak_682	2557328	2557770	443	2557522	8598	4376.27	7.69437	4373.82
	peak_737	2744776	2745175	400	2744981	7928	3991.75	7.58236	3989.33
	peak_303	1050748	1051542	795	1051209	7592	3794.86	7.50873	3792.45
	peak_331	1147880	1148657	778	1148066	9129	4557.45	7.49873	4554.98
	peak_396	1421981	1422339	359	1422150	7544	3752.88	7.46126	3750.48
	peak_1018	3721898	3722459	562	3722256	9068	4304.98	7.02453	4302.53
	peak_985	3605700	3606105	406	3605888	8724	4054.45	6.83789	4052.03
	peak_256	850363	850743	381	850531	7791	3607.69	6.80553	3605.3
	peak_534	1982219	1982827	609	1982619	6864	3172.77	6.78881	3170.42
	peak_824	2984538	2985390	853	2984913	6788	3043.27	6.53804	3040.93
	peak_507	1847927	1848450	524	1848073	6588	2945.51	6.51587	2943.18
	peak_283	934848	935388	541	935214	8388	3746.98	6.51173	3744.58
	peak_751	2792875	2793820	946	2793644	7556	3360.34	6.47556	3357.97
	peak_227	748120	749295	1176	749093	6520	2883.54	6.43051	2881.21
	peak_201	653982	654347	366	654156	7279	3123.21	6.2042	3120.86
	peak_972	3562795	3563198	404	3562996	7298	3124.91	6.18918	3122.56
	peak_645	2435344	2435895	552	2435714	6202	2636.14	6.13416	2633.84
	peak_1084	3976342	3976788	447	3976539	9234	3888.75	6.07264	3886.34
	peak_36	126107	126471	365	126289	7506	3140.35	6.02477	3138
	peak_1002	3673744	3674300	557	3673996	6935	2896.06	6.01101	2893.74
	peak_289	947842	948583	742	948353	6073	2535.04	6.00659	2532.75
	peak_1028	3763747	3764319	573	3764018	7065	2923.33	5.94805	2921
	peak_973	3566282	3566982	701	3566791	8994	3680.52	5.87577	3678.12
	peak_45	158054	158669	616	158247	5824	2343.29	5.76035	2341.02
	peak_390	1397945	1398609	665	1398424	7907	3092.11	5.58471	3089.77
	peak_341	1182975	1183324	350	1183164	5597	2172.5	5.53587	2170.26
	peak_681	2555828	2556242	415	2556033	5566	2149.49	5.50522	2147.25
	peak_274	899309	900000	692	899557	5916	2224.82	5.35119	2222.57
	peak_921	3415635	3416008	374	3415802	5708	2131.21	5.31011	2128.97
	peak_847	3091838	3092287	450	3092129	5315	1965.93	5.257	1963.71
	peak_50	169150	169609	460	169390	7016	2591.39	5.25197	2589.1
	peak_664	2504951	2505341	391	2505146	5881	2127.94	5.13899	2125.7
	peak_112	382506	383162	657	382986	7118	2539.54	5.06697	2537.26
	peak_126	435505	436303	799	435842	5120	1826.86	5.06417	1824.66
	peak_383	1371925	1372559	635	1372353	5109	1819.11	5.05329	1816.91
	peak_39	136516	137059	544	136704	6808	2419.49	5.04646	2417.21
	peak_922	3417058	3417421	364	3417227	5798	2060.08	5.0438	2057.85
	peak_371	1272142	1272709	568	1272474	5799	2059.75	5.04209	2057.52
	peak_18	51984	52952	969	52225	6968	2445.22	4.9823	2442.94
	peak_206	673412	674482	1071	674212	5431	1897.48	4.95789	1895.27
	peak_1034	3785342	3787068	1727	3785937	4983	1731.07	4.92869	1728.89
	peak_1009	3698762	3699489	728	3699135	5252	1794.14	4.84752	1791.95
	peak_455	1622526	1623243	718	1622711	4890	1666.98	4.83672	1664.81
	peak_826	2998138	2998541	404	2998308	4868	1651.94	4.81496	1649.76
	peak_679	2548136	2548617	482	2548428	5358	1806.61	4.78578	1804.41
	peak_610	2289029	2289400	372	2289218	5886	1983.15	4.78318	1980.93
	peak_747	2775727	2776106	380	2775904	4740	1565.24	4.68838	1563.08
	peak_1048	3843635	3844001	367	3843816	6235	2054.02	4.6803	2051.79
	peak_308	1061287	1061889	603	1061534	4533	1428.23	4.48368	1426.09
	peak_17	47936	48301	366	48112	8063	2526.81	4.46612	2524.52
	peak_785	2910811	2911153	343	2911020	4470	1387.33	4.42138	1385.2
	peak_428	1491421	1492517	1097	1491610	4490	1360.08	4.3243	1357.95
	peak_966	3549517	3549827	311	3549671	4860	1427.91	4.20844	1425.77
	peak_736	2742997	2744368	1372	2744151	4348	1276.39	4.20416	1274.28
	peak_318	1104316	1104967	652	1104498	4245	1244.47	4.19888	1242.36
	peak_235	771803	774498	2696	773728	4203	1218.36	4.15734	1216.26
	peak_405	1433048	1433566	519	1433371	4913	1415.19	4.13589	1413.05
	peak_547	2086179	2086856	678	2086439	4181	1204.76	4.13559	1202.67
	peak_1045	3838160	3838552	393	3838371	4886	1401.27	4.12011	1399.14
	peak_176	556137	556576	440	556354	5134	1447.93	4.06121	1445.79
	peak_746	2772985	2773541	557	2773214	4101	1155.73	4.05647	1153.65
	peak_515	1906700	1907070	371	1906910	4094	1151.48	4.04955	1149.39
	peak_999	3666292	3666638	347	3666449	4252	1189.1	4.03017	1187.01
	peak_800	2936094	2937133	1040	2936691	4156	1160.27	4.02406	1158.18
	peak_131	445076	446103	1028	445297	4529	1258.22	4.00809	1256.11
	peak_1005	3676357	3677009	653	3676748	4516	1233.77	3.95168	1231.66
	peak_494	1765388	1765764	377	1765567	3985	1085.85	3.94176	1083.78
	peak_516	1912244	1913205	962	1912507	3934	1055.58	3.89133	1053.52
	peak_854	3118524	3119210	687	3118915	3847	1004.62	3.80529	1002.57
	peak_744	2768379	2768709	331	2768533	4151	1081.29	3.79827	1079.22
	peak_59	180621	181439	819	181207	4817	1252.84	3.79484	1250.73
	peak_572	2168317	2168936	620	2168488	3820	988.974	3.77859	986.926
	peak_1037	3792261	3798464	6204	3794341	3798	976.289	3.75684	974.244
	peak_930	3431454	3432221	768	3431765	4077	1030.76	3.70795	1028.7
	peak_771	2861952	2868421	6470	2864314	3742	944.248	3.70146	942.211
	peak_165	534917	535261	345	535076	3993	1006.2	3.69806	1004.15
	peak_873	3198278	3199044	767	3198833	3719	931.194	3.67871	929.162
	peak_711	2634853	2635283	431	2635118	3724	921.316	3.64412	919.286
	peak_241	789222	789515	294	789355	3660	897.993	3.62037	895.971
	peak_544	2056324	2056972	649	2056552	3635	884.047	3.59565	882.029
	peak_268	885092	885399	308	885246	3629	880.711	3.58971	878.695
	peak_409	1438276	1439370	1095	1438803	5180	1255.42	3.58901	1253.31
	peak_125	433906	434253	348	434056	4120	984.372	3.54803	982.325
	peak_393	1408431	1408736	306	1408572	3621	860.997	3.53383	858.988
	peak_1091	4001039	4001381	343	4001215	6636	1522.5	3.44443	1520.34
	peak_816	2973808	2975485	1678	2975298	3466	790.966	3.42597	788.982
	peak_263	871559	871977	419	871802	3885	878.86	3.40496	876.844
	peak_773	2889476	2890107	632	2889839	3427	761.232	3.35864	759.259
	peak_714	2648362	2648676	315	2648527	4002	876.316	3.32542	874.301
	peak_487	1724443	1724806	364	1724610	3331	720.607	3.29502	718.651
	peak_214	696400	696706	307	696551	3439	742.344	3.29019	740.38
	peak_554	2122100	2122434	335	2122259	4474	958.975	3.27593	956.935
	peak_228	756913	757492	580	757240	3300	704.599	3.26436	702.649
	peak_903	3353561	3353981	421	3353773	3448	735.433	3.26238	733.471
	peak_51	170373	170969	597	170613	3944	838.073	3.25493	836.072
	peak_147	487814	488564	751	488308	3309	693.21	3.22105	691.265
	peak_493	1762483	1762875	393	1762653	3253	680.57	3.21789	678.631
	peak_877	3229662	3230897	1236	3230680	3253	680.57	3.21789	678.631
	peak_84	273527	274619	1093	273702	3831	788.853	3.18405	786.87
	peak_621	2335675	2336093	419	2335917	3204	655.832	3.16943	653.904
	peak_755	2811298	2811905	608	2811495	3200	653.827	3.16547	651.9
	peak_962	3534550	3535225	676	3534758	3943	803.496	3.16154	801.508
	peak_953	3508414	3508802	389	3508611	3869	785.822	3.15426	783.84
	peak_465	1637514	1637950	437	1637735	3271	663.862	3.15116	661.93
	peak_718	2665873	2666480	608	2666152	3184	645.828	3.14965	643.905
	peak_401	1428587	1428912	326	1428749	3253	659.299	3.14814	657.369
	peak_984	3593768	3594188	421	3593936	4132	823.809	3.11525	821.813
	peak_604	2263300	2263928	629	2263727	3420	679.876	3.10761	677.938
	peak_802	2937999	2940138	2140	2938343	3138	623.026	3.10416	621.115
	peak_840	3069327	3069873	547	3069629	3827	754.013	3.08995	752.043
	peak_959	3527749	3528943	1195	3528653	3416	666.863	3.07005	664.931
	peak_234	770656	771177	522	770904	3091	600.032	3.05768	598.13
	peak_190	618291	618769	479	618605	3523	662.617	2.99611	660.686
	peak_80	262364	262881	518	262707	3820	714.168	2.98511	712.214
	peak_638	2395907	2396254	348	2396081	3264	608.645	2.97883	606.739
	peak_55	177673	177996	324	177850	3787	696.554	2.95394	694.608
	peak_729	2713010	2713376	367	2713193	3146	575.992	2.94372	574.101
	peak_345	1198978	1199348	371	1199171	2965	539.929	2.93308	538.057
	peak_116	389305	389731	427	389495	3459	629.088	2.93208	627.174
	peak_874	3212532	3213086	555	3212779	2963	538.994	2.9311	537.122
	peak_149	494505	495432	928	495135	3745	665.503	2.89025	663.571
	peak_543	2054816	2056105	1290	2055142	2909	513.958	2.8777	512.1
	peak_592	2226805	2227095	291	2226937	2880	500.692	2.84903	498.842
	peak_574	2172550	2172961	412	2172807	3011	519.881	2.83744	518.02
	peak_208	680956	682193	1238	681915	3438	592.902	2.83649	591.003
	peak_446	1564698	1565385	688	1565110	2862	492.521	2.83123	490.675
	peak_620	2329716	2330208	493	2329901	2850	487.101	2.81936	485.259
	peak_139	457844	458760	917	458546	3251	552.716	2.81151	550.836
	peak_211	691578	692245	668	691894	3493	591.863	2.80636	589.965
	peak_920	3413329	3414089	761	3413533	2856	481.196	2.79507	479.358
	peak_488	1726482	1726829	348	1726642	3463	579.83	2.78621	577.938
	peak_591	2224831	2225140	310	2224973	3490	579.032	2.77106	577.14
	peak_764	2837228	2837511	284	2837368	3518	582.805	2.76865	580.911
	peak_1013	3713782	3714084	303	3713921	3130	515.989	2.75964	514.13
	peak_632	2377715	2378125	411	2377890	3409	558.75	2.75091	556.868
	peak_251	824406	824930	525	824603	2938	480.839	2.74727	479.001
	peak_98	333796	334141	346	333972	3520	568.456	2.72724	566.569
	peak_1012	3708053	3708468	416	3708226	2932	468.153	2.70775	466.323
	peak_260	867431	867938	508	867763	2839	452.432	2.70443	450.612
	peak_508	1855955	1856542	588	1856309	2732	434.99	2.70267	433.181
	peak_1066	3901704	3902095	392	3901895	3351	531.53	2.69848	529.662
	peak_541	2039176	2040017	842	2039857	2706	423.802	2.67696	422
	peak_706	2611272	2612058	787	2611810	2853	445.025	2.67125	443.21
	peak_950	3488275	3488790	516	3488501	3543	551.906	2.67093	550.027
	peak_623	2341179	2341746	568	2341330	2697	419.954	2.66806	418.155
	peak_786	2917500	2917799	300	2917645	3126	485.977	2.66691	484.136
	peak_712	2640171	2640450	280	2640315	2772	430.849	2.66554	429.043
	peak_143	473402	474403	1002	473799	2694	418.674	2.66509	416.876
	peak_448	1582302	1583148	847	1582495	2689	416.544	2.66015	414.747
	peak_466	1639124	1639470	347	1639291	2787	423.443	2.63143	421.641
	peak_137	455240	455569	330	455411	3173	479.03	2.62313	477.193
	peak_509	1870158	1870629	472	1870294	2633	392.97	2.60477	391.19
	peak_148	494128	494456	329	494279	3776	561.826	2.60317	559.942
	peak_639	2397407	2397764	358	2397565	3200	474.081	2.59577	472.247
	peak_596	2236890	2237262	373	2237103	2616	385.915	2.58796	384.14
	peak_83	271432	271753	322	271583	2976	435.707	2.5783	433.898
	peak_923	3418448	3418840	393	3418681	2790	407.846	2.57556	406.055
	peak_933	3438035	3438432	398	3438255	2806	410.12	2.57539	408.328
	peak_772	2885596	2885865	270	2885737	2616	381.845	2.5729	380.073
	peak_77	255604	256382	779	255797	3705	536.95	2.56561	535.079
	peak_107	370044	370469	426	370228	2607	376.966	2.55966	375.197
	peak_43	152499	152860	362	152661	2555	361	2.52763	359.242
	peak_110	375440	375883	444	375729	2544	356.573	2.51675	354.819
	peak_1027	3762128	3762508	381	3762365	2542	355.77	2.51478	354.017
	peak_272	895863	896271	409	896033	2841	396.634	2.51245	394.851
	peak_495	1769562	1769872	311	1769719	2671	369.053	2.49811	367.29
	peak_68	224822	225508	687	225039	3126	431.419	2.49787	429.612
	peak_346	1206398	1206700	303	1206535	2808	385.398	2.48974	383.623
	peak_1044	3832644	3833007	364	3832857	3561	488.054	2.48967	486.212
	peak_593	2228983	2229400	418	2229173	2514	344.607	2.48709	342.862
	peak_528	1969881	1970680	800	1970493	2509	342.628	2.48214	340.884
	peak_320	1111412	1113648	2237	1113471	2505	341.046	2.47819	339.304
	peak_218	713173	713743	571	713390	2958	395.355	2.45589	393.573
	peak_806	2945555	2946159	605	2945752	2546	337.95	2.44588	336.211
	peak_164	528831	529099	269	528961	2639	348.775	2.44073	347.027
	peak_122	405824	406136	313	405967	2685	351.149	2.42778	349.399
	peak_730	2718401	2718838	438	2718614	2627	343.501	2.42737	341.757
	peak_670	2520507	2521532	1026	2521231	2451	319.983	2.42479	318.259
	peak_888	3265626	3265944	319	3265785	4221	544.133	2.4132	542.258
	peak_808	2957178	2957517	340	2957350	2500	321.493	2.40646	319.768
	peak_169	547389	547772	384	547574	2910	372.622	2.40256	370.856
	peak_310	1071746	1072029	284	1071872	2637	336.153	2.39634	334.415
	peak_288	946344	946671	328	946531	3515	445.688	2.39208	443.873
	peak_324	1131142	1131505	364	1131323	2888	365.026	2.38687	363.265
	peak_275	900473	901374	902	900904	2644	334.102	2.38585	332.366
	peak_637	2391559	2391958	400	2391736	2632	331.593	2.38225	329.859
	peak_1019	3730088	3730470	383	3730302	2760	347.513	2.38194	345.766
	peak_942	3480097	3481270	1174	3480463	2869	359.071	2.37514	357.315
	peak_976	3572281	3572673	393	3572503	2988	373.604	2.37432	371.838
	peak_365	1253778	1254250	473	1254031	2398	299.812	2.37238	298.105
	peak_370	1266691	1267180	490	1266842	2456	306.494	2.37041	304.782
	peak_879	3244424	3244690	267	3244558	2645	328.68	2.36608	326.949
	peak_253	837706	838033	328	837872	2672	331.693	2.36496	329.959
	peak_895	3298306	3298835	530	3298590	2431	299.909	2.35691	298.203
	peak_683	2559106	2559700	595	2559546	2375	291.216	2.34963	289.517
	peak_183	571312	571654	343	571487	3896	475.095	2.347	473.26
	peak_394	1417699	1417946	248	1417825	2360	285.661	2.3348	283.967
	peak_230	761288	761965	678	761435	2357	284.555	2.33183	282.861
	peak_246	804675	805239	565	804931	2357	284.555	2.33183	282.861
	peak_71	233082	233531	450	233351	2721	326.304	2.32551	324.575
	peak_61	194291	194583	293	194437	2927	347.769	2.31572	346.022
	peak_829	3028209	3028495	287	3028365	2396	284.287	2.31253	282.593
	peak_11	32653	32948	296	32788	3188	376.829	2.31061	375.06
	peak_848	3097064	3097433	370	3097239	2329	274.314	2.30414	272.63
	peak_311	1073381	1073786	406	1073498	2874	336.336	2.29886	334.598
	peak_613	2300332	2300831	500	2300651	2432	284.217	2.29597	282.523
	peak_284	937169	937542	374	937373	2813	327.342	2.29253	325.612
	peak_207	676026	676412	387	676214	3132	363.289	2.28982	361.53
	peak_988	3621595	3622027	433	3621798	2671	309.898	2.2889	308.183
	peak_286	942249	942571	323	942431	2943	337.694	2.27773	335.955
	peak_961	3533836	3534392	557	3534050	3071	349.104	2.26809	347.356
	peak_445	1555122	1555422	301	1555264	2292	261.004	2.26755	259.332
	peak_239	782748	783090	343	782927	3230	365.286	2.26297	363.526
	peak_361	1246765	1247478	714	1247043	2276	255.329	2.25173	253.662
	peak_417	1461213	1461552	340	1461391	2346	262.298	2.2485	260.625
	peak_678	2546063	2546364	302	2546201	2456	274.202	2.24741	272.518
	peak_159	513806	514459	654	514051	2574	286.201	2.24357	284.506
	peak_875	3214911	3215350	440	3215099	2421	266.75	2.23368	265.073
	peak_38	130148	131654	1507	131428	2873	311.98	2.22029	310.263
	peak_606	2266356	2266794	439	2266607	2242	243.431	2.21811	241.775
	peak_424	1483096	1483461	366	1483296	2237	241.7	2.21316	240.046
	peak_502	1820620	1820980	361	1820867	2224	237.223	2.20031	235.573
	peak_750	2787971	2788304	334	2788170	2224	237.223	2.20031	235.573
	peak_421	1469208	1469520	313	1469343	2270	241.073	2.19618	239.419
	peak_724	2695700	2696595	896	2696281	2219	235.509	2.19536	233.861
	peak_399	1423740	1424253	514	1423893	2827	298.882	2.19359	297.176
	peak_469	1643004	1643811	808	1643584	2212	233.119	2.18844	231.473
	peak_909	3364781	3365060	280	3364939	2237	235.392	2.18705	233.744
	peak_325	1139790	1140208	419	1140032	2591	272.267	2.18698	270.585
	peak_581	2184668	2185569	902	2184929	2207	231.417	2.18349	229.774
	peak_614	2304445	2304910	466	2304706	2207	231.417	2.18349	229.774
	peak_54	175671	175936	266	175809	3714	387.701	2.18303	385.925
	peak_979	3582273	3582776	504	3582427	2572	266.224	2.17236	264.548
	peak_851	3101902	3102200	299	3102041	2447	252.896	2.17048	251.232
	peak_1093	4004309	4004966	658	4004503	2996	308.177	2.16754	306.464
	peak_662	2496374	2496657	284	2496510	2178	221.645	2.15482	220.012
	peak_209	683361	683992	632	683559	2649	268.805	2.1538	267.126
	peak_713	2647744	2648019	276	2647871	2348	237.335	2.14917	235.685
	peak_671	2523304	2523571	268	2523446	2164	216.987	2.14097	215.359
	peak_447	1567288	1567755	468	1567474	2161	215.075	2.13409	213.45
	peak_684	2559897	2561035	1139	2560090	2157	214.672	2.13405	213.048
	peak_404	1432275	1432639	365	1432475	2326	230.707	2.13162	229.065
	peak_1052	3857774	3858008	235	3857881	2186	215.653	2.12614	214.027
	peak_757	2817569	2818060	492	2817859	2250	221.785	2.12566	220.152
	peak_1017	3720136	3720431	296	3720292	2301	223.821	2.11388	222.186
	peak_406	1436197	1437019	823	1436541	2285	220.539	2.10686	218.908
	peak_759	2823879	2824368	490	2823998	2285	220.442	2.10647	218.81
	peak_850	3099233	3099476	244	3099350	2127	204.866	2.10438	203.252
	peak_820	2979442	2980119	678	2979709	2143	206.062	2.10297	204.447
	peak_423	1481684	1481994	311	1481819	2122	203.249	2.09944	201.637
	peak_470	1644910	1645272	363	1645079	2121	202.927	2.09845	201.315
	peak_600	2245064	2245517	454	2245314	2117	201.638	2.09449	200.028
	peak_735	2741601	2741858	258	2741731	2354	223.798	2.09382	222.163
	peak_382	1347551	1348377	827	1348014	2114	200.673	2.09153	199.064
	peak_1033	3781257	3781711	455	3781532	2112	200.031	2.08955	198.423
	peak_548	2089451	2089728	278	2089574	2107	198.43	2.0846	196.823
	peak_557	2132103	2132381	279	2132243	2104	197.471	2.08164	195.866
	peak_478	1675494	1675922	429	1675776	2216	207.755	2.08116	206.138
	peak_954	3512515	3512862	348	3512700	2542	236.948	2.07735	235.298
	peak_30	83791	84158	368	83976	2558	233.368	2.05917	231.722
	peak_622	2338407	2339000	594	2338695	2078	189.245	2.05593	187.651
	peak_719	2672128	2672396	269	2672265	2077	188.931	2.05494	187.337
	peak_803	2940299	2941131	833	2940812	2077	188.931	2.05494	187.337
	peak_88	297878	298367	490	298034	2636	237.15	2.04778	235.5
	peak_906	3358506	3359028	523	3358801	2108	189.599	2.0457	188.004
	peak_150	496849	497417	569	496967	2494	223.743	2.04502	222.108
	peak_285	938741	939108	368	938924	2251	201.999	2.0444	200.389
	peak_924	3419480	3419768	289	3419634	2600	232.547	2.04285	230.902
	peak_74	244256	244577	322	244415	3315	294.871	2.03998	293.169
	peak_967	3551595	3552100	506	3551840	2122	188.939	2.03745	187.345
	peak_916	3391914	3392337	424	3392164	2272	201.426	2.03455	199.817
	peak_1088	3990900	3991191	292	3991057	3267	286.084	2.02718	284.389
	peak_443	1543795	1544426	632	1544153	2268	198.58	2.02444	196.974
	peak_186	593606	593937	332	593804	2042	178.084	2.02033	176.505
	peak_603	2258103	2258375	273	2258242	2393	208.312	2.02023	206.695
	peak_611	2293767	2294068	302	2293903	2247	195.628	2.01981	194.025
	peak_602	2256466	2256813	348	2256633	2077	180.652	2.01833	179.069
	peak_362	1247531	1247861	331	1247705	2039	177.166	2.01736	175.589
	peak_461	1633973	1634710	738	1634547	2115	183.605	2.01697	182.018
	peak_313	1081069	1081461	393	1081272	2025	172.909	2.00351	171.337
	peak_886	3258655	3259019	365	3258822	2324	197.766	2.00205	196.161
	peak_391	1404765	1405112	348	1404926	2141	182.326	2.00192	180.741
	peak_380	1333726	1334057	332	1333896	2032	170.968	1.99208	169.399
	peak_389	1397311	1397597	287	1397471	2012	168.993	1.99066	167.427
	peak_87	287364	288117	754	287901	2185	182.339	1.98641	180.753
	peak_915	3390813	3391351	539	3391016	2157	179.657	1.98483	178.076
	peak_262	869784	870547	764	870326	2006	167.199	1.98473	165.635
	peak_948	3485494	3485823	330	3485689	2872	238.222	1.98389	236.571
	peak_792	2925582	2926189	608	2925930	2030	166.053	1.9706	164.49
	peak_524	1935666	1935923	258	1935793	2173	176.283	1.965	174.706
	peak_199	647162	647608	447	647319	2450	198.005	1.96318	196.4
	peak_378	1317825	1318179	355	1317981	1983	160.392	1.96198	158.838
	peak_701	2604170	2605104	935	2604728	1983	160.392	1.96198	158.838
	peak_157	511908	512230	323	512043	3041	243.462	1.95774	241.806
	peak_213	693595	693962	368	693770	2275	182.528	1.9572	180.943
	peak_710	2629145	2629438	294	2629313	2116	168.428	1.95074	166.862
	peak_814	2971945	2972227	283	2972070	2344	184.991	1.94539	183.402
	peak_193	634738	635016	279	634898	2558	201.51	1.94474	199.9
	peak_1067	3903913	3904351	439	3904076	2484	193.651	1.93701	192.051
	peak_291	964548	964947	400	964791	1954	151.974	1.9333	150.433
	peak_752	2799882	2800276	395	2800040	1954	151.974	1.9333	150.433
	peak_810	2965777	2966209	433	2965956	2129	164.801	1.93068	163.24
	peak_359	1244769	1245283	515	1245008	1950	150.828	1.92935	149.288
	peak_725	2699332	2699773	442	2699587	1950	150.828	1.92935	149.288
	peak_375	1299943	1300275	333	1300106	2588	199.274	1.92849	197.666
	peak_337	1170716	1171291	576	1170833	2106	160.633	1.92017	159.078
	peak_646	2441100	2441444	345	2441309	2069	157.173	1.91717	155.624
	peak_928	3428880	3429093	214	3428975	2049	155.19	1.91501	153.643
	peak_26	76081	76467	387	76272	2154	162.395	1.91225	160.838
	peak_329	1144498	1145018	521	1144901	2048	153.82	1.9092	152.275
	peak_983	3592303	3592655	353	3592466	2326	173.418	1.90519	171.845
	peak_756	2813103	2813468	366	2813237	2002	147.776	1.8971	146.241
	peak_6	16378	16607	230	16479	2291	167.169	1.89045	165.605
	peak_293	972456	972826	371	972653	1908	139.006	1.88781	137.485
	peak_336	1167835	1168530	696	1167973	1908	139.006	1.88781	137.485
	peak_316	1085067	1085316	250	1085178	1903	137.625	1.88287	136.106
	peak_990	3632925	3633199	275	3633060	3170	227.714	1.88226	226.075
	peak_298	994728	995288	561	994908	1913	136.62	1.8746	135.103
	peak_1087	3986970	3987364	395	3987166	2450	173.472	1.87103	171.9
	peak_504	1837462	1837803	342	1837628	1885	132.701	1.86507	131.19
	peak_1080	3957686	3957985	300	3957853	2389	167.438	1.86421	165.874
	peak_162	522338	522576	239	522459	2169	152.188	1.86416	150.647
	peak_317	1094552	1094811	260	1094685	1881	131.616	1.86111	130.107
	peak_728	2710518	2710867	350	2710629	1874	129.728	1.85419	128.222
	peak_689	2568209	2568958	750	2568364	2369	161.78	1.84755	160.224
	peak_535	1996052	1996663	612	1996358	1861	126.251	1.84133	124.75
	peak_479	1679640	1679941	302	1679828	1860	125.985	1.84035	124.485
	peak_936	3450746	3451173	428	3450938	2301	155.349	1.84015	153.803
	peak_333	1158994	1159931	938	1159245	1856	124.924	1.83639	123.426
	peak_3	5126	5631	506	5370	2860	190.777	1.83422	189.181
	peak_58	179979	180460	482	180182	2503	166.165	1.83035	164.603
	peak_261	868753	869106	354	868947	1946	127.834	1.82186	126.331
	peak_250	822741	823175	435	822939	1837	119.936	1.8176	118.446
	peak_119	399541	399857	317	399725	1893	123.4	1.81694	121.904
	peak_158	512610	513308	699	512835	2193	141.188	1.81074	139.664
	peak_582	2186559	2187203	645	2186932	1828	117.602	1.8087	116.117
	peak_242	793071	793383	313	793230	1892	121.624	1.80856	120.131
	peak_254	839775	840263	489	840024	1827	117.344	1.80771	115.859
	peak_171	550170	550482	313	550345	2464	157.515	1.80743	155.965
	peak_900	3327723	3327926	204	3327831	1826	117.086	1.80672	115.602
	peak_1023	3746731	3747321	591	3746887	2013	128.786	1.80628	127.282
	peak_676	2541120	2541376	257	2541253	2412	152.909	1.80233	151.366
	peak_245	803767	804061	295	803914	2072	131.526	1.80188	130.017
	peak_444	1552544	1553105	562	1552802	1859	117.63	1.79904	116.144
	peak_981	3585920	3586227	308	3586071	3287	206.502	1.79903	204.887
	peak_1047	3841141	3841630	490	3841261	2255	141.736	1.79678	140.211
	peak_533	1981075	1981919	845	1981687	1815	114.266	1.79585	112.786
	peak_180	565335	566028	694	565639	1938	121.742	1.79517	120.249
	peak_355	1235029	1235352	324	1235186	1812	113.502	1.79288	112.023
	peak_631	2374541	2374950	410	2374754	1811	113.247	1.79189	111.77
	peak_13	34982	35673	692	35190	2561	158.406	1.78842	156.855
	peak_866	3159491	3159756	266	3159596	1806	111.979	1.78695	110.504
	peak_555	2123083	2123522	440	2123367	1804	111.474	1.78497	109.999
	peak_1070	3914526	3914806	281	3914664	2793	167.89	1.77276	166.325
	peak_226	745075	745484	410	745239	2232	134.428	1.77224	132.914
	peak_605	2265444	2266306	863	2265675	1786	106.968	1.76717	105.502
	peak_819	2977381	2978777	1397	2977834	1786	106.968	1.76717	105.502
	peak_7	17864	18149	286	17998	3245	191.883	1.76452	190.285
	peak_468	1642124	1642387	264	1642258	1782	105.978	1.76321	104.513
	peak_863	3152725	3153249	525	3153025	1874	111.239	1.76264	109.764
	peak_280	920389	920922	534	920529	1781	105.73	1.76222	104.266
	peak_296	981635	981882	248	981768	1781	105.73	1.76222	104.266
	peak_1050	3854691	3854968	278	3854819	1810	107.388	1.76205	105.921
	peak_72	238139	238353	215	238229	2104	124.296	1.761	122.799
	peak_439	1534502	1535255	754	1534635	1823	107.856	1.76056	106.388
	peak_450	1588312	1588681	370	1588475	1983	114.822	1.74953	113.341
	peak_525	1937577	1937834	258	1937685	1768	102.541	1.74937	101.084
	peak_352	1227907	1228122	216	1228007	1909	110.027	1.74669	108.555
	peak_15	37912	38197	286	38083	2485	142.334	1.74545	140.808
	peak_968	3552401	3552636	236	3552540	1847	106.222	1.74522	104.757
	peak_257	851001	851599	599	851455	1921	108.827	1.73752	107.357
	peak_1042	3815572	3816019	448	3815706	2572	144.655	1.73597	143.125
	peak_178	562031	562595	565	562389	1990	112.286	1.73571	110.81
	peak_827	3006588	3006935	348	3006731	1753	98.9121	1.73453	97.4631
	peak_1075	3934173	3934461	289	3934323	3266	182.609	1.73436	181.024
	peak_367	1261070	1261827	758	1261297	1744	96.7619	1.72563	95.3174
	peak_78	259334	259844	511	259689	2803	153.341	1.72208	151.797
	peak_951	3503947	3504216	270	3504058	2560	139.757	1.72041	138.235
	peak_927	3426556	3427065	510	3426791	1773	96.3633	1.71513	94.9198
	peak_195	642935	643641	707	643304	2213	119.77	1.71489	118.282
	peak_732	2727465	2728268	804	2727661	1730	93.4561	1.71179	92.0184
	peak_849	3097957	3098553	597	3098366	1822	97.1808	1.70583	95.7356
	peak_266	877266	877609	344	877453	1722	91.5897	1.70388	90.156
	peak_202	665128	665414	287	665259	2551	134.518	1.70281	133.004
	peak_419	1462978	1463342	365	1463114	1751	92.6463	1.70142	91.2104
	peak_1022	3744698	3745054	357	3744832	1925	101.31	1.69963	99.8555
	peak_510	1876626	1877235	610	1876774	1716	90.2003	1.69794	88.7695
	peak_861	3143847	3144148	302	3144013	1714	89.7394	1.69597	88.3097
	peak_108	373332	373540	209	373440	1782	93.0323	1.69492	91.5955
	peak_576	2177048	2177392	345	2177202	1782	92.7099	1.69321	91.2739
	peak_290	959074	959329	256	959196	1707	88.1329	1.68904	86.7066
	peak_558	2138789	2139182	394	2138984	1706	87.9043	1.68806	86.4786
	peak_463	1636049	1636697	649	1636547	2155	110.554	1.68798	109.081
	peak_585	2194089	2194535	447	2194402	1700	86.539	1.68212	85.1166
	peak_172	551863	552814	952	552596	2183	110.266	1.68058	108.794
	peak_815	2972333	2972584	252	2972470	2156	108.864	1.6803	107.394
	peak_860	3143215	3143438	224	3143335	1696	85.6337	1.67817	84.2133
	peak_35	106253	106461	209	106352	1868	93.3273	1.67403	91.8899
	peak_940	3464264	3464678	415	3464500	2093	103.801	1.6715	102.341
	peak_278	906705	907255	551	906935	1724	85.1994	1.66811	83.7801
	peak_517	1913617	1913856	240	1913736	1740	85.9199	1.66782	84.4989
	peak_204	666568	667106	539	666897	1801	88.7648	1.66726	87.3373
	peak_956	3519207	3519416	210	3519301	1768	87.0263	1.66648	85.6027
	peak_1054	3868932	3869231	300	3869083	2165	106.03	1.66585	104.565
	peak_215	708014	708780	767	708182	1962	95.7943	1.66362	94.3522
	peak_67	220618	221178	561	220873	2061	99.9631	1.66094	98.5118
	peak_649	2457186	2457451	266	2457312	1763	85.7041	1.66062	84.2837
	peak_781	2903875	2904122	248	2903984	1807	87.7026	1.66011	86.2775
	peak_758	2818536	2818735	200	2818619	1694	82.0894	1.65876	80.6777
	peak_946	3482838	3483279	442	3483101	1938	92.8479	1.65475	91.4116
	peak_407	1437195	1437886	692	1437689	1782	85.4995	1.65466	84.0796
	peak_550	2096949	2097177	229	2097038	1672	80.2896	1.65443	78.8822
	peak_652	2470144	2470447	304	2470325	1672	80.2896	1.65443	78.8822
	peak_388	1396591	1396952	362	1396777	1669	79.6319	1.65147	78.2261
	peak_739	2753802	2754159	358	2753990	1667	79.1943	1.64949	77.7895
	peak_1089	3992192	3992475	284	3992356	2190	102.475	1.64502	101.018
	peak_1078	3949807	3950276	470	3950150	2179	101.758	1.64409	100.303
	peak_497	1776827	1777254	428	1777010	1660	77.6726	1.64257	76.2717
	peak_686	2564264	2564960	697	2564456	1659	77.4564	1.64158	76.0561
	peak_833	3043475	3043934	460	3043690	2001	92.6032	1.63935	91.1673
	peak_118	396504	396870	367	396637	1656	76.8088	1.63861	75.4103
	peak_128	438613	438824	212	438723	1656	76.8088	1.63861	75.4103
	peak_626	2359203	2359728	526	2359402	1656	76.8088	1.63861	75.4103
	peak_797	2931209	2931667	459	2931517	1681	77.7235	1.63735	76.3226
	peak_867	3164993	3165516	524	3165340	1754	80.9327	1.63685	79.5239
	peak_1086	3983446	3983933	488	3983788	2197	100.61	1.63543	99.1574
	peak_500	1803509	1803903	395	1803664	1652	75.9492	1.63465	74.5529
	peak_212	692820	693467	648	693232	1957	89.5416	1.63411	88.1123
	peak_12	34556	34856	301	34705	2505	113.852	1.63306	112.373
	peak_616	2311500	2311847	348	2311672	1650	75.5209	1.63268	74.1258
	peak_1011	3704024	3704289	266	3704170	1795	81.8334	1.63174	80.4222
	peak_787	2919458	2919932	475	2919640	1649	75.3071	1.63169	73.9126
	peak_231	763839	764112	274	764003	1644	74.2422	1.62674	72.8509
	peak_716	2656160	2656674	515	2656510	1642	73.8181	1.62477	72.428
	peak_501	1812694	1812938	245	1812819	1641	73.6065	1.62378	72.217
	peak_142	472802	473330	529	472918	1828	81.4993	1.62218	80.089
	peak_203	665697	666372	676	666198	1767	78.3574	1.61955	76.9548
	peak_807	2946475	2946680	206	2946577	2084	91.8654	1.61842	90.431
	peak_425	1485464	1486353	890	1485961	1634	72.1327	1.61685	70.7475
	peak_456	1627779	1628027	249	1627893	1662	72.9213	1.61441	71.5341
	peak_53	172531	173649	1119	172936	2017	87.9822	1.6137	86.5564
	peak_340	1179223	1179507	285	1179356	1768	76.3507	1.60829	74.9536
	peak_919	3403392	3404074	683	3403637	1826	78.6169	1.60731	77.2136
	peak_467	1639795	1640128	334	1639960	1623	69.8428	1.60598	68.4645
	peak_669	2519029	2519258	230	2519123	2111	89.8875	1.60392	88.4575
	peak_698	2599326	2599623	298	2599520	1620	69.2236	1.60301	67.8471
	peak_1007	3681846	3682091	246	3681970	2305	97.7069	1.60273	96.2606
	peak_373	1291341	1291811	471	1291643	1663	70.773	1.60158	69.3919
	peak_64	213027	213451	425	213262	2095	87.7619	1.59712	86.3366
	peak_893	3285656	3286026	371	3285774	1613	67.7887	1.59609	66.4166
	peak_1025	3753991	3754263	273	3754116	1638	68.6953	1.59538	67.3205
	peak_184	581783	582147	365	581891	1825	75.5291	1.591	74.1339
	peak_575	2175758	2176269	512	2176080	1691	69.9829	1.59028	68.6043
	peak_720	2676177	2676543	367	2676382	1607	66.5692	1.59015	65.2009
	peak_798	2932233	2932460	228	2932361	2084	85.3409	1.58785	83.9214
	peak_832	3036480	3036938	459	3036617	1657	68.0402	1.58691	66.6674
	peak_440	1538260	1538653	394	1538417	1706	69.7413	1.5854	68.3633
	peak_252	825415	825679	265	825518	1791	72.6807	1.58292	71.2942
	peak_1061	3882307	3882988	682	3882741	1961	78.7627	1.57962	77.3591
	peak_79	260934	261604	671	261151	2198	88.0761	1.57961	86.6501
	peak_907	3359690	3359939	250	3359834	1677	67.5314	1.57922	66.1604
	peak_104	358756	359234	479	359109	1922	77.0328	1.5786	75.6336
	peak_910	3369900	3370310	411	3370147	1690	67.5963	1.57662	66.2249
	peak_81	270074	270682	609	270259	1908	75.5617	1.57383	74.1665
	peak_1057	3873570	3874742	1173	3874386	1964	77.7035	1.5737	76.3025
	peak_309	1063638	1064160	523	1064027	1660	65.6678	1.57211	64.3025
	peak_656	2478529	2478843	315	2478741	1588	62.7713	1.57136	61.4151
	peak_748	2780851	2781080	230	2780977	1588	62.7713	1.57136	61.4151
	peak_89	299347	299729	383	299495	1968	77.2033	1.57041	75.8039
	peak_144	475439	475771	333	475610	1985	76.9588	1.56593	75.56
	peak_722	2692132	2692757	626	2692315	1653	64.2874	1.56546	62.9266
	peak_1032	3777328	3777583	256	3777481	1698	65.8304	1.56451	64.4646
	peak_743	2766469	2766715	247	2766558	1581	61.3969	1.56444	60.045
	peak_825	2996912	2997507	596	2997353	1668	64.4549	1.56307	63.0934
	peak_1040	3803811	3804121	311	3803930	2022	77.4382	1.56139	76.0382
	peak_315	1083966	1084239	274	1084110	1576	60.4232	1.5595	59.0743
	peak_1062	3883820	3884231	412	3884014	1783	67.8748	1.55799	66.5026
	peak_499	1796392	1796633	242	1796519	1787	67.8702	1.55714	66.498
	peak_876	3225816	3226104	289	3225968	1630	61.977	1.55669	60.6235
	peak_490	1733271	1733557	287	1733397	1573	59.842	1.55653	58.4948
	peak_480	1684607	1684859	253	1684725	1626	61.4729	1.5545	60.1208
	peak_723	2694437	2694689	253	2694545	2030	76.0798	1.55324	74.6833
	peak_884	3256759	3257087	329	3256858	1580	59.3791	1.55197	58.0336
	peak_113	383627	384419	793	383923	1801	67.2036	1.55057	65.8334
	peak_392	1406834	1407196	363	1407019	1566	58.4966	1.54961	57.1537
	peak_1063	3884842	3885275	434	3885006	1985	73.6948	1.54954	72.3051
	peak_846	3088285	3088659	375	3088445	1564	58.1147	1.54763	56.7731
	peak_484	1712662	1712915	254	1712737	1563	57.9242	1.54664	56.5833
	peak_189	613179	613461	283	613284	1614	59.6572	1.546	58.3106
	peak_306	1056032	1056345	314	1056255	1562	57.7337	1.54565	56.3935
	peak_870	3179950	3180295	346	3180079	1676	61.7698	1.5453	60.4169
	peak_121	404035	404249	215	404126	1653	60.8967	1.54501	59.5465
	peak_412	1442365	1442583	219	1442452	1736	63.3245	1.54184	61.9668
	peak_838	3061610	3061839	230	3061741	1558	56.9751	1.5417	55.6374
	peak_29	81093	81349	257	81232	2533	91.5433	1.54148	90.1098
	peak_672	2527638	2527890	253	2527757	1557	56.7863	1.54071	55.4491
	peak_441	1540430	1540727	298	1540564	1657	60.2419	1.54018	58.8935
	peak_856	3122596	3122908	313	3122738	1550	55.4709	1.53379	54.1383
	peak_938	3458903	3459167	265	3459043	2100	74.3066	1.53247	72.9151
	peak_894	3290230	3290434	205	3290351	1670	59.3647	1.53212	58.0192
	peak_224	734501	734970	470	734756	1571	55.9187	1.53197	54.5847
	peak_823	2982935	2983157	223	2983067	2092	73.459	1.52971	72.0701
	peak_62	199776	200307	532	200139	1811	63.1919	1.52626	61.8344
	peak_542	2044359	2045054	696	2044914	1541	53.8007	1.52489	52.4741
	peak_267	884309	884659	351	884472	1596	55.6041	1.5245	54.2713
	peak_1071	3921562	3921961	400	3921768	2044	70.6463	1.52394	69.2656
	peak_536	1998665	1999408	744	1999002	1540	53.6165	1.5239	52.2908
	peak_779	2900983	2901520	538	2901258	1540	53.6165	1.5239	52.2908
	peak_413	1442929	1443927	999	1443198	1553	53.9472	1.52319	52.6204
	peak_436	1523930	1524568	639	1524088	1568	54.1216	1.52104	52.7941
	peak_453	1604386	1604666	281	1604520	1999	68.5444	1.52099	67.1702
	peak_513	1893012	1893228	217	1893096	1536	52.8828	1.51994	51.5597
	peak_665	2508986	2509407	422	2509183	1559	53.4106	1.51838	52.0858
	peak_780	2902132	2902441	310	2902264	1534	52.5174	1.51796	51.1958
	peak_607	2275276	2275695	420	2275431	1532	52.1533	1.51599	50.8331
	peak_109	374852	375064	213	374946	1800	60.9689	1.51582	59.6185
	peak_398	1423207	1423652	446	1423533	1543	52.0526	1.51292	50.733
	peak_1031	3774690	3775074	385	3774819	1748	58.5657	1.5118	57.2227
	peak_1058	3876957	3877304	348	3877147	2017	66.8479	1.50936	65.4789
	peak_330	1145324	1145681	358	1145518	1644	54.2588	1.50609	52.9306
	peak_259	864751	865264	514	865157	1521	50.1704	1.50511	48.8582
	peak_349	1213639	1213979	341	1213797	1521	50.1704	1.50511	48.8582
	peak_740	2754429	2754771	343	2754557	1550	51.0624	1.50488	49.7469
	peak_918	3401737	3402009	273	3401872	1942	63.2302	1.50306	61.8727
	peak_338	1174768	1175211	444	1175016	1699	55.4065	1.50238	54.0744
	peak_843	3082792	3083085	294	3082947	1518	49.6357	1.50214	48.3256
	peak_457	1628096	1628392	297	1628251	1593	51.8092	1.50084	50.4905
	peak_115	388662	389153	492	388995	1763	57.1046	1.50046	55.7666
	peak_974	3568544	3568886	343	3568732	1795	58.1059	1.50042	56.7646
	peak_777	2899765	2900063	299	2899921	1516	49.2804	1.50016	47.9717
	peak_418	1461813	1462404	592	1461923	1560	50.6218	1.49987	49.308
	peak_219	717425	717903	479	717744	1722	55.673	1.49962	54.3398
	peak_347	1207522	1208024	503	1207866	1540	49.6811	1.49779	48.371
	peak_783	2908152	2908384	233	2908280	1513	48.7498	1.4972	47.4434
	peak_411	1440739	1441496	758	1440895	1548	49.8219	1.49707	48.5111
	peak_34	101742	102057	316	101888	1999	63.5671	1.49547	62.2084
	peak_958	3526273	3526550	278	3526405	1697	54.0127	1.4943	52.6853
	peak_356	1235525	1235737	213	1235640	1510	48.2217	1.49423	46.9176
	peak_677	2543263	2543543	281	2543403	1560	49.4264	1.49197	48.1173
	peak_793	2926895	2927156	262	2926981	2064	64.8559	1.49182	63.4932
	peak_568	2164050	2164475	426	2164343	1507	47.6963	1.49126	46.3945
	peak_1020	3730739	3731127	389	3730962	1685	52.7892	1.48907	51.4667
	peak_635	2383496	2383770	275	2383668	1504	47.1729	1.4883	45.8734
	peak_583	2192217	2192589	373	2192366	1503	46.9992	1.48731	45.7005
	peak_853	3117292	3117546	255	3117463	1503	46.9992	1.48731	45.7005
	peak_136	454363	454955	593	454543	2020	62.5818	1.48708	61.2262
	peak_539	2012051	2012546	496	2012355	1538	47.8217	1.48571	46.5196
	peak_42	150806	151072	267	150968	1501	46.6528	1.48533	45.3557
	peak_546	2085605	2085812	208	2085730	1731	53.5615	1.48531	52.2362
	peak_395	1418212	1418450	239	1418358	1498	46.1353	1.48236	44.8405
	peak_766	2846581	2847165	585	2847005	1497	45.9634	1.48137	44.6693
	peak_636	2386868	2387082	215	2386972	1597	48.6473	1.47952	47.3414
	peak_619	2326216	2326439	224	2326347	1495	45.6204	1.4794	44.3277
	peak_471	1645894	1646245	352	1646063	1636	49.7373	1.47914	48.427
	peak_745	2770568	2770895	328	2770701	1689	51.1445	1.47818	49.8286
	peak_965	3546864	3547597	734	3547106	1698	51.3365	1.47774	50.0197
	peak_372	1274664	1274873	210	1274763	1785	53.7097	1.4767	52.3837
	peak_1036	3790585	3790818	234	3790679	1628	48.8339	1.47485	47.5273
	peak_821	2980566	2981219	654	2980974	1518	45.6164	1.4747	44.324
	peak_188	596293	596694	402	596548	1490	44.7679	1.47445	43.479
	peak_294	975736	975958	223	975833	1661	49.6689	1.47407	48.3587
	peak_899	3326674	3326945	272	3326860	1489	44.5981	1.47346	43.3099
	peak_864	3154486	3154789	304	3154624	1631	48.1266	1.46974	46.823
	peak_145	476081	476400	320	476254	2003	58.6847	1.4694	57.3415
	peak_321	1121823	1122024	202	1121946	1484	43.754	1.46852	42.4697
	peak_590	2222600	2222918	319	2222808	1484	43.754	1.46852	42.4697
	peak_305	1054262	1054707	446	1054520	1482	43.4181	1.46654	42.1354
	peak_181	566585	566817	233	566724	1966	56.8411	1.46518	55.5039
	peak_1073	3930138	3930619	482	3930322	1771	51.2748	1.46468	49.9582
	peak_774	2890862	2891175	314	2890986	1665	48.007	1.46283	46.704
	peak_387	1394638	1394917	280	1394791	1478	42.7507	1.46259	41.471
	peak_111	380494	380939	446	380741	1830	52.4925	1.46214	51.1713
	peak_931	3432907	3433196	290	3433086	1625	46.6973	1.46158	45.4001
	peak_991	3638548	3639113	566	3638842	1664	47.7628	1.46146	46.4609
	peak_22	62310	62553	244	62431	2447	69.3007	1.46059	67.924
	peak_964	3544279	3544703	425	3544573	1776	50.6165	1.45992	49.3027
	peak_168	543422	543667	246	543523	1551	44.3803	1.4598	43.0934
	peak_244	801714	801981	268	801890	1475	42.253	1.45962	40.9755
	peak_75	252216	252706	491	252315	2086	59.0553	1.45928	57.7108
	peak_503	1832633	1832851	219	1832745	1474	42.0878	1.45863	40.8111
	peak_668	2516575	2517035	461	2516870	1474	42.0878	1.45863	40.8111
	peak_705	2610873	2611146	274	2610978	1570	44.6852	1.45832	43.3968
	peak_452	1602947	1603212	266	1603053	1650	46.7082	1.45718	45.411
	peak_191	626195	626751	557	626593	1604	45.3614	1.45661	44.0699
	peak_442	1541101	1541455	355	1541260	1552	43.9263	1.45651	42.6412
	peak_584	2192812	2193124	313	2192972	1471	41.5934	1.45566	40.3191
	peak_949	3486679	3487100	422	3486997	1592	44.8197	1.45518	43.5307
	peak_1101	4036400	4036917	518	4036490	1920	53.5682	1.45424	52.2428
	peak_762	2828229	2828463	235	2828364	1491	41.9363	1.45422	40.6604
	peak_255	846399	846671	273	846513	1606	44.9798	1.45372	43.69
	peak_1096	4007287	4007502	216	4007411	2012	55.945	1.45363	54.611
	peak_625	2352084	2352304	221	2352192	1466	40.7759	1.45072	39.5055
	peak_648	2453808	2454050	243	2453976	2041	55.9604	1.44961	54.6263
	peak_70	226830	227296	467	227038	1735	47.7978	1.44959	46.4957
	peak_232	769081	769386	306	769240	1464	40.451	1.44874	39.1824
	peak_496	1771246	1771449	204	1771328	1461	39.9656	1.44577	38.6994
	peak_1051	3856733	3856948	216	3856848	1460	39.8042	1.44479	38.5389
	peak_858	3136193	3136527	335	3136306	1600	43.4646	1.44469	42.1818
	peak_265	875418	875760	343	875600	1519	41.1575	1.4434	39.8853
	peak_970	3557912	3558212	301	3558081	1788	48.1487	1.44322	46.8451
	peak_238	779446	780043	598	779946	1569	42.4242	1.44313	41.146
	peak_117	390481	390731	251	390647	1757	47.309	1.44302	46.0092
	peak_551	2103726	2104024	299	2103944	1675	45.1635	1.44297	43.873
	peak_1015	3718442	3718796	355	3718649	1721	45.7763	1.43931	44.4832
	peak_830	3031608	3031865	258	3031777	1453	38.6841	1.43786	37.4242
	peak_32	95815	96037	223	95946	2000	52.6268	1.43757	51.3049
	peak_563	2152323	2152659	337	2152451	1452	38.5253	1.43687	37.2662
	peak_775	2893559	2893791	233	2893660	1546	40.8997	1.4367	39.629
	peak_561	2144875	2145219	345	2145091	1450	38.2088	1.4349	36.9512
	peak_462	1634939	1635908	970	1635711	1487	39.0874	1.43447	37.8257
	peak_898	3321163	3322085	923	3321439	1536	40.2987	1.43427	39.0309
	peak_526	1939745	1939991	247	1939838	1448	37.8932	1.43292	36.6372
	peak_768	2853870	2854108	239	2854023	1502	39.1601	1.43226	37.8982
	peak_140	461716	462066	351	461877	1655	42.7831	1.43085	41.5034
	peak_917	3399152	3399456	305	3399296	1739	44.3188	1.42735	43.032
	peak_258	861107	861327	221	861233	1442	36.9539	1.42699	35.7026
	peak_1004	3675933	3676287	355	3676117	1727	43.867	1.42636	42.5824
	peak_300	1019209	1019432	224	1019309	1441	36.7984	1.426	35.5478
	peak_643	2424512	2424761	250	2424658	1532	38.7413	1.42394	37.4812
	peak_634	2381165	2381457	293	2381290	1467	37.1458	1.42384	35.8936
	peak_194	642282	642661	380	642462	1806	45.2043	1.42273	43.9137
	peak_91	303721	304048	328	303865	1986	49.2019	1.42076	47.8938
	peak_537	2008636	2008859	224	2008742	1435	35.8709	1.42006	34.6253
	peak_319	1107721	1108224	504	1108010	1434	35.7175	1.41907	34.4727
	peak_690	2575015	2575237	223	2575130	1844	45.4927	1.41897	44.2006
	peak_247	810174	810582	409	810455	1608	39.6917	1.41782	38.4269
	peak_435	1523145	1523473	329	1523376	1432	35.4116	1.4171	34.1685
	peak_617	2315388	2315700	313	2315552	1429	34.9547	1.41413	33.7141
	peak_586	2213381	2213598	218	2213479	1428	34.803	1.41314	33.5632
	peak_14	36404	36604	201	36507	2000	48.1525	1.41313	46.8489
	peak_130	442815	443151	337	442976	1681	40.3987	1.41108	39.1306
	peak_880	3246670	3246918	249	3246782	1694	40.4075	1.40917	39.1393
	peak_963	3538457	3538822	366	3538638	1846	43.538	1.40699	42.2549
	peak_314	1081785	1082002	218	1081877	1420	33.6012	1.40523	32.368
	peak_1060	3881321	3881676	356	3881497	1777	41.5987	1.40469	40.3244
	peak_295	980600	980800	201	980720	1418	33.3037	1.40325	32.0721
	peak_844	3084619	3084835	217	3084742	1417	33.1553	1.40226	31.9247
	peak_709	2627588	2627929	342	2627753	1416	33.0074	1.40127	31.7776
	peak_778	2900233	2900729	497	2900463	1416	33.0074	1.40127	31.7776
	peak_788	2920677	2921034	358	2920862	1416	33.0074	1.40127	31.7776
	peak_704	2608131	2608461	331	2608284	1731	39.7257	1.39931	38.4609
	peak_185	588932	589221	290	589105	1414	32.712	1.3993	31.4839
	peak_741	2754987	2755322	336	2755230	1414	32.712	1.3993	31.4839
	peak_598	2243585	2243818	234	2243704	1508	34.7231	1.39878	33.4837
	peak_901	3333037	3333291	255	3333202	1773	40.4727	1.39816	39.204
	peak_767	2847956	2848174	219	2848072	1432	32.8635	1.39736	31.6345
[truncated: 389 more rows]

## Sheet: Venn Diagram
	HA-ChvI and HA-UzcR statisticals peaks datasets comparison :
[truncated: 26 more rows]
