# Supplementary material for: Asymmetric envelope surface disposition of secreted protein YjbI controls bimodal antibiotic susceptibilities in C. crescentus
Source: EMBO J. 2026 Jan 3;45(3):987–1023. doi: 10.1038/s44318-025-00668-x (PMC12864828; doi:10.1038/s44318-025-00668-x)
Supplement: Supplementary file 4 — Dataset EV3 [file 44318_2025_668_MOESM4_ESM.xlsx]

## Sheet: Sheet1
Dataset EV3:	LC-MS/MS analysis of outer membrane proteins from yjbI mutant cells versus WT cells.

## Sheet: Raw
WT	reference	Gene Symbol	Unique	Total	Sum Intensity	Intensity%		ΔperA	reference	Gene Symbol	Unique	Total	Sum Intensity	Intensity%		ΔuzcS;perA::Tn	reference	Gene Symbol	Unique	Total	Sum Intensity	Intensity%		ΔchvG;perA::Tn	reference	Gene Symbol	Unique	Total	Sum Intensity	Intensity%
	tr|A0A0H3C4W8|A0A0H3C4W8_CAUVN	rpoC	96	154	1700000000	1.28			sp|B8GZW7|RPOB_CAUVN	rpoB	113	212	5700000000	3.18			tr|A0A0H3C4W8|A0A0H3C4W8_CAUVN	rpoC	108	188	2900000000	1.31			sp|B8GZW7|RPOB_CAUVN	rpoB	96	143	1500000000	1
	sp|B8GZW7|RPOB_CAUVN	rpoB	94	159	2000000000	1.51			tr|A0A0H3C4W8|A0A0H3C4W8_CAUVN	rpoC	108	231	4100000000	2.28			sp|B8GZW7|RPOB_CAUVN	rpoB	107	186	3500000000	1.59			tr|A0A0H3C4W8|A0A0H3C4W8_CAUVN	rpoC	94	133	1100000000	0.73
	tr|A0A0H3C571|A0A0H3C571_CAUVN	gdhZ	92	140	1200000000	0.87			tr|A0A0H3C571|A0A0H3C571_CAUVN	gdhZ	85	128	1500000000	0.82			tr|A0A0H3C571|A0A0H3C571_CAUVN	gdhZ	99	172	2100000000	0.93			tr|A0A0H3C571|A0A0H3C571_CAUVN	gdhZ	89	129	970000000	0.65
	sp|B8H414|EFG_CAUVN	fusA	66	159	2600000000	1.94			sp|B8H414|EFG_CAUVN	fusA	69	204	4700000000	2.63			sp|B8H414|EFG_CAUVN	fusA	66	143	3300000000	1.5			sp|B8H414|EFG_CAUVN	fusA	69	132	1800000000	1.18
	tr|A0A0H3C6X0|A0A0H3C6X0_CAUVN	CCNA_00974	61	152	3800000000	2.84			tr|A0A0H3C7L8|A0A0H3C7L8_CAUVN	CCNA_01538	64	123	1600000000	0.87			tr|A0A0H3C5Q1|A0A0H3C5Q1_CAUVN	CCNA_00846	62	93	1500000000	0.66			tr|A0A0H3C6X0|A0A0H3C6X0_CAUVN	CCNA_00974	61	150	4300000000	2.86
	tr|A0A0H3C5Q1|A0A0H3C5Q1_CAUVN	CCNA_00846	60	78	730000000	0.55			sp|B8H392|SECA_CAUVN	secA	57	93	1500000000	0.82			tr|A0A0H3C6X0|A0A0H3C6X0_CAUVN	CCNA_00974	60	152	5400000000	2.45			tr|A0A0H3C5Q1|A0A0H3C5Q1_CAUVN	CCNA_00846	56	79	710000000	0.47
	tr|A0A0H3CCA6|A0A0H3CCA6_CAUVN	CCNA_03108	55	118	2100000000	1.58			tr|A0A0H3CCX1|A0A0H3CCX1_CAUVN	CCNA_02721	57	85	1000000000	0.58			tr|A0A0H3C4B5|A0A0H3C4B5_CAUVN	odhA	57	111	1200000000	0.54			tr|A0A0H3CCA6|A0A0H3CCA6_CAUVN	CCNA_03108	55	121	2000000000	1.35
	sp|B8H392|SECA_CAUVN	secA	55	73	670000000	0.5			tr|A0A0H3C5Q1|A0A0H3C5Q1_CAUVN	CCNA_00846	56	71	960000000	0.54			sp|B8H392|SECA_CAUVN	secA	56	81	1100000000	0.48			sp|B8H392|SECA_CAUVN	secA	54	78	870000000	0.58
	tr|A0A0H3C4Q2|A0A0H3C4Q2_CAUVN	CCNA_00210	52	150	2100000000	1.53			sp|B8H163|CH60_CAUVN	groL	54	212	4200000000	2.35			tr|A0A0H3C7L8|A0A0H3C7L8_CAUVN	CCNA_01538	53	93	890000000	0.4			tr|A0A0H3C4Q2|A0A0H3C4Q2_CAUVN	CCNA_00210	53	158	2200000000	1.48
	sp|B8H163|CH60_CAUVN	groL	49	147	1600000000	1.16			tr|A0A0H3C4B5|A0A0H3C4B5_CAUVN	odhA	54	94	1200000000	0.64			tr|A0A0H3CCA6|A0A0H3CCA6_CAUVN	CCNA_03108	52	117	2500000000	1.11			tr|A0A0H3C4B5|A0A0H3C4B5_CAUVN	odhA	51	92	580000000	0.39
	tr|A0A0H3C7L8|A0A0H3C7L8_CAUVN	CCNA_01538	49	75	530000000	0.4			tr|A0A0H3C6P3|A0A0H3C6P3_CAUVN	CCNA_00858	51	232	2100000000	1.18			tr|A0A0H3C4Q2|A0A0H3C4Q2_CAUVN	CCNA_00210	51	162	2800000000	1.26			tr|A0A0H3CDK2|A0A0H3CDK2_CAUVN	CCNA_03615	48	120	2600000000	1.73
	tr|A0A0H3C4B5|A0A0H3C4B5_CAUVN	odhA	47	91	620000000	0.46			tr|A0A0H3C9L0|A0A0H3C9L0_CAUVN	bamA	50	75	840000000	0.47			tr|A0A0H3CDK2|A0A0H3CDK2_CAUVN	CCNA_03615	50	144	4100000000	1.85			tr|A0A0H3C7L8|A0A0H3C7L8_CAUVN	CCNA_01538	48	71	430000000	0.29
	tr|A0A0H3CDK2|A0A0H3CDK2_CAUVN	CCNA_03615	46	154	2900000000	2.17			tr|A0A0H3CC94|A0A0H3CC94_CAUVN	CCNA_03699	47	62	790000000	0.44			tr|A0A0H3CAR6|A0A0H3CAR6_CAUVN	rne	49	84	790000000	0.36			tr|A0A0H3CEJ3|A0A0H3CEJ3_CAUVN	tuf	45	148	4100000000	2.76
	tr|A0A0H3CEJ3|A0A0H3CEJ3_CAUVN	tuf	45	142	4000000000	3			tr|A0A0H3CEJ3|A0A0H3CEJ3_CAUVN	tuf	46	222	8100000000	4.5			tr|A0A0H3CCR2|A0A0H3CCR2_CAUVN	CCNA_03280	49	57	530000000	0.24			tr|A0A0H3CAR6|A0A0H3CAR6_CAUVN	rne	43	90	470000000	0.31
	tr|A0A0H3CAR6|A0A0H3CAR6_CAUVN	rne	45	98	410000000	0.3			tr|A0A0H3CB39|A0A0H3CB39_CAUVN	CCNA_02661	45	56	540000000	0.3			tr|A0A0H3CDA5|A0A0H3CDA5_CAUVN	CCNA_03444	48	70	650000000	0.29			sp|B8H163|CH60_CAUVN	groL	43	82	600000000	0.4
	tr|A0A0H3CCR2|A0A0H3CCR2_CAUVN	CCNA_03280	45	54	300000000	0.22			tr|A0A0H3CCR2|A0A0H3CCR2_CAUVN	CCNA_03280	45	52	480000000	0.27			tr|A0A0H3C9J0|A0A0H3C9J0_CAUVN	alaS	48	62	650000000	0.29			tr|A0A0H3C5T8|A0A0H3C5T8_CAUVN	infB	42	59	300000000	0.2
	tr|A0A0H3C8C8|A0A0H3C8C8_CAUVN	CCNA_01859	43	67	1100000000	0.83			tr|A0A0H3CAR6|A0A0H3CAR6_CAUVN	rne	44	126	590000000	0.33			sp|B8H163|CH60_CAUVN	groL	47	117	1600000000	0.73			tr|A0A0H3C9J0|A0A0H3C9J0_CAUVN	alaS	42	57	350000000	0.23
	tr|A0A0H3C9J0|A0A0H3C9J0_CAUVN	alaS	43	58	390000000	0.29			tr|A0A0H3CDP4|A0A0H3CDP4_CAUVN	atpD	44	122	5000000000	2.76			tr|A0A0H3CEJ3|A0A0H3CEJ3_CAUVN	tuf	45	162	7100000000	3.18			tr|A0A0H3CCR2|A0A0H3CCR2_CAUVN	CCNA_03280	42	55	330000000	0.22
	tr|A0A0H3CDA5|A0A0H3CDA5_CAUVN	CCNA_03444	42	60	340000000	0.25			tr|A0A0H3C527|A0A0H3C527_CAUVN	dnaK	44	73	1200000000	0.66			tr|A0A0H3C9L0|A0A0H3C9L0_CAUVN	bamA	45	54	400000000	0.18			tr|A0A0H3C8S1|A0A0H3C8S1_CAUVN	CCNA_01155	42	54	310000000	0.21
	tr|A0A0H3C9L0|A0A0H3C9L0_CAUVN	bamA	42	52	250000000	0.18			tr|A0A0H3C4Q2|A0A0H3C4Q2_CAUVN	CCNA_00210	43	84	860000000	0.48			tr|A0A0H3CBS1|A0A0H3CBS1_CAUVN	CCNA_02910	44	120	4700000000	2.1			tr|A0A0H3CDP4|A0A0H3CDP4_CAUVN	atpD	41	86	1900000000	1.25
	tr|A0A0H3CBS1|A0A0H3CBS1_CAUVN	CCNA_02910	41	93	2800000000	2.08			tr|A0A0H3CCD1|A0A0H3CCD1_CAUVN	katG	41	74	2200000000	1.24			tr|A0A0H3C8S1|A0A0H3C8S1_CAUVN	CCNA_01155	44	61	580000000	0.26			tr|A0A0H3CDA5|A0A0H3CDA5_CAUVN	CCNA_03444	41	62	350000000	0.23
	tr|A0A0H3C8S1|A0A0H3C8S1_CAUVN	CCNA_01155	41	59	400000000	0.3			tr|A0A0H3C981|A0A0H3C981_CAUVN	valS	41	51	400000000	0.22			tr|A0A0H3C8C8|A0A0H3C8C8_CAUVN	CCNA_01859	44	60	1400000000	0.61			tr|A0A0H3C804|A0A0H3C804_CAUVN	glyS	40	48	210000000	0.14
	tr|A0A0H3CDP4|A0A0H3CDP4_CAUVN	atpD	40	99	2400000000	1.82			tr|A0A0H3CCT8|A0A0H3CCT8_CAUVN	CCNA_03680	41	42	300000000	0.16			sp|B8GWZ0|PNP_CAUVN	pnp	43	71	970000000	0.43			tr|A0A0H3C8C8|A0A0H3C8C8_CAUVN	CCNA_01859	39	65	960000000	0.64
	tr|A0A0H3C4L4|A0A0H3C4L4_CAUVN	CCNA_00163	40	64	530000000	0.4			sp|B8GWZ0|PNP_CAUVN	pnp	40	155	2400000000	1.32			tr|A0A0H3C4L4|A0A0H3C4L4_CAUVN	CCNA_00163	42	69	960000000	0.43			tr|A0A0H3C5S7|A0A0H3C5S7_CAUVN	CCNA_00028	38	95	1300000000	0.84
	sp|B8GWZ0|PNP_CAUVN	pnp	38	88	770000000	0.58			tr|A0A0H3CCW5|A0A0H3CCW5_CAUVN	CCNA_03702	40	75	1700000000	0.94			tr|A0A0H3CCW5|A0A0H3CCW5_CAUVN	CCNA_03702	42	69	1100000000	0.5			tr|A0A0H3C4L4|A0A0H3C4L4_CAUVN	CCNA_00163	38	54	460000000	0.31
	tr|A0A0H3CCW5|A0A0H3CCW5_CAUVN	CCNA_03702	38	74	940000000	0.7			tr|A0A0H3CCN8|A0A0H3CCN8_CAUVN	CCNA_03619	40	64	700000000	0.39			tr|A0A0H3CDP4|A0A0H3CDP4_CAUVN	atpD	41	105	3300000000	1.48			tr|A0A0H3C7I0|A0A0H3C7I0_CAUVN	CCNA_01826	37	280	9200000000	6.13
	tr|A0A0H3C804|A0A0H3C804_CAUVN	glyS	38	43	200000000	0.15			tr|A0A0H3C4L4|A0A0H3C4L4_CAUVN	CCNA_00163	39	59	630000000	0.35			tr|A0A0H3C804|A0A0H3C804_CAUVN	glyS	40	45	310000000	0.14			tr|A0A0H3CA06|A0A0H3CA06_CAUVN	CCNA_02277	37	109	1100000000	0.74
	tr|A0A0H3C7I0|A0A0H3C7I0_CAUVN	CCNA_01826	37	281	11000000000	8.01			tr|A0A0H3C4V6|A0A0H3C4V6_CAUVN	metE	38	68	1000000000	0.58			tr|A0A0H3CA06|A0A0H3CA06_CAUVN	CCNA_02277	38	120	1500000000	0.67			tr|A0A0H3CBS1|A0A0H3CBS1_CAUVN	CCNA_02910	37	75	950000000	0.63
	tr|A0A0H3C5T8|A0A0H3C5T8_CAUVN	infB	37	56	350000000	0.26			tr|A0A0H3C4F3|A0A0H3C4F3_CAUVN	CCNA_00074	38	43	250000000	0.14			tr|A0A0H3C5T8|A0A0H3C5T8_CAUVN	infB	38	58	460000000	0.21			tr|A0A0H3C999|A0A0H3C999_CAUVN	CCNA_01856	37	67	1200000000	0.83
	tr|A0A0H3C5S7|A0A0H3C5S7_CAUVN	CCNA_00028	35	75	1000000000	0.76			tr|A0A0H3C5K7|A0A0H3C5K7_CAUVN	CCNA_00290	37	57	660000000	0.37			sp|B8GXQ0|GYRB_CAUVN	gyrB	38	50	440000000	0.2			tr|A0A0H3CCW5|A0A0H3CCW5_CAUVN	CCNA_03702	37	58	610000000	0.41
	tr|A0A0H3C4V6|A0A0H3C4V6_CAUVN	metE	35	48	330000000	0.25			tr|A0A0H3CG38|A0A0H3CG38_CAUVN	CCNA_03816	37	56	900000000	0.5			tr|A0A0H3C7I0|A0A0H3C7I0_CAUVN	CCNA_01826	37	256	13000000000	5.74			tr|A0A0H3C9L0|A0A0H3C9L0_CAUVN	bamA	36	38	150000000	0.1
	sp|B8GXQ0|GYRB_CAUVN	gyrB	35	44	240000000	0.18			sp|B8GX12|LON_CAUVN	lon	37	44	340000000	0.19			sp|B8GX12|LON_CAUVN	lon	37	43	290000000	0.13			tr|A0A0H3CB39|A0A0H3CB39_CAUVN	CCNA_02661	35	37	100000000	0.0682
	tr|A0A0H3CB39|A0A0H3CB39_CAUVN	CCNA_02661	35	39	150000000	0.11			tr|A0A0H3C804|A0A0H3C804_CAUVN	glyS	37	43	310000000	0.17			tr|A0A0H3CCX1|A0A0H3CCX1_CAUVN	CCNA_02721	37	39	240000000	0.11			sp|B8GXQ0|GYRB_CAUVN	gyrB	34	44	260000000	0.17
	tr|A0A0H3C999|A0A0H3C999_CAUVN	CCNA_01856	34	71	1200000000	0.93			tr|A0A0H3C5T8|A0A0H3C5T8_CAUVN	infB	36	59	540000000	0.3			tr|A0A0H3CB39|A0A0H3CB39_CAUVN	CCNA_02661	36	39	230000000	0.1			tr|A0A0H3CCK5|A0A0H3CCK5_CAUVN	polA	34	36	110000000	0.0734
	tr|A0A0H3C6J8|A0A0H3C6J8_CAUVN	CCNA_00778	34	50	330000000	0.24			tr|A0A0H3C9J0|A0A0H3C9J0_CAUVN	alaS	36	48	460000000	0.25			tr|A0A0H3C999|A0A0H3C999_CAUVN	CCNA_01856	35	56	1700000000	0.74			sp|B8GWZ0|PNP_CAUVN	pnp	33	45	200000000	0.13
	tr|A0A0H3CCX1|A0A0H3CCX1_CAUVN	CCNA_02721	34	40	180000000	0.13			tr|A0A0H3C9F5|A0A0H3C9F5_CAUVN	mfd	36	38	150000000	0.0848			tr|A0A0H3C527|A0A0H3C527_CAUVN	dnaK	34	43	410000000	0.18			sp|B8H5I2|ATPA_CAUVN	atpA	31	54	1200000000	0.82
	tr|A0A0H3C8F5|A0A0H3C8F5_CAUVN	parC	34	36	180000000	0.14			tr|A0A0H3C698|A0A0H3C698_CAUVN	CCNA_00224	35	67	1400000000	0.77			tr|A0A0H3CCD1|A0A0H3CCD1_CAUVN	katG	34	41	380000000	0.17			tr|A0A0H3C5F7|A0A0H3C5F7_CAUVN	rsaD	31	41	180000000	0.12
	tr|A0A0H3CA06|A0A0H3CA06_CAUVN	CCNA_02277	33	99	1000000000	0.74			tr|A0A0H3CDK2|A0A0H3CDK2_CAUVN	CCNA_03615	35	44	300000000	0.17			tr|A0A0H3CBW4|A0A0H3CBW4_CAUVN	CCNA_03249	33	84	940000000	0.42			tr|A0A0H3C8F5|A0A0H3C8F5_CAUVN	parC	31	34	170000000	0.12
	tr|A0A0H3C527|A0A0H3C527_CAUVN	dnaK	33	51	360000000	0.27			tr|A0A0H3CCK5|A0A0H3CCK5_CAUVN	polA	35	38	210000000	0.12			tr|A0A0H3C6J8|A0A0H3C6J8_CAUVN	CCNA_00778	33	53	500000000	0.23			tr|A0A0H3CB68|A0A0H3CB68_CAUVN	CCNA_03248	30	53	1600000000	1.09
	tr|A0A0H3C5K7|A0A0H3C5K7_CAUVN	CCNA_00290	33	38	170000000	0.13			tr|A0A0H3C7I0|A0A0H3C7I0_CAUVN	CCNA_01826	34	175	4200000000	2.34			tr|A0A0H3C5K7|A0A0H3C5K7_CAUVN	CCNA_00290	33	41	320000000	0.14			tr|A0A0H3C4V6|A0A0H3C4V6_CAUVN	metE	30	42	160000000	0.11
	tr|A0A0H3CCK5|A0A0H3CCK5_CAUVN	polA	33	37	120000000	0.0889			sp|B8GX17|TIG_CAUVN	tig	34	58	1800000000	0.99			tr|A0A0H3CCK5|A0A0H3CCK5_CAUVN	polA	33	38	220000000	0.0994			tr|A0A0H3CAV3|A0A0H3CAV3_CAUVN	rpoD	30	39	200000000	0.14
	tr|A0A0H3CBW4|A0A0H3CBW4_CAUVN	CCNA_03249	32	98	930000000	0.7			tr|A0A0H3C6J8|A0A0H3C6J8_CAUVN	CCNA_00778	34	58	610000000	0.34			tr|A0A0H3CAV3|A0A0H3CAV3_CAUVN	rpoD	32	42	360000000	0.16			tr|A0A0H3CCX1|A0A0H3CCX1_CAUVN	CCNA_02721	30	35	150000000	0.0971
	sp|B8H5I2|ATPA_CAUVN	atpA	32	64	1700000000	1.25			tr|A0A0H3CE29|A0A0H3CE29_CAUVN	acnA	34	46	360000000	0.2			tr|A0A0H3C5S7|A0A0H3C5S7_CAUVN	CCNA_00028	31	78	1300000000	0.61			tr|A0A0H3CBW4|A0A0H3CBW4_CAUVN	CCNA_03249	29	94	870000000	0.58
	tr|A0A0H3CA12|A0A0H3CA12_CAUVN	topA	31	32	96000000	0.0718			tr|A0A0H3C6D1|A0A0H3C6D1_CAUVN	ahcY	34	43	680000000	0.38			sp|B8H5I2|ATPA_CAUVN	atpA	31	55	2400000000	1.07			tr|A0A0H3CAJ6|A0A0H3CAJ6_CAUVN	CCNA_03023	29	40	210000000	0.14
	tr|A0A0H3CA88|A0A0H3CA88_CAUVN	lptD	31	31	120000000	0.0873			tr|A0A0H3C7V8|A0A0H3C7V8_CAUVN	aspS	34	42	380000000	0.21			tr|A0A0H3C4V6|A0A0H3C4V6_CAUVN	metE	31	44	380000000	0.17			tr|A0A0H3CG88|A0A0H3CG88_CAUVN	rho	29	38	210000000	0.14
	tr|A0A0H3CAV3|A0A0H3CAV3_CAUVN	rpoD	30	40	240000000	0.18			tr|A0A0H3C4H2|A0A0H3C4H2_CAUVN	ileS	34	39	260000000	0.15			tr|A0A0H3C5F7|A0A0H3C5F7_CAUVN	rsaD	31	38	180000000	0.08			tr|A0A0H3C527|A0A0H3C527_CAUVN	dnaK	29	36	160000000	0.11
	sp|B8GX12|LON_CAUVN	lon	30	38	190000000	0.14			tr|A0A0H3CBS1|A0A0H3CBS1_CAUVN	CCNA_02910	33	70	1100000000	0.64			tr|A0A0H3C8F5|A0A0H3C8F5_CAUVN	parC	31	36	200000000	0.0918			tr|A0A0H3C8M4|A0A0H3C8M4_CAUVN	pheT	28	35	230000000	0.15
	tr|A0A0H3C8G9|A0A0H3C8G9_CAUVN	CCNA_01034	30	37	270000000	0.2			sp|B8H5I2|ATPA_CAUVN	atpA	33	69	3500000000	1.93			tr|A0A0H3C9E0|A0A0H3C9E0_CAUVN	parE	31	34	170000000	0.0752			tr|A0A0H3C8L4|A0A0H3C8L4_CAUVN	gyrA	28	34	140000000	0.0944
	tr|A0A0H3C4H2|A0A0H3C4H2_CAUVN	ileS	30	35	200000000	0.15			tr|A0A0H3CA58|A0A0H3CA58_CAUVN	purL	33	45	230000000	0.13			tr|A0A0H3C981|A0A0H3C981_CAUVN	valS	31	32	140000000	0.065			tr|A0A0H3C9D6|A0A0H3C9D6_CAUVN	clpA	28	32	100000000	0.0685
	sp|B8GX17|TIG_CAUVN	tig	29	51	760000000	0.57			sp|B8GXQ0|GYRB_CAUVN	gyrB	32	40	260000000	0.14			tr|A0A0H3CA88|A0A0H3CA88_CAUVN	lptD	31	32	160000000	0.0739			tr|A0A0H3C848|A0A0H3C848_CAUVN	CCNA_01738	28	31	91000000	0.0607
	tr|A0A0H3CB68|A0A0H3CB68_CAUVN	CCNA_03248	29	50	1600000000	1.16			tr|A0A0H3CAV3|A0A0H3CAV3_CAUVN	rpoD	32	39	300000000	0.17			sp|B8GX17|TIG_CAUVN	tig	30	42	730000000	0.33			sp|B8GX12|LON_CAUVN	lon	28	31	160000000	0.11
	tr|A0A0H3CAJ6|A0A0H3CAJ6_CAUVN	CCNA_03023	29	38	210000000	0.16			sp|B8GZS7|SYT_CAUVN	thrS	32	38	400000000	0.22			tr|A0A0H3CAJ6|A0A0H3CAJ6_CAUVN	CCNA_03023	30	40	260000000	0.12			tr|A0A0H3C9E0|A0A0H3C9E0_CAUVN	parE	28	30	91000000	0.0608
	tr|A0A0H3CCD1|A0A0H3CCD1_CAUVN	katG	29	37	330000000	0.25			tr|A0A0H3CDA5|A0A0H3CDA5_CAUVN	CCNA_03444	32	36	160000000	0.0889			tr|A0A0H3C8G9|A0A0H3C8G9_CAUVN	CCNA_01034	30	36	320000000	0.14			tr|A0A0H3CA12|A0A0H3CA12_CAUVN	topA	28	29	67000000	0.045
	tr|A0A0H3C8L4|A0A0H3C8L4_CAUVN	gyrA	29	37	160000000	0.12			tr|A0A0H3CA59|A0A0H3CA59_CAUVN	CCNA_02231	28	40	410000000	0.23			tr|A0A0H3C9D6|A0A0H3C9D6_CAUVN	clpA	30	35	130000000	0.0606			tr|A0A0H3C5K7|A0A0H3C5K7_CAUVN	CCNA_00290	27	31	160000000	0.11
	tr|A0A0H3C9E0|A0A0H3C9E0_CAUVN	parE	29	32	91000000	0.0681			sp|B8GYZ1|SUCC_CAUVN	sucC	28	37	410000000	0.23			tr|A0A0H3C6D1|A0A0H3C6D1_CAUVN	ahcY	30	33	330000000	0.15			tr|A0A0H3CA88|A0A0H3CA88_CAUVN	lptD	27	29	81000000	0.0543
	tr|A0A0H3CCN8|A0A0H3CCN8_CAUVN	CCNA_03619	29	30	93000000	0.0694			sp|B8H2Z7|LEPA_CAUVN	lepA	28	35	190000000	0.11			tr|A0A0H3CB68|A0A0H3CB68_CAUVN	CCNA_03248	29	49	1900000000	0.84			tr|A0A0H3CCD1|A0A0H3CCD1_CAUVN	katG	27	28	120000000	0.0822
	tr|A0A0H3C896|A0A0H3C896_CAUVN	CCNA_01546	28	34	92000000	0.0688			tr|A0A0H3C8L4|A0A0H3C8L4_CAUVN	gyrA	28	35	190000000	0.11			tr|A0A0H3C896|A0A0H3C896_CAUVN	CCNA_01546	29	36	180000000	0.0829			sp|B8GX17|TIG_CAUVN	tig	26	34	220000000	0.14
	tr|A0A0H3C981|A0A0H3C981_CAUVN	valS	28	32	120000000	0.0864			tr|A0A0H3C4R5|A0A0H3C4R5_CAUVN	acrB2	28	32	180000000	0.1			tr|A0A0H3CE29|A0A0H3CE29_CAUVN	acnA	29	34	130000000	0.0606			tr|A0A0H3C896|A0A0H3C896_CAUVN	CCNA_01546	26	32	110000000	0.0726
	tr|A0A0H3CE29|A0A0H3CE29_CAUVN	acnA	28	31	82000000	0.0609			tr|A0A0H3C3M7|A0A0H3C3M7_CAUVN	nusA	27	40	960000000	0.54			tr|A0A0H3C8L4|A0A0H3C8L4_CAUVN	gyrA	28	36	230000000	0.1			tr|A0A0H3C981|A0A0H3C981_CAUVN	valS	26	27	62000000	0.0417
	tr|A0A0H3C4F3|A0A0H3C4F3_CAUVN	CCNA_00074	28	31	79000000	0.0589			sp|B8GW27|SYL_CAUVN	leuS	27	34	150000000	0.082			tr|A0A0H3CC10|A0A0H3CC10_CAUVN	CCNA_03607	28	35	210000000	0.0939			tr|A0A0H3C3X1|A0A0H3C3X1_CAUVN	CCNA_00162	25	116	1700000000	1.16
	tr|A0A0H3CC10|A0A0H3CC10_CAUVN	CCNA_03607	27	34	130000000	0.0983			tr|A0A0H3C8F5|A0A0H3C8F5_CAUVN	parC	27	33	220000000	0.12			tr|A0A0H3C3X1|A0A0H3C3X1_CAUVN	CCNA_00162	27	104	2600000000	1.19			tr|A0A0H3C6J8|A0A0H3C6J8_CAUVN	CCNA_00778	25	38	210000000	0.14
	tr|A0A0H3C9D6|A0A0H3C9D6_CAUVN	clpA	27	29	100000000	0.0748			tr|A0A0H3C8S1|A0A0H3C8S1_CAUVN	CCNA_01155	27	31	180000000	0.0995			tr|A0A0H3CA59|A0A0H3CA59_CAUVN	CCNA_02231	27	35	240000000	0.11			tr|A0A0H3C950|A0A0H3C950_CAUVN	CCNA_01800	25	35	400000000	0.27
	tr|A0A0H3C9P0|A0A0H3C9P0_CAUVN	CCNA_02048	27	29	98000000	0.0732			tr|A0A0H3CA12|A0A0H3CA12_CAUVN	topA	27	28	170000000	0.0939			sp|B8GYZ1|SUCC_CAUVN	sucC	27	32	250000000	0.11			sp|B8H4E0|RS3_CAUVN	rpsC	24	181	5000000000	3.34
	sp|B8H4E0|RS3_CAUVN	rpsC	26	165	3200000000	2.4			tr|A0A0H3CAZ3|A0A0H3CAZ3_CAUVN	CCNA_02566	27	28	130000000	0.0741			tr|A0A0H3CA12|A0A0H3CA12_CAUVN	topA	27	28	100000000	0.0463			sp|B8H053|RS4_CAUVN	rpsD	24	126	7200000000	4.83
	tr|A0A0H3C3M7|A0A0H3C3M7_CAUVN	nusA	26	41	440000000	0.33			tr|A0A0H3C7S5|A0A0H3C7S5_CAUVN	rsaFb	26	145	1600000000	0.9			tr|A0A0H3C975|A0A0H3C975_CAUVN	CCNA_01971	26	41	170000000	0.0782			sp|A0A0H3C7V4|MREB_CAUVN	mreB	24	35	440000000	0.29
	tr|A0A0H3C8M4|A0A0H3C8M4_CAUVN	pheT	26	31	240000000	0.18			tr|A0A0H3C3X1|A0A0H3C3X1_CAUVN	CCNA_00162	26	91	720000000	0.4			tr|A0A0H3C4F3|A0A0H3C4F3_CAUVN	CCNA_00074	26	29	120000000	0.0552			tr|A0A0H3C3M7|A0A0H3C3M7_CAUVN	nusA	24	33	310000000	0.21
	tr|A0A0H3C3X1|A0A0H3C3X1_CAUVN	CCNA_00162	25	109	1900000000	1.42			tr|A0A0H3C975|A0A0H3C975_CAUVN	CCNA_01971	26	58	270000000	0.15			tr|A0A0H3C705|A0A0H3C705_CAUVN	CCNA_01042	26	27	180000000	0.0826			tr|A0A0H3CE29|A0A0H3CE29_CAUVN	acnA	24	28	93000000	0.0618
	sp|B8H053|RS4_CAUVN	rpsD	25	109	4200000000	3.16			tr|A0A0H3C8T6|A0A0H3C8T6_CAUVN	bamB	26	35	370000000	0.2			sp|B8H4E0|RS3_CAUVN	rpsC	25	156	3400000000	1.54			sp|B8H444|FTSH_CAUVN	ftsH	24	28	140000000	0.0963
	tr|A0A0H3C975|A0A0H3C975_CAUVN	CCNA_01971	25	41	180000000	0.14			tr|A0A0H3C768|A0A0H3C768_CAUVN	guaB	26	32	190000000	0.11			sp|B8GWS3|RS2_CAUVN	rpsB	25	80	3300000000	1.49			sp|B8H4D7|RL2_CAUVN	rplB	23	237	3700000000	2.48
	tr|A0A0H3C8S6|A0A0H3C8S6_CAUVN	nuoG	25	31	250000000	0.19			tr|A0A0H3CG88|A0A0H3CG88_CAUVN	rho	26	31	330000000	0.18			tr|A0A0H3C459|A0A0H3C459_CAUVN	astD	25	38	450000000	0.2			sp|B8GWS3|RS2_CAUVN	rpsB	23	91	3300000000	2.17
	sp|B8GYZ1|SUCC_CAUVN	sucC	25	31	170000000	0.13			tr|A0A0H3C9D6|A0A0H3C9D6_CAUVN	clpA	26	31	120000000	0.0667			sp|A0A0H3C7V4|MREB_CAUVN	mreB	25	36	720000000	0.33			tr|A0A0H3C6D1|A0A0H3C6D1_CAUVN	ahcY	23	30	230000000	0.15
	tr|A0A0H3C6D1|A0A0H3C6D1_CAUVN	ahcY	25	28	200000000	0.15			tr|A0A0H3C5S7|A0A0H3C5S7_CAUVN	CCNA_00028	26	28	260000000	0.15			tr|A0A0H3CG88|A0A0H3CG88_CAUVN	rho	25	33	200000000	0.0911			tr|A0A0H3CC10|A0A0H3CC10_CAUVN	CCNA_03607	23	29	120000000	0.0768
	tr|A0A0H3C705|A0A0H3C705_CAUVN	CCNA_01042	25	28	120000000	0.0918			tr|A0A0H3C5E9|A0A0H3C5E9_CAUVN	cheAI	26	28	89000000	0.0496			sp|B8H444|FTSH_CAUVN	ftsH	25	30	230000000	0.1			sp|B8H2Z7|LEPA_CAUVN	lepA	23	27	72000000	0.0479
	tr|A0A0H3C5E9|A0A0H3C5E9_CAUVN	cheAI	25	27	68000000	0.0507			sp|B8H053|RS4_CAUVN	rpsD	25	53	1700000000	0.94			tr|A0A0H3C9P0|A0A0H3C9P0_CAUVN	CCNA_02048	25	27	130000000	0.0589			tr|A0A0H3CA59|A0A0H3CA59_CAUVN	CCNA_02231	23	27	120000000	0.0834
	tr|A0A0H3C848|A0A0H3C848_CAUVN	CCNA_01738	24	29	110000000	0.0802			tr|A0A0H3CCC0|A0A0H3CCC0_CAUVN	gatB	25	35	240000000	0.13			tr|A0A0H3C4H2|A0A0H3C4H2_CAUVN	ileS	25	26	120000000	0.0518			tr|A0A0H3C8T6|A0A0H3C8T6_CAUVN	bamB	22	28	110000000	0.0708
	tr|A0A0H3CB54|A0A0H3CB54_CAUVN	CCNA_03227	24	29	130000000	0.0984			tr|A0A0H3CCT7|A0A0H3CCT7_CAUVN	CCNA_03322	25	29	190000000	0.1			sp|B8H053|RS4_CAUVN	rpsD	24	98	4800000000	2.18			tr|A0A0H3CCF4|A0A0H3CCF4_CAUVN	srp	22	27	92000000	0.0616
	sp|B8H444|FTSH_CAUVN	ftsH	24	28	130000000	0.0951			sp|B8H4W0|SYR_CAUVN	argS	25	28	170000000	0.0933			tr|A0A0H3C950|A0A0H3C950_CAUVN	CCNA_01800	24	32	470000000	0.21			tr|A0A0H3C6E1|A0A0H3C6E1_CAUVN	rsaE	22	24	78000000	0.052
	tr|A0A0H3C4R5|A0A0H3C4R5_CAUVN	acrB2	24	26	76000000	0.0564			tr|A0A0H3CD87|A0A0H3CD87_CAUVN	CCNA_03802	25	27	240000000	0.13			tr|A0A0H3C7V8|A0A0H3C7V8_CAUVN	aspS	24	30	160000000	0.0735			tr|A0A0H3C8S6|A0A0H3C8S6_CAUVN	nuoG	22	24	140000000	0.0919
	sp|B8GWS3|RS2_CAUVN	rpsB	23	84	2800000000	2.11			tr|A0A0H3C5Q7|A0A0H3C5Q7_CAUVN	CCNA_00851	24	44	730000000	0.41			tr|A0A0H3C848|A0A0H3C848_CAUVN	CCNA_01738	24	28	160000000	0.0703			tr|A0A0H3C4R5|A0A0H3C4R5_CAUVN	acrB2	22	22	61000000	0.0407
	tr|A0A0H3C950|A0A0H3C950_CAUVN	CCNA_01800	23	33	330000000	0.24			sp|B8GXL9|ASSY_CAUVN	argG	24	32	230000000	0.13			sp|B8H2Z7|LEPA_CAUVN	lepA	24	28	110000000	0.0513			tr|A0A0H3C975|A0A0H3C975_CAUVN	CCNA_01971	21	35	92000000	0.0612
	tr|A0A0H3CA59|A0A0H3CA59_CAUVN	CCNA_02231	23	33	200000000	0.15			tr|A0A0H3CA06|A0A0H3CA06_CAUVN	CCNA_02277	24	31	170000000	0.0931			tr|A0A0H3CCF4|A0A0H3CCF4_CAUVN	srp	24	26	150000000	0.069			tr|A0A0H3C7B6|A0A0H3C7B6_CAUVN	mltG	21	31	110000000	0.0712
	tr|A0A0H3CG88|A0A0H3CG88_CAUVN	rho	23	32	150000000	0.11			tr|A0A0H3C964|A0A0H3C964_CAUVN	CCNA_02172	24	30	740000000	0.41			tr|A0A0H3CB54|A0A0H3CB54_CAUVN	CCNA_03227	24	26	150000000	0.0674			tr|A0A0H3C459|A0A0H3C459_CAUVN	astD	21	30	200000000	0.13
	tr|A0A0H3C5F7|A0A0H3C5F7_CAUVN	rsaD	23	28	84000000	0.063			tr|A0A0H3C9X8|A0A0H3C9X8_CAUVN	CCNA_02250	24	29	240000000	0.13			sp|B8GWS2|EFTS_CAUVN	tsf	23	38	400000000	0.18			tr|A0A0H3C7Y7|A0A0H3C7Y7_CAUVN	CCNA_00849	21	29	290000000	0.2
	tr|A0A0H3CCC0|A0A0H3CCC0_CAUVN	gatB	23	28	100000000	0.0782			tr|A0A0H3CA88|A0A0H3CA88_CAUVN	lptD	24	25	100000000	0.0583			tr|A0A0H3CC84|A0A0H3CC84_CAUVN	CCNA_03689	23	32	380000000	0.17			sp|B8GWS2|EFTS_CAUVN	tsf	21	28	120000000	0.0816
	tr|A0A0H3CCF4|A0A0H3CCF4_CAUVN	srp	23	27	89000000	0.0666			sp|B8H4E0|RS3_CAUVN	rpsC	23	119	2100000000	1.16			tr|A0A0H3C5E9|A0A0H3C5E9_CAUVN	cheAI	23	27	120000000	0.0549			tr|A0A0H3CC84|A0A0H3CC84_CAUVN	CCNA_03689	21	27	240000000	0.16
	sp|A0A0H3C7V4|MREB_CAUVN	mreB	22	31	400000000	0.3			tr|A0A0H3C5S8|A0A0H3C5S8_CAUVN	CCNA_01172	23	67	2300000000	1.29			tr|A0A0H3C8M4|A0A0H3C8M4_CAUVN	pheT	23	26	270000000	0.12			tr|A0A0H3C9Q4|A0A0H3C9Q4_CAUVN	secD	21	25	230000000	0.15
	tr|A0A0H3C731|A0A0H3C731_CAUVN	rsaFa	22	25	120000000	0.087			sp|B8GWS2|EFTS_CAUVN	tsf	23	49	650000000	0.36			tr|A0A0H3C768|A0A0H3C768_CAUVN	guaB	23	25	110000000	0.0481			tr|A0A0H3C5E9|A0A0H3C5E9_CAUVN	cheAI	21	25	53000000	0.0355
	tr|A0A0H3C7V8|A0A0H3C7V8_CAUVN	aspS	22	25	76000000	0.0567			tr|A0A0H3C8S6|A0A0H3C8S6_CAUVN	nuoG	23	32	580000000	0.32			tr|A0A0H3C4R5|A0A0H3C4R5_CAUVN	acrB2	23	23	96000000	0.043			tr|A0A0H3C7V8|A0A0H3C7V8_CAUVN	aspS	21	24	68000000	0.0451
	tr|A0A0H3CCT7|A0A0H3CCT7_CAUVN	CCNA_03322	22	25	74000000	0.0553			tr|A0A0H3C4G8|A0A0H3C4G8_CAUVN	CCNA_00732	23	31	400000000	0.22			sp|B8H4D7|RL2_CAUVN	rplB	22	147	2800000000	1.25			tr|A0A0H3C8G9|A0A0H3C8G9_CAUVN	CCNA_01034	21	23	42000000	0.0283
	sp|B8H2Z7|LEPA_CAUVN	lepA	22	24	69000000	0.0519			sp|B8H444|FTSH_CAUVN	ftsH	23	30	300000000	0.17			tr|A0A0H3C529|A0A0H3C529_CAUVN	odhB	22	35	820000000	0.37			tr|A0A0H3CB54|A0A0H3CB54_CAUVN	CCNA_03227	21	23	83000000	0.0556
	tr|A0A0H3C768|A0A0H3C768_CAUVN	guaB	22	23	71000000	0.0528			tr|A0A0H3C8M4|A0A0H3C8M4_CAUVN	pheT	23	27	280000000	0.15			tr|A0A0H3C8S6|A0A0H3C8S6_CAUVN	nuoG	22	29	380000000	0.17			tr|A0A0H3C4F3|A0A0H3C4F3_CAUVN	CCNA_00074	21	23	40000000	0.0266
	tr|A0A0H3C9W4|A0A0H3C9W4_CAUVN	CCNA_02743	22	22	60000000	0.0448			tr|A0A0H3CBT6|A0A0H3CBT6_CAUVN	CCNA_02933	23	27	180000000	0.0994			tr|A0A0H3C9Q4|A0A0H3C9Q4_CAUVN	secD	22	27	480000000	0.21			tr|A0A0H3C705|A0A0H3C705_CAUVN	CCNA_01042	21	22	91000000	0.0609
	sp|B8H4D7|RL2_CAUVN	rplB	21	240	2300000000	1.72			tr|A0A0H3C855|A0A0H3C855_CAUVN	clpB	23	24	86000000	0.0477			sp|B8GX53|SYS_CAUVN	serS	22	25	150000000	0.0658			sp|B8H415|RS7_CAUVN	rpsG	20	77	3500000000	2.34
	sp|B8GWS2|EFTS_CAUVN	tsf	21	38	290000000	0.21			tr|A0A0H3C459|A0A0H3C459_CAUVN	astD	22	36	600000000	0.33			tr|A0A0H3C731|A0A0H3C731_CAUVN	rsaFa	22	25	170000000	0.0745			sp|B8H1E8|YIDC_CAUVN	yidC	20	25	160000000	0.11
	tr|A0A0H3C459|A0A0H3C459_CAUVN	astD	21	31	220000000	0.17			tr|A0A0H3C950|A0A0H3C950_CAUVN	CCNA_01800	22	32	400000000	0.22			tr|A0A0H3C9X8|A0A0H3C9X8_CAUVN	CCNA_02250	22	24	120000000	0.0559			sp|B8GYZ1|SUCC_CAUVN	sucC	20	23	74000000	0.0496
	sp|B8GW64|PYRG_CAUVN	pyrG	21	23	68000000	0.0509			tr|A0A0H3CC84|A0A0H3CC84_CAUVN	CCNA_03689	22	31	320000000	0.18			tr|A0A0H3C7Y7|A0A0H3C7Y7_CAUVN	CCNA_00849	22	24	340000000	0.15			tr|A0A0H3C8I9|A0A0H3C8I9_CAUVN	CCNA_01923	20	23	130000000	0.0847
	tr|A0A0H3C855|A0A0H3C855_CAUVN	clpB	21	21	38000000	0.0286			tr|A0A0H3C9Q4|A0A0H3C9Q4_CAUVN	secD	22	28	370000000	0.21			tr|A0A0H3C855|A0A0H3C855_CAUVN	clpB	22	23	61000000	0.0275			tr|A0A0H3C899|A0A0H3C899_CAUVN	tipN	20	22	150000000	0.0984
	sp|B8H415|RS7_CAUVN	rpsG	20	57	2500000000	1.86			tr|A0A0H3CA85|A0A0H3CA85_CAUVN	CCNA_02261	22	27	100000000	0.0578			tr|A0A0H3C2I6|A0A0H3C2I6_CAUVN	mutS	21	25	64000000	0.0288			tr|A0A0H3C963|A0A0H3C963_CAUVN	ntrX	20	22	56000000	0.0376
	sp|B8H0P3|RL1_CAUVN	rplA	20	45	1900000000	1.39			sp|B8GXH3|SYK_CAUVN	lysS	22	22	100000000	0.0559			tr|A0A0H3CC22|A0A0H3CC22_CAUVN	carB	21	22	33000000	0.0146			tr|A0A0H3C5N1|A0A0H3C5N1_CAUVN	CCNA_00338	20	20	79000000	0.0528
	tr|A0A0H3C7Y7|A0A0H3C7Y7_CAUVN	CCNA_00849	20	30	310000000	0.23			sp|B8H4D7|RL2_CAUVN	rplB	21	183	1300000000	0.74			tr|A0A0H3CCT7|A0A0H3CCT7_CAUVN	CCNA_03322	21	22	110000000	0.0472			tr|A0A0H3CCM9|A0A0H3CCM9_CAUVN	CCNA_03609	19	100	4100000000	2.75
	tr|A0A0H3C5Q7|A0A0H3C5Q7_CAUVN	CCNA_00851	20	27	170000000	0.13			sp|B8GWS3|RS2_CAUVN	rpsB	21	60	1900000000	1.08			sp|B8H415|RS7_CAUVN	rpsG	20	47	2200000000	0.97			sp|B8H4E6|RL5_CAUVN	rplE	19	52	1700000000	1.12
	sp|B8GVI7|GUAA_CAUVN	guaA	20	26	110000000	0.0838			sp|B8H415|RS7_CAUVN	rpsG	21	53	1800000000	0.98			sp|B8H4E6|RL5_CAUVN	rplE	20	34	1200000000	0.56			sp|B8H0P3|RL1_CAUVN	rplA	19	48	2400000000	1.63
	tr|A0A0H3C9X8|A0A0H3C9X8_CAUVN	CCNA_02250	20	23	77000000	0.0576			tr|A0A0H3CB72|A0A0H3CB72_CAUVN	uvrA	21	30	66000000	0.0366			tr|A0A0H3C3M7|A0A0H3C3M7_CAUVN	nusA	20	30	420000000	0.19			tr|A0A0H3C529|A0A0H3C529_CAUVN	odhB	19	38	590000000	0.39
	tr|A0A0H3C6E1|A0A0H3C6E1_CAUVN	rsaE	20	23	79000000	0.0589			sp|A0A0H3C7V4|MREB_CAUVN	mreB	21	29	490000000	0.27			tr|A0A0H3C5Q7|A0A0H3C5Q7_CAUVN	CCNA_00851	20	23	190000000	0.0856			tr|A0A0H3C5Q7|A0A0H3C5Q7_CAUVN	CCNA_00851	19	26	180000000	0.12
	tr|A0A0H3C529|A0A0H3C529_CAUVN	odhB	19	33	570000000	0.42			tr|A0A0H3CC10|A0A0H3CC10_CAUVN	CCNA_03607	21	25	100000000	0.057			tr|A0A0H3C8I6|A0A0H3C8I6_CAUVN	CCNA_01676	20	21	42000000	0.0188			sp|B8GX53|SYS_CAUVN	serS	19	24	110000000	0.0757
	tr|A0A0H3C8T6|A0A0H3C8T6_CAUVN	bamB	19	24	92000000	0.0689			tr|A0A0H3CAJ6|A0A0H3CAJ6_CAUVN	CCNA_03023	21	25	91000000	0.0509			tr|A0A0H3C5U2|A0A0H3C5U2_CAUVN	metK	20	21	130000000	0.0598			tr|A0A0H3C731|A0A0H3C731_CAUVN	rsaFa	19	22	120000000	0.0798
	tr|A0A0H3C9C5|A0A0H3C9C5_CAUVN	nuoD	19	23	63000000	0.047			tr|A0A0H3C5Y0|A0A0H3C5Y0_CAUVN	CCNA_01202	21	23	62000000	0.0342			tr|A0A0H3CCM9|A0A0H3CCM9_CAUVN	CCNA_03609	19	82	4400000000	1.98			tr|A0A0H3C855|A0A0H3C855_CAUVN	clpB	19	21	28000000	0.0184
	tr|A0A0H3C963|A0A0H3C963_CAUVN	ntrX	19	21	58000000	0.0431			tr|A0A0H3C9D4|A0A0H3C9D4_CAUVN	CCNA_01444	21	23	100000000	0.0572			tr|A0A0H3C8U6|A0A0H3C8U6_CAUVN	pdhA	19	79	540000000	0.24			tr|A0A0H3CEK5|A0A0H3CEK5_CAUVN	CCNA_03316	19	20	87000000	0.0579
	tr|A0A0H3C8I9|A0A0H3C8I9_CAUVN	CCNA_01923	19	21	120000000	0.0871			sp|B8H0P3|RL1_CAUVN	rplA	20	41	1800000000	0.98			sp|B8H0P3|RL1_CAUVN	rplA	19	38	1900000000	0.86			tr|A0A0H3C4H2|A0A0H3C4H2_CAUVN	ileS	19	19	33000000	0.0221
	sp|B8GZS7|SYT_CAUVN	thrS	19	21	79000000	0.0593			tr|A0A0H3C529|A0A0H3C529_CAUVN	odhB	20	38	740000000	0.41			tr|A0A0H3CCC0|A0A0H3CCC0_CAUVN	gatB	19	24	120000000	0.0525			tr|A0A0H3C9W4|A0A0H3C9W4_CAUVN	CCNA_02743	19	19	42000000	0.0278
	tr|A0A0H3C2I6|A0A0H3C2I6_CAUVN	mutS	19	20	40000000	0.0296			tr|A0A0H3CBC2|A0A0H3CBC2_CAUVN	CCNA_02164	20	31	340000000	0.19			tr|A0A0H3C7B6|A0A0H3C7B6_CAUVN	mltG	19	23	93000000	0.0417			tr|A0A0H3CCN8|A0A0H3CCN8_CAUVN	CCNA_03619	19	19	51000000	0.0337
	sp|B8GWW5|DNAA_CAUVN	dnaA	19	20	91000000	0.0677			tr|A0A0H3C565|A0A0H3C565_CAUVN	CCNA_00075	20	28	110000000	0.0603			tr|A0A0H3C8T6|A0A0H3C8T6_CAUVN	bamB	19	22	140000000	0.0613			tr|A0A0H3C5G9|A0A0H3C5G9_CAUVN	CCNA_00466	18	25	250000000	0.17
	tr|A0A0H3CCM9|A0A0H3CCM9_CAUVN	CCNA_03609	18	78	2400000000	1.79			tr|A0A0H3C7E0|A0A0H3C7E0_CAUVN	CCNA_00617	20	28	240000000	0.13			sp|B8H1E8|YIDC_CAUVN	yidC	19	21	160000000	0.0728			tr|A0A0H3C768|A0A0H3C768_CAUVN	guaB	18	22	50000000	0.033
	tr|A0A0H3C9Q4|A0A0H3C9Q4_CAUVN	secD	18	21	170000000	0.13			tr|A0A0H3C7Y7|A0A0H3C7Y7_CAUVN	CCNA_00849	20	27	310000000	0.17			sp|B8GX84|THIC_CAUVN	thiC	19	21	85000000	0.0383			tr|A0A0H3C8V9|A0A0H3C8V9_CAUVN	bamD	18	21	110000000	0.0701
	sp|B8GX53|SYS_CAUVN	serS	18	21	100000000	0.0777			tr|A0A0H3C7R5|A0A0H3C7R5_CAUVN	CCNA_01368	20	25	140000000	0.0796			tr|A0A0H3C6H9|A0A0H3C6H9_CAUVN	CCNA_00869	19	21	53000000	0.024			sp|B8GVI7|GUAA_CAUVN	guaA	18	20	42000000	0.028
	sp|B8H3I7|RECA_CAUVN	recA	18	21	360000000	0.27			tr|A0A0H3C6U9|A0A0H3C6U9_CAUVN	CCNA_00424	20	24	210000000	0.12			tr|A0A0H3C9F5|A0A0H3C9F5_CAUVN	mfd	19	20	33000000	0.015			tr|A0A0H3C824|A0A0H3C824_CAUVN	CCNA_02050	18	19	150000000	0.0983
	sp|B8H1E8|YIDC_CAUVN	yidC	18	20	93000000	0.0696			tr|A0A0H3C8C8|A0A0H3C8C8_CAUVN	CCNA_01859	20	21	110000000	0.0618			tr|A0A0H3CBN1|A0A0H3CBN1_CAUVN	glnE	19	20	31000000	0.0141			tr|A0A0H3C2I6|A0A0H3C2I6_CAUVN	mutS	18	19	31000000	0.0205
	sp|B8GX84|THIC_CAUVN	thiC	18	19	50000000	0.0372			tr|A0A0H3CAA6|A0A0H3CAA6_CAUVN	CCNA_02914	20	21	120000000	0.0691			tr|A0A0H3C6E1|A0A0H3C6E1_CAUVN	rsaE	19	20	100000000	0.0471			tr|A0A0H3CBU7|A0A0H3CBU7_CAUVN	CCNA_03228	18	19	21000000	0.0138
	tr|A0A0H3C824|A0A0H3C824_CAUVN	CCNA_02050	18	19	100000000	0.0781			tr|A0A0H3CET4|A0A0H3CET4_CAUVN	CCNA_03396	20	21	130000000	0.0734			tr|A0A0H3C6D5|A0A0H3C6D5_CAUVN	CCNA_01056	19	20	130000000	0.059			sp|B8GZS7|SYT_CAUVN	thrS	18	19	62000000	0.0412
	tr|A0A0H3CEK5|A0A0H3CEK5_CAUVN	CCNA_03316	18	19	72000000	0.054			tr|A0A0H3C8E2|A0A0H3C8E2_CAUVN	ppc	20	20	43000000	0.0239			sp|B8GWX0|GLND_CAUVN	glnD	19	20	53000000	0.0237			tr|A0A0H3C6H9|A0A0H3C6H9_CAUVN	CCNA_00869	18	18	26000000	0.0171
	tr|A0A0H3C5Y0|A0A0H3C5Y0_CAUVN	CCNA_01202	18	19	30000000	0.0223			tr|A0A0H3CA08|A0A0H3CA08_CAUVN	CCNA_02174	19	90	2100000000	1.18			sp|B8H3I7|RECA_CAUVN	recA	19	20	390000000	0.18			sp|B8H4F1|RS5_CAUVN	rpsE	17	71	2300000000	1.57
	tr|A0A0H3CC42|A0A0H3CC42_CAUVN	CCNA_03355	18	19	31000000	0.0233			tr|A0A0H3C848|A0A0H3C848_CAUVN	CCNA_01738	19	22	60000000	0.0331			sp|B8H4F1|RS5_CAUVN	rpsE	18	37	1900000000	0.86			tr|A0A0H3C8U6|A0A0H3C8U6_CAUVN	pdhA	17	51	330000000	0.22
	sp|B8H4E6|RL5_CAUVN	rplE	17	30	930000000	0.7			tr|A0A0H3C8Y4|A0A0H3C8Y4_CAUVN	CCNA_01759	19	22	190000000	0.1			tr|A0A0H3C5V6|A0A0H3C5V6_CAUVN	argD	18	24	400000000	0.18			sp|B8GWL9|SYY_CAUVN	tyrS	17	26	400000000	0.27
	tr|A0A0H3CBC2|A0A0H3CBC2_CAUVN	CCNA_02164	17	24	160000000	0.12			tr|A0A0H3CAU7|A0A0H3CAU7_CAUVN	CCNA_02842	19	21	110000000	0.0622			sp|B8GWW5|DNAA_CAUVN	dnaA	18	23	140000000	0.0641			tr|A0A0H3C704|A0A0H3C704_CAUVN	CCNA_00507	17	25	240000000	0.16
	tr|A0A0H3CA55|A0A0H3CA55_CAUVN	der	17	24	56000000	0.0417			sp|B8GX84|THIC_CAUVN	thiC	19	21	80000000	0.0444			sp|B8GVI7|GUAA_CAUVN	guaA	18	21	160000000	0.0699			tr|A0A0H3CEP3|A0A0H3CEP3_CAUVN	CCNA_03358	17	23	190000000	0.13
	tr|A0A0H3C4Q9|A0A0H3C4Q9_CAUVN	CCNA_00465	17	20	88000000	0.0659			tr|A0A0H3C9C5|A0A0H3C9C5_CAUVN	nuoD	19	21	130000000	0.0712			tr|A0A0H3CBC2|A0A0H3CBC2_CAUVN	CCNA_02164	18	21	120000000	0.0557			tr|A0A0H3C3P8|A0A0H3C3P8_CAUVN	CCNA_00073	17	19	79000000	0.0527
	sp|B8GW27|SYL_CAUVN	leuS	17	20	37000000	0.0275			tr|A0A0H3C8U6|A0A0H3C8U6_CAUVN	pdhA	18	62	420000000	0.23			tr|A0A0H3CA50|A0A0H3CA50_CAUVN	CCNA_02221	18	20	43000000	0.0195			tr|A0A0H3CCC0|A0A0H3CCC0_CAUVN	gatB	17	18	73000000	0.0488
	tr|A0A0H3C4P2|A0A0H3C4P2_CAUVN	CCNA_00200	17	20	210000000	0.15			tr|A0A0H3CA51|A0A0H3CA51_CAUVN	CCNA_02846	18	53	240000000	0.13			tr|A0A0H3CAI6|A0A0H3CAI6_CAUVN	CCNA_02384	18	20	100000000	0.0449			tr|A0A0H3C7U0|A0A0H3C7U0_CAUVN	uvrD	17	17	39000000	0.026
	tr|A0A0H3CC84|A0A0H3CC84_CAUVN	CCNA_03689	17	19	160000000	0.12			sp|B8H4F8|RPOA_CAUVN	rpoA	18	33	740000000	0.41			tr|A0A0H3CCT8|A0A0H3CCT8_CAUVN	CCNA_03680	18	20	39000000	0.0173			tr|A0A0H3C9F5|A0A0H3C9F5_CAUVN	mfd	17	17	17000000	0.011
	tr|A0A0H3CA58|A0A0H3CA58_CAUVN	purL	17	19	65000000	0.0488			tr|A0A0H3C7S1|A0A0H3C7S1_CAUVN	CCNA_01575	18	31	150000000	0.0813			tr|A0A0H3C5N1|A0A0H3C5N1_CAUVN	CCNA_00338	18	19	81000000	0.0364			sp|B8H4G0|RL17_CAUVN	rplQ	16	72	1700000000	1.14
	tr|A0A0H3C7G3|A0A0H3C7G3_CAUVN	CCNA_01165	17	19	47000000	0.0352			sp|B8GVI7|GUAA_CAUVN	guaA	18	25	200000000	0.11			tr|A0A0H3C824|A0A0H3C824_CAUVN	CCNA_02050	18	19	110000000	0.0486			tr|A0A0H3C5D4|A0A0H3C5D4_CAUVN	CCNA_00201	16	25	170000000	0.12
	tr|A0A0H3C9F5|A0A0H3C9F5_CAUVN	mfd	17	18	17000000	0.013			sp|B8GX53|SYS_CAUVN	serS	18	25	200000000	0.11			tr|A0A0H3C899|A0A0H3C899_CAUVN	tipN	18	18	57000000	0.0257			sp|B8H4F8|RPOA_CAUVN	rpoA	16	24	220000000	0.15
	tr|A0A0H3C8E2|A0A0H3C8E2_CAUVN	ppc	17	18	14000000	0.0103			tr|A0A0H3CCD3|A0A0H3CCD3_CAUVN	CCNA_03097	18	25	420000000	0.23			tr|A0A0H3C7U0|A0A0H3C7U0_CAUVN	uvrD	18	18	69000000	0.0311			tr|A0A0H3C3T2|A0A0H3C3T2_CAUVN	CCNA_00469	16	23	67000000	0.0446
	tr|A0A0H3CAI6|A0A0H3CAI6_CAUVN	CCNA_02384	17	18	31000000	0.0231			tr|A0A0H3CCF4|A0A0H3CCF4_CAUVN	srp	18	24	140000000	0.0758			tr|A0A0H3C893|A0A0H3C893_CAUVN	CCNA_01803	17	25	250000000	0.11			tr|A0A0H3CA55|A0A0H3CA55_CAUVN	der	16	21	79000000	0.0525
	tr|A0A0H3CA50|A0A0H3CA50_CAUVN	CCNA_02221	17	18	31000000	0.0228			tr|A0A0H3C8B4|A0A0H3C8B4_CAUVN	sppA	18	22	210000000	0.12			tr|A0A0H3CEP3|A0A0H3CEP3_CAUVN	CCNA_03358	17	24	290000000	0.13			tr|A0A0H3C5V6|A0A0H3C5V6_CAUVN	argD	16	21	210000000	0.14
	sp|B8GXL9|ASSY_CAUVN	argG	17	18	82000000	0.061			tr|A0A0H3CD57|A0A0H3CD57_CAUVN	gcvT	18	22	260000000	0.14			tr|A0A0H3CEE6|A0A0H3CEE6_CAUVN	CCNA_03247	17	22	55000000	0.0248			tr|A0A0H3C4Q9|A0A0H3C4Q9_CAUVN	CCNA_00465	16	20	68000000	0.0454
	tr|A0A0H3C8Q4|A0A0H3C8Q4_CAUVN	cckA	17	17	49000000	0.0367			tr|A0A0H3CB68|A0A0H3CB68_CAUVN	CCNA_03248	18	19	120000000	0.0643			tr|A0A0H3C9C5|A0A0H3C9C5_CAUVN	nuoD	17	22	84000000	0.0376			tr|A0A0H3C9P0|A0A0H3C9P0_CAUVN	CCNA_02048	16	20	54000000	0.0363
	tr|A0A0H3C7U0|A0A0H3C7U0_CAUVN	uvrD	17	17	31000000	0.0235			sp|B8GW64|PYRG_CAUVN	pyrG	18	19	230000000	0.13			tr|A0A0H3C4Q9|A0A0H3C4Q9_CAUVN	CCNA_00465	17	21	130000000	0.0565			sp|B8GWW5|DNAA_CAUVN	dnaA	16	20	100000000	0.0693
	tr|A0A0H3C7E9|A0A0H3C7E9_CAUVN	CCNA_01220	17	17	62000000	0.0459			tr|A0A0H3C629|A0A0H3C629_CAUVN	CCNA_00545	18	19	120000000	0.0678			tr|A0A0H3C3T2|A0A0H3C3T2_CAUVN	CCNA_00469	17	21	110000000	0.0485			tr|A0A0H3C5U2|A0A0H3C5U2_CAUVN	metK	16	20	96000000	0.0641
	tr|A0A0H3C5U2|A0A0H3C5U2_CAUVN	metK	17	17	55000000	0.0414			tr|A0A0H3C7P1|A0A0H3C7P1_CAUVN	CCNA_01252	18	19	35000000	0.0194			tr|A0A0H3C823|A0A0H3C823_CAUVN	ptsP	17	21	71000000	0.0318			tr|A0A0H3C7E0|A0A0H3C7E0_CAUVN	CCNA_00617	16	18	54000000	0.0358
	sp|B8H4F1|RS5_CAUVN	rpsE	16	73	1200000000	0.9			tr|A0A0H3C4A2|A0A0H3C4A2_CAUVN	CCNA_00021	18	18	110000000	0.0589			tr|A0A0H3C963|A0A0H3C963_CAUVN	ntrX	17	21	110000000	0.0511			tr|A0A0H3CEE6|A0A0H3CEE6_CAUVN	CCNA_03247	16	18	29000000	0.0195
	tr|A0A0H3C5D4|A0A0H3C5D4_CAUVN	CCNA_00201	16	24	130000000	0.099			tr|A0A0H3CAI6|A0A0H3CAI6_CAUVN	CCNA_02384	18	18	63000000	0.0353			sp|B8GZS7|SYT_CAUVN	thrS	17	20	98000000	0.0442			sp|B8GXC4|DXS_CAUVN	dxs	16	18	57000000	0.0379
	tr|A0A0H3C565|A0A0H3C565_CAUVN	CCNA_00075	16	21	41000000	0.0304			tr|A0A0H3C4Q9|A0A0H3C4Q9_CAUVN	CCNA_00465	18	18	130000000	0.0696			sp|B8GW64|PYRG_CAUVN	pyrG	17	18	110000000	0.0478			sp|B8H3I7|RECA_CAUVN	recA	16	18	330000000	0.22
	tr|A0A0H3CEE6|A0A0H3CEE6_CAUVN	CCNA_03247	16	20	35000000	0.0261			tr|A0A0H3C9P0|A0A0H3C9P0_CAUVN	CCNA_02048	17	20	76000000	0.0421			tr|A0A0H3C8Q4|A0A0H3C8Q4_CAUVN	cckA	17	18	78000000	0.0352			tr|A0A0H3CDI6|A0A0H3CDI6_CAUVN	divL	16	18	26000000	0.0176
	tr|A0A0H3C3T2|A0A0H3C3T2_CAUVN	CCNA_00469	16	20	67000000	0.05			tr|A0A0H3CBL1|A0A0H3CBL1_CAUVN	CCNA_02252	17	19	95000000	0.053			sp|B8GXM1|KUP_CAUVN	kup	17	18	98000000	0.0441			tr|A0A0H3C646|A0A0H3C646_CAUVN	CCNA_00720	16	18	38000000	0.0254
	tr|A0A0H3C3P8|A0A0H3C3P8_CAUVN	CCNA_00073	16	19	40000000	0.03			tr|A0A0H3C963|A0A0H3C963_CAUVN	ntrX	17	19	87000000	0.0482			tr|A0A0H3C9W4|A0A0H3C9W4_CAUVN	CCNA_02743	17	18	51000000	0.0229			tr|A0A0H3C6R8|A0A0H3C6R8_CAUVN	CCNA_01203	16	17	25000000	0.0165
	tr|A0A0H3C7R5|A0A0H3C7R5_CAUVN	CCNA_01368	16	19	35000000	0.0261			tr|A0A0H3C8P5|A0A0H3C8P5_CAUVN	gltX	17	18	100000000	0.058			sp|B8GW27|SYL_CAUVN	leuS	17	17	40000000	0.0181			tr|A0A0H3C7G3|A0A0H3C7G3_CAUVN	CCNA_01165	16	17	44000000	0.0296
	sp|B8GXC4|DXS_CAUVN	dxs	16	18	72000000	0.0537			tr|A0A0H3C605|A0A0H3C605_CAUVN	CCNA_01223	17	18	66000000	0.0369			tr|A0A0H3CCN8|A0A0H3CCN8_CAUVN	CCNA_03619	17	17	48000000	0.0214			tr|A0A0H3C9X8|A0A0H3C9X8_CAUVN	CCNA_02250	16	16	38000000	0.0252
	tr|A0A0H3CBU7|A0A0H3CBU7_CAUVN	CCNA_03228	16	17	17000000	0.0128			tr|A0A0H3CFB3|A0A0H3CFB3_CAUVN	CCNA_03575	17	18	93000000	0.0515			tr|A0A0H3C5D4|A0A0H3C5D4_CAUVN	CCNA_00201	16	26	230000000	0.1			tr|A0A0H3C7T8|A0A0H3C7T8_CAUVN	rplC	15	119	5900000000	3.92
	tr|A0A0H3C6C5|A0A0H3C6C5_CAUVN	pbpX	16	17	27000000	0.0203			tr|A0A0H3C899|A0A0H3C899_CAUVN	tipN	17	17	44000000	0.0245			tr|A0A0H3C7E0|A0A0H3C7E0_CAUVN	CCNA_00617	16	23	87000000	0.0391			sp|B8GX14|CLPX_CAUVN	clpX	15	31	380000000	0.25
	tr|A0A0H3CCT3|A0A0H3CCT3_CAUVN	CCNA_03675	16	17	38000000	0.028			tr|A0A0H3CCA6|A0A0H3CCA6_CAUVN	CCNA_03108	17	17	30000000	0.0165			tr|A0A0H3C5G9|A0A0H3C5G9_CAUVN	CCNA_00466	16	22	310000000	0.14			sp|B8GZU9|RL25_CAUVN	rplY	15	31	370000000	0.24
	sp|B8GWX0|GLND_CAUVN	glnD	16	17	49000000	0.0369			tr|A0A0H3C9Q6|A0A0H3C9Q6_CAUVN	CCNA_02173	16	91	370000000	0.21			tr|A0A0H3CA55|A0A0H3CA55_CAUVN	der	16	20	88000000	0.0395			tr|A0A0H3C893|A0A0H3C893_CAUVN	CCNA_01803	15	21	150000000	0.1
	tr|A0A0H3C970|A0A0H3C970_CAUVN	CCNA_01966	16	16	27000000	0.0203			tr|A0A0H3CEP3|A0A0H3CEP3_CAUVN	CCNA_03358	16	21	360000000	0.2			sp|B8H080|FTSZ_CAUVN	ftsZ	16	19	160000000	0.0722			tr|A0A0H3C3C8|A0A0H3C3C8_CAUVN	CCNA_00346	15	20	48000000	0.0321
	tr|A0A0H3C5N1|A0A0H3C5N1_CAUVN	CCNA_00338	16	16	50000000	0.0373			tr|A0A0H3C6H9|A0A0H3C6H9_CAUVN	CCNA_00869	16	21	66000000	0.0366			tr|A0A0H3C9I5|A0A0H3C9I5_CAUVN	CCNA_02607	16	19	54000000	0.0243			tr|A0A0H3CBC2|A0A0H3CBC2_CAUVN	CCNA_02164	15	17	73000000	0.0487
	sp|B8H173|MUTL_CAUVN	mutL	16	16	51000000	0.0381			tr|A0A0H3C3C4|A0A0H3C3C4_CAUVN	sucD	16	20	220000000	0.12			tr|A0A0H3C5C8|A0A0H3C5C8_CAUVN	CCNA_01050	16	19	46000000	0.0208			tr|A0A0H3CFG4|A0A0H3CFG4_CAUVN	hisS	15	17	93000000	0.0618
	tr|A0A0H3C7T8|A0A0H3C7T8_CAUVN	rplC	15	78	1500000000	1.14			tr|A0A0H3C5F7|A0A0H3C5F7_CAUVN	rsaD	16	19	62000000	0.0343			tr|A0A0H3C565|A0A0H3C565_CAUVN	CCNA_00075	16	18	47000000	0.0213			tr|A0A0H3C5T6|A0A0H3C5T6_CAUVN	CCNA_00878	15	17	95000000	0.0636
	sp|B8H4G0|RL17_CAUVN	rplQ	15	78	1100000000	0.8			tr|A0A0H3C936|A0A0H3C936_CAUVN	CCNA_01335	16	19	170000000	0.0972			tr|A0A0H3CE63|A0A0H3CE63_CAUVN	ftsK	16	18	28000000	0.0124			tr|A0A0H3C9I5|A0A0H3C9I5_CAUVN	CCNA_02607	15	17	34000000	0.0227
	sp|B8H4F8|RPOA_CAUVN	rpoA	15	30	400000000	0.3			tr|A0A0H3CDI6|A0A0H3CDI6_CAUVN	divL	16	18	73000000	0.0405			tr|A0A0H3C4P2|A0A0H3C4P2_CAUVN	CCNA_00200	16	18	160000000	0.0734			tr|A0A0H3C5C8|A0A0H3C5C8_CAUVN	CCNA_01050	15	17	36000000	0.0241
	tr|A0A0H3CCQ9|A0A0H3CCQ9_CAUVN	CCNA_03642	15	28	53000000	0.0399			sp|B8H1E8|YIDC_CAUVN	yidC	16	17	150000000	0.0822			tr|A0A0H3C8I9|A0A0H3C8I9_CAUVN	CCNA_01923	16	18	170000000	0.0745			tr|A0A0H3C6S6|A0A0H3C6S6_CAUVN	CCNA_00413	15	16	23000000	0.0155
	sp|B8GZU9|RL25_CAUVN	rplY	15	27	280000000	0.21			tr|A0A0H3CCA9|A0A0H3CCA9_CAUVN	uvrB	16	17	35000000	0.0192			tr|A0A0H3C988|A0A0H3C988_CAUVN	CCNA_01846	16	17	82000000	0.0369			tr|A0A0H3CBN1|A0A0H3CBN1_CAUVN	glnE	15	16	21000000	0.0142
	tr|A0A0H3C704|A0A0H3C704_CAUVN	CCNA_00507	15	25	170000000	0.13			tr|A0A0H3C8I9|A0A0H3C8I9_CAUVN	CCNA_01923	16	17	140000000	0.0772			sp|B8GXC4|DXS_CAUVN	dxs	16	17	75000000	0.0336			tr|A0A0H3C8Q4|A0A0H3C8Q4_CAUVN	cckA	15	16	47000000	0.0313
	tr|A0A0H3C893|A0A0H3C893_CAUVN	CCNA_01803	15	23	190000000	0.14			tr|A0A0H3C8Q4|A0A0H3C8Q4_CAUVN	cckA	16	16	69000000	0.0384			tr|A0A0H3CDQ6|A0A0H3CDQ6_CAUVN	CCNA_03574	16	17	60000000	0.0271			tr|A0A0H3C7X4|A0A0H3C7X4_CAUVN	lpxB	15	16	22000000	0.0149
	tr|A0A0H3C5G9|A0A0H3C5G9_CAUVN	CCNA_00466	15	21	170000000	0.13			tr|A0A0H3C9E0|A0A0H3C9E0_CAUVN	parE	16	16	55000000	0.0306			tr|A0A0H3C835|A0A0H3C835_CAUVN	CCNA_02062	16	17	97000000	0.0438			tr|A0A0H3C970|A0A0H3C970_CAUVN	CCNA_01966	15	15	23000000	0.0153
	tr|A0A0H3C955|A0A0H3C955_CAUVN	CCNA_01805	15	19	69000000	0.0516			tr|A0A0H3C9W9|A0A0H3C9W9_CAUVN	CCNA_02753	16	16	37000000	0.0208			tr|A0A0H3CB72|A0A0H3CB72_CAUVN	uvrA	16	17	31000000	0.0141			sp|B8H173|MUTL_CAUVN	mutL	15	15	29000000	0.0195
	tr|A0A0H3C7B6|A0A0H3C7B6_CAUVN	mltG	15	18	65000000	0.0486			sp|B8H4F1|RS5_CAUVN	rpsE	15	70	1100000000	0.6			tr|A0A0H3CCT3|A0A0H3CCT3_CAUVN	CCNA_03675	16	16	54000000	0.0244			tr|A0A0H3CA50|A0A0H3CA50_CAUVN	CCNA_02221	15	15	21000000	0.0137
	tr|A0A0H3C8V9|A0A0H3C8V9_CAUVN	bamD	15	18	69000000	0.0517			sp|B8GX14|CLPX_CAUVN	clpX	15	37	520000000	0.29			tr|A0A0H3C5T6|A0A0H3C5T6_CAUVN	CCNA_00878	16	16	120000000	0.055			tr|A0A0H3C6P3|A0A0H3C6P3_CAUVN	CCNA_00858	14	17	26000000	0.0176
	tr|A0A0H3CB72|A0A0H3CB72_CAUVN	uvrA	15	17	38000000	0.0285			sp|B8H4E6|RL5_CAUVN	rplE	15	25	1000000000	0.58			tr|A0A0H3C9W6|A0A0H3C9W6_CAUVN	spoT	16	16	38000000	0.0169			tr|A0A0H3C7C8|A0A0H3C7C8_CAUVN	CCNA_01446	14	16	66000000	0.044
	tr|A0A0H3C9D4|A0A0H3C9D4_CAUVN	CCNA_01444	15	17	35000000	0.026			tr|A0A0H3C893|A0A0H3C893_CAUVN	CCNA_01803	15	23	180000000	0.1			tr|A0A0H3C646|A0A0H3C646_CAUVN	CCNA_00720	16	16	87000000	0.0389			tr|A0A0H3C7E9|A0A0H3C7E9_CAUVN	CCNA_01220	14	15	65000000	0.0432
	tr|A0A0H3CA85|A0A0H3CA85_CAUVN	CCNA_02261	15	16	25000000	0.0187			tr|A0A0H3C896|A0A0H3C896_CAUVN	CCNA_01546	15	20	73000000	0.0406			sp|B8H173|MUTL_CAUVN	mutL	16	16	53000000	0.0238			tr|A0A0H3C9C5|A0A0H3C9C5_CAUVN	nuoD	14	15	35000000	0.0237
	tr|A0A0H3CDI6|A0A0H3CDI6_CAUVN	divL	15	16	63000000	0.047			tr|A0A0H3C7E9|A0A0H3C7E9_CAUVN	CCNA_01220	15	19	110000000	0.0611			tr|A0A0H3C895|A0A0H3C895_CAUVN	CCNA_00970	16	16	34000000	0.0152			sp|B8GXM1|KUP_CAUVN	kup	14	15	45000000	0.03
	tr|A0A0H3CBN1|A0A0H3CBN1_CAUVN	glnE	15	15	8900000	0.00664			tr|A0A0H3C761|A0A0H3C761_CAUVN	astD	15	18	110000000	0.0591			tr|A0A0H3C7T8|A0A0H3C7T8_CAUVN	rplC	15	106	6900000000	3.12			tr|A0A0H3C3F1|A0A0H3C3F1_CAUVN	phnC	14	15	54000000	0.0363
	tr|A0A0H3C899|A0A0H3C899_CAUVN	tipN	15	15	25000000	0.0185			tr|A0A0H3C9I5|A0A0H3C9I5_CAUVN	CCNA_02607	15	18	69000000	0.0385			sp|B8GX14|CLPX_CAUVN	clpX	15	33	490000000	0.22			tr|A0A0H3CE63|A0A0H3CE63_CAUVN	ftsK	14	15	18000000	0.012
	tr|A0A0H3C6W8|A0A0H3C6W8_CAUVN	nagA	15	15	15000000	0.0115			tr|A0A0H3C955|A0A0H3C955_CAUVN	CCNA_01805	15	18	110000000	0.0628			tr|A0A0H3CBD8|A0A0H3CBD8_CAUVN	CCNA_03360	15	19	90000000	0.0404			tr|A0A0H3C4P2|A0A0H3C4P2_CAUVN	CCNA_00200	14	15	70000000	0.0464
	tr|A0A0H3C6R8|A0A0H3C6R8_CAUVN	CCNA_01203	15	15	25000000	0.0188			tr|A0A0H3C495|A0A0H3C495_CAUVN	CCNA_00311	15	17	71000000	0.0394			tr|A0A0H3C6C5|A0A0H3C6C5_CAUVN	pbpX	15	18	45000000	0.02			tr|A0A0H3CBT6|A0A0H3CBT6_CAUVN	CCNA_02933	14	14	29000000	0.0192
	sp|B8GXH3|SYK_CAUVN	lysS	15	15	31000000	0.0233			tr|A0A0H3C5Q0|A0A0H3C5Q0_CAUVN	CCNA_00544	15	16	120000000	0.0677			tr|A0A0H3CFG4|A0A0H3CFG4_CAUVN	hisS	15	18	100000000	0.045			tr|A0A0H3C988|A0A0H3C988_CAUVN	CCNA_01846	14	14	54000000	0.0361
	tr|A0A0H3C8U6|A0A0H3C8U6_CAUVN	pdhA	14	58	330000000	0.25			sp|B8GW06|HSLU_CAUVN	hslU	15	16	97000000	0.0539			sp|B8GXA0|PODJ_CAUVN	podJ	15	17	43000000	0.0193			tr|A0A0H3CCT7|A0A0H3CCT7_CAUVN	CCNA_03322	14	14	27000000	0.0178
	sp|B8H4F3|RL15_CAUVN	rplO	14	45	770000000	0.58			tr|A0A0H3C9U4|A0A0H3C9U4_CAUVN	CCNA_02459	15	16	50000000	0.0279			tr|A0A0H3C6S6|A0A0H3C6S6_CAUVN	CCNA_00413	15	17	47000000	0.021			sp|B8H4D5|RL4_CAUVN	rplD	13	72	4000000000	2.68
	tr|A0A0H3C2P9|A0A0H3C2P9_CAUVN	CCNA_00088	14	18	50000000	0.0377			sp|B8GZJ5|GATA_CAUVN	gatA	15	16	160000000	0.0893			tr|A0A0H3CBU7|A0A0H3CBU7_CAUVN	CCNA_03228	15	17	35000000	0.0156			sp|B8H4F3|RL15_CAUVN	rplO	13	72	1600000000	1.06
	tr|A0A0H3C5V6|A0A0H3C5V6_CAUVN	argD	14	18	160000000	0.12			tr|A0A0H3C9J6|A0A0H3C9J6_CAUVN	trpE	15	16	73000000	0.0406			sp|B8GYG4|PSTB_CAUVN	pstB	15	17	88000000	0.0398			sp|B8H4E9|RL6_CAUVN	rplF	13	51	930000000	0.62
	tr|A0A0H3CB33|A0A0H3CB33_CAUVN	CCNA_02616	14	17	86000000	0.0639			tr|A0A0H3CCS3|A0A0H3CCS3_CAUVN	acrB	15	16	66000000	0.0367			tr|A0A0H3CDI6|A0A0H3CDI6_CAUVN	divL	15	16	49000000	0.022			sp|B8GYG4|PSTB_CAUVN	pstB	13	26	68000000	0.0453
	tr|A0A0H3CA13|A0A0H3CA13_CAUVN	CCNA_02179	14	17	130000000	0.0968			sp|B8H3I7|RECA_CAUVN	recA	15	15	210000000	0.12			tr|A0A0H3C3P8|A0A0H3C3P8_CAUVN	CCNA_00073	15	16	65000000	0.0294			tr|A0A0H3CDE1|A0A0H3CDE1_CAUVN	fzeB	13	17	93000000	0.0617
	tr|A0A0H3C7Q1|A0A0H3C7Q1_CAUVN	CCNA_00752	14	17	37000000	0.0279			tr|A0A0H3C696|A0A0H3C696_CAUVN	CCNA_01341	15	15	110000000	0.0617			tr|A0A0H3CDE5|A0A0H3CDE5_CAUVN	CCNA_03485	15	16	71000000	0.0318			sp|B8H5I1|ATPG_CAUVN	atpG	13	17	180000000	0.12
	tr|A0A0H3C7E0|A0A0H3C7E0_CAUVN	CCNA_00617	14	16	52000000	0.0385			tr|A0A0H3C7U0|A0A0H3C7U0_CAUVN	uvrD	15	15	44000000	0.0246			tr|A0A0H3CBT6|A0A0H3CBT6_CAUVN	CCNA_02933	15	16	48000000	0.0214			tr|A0A0H3C940|A0A0H3C940_CAUVN	zwf	13	16	24000000	0.0161
	tr|A0A0H3CCV8|A0A0H3CCV8_CAUVN	CCNA_03695	14	16	42000000	0.0314			tr|A0A0H3C7Q1|A0A0H3C7Q1_CAUVN	CCNA_00752	15	15	64000000	0.0355			tr|A0A0H3C7G3|A0A0H3C7G3_CAUVN	CCNA_01165	15	16	58000000	0.0261			tr|A0A0H3C2P9|A0A0H3C2P9_CAUVN	CCNA_00088	13	14	32000000	0.0216
	tr|A0A0H3C6V6|A0A0H3C6V6_CAUVN	CCNA_00439	14	15	68000000	0.0505			tr|A0A0H3CA55|A0A0H3CA55_CAUVN	der	15	15	43000000	0.0238			tr|A0A0H3C6P3|A0A0H3C6P3_CAUVN	CCNA_00858	15	16	27000000	0.0121			tr|A0A0H3CAI6|A0A0H3CAI6_CAUVN	CCNA_02384	13	14	69000000	0.0459
	sp|B8H080|FTSZ_CAUVN	ftsZ	14	15	92000000	0.0689			sp|B8GWW5|DNAA_CAUVN	dnaA	15	15	54000000	0.0301			tr|A0A0H3C8X0|A0A0H3C8X0_CAUVN	CCNA_01212	15	16	28000000	0.0124			tr|A0A0H3CBK3|A0A0H3CBK3_CAUVN	CCNA_03431	13	14	22000000	0.0146
	sp|B8GWL9|SYY_CAUVN	tyrS	14	15	68000000	0.051			tr|A0A0H3C5U2|A0A0H3C5U2_CAUVN	metK	15	15	74000000	0.0412			tr|A0A0H3CCS4|A0A0H3CCS4_CAUVN	CCNA_03665	15	15	23000000	0.0103			tr|A0A0H3C7R5|A0A0H3C7R5_CAUVN	CCNA_01368	13	14	23000000	0.0154
	tr|A0A0H3C895|A0A0H3C895_CAUVN	CCNA_00970	14	15	18000000	0.0132			tr|A0A0H3C7T8|A0A0H3C7T8_CAUVN	rplC	14	79	2400000000	1.35			sp|B8GZJ5|GATA_CAUVN	gatA	15	15	130000000	0.0563			tr|A0A0H3C913|A0A0H3C913_CAUVN	CCNA_01769	13	14	17000000	0.0114
	tr|A0A0H3C9W6|A0A0H3C9W6_CAUVN	spoT	14	15	21000000	0.0155			tr|A0A0H3C707|A0A0H3C707_CAUVN	CCNA_01303	14	31	1100000000	0.62			tr|A0A0H3CEK5|A0A0H3CEK5_CAUVN	CCNA_03316	15	15	97000000	0.0436			sp|B8GWX0|GLND_CAUVN	glnD	13	14	40000000	0.0266
	tr|A0A0H3C625|A0A0H3C625_CAUVN	CCNA_00138	14	15	91000000	0.0679			tr|A0A0H3CCM9|A0A0H3CCM9_CAUVN	CCNA_03609	14	29	530000000	0.29			tr|A0A0H3C7A8|A0A0H3C7A8_CAUVN	CCNA_01737	15	15	76000000	0.0342			sp|B8H607|LEU1_CAUVN	leuA	13	13	33000000	0.0221
	tr|A0A0H3C6H9|A0A0H3C6H9_CAUVN	CCNA_00869	14	15	25000000	0.0189			tr|A0A0H3C831|A0A0H3C831_CAUVN	hldD	14	21	95000000	0.0529			sp|B8H4G0|RL17_CAUVN	rplQ	14	79	1500000000	0.69			sp|B8GX84|THIC_CAUVN	thiC	13	13	28000000	0.0185
	tr|A0A0H3C7R2|A0A0H3C7R2_CAUVN	CCNA_01563	14	15	34000000	0.0254			tr|A0A0H3C3T2|A0A0H3C3T2_CAUVN	CCNA_00469	14	21	120000000	0.0655			tr|A0A0H3CCQ9|A0A0H3CCQ9_CAUVN	CCNA_03642	14	30	68000000	0.0307			sp|B8GW64|PYRG_CAUVN	pyrG	13	13	41000000	0.0275
	tr|A0A0H3C9I5|A0A0H3C9I5_CAUVN	CCNA_02607	14	14	24000000	0.0182			tr|A0A0H3C5V6|A0A0H3C5V6_CAUVN	argD	14	18	180000000	0.0999			sp|B8H4F8|RPOA_CAUVN	rpoA	14	24	380000000	0.17			tr|A0A0H3IZA3|A0A0H3IZA3_CAUVN	CCNA_03998	13	13	25000000	0.0166
	tr|A0A0H3C605|A0A0H3C605_CAUVN	CCNA_01223	14	14	47000000	0.0351			sp|B8GXC4|DXS_CAUVN	dxs	14	17	99000000	0.0552			sp|B8GZU9|RL25_CAUVN	rplY	14	24	390000000	0.17			tr|A0A0H3C6C5|A0A0H3C6C5_CAUVN	pbpX	13	13	22000000	0.0148
	tr|A0A0H3C8P5|A0A0H3C8P5_CAUVN	gltX	14	14	25000000	0.0189			tr|A0A0H3CE34|A0A0H3CE34_CAUVN	hpf	14	17	170000000	0.0937			tr|A0A0H3C3C8|A0A0H3C3C8_CAUVN	CCNA_00346	14	21	78000000	0.0353			tr|A0A0H3C629|A0A0H3C629_CAUVN	CCNA_00545	13	13	40000000	0.0264
	sp|B8GX14|CLPX_CAUVN	clpX	13	32	320000000	0.24			tr|A0A0H3C3B1|A0A0H3C3B1_CAUVN	CCNA_00323	14	17	220000000	0.12			tr|A0A0H3C7S1|A0A0H3C7S1_CAUVN	CCNA_01575	14	19	61000000	0.0272			tr|A0A0H3C958|A0A0H3C958_CAUVN	pbpY	13	13	15000000	0.00978
	tr|A0A0H3CEP3|A0A0H3CEP3_CAUVN	CCNA_03358	13	17	130000000	0.0999			tr|A0A0H3C970|A0A0H3C970_CAUVN	CCNA_01966	14	16	84000000	0.0469			tr|A0A0H3C629|A0A0H3C629_CAUVN	CCNA_00545	14	17	77000000	0.0344			sp|B8GXH3|SYK_CAUVN	lysS	13	13	26000000	0.0171
	tr|A0A0H3CCF8|A0A0H3CCF8_CAUVN	stpA	13	16	42000000	0.0316			tr|A0A0H3C823|A0A0H3C823_CAUVN	ptsP	14	16	54000000	0.0298			tr|A0A0H3C7E9|A0A0H3C7E9_CAUVN	CCNA_01220	14	17	81000000	0.0364			tr|A0A0H3C8I6|A0A0H3C8I6_CAUVN	CCNA_01676	13	13	10000000	0.00687
	tr|A0A0H3CDE5|A0A0H3CDE5_CAUVN	CCNA_03485	13	16	58000000	0.0434			tr|A0A0H3CAA2|A0A0H3CAA2_CAUVN	rnd	14	16	170000000	0.0929			tr|A0A0H3C970|A0A0H3C970_CAUVN	CCNA_01966	14	16	45000000	0.02			sp|B8GZV1|KPRS_CAUVN	prs	12	18	69000000	0.0463
	tr|A0A0H3C823|A0A0H3C823_CAUVN	ptsP	13	16	36000000	0.0269			tr|A0A0H3CBD8|A0A0H3CBD8_CAUVN	CCNA_03360	14	16	84000000	0.0467			tr|A0A0H3C709|A0A0H3C709_CAUVN	ychF	14	16	190000000	0.0865			sp|B8H4F6|RS13_CAUVN	rpsM	12	18	450000000	0.3
	sp|B8H454|RUVB_CAUVN	ruvB	13	15	15000000	0.0111			tr|A0A0H3C4P2|A0A0H3C4P2_CAUVN	CCNA_00200	14	16	190000000	0.11			tr|A0A0H3CDR9|A0A0H3CDR9_CAUVN	CCNA_03686	14	16	19000000	0.00867			sp|B8GVN4|RL9_CAUVN	rplI	12	17	430000000	0.29
	tr|A0A0H3CCA7|A0A0H3CCA7_CAUVN	CCNA_03718	13	14	49000000	0.0368			tr|A0A0H3CC02|A0A0H3CC02_CAUVN	CCNA_03300	14	15	120000000	0.067			sp|B8GZV1|KPRS_CAUVN	prs	14	15	71000000	0.0318			tr|A0A0H3C835|A0A0H3C835_CAUVN	CCNA_02062	12	16	73000000	0.0484
	sp|B8GXA0|PODJ_CAUVN	podJ	13	14	19000000	0.014			tr|A0A0H3CB33|A0A0H3CB33_CAUVN	CCNA_02616	14	15	210000000	0.12			sp|B8H660|ACCD_CAUVN	accD	14	15	52000000	0.0234			sp|B8H080|FTSZ_CAUVN	ftsZ	12	16	76000000	0.0507
	tr|A0A0H3CC22|A0A0H3CC22_CAUVN	carB	13	14	12000000	0.00882			tr|A0A0H3C6E1|A0A0H3C6E1_CAUVN	rsaE	14	15	63000000	0.0353			sp|B8GWS6|DPO3A_CAUVN	dnaE1	14	15	40000000	0.0178			tr|A0A0H3C7Q1|A0A0H3C7Q1_CAUVN	CCNA_00752	12	15	29000000	0.0193
	tr|A0A0H3C6D5|A0A0H3C6D5_CAUVN	CCNA_01056	13	14	35000000	0.0262			tr|A0A0H3CDI5|A0A0H3CDI5_CAUVN	CCNA_03522	14	15	75000000	0.0418			sp|B8H630|ERA_CAUVN	era	14	15	69000000	0.031			tr|A0A0H3CE34|A0A0H3CE34_CAUVN	hpf	12	15	100000000	0.0671
	tr|A0A0H3C6S6|A0A0H3C6S6_CAUVN	CCNA_00413	13	14	22000000	0.0167			tr|A0A0H3C988|A0A0H3C988_CAUVN	CCNA_01846	14	15	73000000	0.0408			tr|A0A0H3C6V6|A0A0H3C6V6_CAUVN	CCNA_00439	14	14	95000000	0.0426			tr|A0A0H3CB33|A0A0H3CB33_CAUVN	CCNA_02616	12	14	60000000	0.04
	sp|B8GWS6|DPO3A_CAUVN	dnaE1	13	14	31000000	0.0231			tr|A0A0H3CA50|A0A0H3CA50_CAUVN	CCNA_02221	14	15	35000000	0.0198			tr|A0A0H3CCV8|A0A0H3CCV8_CAUVN	CCNA_03695	14	14	76000000	0.0341			tr|A0A0H3CE38|A0A0H3CE38_CAUVN	argJ	12	14	27000000	0.0181
	sp|B8H607|LEU1_CAUVN	leuA	13	13	29000000	0.0218			tr|A0A0H3CC42|A0A0H3CC42_CAUVN	CCNA_03355	14	15	47000000	0.0264			tr|A0A0H3CFB3|A0A0H3CFB3_CAUVN	CCNA_03575	14	14	39000000	0.0176			tr|A0A0H3C9W6|A0A0H3C9W6_CAUVN	spoT	12	14	16000000	0.0109
	sp|B8GZJ5|GATA_CAUVN	gatA	13	13	69000000	0.0517			tr|A0A0H3CB00|A0A0H3CB00_CAUVN	CCNA_02915	14	15	150000000	0.0845			tr|A0A0H3CDI5|A0A0H3CDI5_CAUVN	CCNA_03522	14	14	290000000	0.13			tr|A0A0H3C823|A0A0H3C823_CAUVN	ptsP	12	14	33000000	0.0217
	tr|A0A0H3CFB3|A0A0H3CFB3_CAUVN	CCNA_03575	13	13	45000000	0.0333			tr|A0A0H3C8U0|A0A0H3C8U0_CAUVN	purF	14	15	100000000	0.0559			sp|B8GXH3|SYK_CAUVN	lysS	14	14	34000000	0.0151			tr|A0A0H3C9V2|A0A0H3C9V2_CAUVN	CCNA_02127	12	14	22000000	0.0144
	tr|A0A0H3CDJ1|A0A0H3CDJ1_CAUVN	CCNA_03603	13	13	11000000	0.00849			sp|B8GWX0|GLND_CAUVN	glnD	14	15	91000000	0.0506			tr|A0A0H3C7R5|A0A0H3C7R5_CAUVN	CCNA_01368	14	14	43000000	0.0191			tr|A0A0H3CAN6|A0A0H3CAN6_CAUVN	CCNA_02446	12	14	28000000	0.0184
	tr|A0A0H3CA51|A0A0H3CA51_CAUVN	CCNA_02846	13	13	34000000	0.0256			tr|A0A0H3C9W6|A0A0H3C9W6_CAUVN	spoT	14	14	29000000	0.0162			sp|B8H4E9|RL6_CAUVN	rplF	13	74	1200000000	0.53			tr|A0A0H3CDP2|A0A0H3CDP2_CAUVN	CCNA_03012	12	14	53000000	0.0356
	sp|B8GXM1|KUP_CAUVN	kup	13	13	31000000	0.0229			tr|A0A0H3C7W8|A0A0H3C7W8_CAUVN	CCNA_01636	14	14	110000000	0.0585			tr|A0A0H3CAE9|A0A0H3CAE9_CAUVN	exbB	13	34	1500000000	0.66			tr|A0A0H3CCB1|A0A0H3CCB1_CAUVN	CCNA_03115	12	14	36000000	0.0243
	sp|B8H660|ACCD_CAUVN	accD	13	13	28000000	0.0207			tr|A0A0H3CDJ0|A0A0H3CDJ0_CAUVN	CCNA_03527	14	14	43000000	0.0238			tr|A0A0H3C3C4|A0A0H3C3C4_CAUVN	sucD	13	18	100000000	0.0463			tr|A0A0H3CC02|A0A0H3CC02_CAUVN	CCNA_03300	12	13	42000000	0.0278
	tr|A0A0H3C7A8|A0A0H3C7A8_CAUVN	CCNA_01737	13	13	56000000	0.0418			sp|B8GXM1|KUP_CAUVN	kup	14	14	45000000	0.0251			tr|A0A0H3C7S5|A0A0H3C7S5_CAUVN	rsaFb	13	17	60000000	0.0269			tr|A0A0H3C4G4|A0A0H3C4G4_CAUVN	CCNA_00390	12	13	43000000	0.0289
	sp|B8H4E9|RL6_CAUVN	rplF	12	59	790000000	0.59			tr|A0A0H3CCV8|A0A0H3CCV8_CAUVN	CCNA_03695	14	14	60000000	0.0335			sp|B8GW43|NDK_CAUVN	ndk	13	15	130000000	0.0566			tr|A0A0H3CCK6|A0A0H3CCK6_CAUVN	hisC	12	13	35000000	0.0231
	sp|B8H4D5|RL4_CAUVN	rplD	12	52	2400000000	1.79			tr|A0A0H3CCQ9|A0A0H3CCQ9_CAUVN	CCNA_03642	13	44	120000000	0.0664			tr|A0A0H3CCK6|A0A0H3CCK6_CAUVN	hisC	13	15	37000000	0.0166			sp|B8GX15|CICA_CAUVN	cicA	12	13	57000000	0.0383
	tr|A0A0H3CAE9|A0A0H3CAE9_CAUVN	exbB	12	30	770000000	0.58			sp|B8H4G0|RL17_CAUVN	rplQ	13	40	1400000000	0.77			tr|A0A0H3CDE1|A0A0H3CDE1_CAUVN	fzeB	13	15	100000000	0.0468			sp|B8H660|ACCD_CAUVN	accD	12	13	32000000	0.0212
	sp|B8H4E4|RL14_CAUVN	rplN	12	26	390000000	0.29			sp|B8H5I1|ATPG_CAUVN	atpG	13	24	320000000	0.18			sp|B8GXL9|ASSY_CAUVN	argG	13	15	64000000	0.0289			tr|A0A0H3C761|A0A0H3C761_CAUVN	astD	12	13	20000000	0.0135
	sp|B8GYG4|PSTB_CAUVN	pstB	12	22	53000000	0.0392			tr|A0A0H3C986|A0A0H3C986_CAUVN	CCNA_02198	13	20	62000000	0.0345			tr|A0A0H3CE34|A0A0H3CE34_CAUVN	hpf	13	15	120000000	0.0527			sp|B8GZJ5|GATA_CAUVN	gatA	12	13	49000000	0.0328
	tr|A0A0H3C3C8|A0A0H3C3C8_CAUVN	CCNA_00346	12	22	38000000	0.0282			tr|A0A0H3CDR3|A0A0H3CDR3_CAUVN	CCNA_03681	13	20	380000000	0.21			tr|A0A0H3C6E2|A0A0H3C6E2_CAUVN	dnaX	13	15	37000000	0.0166			tr|A0A0H3C625|A0A0H3C625_CAUVN	CCNA_00138	12	13	93000000	0.0623
	tr|A0A0H3CAY8|A0A0H3CAY8_CAUVN	stpB	12	20	88000000	0.066			tr|A0A0H3C4Q7|A0A0H3C4Q7_CAUVN	CCNA_00215	13	19	400000000	0.22			tr|A0A0H3CE38|A0A0H3CE38_CAUVN	argJ	13	14	32000000	0.0142			tr|A0A0H3C8C4|A0A0H3C8C4_CAUVN	CCNA_01854	12	13	37000000	0.0249
	tr|A0A0H3C7S1|A0A0H3C7S1_CAUVN	CCNA_01575	12	20	47000000	0.0348			sp|B8GW43|NDK_CAUVN	ndk	13	18	280000000	0.16			tr|A0A0H3C605|A0A0H3C605_CAUVN	CCNA_01223	13	14	43000000	0.0192			sp|B8GW68|ENO_CAUVN	eno	12	12	22000000	0.0145
	tr|A0A0H3C4Q7|A0A0H3C4Q7_CAUVN	CCNA_00215	12	15	120000000	0.0869			tr|A0A0H3C554|A0A0H3C554_CAUVN	astB	13	18	320000000	0.18			tr|A0A0H3CA85|A0A0H3CA85_CAUVN	CCNA_02261	13	14	25000000	0.0111			tr|A0A0H3C6V6|A0A0H3C6V6_CAUVN	CCNA_00439	12	12	48000000	0.0319
	tr|A0A0H3CCB1|A0A0H3CCB1_CAUVN	CCNA_03115	12	15	33000000	0.0249			tr|A0A0H3C8Q3|A0A0H3C8Q3_CAUVN	CCNA_01747	13	17	270000000	0.15			tr|A0A0H3CC36|A0A0H3CC36_CAUVN	cpaC	13	14	65000000	0.0293			sp|B8GXA0|PODJ_CAUVN	podJ	12	12	16000000	0.0108
	tr|A0A0H3CFG4|A0A0H3CFG4_CAUVN	hisS	12	14	41000000	0.0305			sp|B8H080|FTSZ_CAUVN	ftsZ	13	17	130000000	0.0712			tr|A0A0H3C955|A0A0H3C955_CAUVN	CCNA_01805	13	14	110000000	0.0474			tr|A0A0H3C4C1|A0A0H3C4C1_CAUVN	CCNA_00669	12	12	13000000	0.00868
	tr|A0A0H3C3C4|A0A0H3C3C4_CAUVN	sucD	12	14	82000000	0.0612			tr|A0A0H3C437|A0A0H3C437_CAUVN	chvI	13	17	62000000	0.0348			tr|A0A0H3CC42|A0A0H3CC42_CAUVN	CCNA_03355	13	14	22000000	0.0101			tr|A0A0H3CCT3|A0A0H3CCT3_CAUVN	CCNA_03675	12	12	24000000	0.016
	tr|A0A0H3C8Q3|A0A0H3C8Q3_CAUVN	CCNA_01747	12	14	94000000	0.0703			sp|B8H607|LEU1_CAUVN	leuA	13	16	60000000	0.0331			sp|B8GYI7|OBG_CAUVN	cgtA	13	13	72000000	0.0322			tr|A0A0H3CA85|A0A0H3CA85_CAUVN	CCNA_02261	12	12	10000000	0.00699
	tr|A0A0H3CCK6|A0A0H3CCK6_CAUVN	hisC	12	14	23000000	0.0169			tr|A0A0H3C999|A0A0H3C999_CAUVN	CCNA_01856	13	15	40000000	0.0221			tr|A0A0H3CBI6|A0A0H3CBI6_CAUVN	CCNA_03143	13	13	45000000	0.0202			tr|A0A0H3CE75|A0A0H3CE75_CAUVN	CCNA_03838	12	12	28000000	0.0189
	tr|A0A0H3C986|A0A0H3C986_CAUVN	CCNA_02198	12	14	29000000	0.0216			tr|A0A0H3C6K4|A0A0H3C6K4_CAUVN	CCNA_01139	13	15	31000000	0.0171			sp|B8H4D5|RL4_CAUVN	rplD	12	45	2800000000	1.24			tr|A0A0H3C831|A0A0H3C831_CAUVN	hldD	12	12	35000000	0.0235
	tr|A0A0H3CD57|A0A0H3CD57_CAUVN	gcvT	12	14	21000000	0.0159			tr|A0A0H3C3C8|A0A0H3C3C8_CAUVN	CCNA_00346	13	14	42000000	0.0236			sp|B8H554|RS9_CAUVN	rpsI	12	31	720000000	0.32			tr|A0A0H3C7A8|A0A0H3C7A8_CAUVN	CCNA_01737	12	12	66000000	0.0438
	tr|A0A0H3C835|A0A0H3C835_CAUVN	CCNA_02062	12	13	58000000	0.0432			tr|A0A0H3CFG4|A0A0H3CFG4_CAUVN	hisS	13	13	110000000	0.0606			sp|B8H5I1|ATPG_CAUVN	atpG	12	18	210000000	0.0926			tr|A0A0H3C9Q7|A0A0H3C9Q7_CAUVN	cysC	12	12	17000000	0.0113
	tr|A0A0H3CE38|A0A0H3CE38_CAUVN	argJ	12	13	23000000	0.0175			tr|A0A0H3CCT3|A0A0H3CCT3_CAUVN	CCNA_03675	13	13	48000000	0.0268			tr|A0A0H3CAY8|A0A0H3CAY8_CAUVN	stpB	12	17	74000000	0.0334			tr|A0A0H3CBE4|A0A0H3CBE4_CAUVN	CCNA_02741	11	39	220000000	0.15
	tr|A0A0H3CCS4|A0A0H3CCS4_CAUVN	CCNA_03665	12	13	12000000	0.00866			tr|A0A0H3C6S6|A0A0H3C6S6_CAUVN	CCNA_00413	13	13	34000000	0.019			tr|A0A0H3C704|A0A0H3C704_CAUVN	CCNA_00507	12	17	260000000	0.12			sp|B8H4E4|RL14_CAUVN	rplN	11	36	770000000	0.51
	tr|A0A0H3C9U4|A0A0H3C9U4_CAUVN	CCNA_02459	12	13	18000000	0.0131			tr|A0A0H3C2I6|A0A0H3C2I6_CAUVN	mutS	13	13	25000000	0.0139			tr|A0A0H3C2P9|A0A0H3C2P9_CAUVN	CCNA_00088	12	16	95000000	0.0427			tr|A0A0H3CAE9|A0A0H3CAE9_CAUVN	exbB	11	27	850000000	0.57
	tr|A0A0H3C6T3|A0A0H3C6T3_CAUVN	CCNA_00968	12	13	21000000	0.0155			tr|A0A0H3CAA4|A0A0H3CAA4_CAUVN	murE	13	13	75000000	0.0416			tr|A0A0H3CB33|A0A0H3CB33_CAUVN	CCNA_02616	12	16	84000000	0.0376			tr|A0A0H3C6G1|A0A0H3C6G1_CAUVN	CCNA_01406	11	21	240000000	0.16
	tr|A0A0H3C8I6|A0A0H3C8I6_CAUVN	CCNA_01676	12	13	9500000	0.00706			tr|A0A0H3C6D5|A0A0H3C6D5_CAUVN	CCNA_01056	13	13	57000000	0.0315			tr|A0A0H3CCF8|A0A0H3CCF8_CAUVN	stpA	12	15	47000000	0.0212			tr|A0A0H3CAY8|A0A0H3CAY8_CAUVN	stpB	11	17	66000000	0.0442
	tr|A0A0H3C5V3|A0A0H3C5V3_CAUVN	prfA	12	13	87000000	0.0652			tr|A0A0H3C461|A0A0H3C461_CAUVN	amn	13	13	32000000	0.0179			sp|B8GWL9|SYY_CAUVN	tyrS	12	15	130000000	0.0592			tr|A0A0H3C3C4|A0A0H3C3C4_CAUVN	sucD	11	14	52000000	0.0347
	tr|A0A0H3C3B1|A0A0H3C3B1_CAUVN	CCNA_00323	12	13	63000000	0.0468			sp|B8H4E9|RL6_CAUVN	rplF	12	56	770000000	0.43			tr|A0A0H3CC02|A0A0H3CC02_CAUVN	CCNA_03300	12	14	52000000	0.0231			tr|A0A0H3C565|A0A0H3C565_CAUVN	CCNA_00075	11	13	13000000	0.00898
	sp|B8GW68|ENO_CAUVN	eno	12	12	21000000	0.0157			sp|B8H4E4|RL14_CAUVN	rplN	12	27	450000000	0.25			tr|A0A0H3C8A7|A0A0H3C8A7_CAUVN	CCNA_01535	12	14	110000000	0.0483			tr|A0A0H3CCF8|A0A0H3CCF8_CAUVN	stpA	11	13	32000000	0.0213
	tr|A0A0H3CA08|A0A0H3CA08_CAUVN	CCNA_02174	12	12	40000000	0.0296			tr|A0A0H3C704|A0A0H3C704_CAUVN	CCNA_00507	12	16	150000000	0.0837			tr|A0A0H3C7W2|A0A0H3C7W2_CAUVN	glyA	12	14	58000000	0.0263			tr|A0A0H3CAD1|A0A0H3CAD1_CAUVN	CCNA_02942	11	13	33000000	0.0221
	tr|A0A0H3CBT6|A0A0H3CBT6_CAUVN	CCNA_02933	12	12	28000000	0.0209			sp|B8GVN4|RL9_CAUVN	rplI	12	16	750000000	0.42			tr|A0A0H3C625|A0A0H3C625_CAUVN	CCNA_00138	12	14	100000000	0.0448			tr|A0A0H3CC36|A0A0H3CC36_CAUVN	cpaC	11	13	40000000	0.0269
	tr|A0A0H3CDR9|A0A0H3CDR9_CAUVN	CCNA_03686	12	12	9500000	0.00712			tr|A0A0H3CE38|A0A0H3CE38_CAUVN	argJ	12	15	52000000	0.0289			tr|A0A0H3C9U4|A0A0H3C9U4_CAUVN	CCNA_02459	12	13	28000000	0.0126			tr|A0A0H3CC22|A0A0H3CC22_CAUVN	carB	11	13	8700000	0.00583
	tr|A0A0H3C701|A0A0H3C701_CAUVN	CCNA_01584	12	12	15000000	0.0112			tr|A0A0H3CCD8|A0A0H3CCD8_CAUVN	CCNA_03102	12	15	26000000	0.0146			tr|A0A0H3CBF6|A0A0H3CBF6_CAUVN	cobQ	12	13	47000000	0.0212			tr|A0A0H3C4Q7|A0A0H3C4Q7_CAUVN	CCNA_00215	11	13	70000000	0.0468
	tr|A0A0H3CBK3|A0A0H3CBK3_CAUVN	CCNA_03431	12	12	18000000	0.0133			tr|A0A0H3C5S1|A0A0H3C5S1_CAUVN	CCNA_00392	12	15	38000000	0.0214			tr|A0A0H3C710|A0A0H3C710_CAUVN	secY	12	13	93000000	0.0416			tr|A0A0H3C9U3|A0A0H3C9U3_CAUVN	prmA	11	13	36000000	0.0239
	tr|A0A0H3C985|A0A0H3C985_CAUVN	CCNA_01983	12	12	37000000	0.0273			tr|A0A0H3C946|A0A0H3C946_CAUVN	CCNA_02458	12	14	50000000	0.0276			tr|A0A0H3C4G4|A0A0H3C4G4_CAUVN	CCNA_00390	12	13	65000000	0.029			tr|A0A0H3CBF6|A0A0H3CBF6_CAUVN	cobQ	11	13	24000000	0.016
	sp|B8H5I1|ATPG_CAUVN	atpG	11	17	160000000	0.12			sp|B8H086|MURC_CAUVN	murC	12	14	120000000	0.0641			tr|A0A0H3C5U7|A0A0H3C5U7_CAUVN	miaB	12	13	23000000	0.0104			tr|A0A0H3CBY3|A0A0H3CBY3_CAUVN	CCNA_02385	11	13	46000000	0.0308
	tr|A0A0H3CBD8|A0A0H3CBD8_CAUVN	CCNA_03360	11	15	55000000	0.0412			sp|B8GYI7|OBG_CAUVN	cgtA	12	14	82000000	0.0458			tr|A0A0H3C8V9|A0A0H3C8V9_CAUVN	bamD	12	13	83000000	0.0373			tr|A0A0H3CDI5|A0A0H3CDI5_CAUVN	CCNA_03522	11	12	290000000	0.2
	tr|A0A0H3C709|A0A0H3C709_CAUVN	ychF	11	15	120000000	0.0914			tr|A0A0H3CD88|A0A0H3CD88_CAUVN	CCNA_02845	12	14	190000000	0.1			tr|A0A0H3C5G5|A0A0H3C5G5_CAUVN	CCNA_00749	12	13	79000000	0.0354			tr|A0A0H3CB93|A0A0H3CB93_CAUVN	CCNA_03299	11	12	22000000	0.0147
	tr|A0A0H3C7S5|A0A0H3C7S5_CAUVN	rsaFb	11	14	34000000	0.0256			tr|A0A0H3CFJ6|A0A0H3CFJ6_CAUVN	trpB	12	14	64000000	0.0357			tr|A0A0H3C9Q7|A0A0H3C9Q7_CAUVN	cysC	12	13	29000000	0.013			tr|A0A0H3CC24|A0A0H3CC24_CAUVN	CCNA_03331	11	12	16000000	0.0106
	sp|B8H462|Y3352_CAUVN	CCNA_03352	11	14	28000000	0.021			tr|A0A0H3CCA7|A0A0H3CCA7_CAUVN	CCNA_03718	12	13	83000000	0.0462			tr|A0A0H3CBK3|A0A0H3CBK3_CAUVN	CCNA_03431	12	13	25000000	0.0112			sp|B8H2N7|ACCA_CAUVN	accA	11	12	56000000	0.0371
	tr|A0A0H3C6G1|A0A0H3C6G1_CAUVN	CCNA_01406	11	14	140000000	0.11			tr|A0A0H3C7G3|A0A0H3C7G3_CAUVN	CCNA_01165	12	13	39000000	0.0218			tr|A0A0H3CCX7|A0A0H3CCX7_CAUVN	CCNA_03714	12	13	89000000	0.0401			tr|A0A0H3C605|A0A0H3C605_CAUVN	CCNA_01223	11	12	33000000	0.0219
	tr|A0A0H3CC02|A0A0H3CC02_CAUVN	CCNA_03300	11	13	34000000	0.0252			tr|A0A0H3C5V3|A0A0H3C5V3_CAUVN	prfA	12	13	140000000	0.0762			tr|A0A0H3C8U0|A0A0H3C8U0_CAUVN	purF	12	13	53000000	0.0236			tr|A0A0H3C5E3|A0A0H3C5E3_CAUVN	hlyD	11	12	28000000	0.0187
	tr|A0A0H3CG38|A0A0H3CG38_CAUVN	CCNA_03816	11	13	71000000	0.0532			tr|A0A0H3CBF6|A0A0H3CBF6_CAUVN	cobQ	12	13	50000000	0.0279			sp|B8H607|LEU1_CAUVN	leuA	12	12	40000000	0.0178			sp|B8H454|RUVB_CAUVN	ruvB	11	12	31000000	0.0207
	tr|A0A0H3C9J6|A0A0H3C9J6_CAUVN	trpE	11	13	26000000	0.0196			tr|A0A0H3C7R2|A0A0H3C7R2_CAUVN	CCNA_01563	12	13	72000000	0.0401			tr|A0A0H3CCA9|A0A0H3CCA9_CAUVN	uvrB	12	12	16000000	0.00735			tr|A0A0H3C5G5|A0A0H3C5G5_CAUVN	CCNA_00749	11	12	59000000	0.0396
	tr|A0A0H3C6U2|A0A0H3C6U2_CAUVN	ribA	11	13	76000000	0.057			tr|A0A0H3C6T3|A0A0H3C6T3_CAUVN	CCNA_00968	12	13	34000000	0.0187			tr|A0A0H3IZA3|A0A0H3IZA3_CAUVN	CCNA_03998	12	12	31000000	0.0138			tr|A0A0H3C8A1|A0A0H3C8A1_CAUVN	ntrC	11	12	9500000	0.00635
	tr|A0A0H3C5C8|A0A0H3C5C8_CAUVN	CCNA_01050	11	13	28000000	0.0211			sp|B8H630|ERA_CAUVN	era	12	13	92000000	0.0514			tr|A0A0H3CA51|A0A0H3CA51_CAUVN	CCNA_02846	12	12	41000000	0.0183			tr|A0A0H3C3B1|A0A0H3C3B1_CAUVN	CCNA_00323	11	12	51000000	0.0338
	tr|A0A0H3CDE1|A0A0H3CDE1_CAUVN	fzeB	11	13	59000000	0.0437			tr|A0A0H3C844|A0A0H3C844_CAUVN	CCNA_00912	12	12	63000000	0.0352			tr|A0A0H3C8A1|A0A0H3C8A1_CAUVN	ntrC	12	12	39000000	0.0175			tr|A0A0H3C964|A0A0H3C964_CAUVN	CCNA_02172	11	12	24000000	0.016
	tr|A0A0H3C8A7|A0A0H3C8A7_CAUVN	CCNA_01535	11	13	58000000	0.0435			tr|A0A0H3CA89|A0A0H3CA89_CAUVN	CCNA_02357	12	12	30000000	0.0166			tr|A0A0H3C701|A0A0H3C701_CAUVN	CCNA_01584	12	12	19000000	0.00839			tr|A0A0H3CBD8|A0A0H3CBD8_CAUVN	CCNA_03360	11	12	20000000	0.0135
	tr|A0A0H3CBE0|A0A0H3CBE0_CAUVN	CCNA_02180	11	13	120000000	0.0912			tr|A0A0H3C769|A0A0H3C769_CAUVN	prfC	12	12	33000000	0.0184			tr|A0A0H3C8E2|A0A0H3C8E2_CAUVN	ppc	12	12	12000000	0.00527			tr|A0A0H3C8X0|A0A0H3C8X0_CAUVN	CCNA_01212	11	12	21000000	0.0139
	sp|B8GYI7|OBG_CAUVN	cgtA	11	12	52000000	0.0392			sp|B8GWL9|SYY_CAUVN	tyrS	12	12	110000000	0.059			sp|B8H4F3|RL15_CAUVN	rplO	11	49	1200000000	0.53			tr|A0A0H3C6A9|A0A0H3C6A9_CAUVN	CCNA_00656	11	12	8500000	0.00568
	tr|A0A0H3CDI5|A0A0H3CDI5_CAUVN	CCNA_03522	11	12	23000000	0.0174			tr|A0A0H3CCV7|A0A0H3CCV7_CAUVN	CCNA_02704	12	12	36000000	0.0203			sp|B8H4E4|RL14_CAUVN	rplN	11	28	890000000	0.4			tr|A0A0H3CCA7|A0A0H3CCA7_CAUVN	CCNA_03718	11	11	40000000	0.0267
	tr|A0A0H3C988|A0A0H3C988_CAUVN	CCNA_01846	11	12	41000000	0.0307			tr|A0A0H3C9K8|A0A0H3C9K8_CAUVN	murF	12	12	47000000	0.0262			tr|A0A0H3C4Q7|A0A0H3C4Q7_CAUVN	CCNA_00215	11	15	140000000	0.0651			tr|A0A0H3CAA2|A0A0H3CAA2_CAUVN	rnd	11	11	31000000	0.021
	tr|A0A0H3CCK4|A0A0H3CCK4_CAUVN	CCNA_03801	11	12	12000000	0.00891			tr|A0A0H3CBU4|A0A0H3CBU4_CAUVN	CCNA_02917	12	12	60000000	0.0337			tr|A0A0H3CA87|A0A0H3CA87_CAUVN	CCNA_02619	11	14	320000000	0.14			tr|A0A0H3CA08|A0A0H3CA08_CAUVN	CCNA_02174	11	11	44000000	0.0296
	tr|A0A0H3CE63|A0A0H3CE63_CAUVN	ftsK	11	12	11000000	0.00787			tr|A0A0H3C824|A0A0H3C824_CAUVN	CCNA_02050	12	12	41000000	0.023			tr|A0A0H3CCB1|A0A0H3CCB1_CAUVN	CCNA_03115	11	14	48000000	0.0215			tr|A0A0H3C8P5|A0A0H3C8P5_CAUVN	gltX	11	11	13000000	0.00848
	sp|B8H5Y7|DNLJ_CAUVN	ligA	11	12	14000000	0.0106			sp|B8GWT1|SYP_CAUVN	proS	12	12	22000000	0.0122			tr|A0A0H3C761|A0A0H3C761_CAUVN	astD	11	13	34000000	0.0154			tr|A0A0H3C9Z0|A0A0H3C9Z0_CAUVN	CCNA_02779	11	11	11000000	0.0074
	tr|A0A0H3C9U8|A0A0H3C9U8_CAUVN	CCNA_02465	11	12	44000000	0.0325			tr|A0A0H3C835|A0A0H3C835_CAUVN	CCNA_02062	12	12	64000000	0.0355			tr|A0A0H3C8P5|A0A0H3C8P5_CAUVN	gltX	11	13	31000000	0.014			tr|A0A0H3CBA5|A0A0H3CBA5_CAUVN	CCNA_02714	11	11	20000000	0.0136
	tr|A0A0H3C7W8|A0A0H3C7W8_CAUVN	CCNA_01636	11	12	19000000	0.0142			tr|A0A0H3CCK4|A0A0H3CCK4_CAUVN	CCNA_03801	12	12	76000000	0.0421			sp|B8H2N7|ACCA_CAUVN	accA	11	12	72000000	0.0323			tr|A0A0H3C895|A0A0H3C895_CAUVN	CCNA_00970	11	11	9600000	0.00639
	tr|A0A0H3C6A9|A0A0H3C6A9_CAUVN	CCNA_00656	11	12	19000000	0.014			tr|A0A0H3C9H3|A0A0H3C9H3_CAUVN	sufB	12	12	26000000	0.0146			tr|A0A0H3C4C1|A0A0H3C4C1_CAUVN	CCNA_00669	11	12	17000000	0.00777			tr|A0A0H3CCL8|A0A0H3CCL8_CAUVN	ubiB	11	11	34000000	0.0225
	tr|A0A0H3C6P3|A0A0H3C6P3_CAUVN	CCNA_00858	11	11	20000000	0.015			tr|A0A0H3CEE6|A0A0H3CEE6_CAUVN	CCNA_03247	12	12	21000000	0.0114			tr|A0A0H3C495|A0A0H3C495_CAUVN	CCNA_00311	11	12	20000000	0.00889			tr|A0A0H3CD82|A0A0H3CD82_CAUVN	CCNA_03421	11	11	9700000	0.00647
	tr|A0A0H3CCV1|A0A0H3CCV1_CAUVN	tolB	11	11	18000000	0.0135			tr|A0A0H3C5T3|A0A0H3C5T3_CAUVN	cysI	12	12	35000000	0.0193			tr|A0A0H3C3S0|A0A0H3C3S0_CAUVN	CCNA_00451	11	12	14000000	0.00626			sp|B8GW27|SYL_CAUVN	leuS	11	11	13000000	0.00853
	tr|A0A0H3CAA2|A0A0H3CAA2_CAUVN	rnd	11	11	46000000	0.034			sp|B8H5U4|SYM_CAUVN	metG	12	12	25000000	0.014			tr|A0A0H3C5Q0|A0A0H3C5Q0_CAUVN	CCNA_00544	11	12	80000000	0.036			tr|A0A0H3C6T3|A0A0H3C6T3_CAUVN	CCNA_00968	11	11	23000000	0.0155
	tr|A0A0H3C913|A0A0H3C913_CAUVN	CCNA_01769	11	11	20000000	0.0151			tr|A0A0H3C9U8|A0A0H3C9U8_CAUVN	CCNA_02465	12	12	88000000	0.0493			tr|A0A0H3CD08|A0A0H3CD08_CAUVN	CCNA_02752	11	12	11000000	0.00474			tr|A0A0H3CBE0|A0A0H3CBE0_CAUVN	CCNA_02180	11	11	120000000	0.0802
	tr|A0A0H3C3D8|A0A0H3C3D8_CAUVN	CCNA_00356	11	11	26000000	0.0194			tr|A0A0H3C3R5|A0A0H3C3R5_CAUVN	cheB	12	12	75000000	0.0418			tr|A0A0H3CA58|A0A0H3CA58_CAUVN	purL	11	12	19000000	0.00841			tr|A0A0H3C6E2|A0A0H3C6E2_CAUVN	dnaX	11	11	16000000	0.0107
	tr|A0A0H3C7X4|A0A0H3C7X4_CAUVN	lpxB	11	11	12000000	0.00882			sp|B8GXK7|GLMM_CAUVN	glmM	12	12	39000000	0.0219			tr|A0A0H3C806|A0A0H3C806_CAUVN	ccoP	11	12	100000000	0.045			tr|A0A0H3CG72|A0A0H3CG72_CAUVN	hisA	10	15	16000000	0.0109
	tr|A0A0H3C5T6|A0A0H3C5T6_CAUVN	CCNA_00878	11	11	58000000	0.0436			sp|B8GZU9|RL25_CAUVN	rplY	11	20	440000000	0.25			tr|A0A0H3CDP2|A0A0H3CDP2_CAUVN	CCNA_03012	11	12	74000000	0.0333			sp|B8GW43|NDK_CAUVN	ndk	10	14	55000000	0.0367
	tr|A0A0H3C7Z9|A0A0H3C7Z9_CAUVN	fzeA	11	11	16000000	0.0122			tr|A0A0H3C6G1|A0A0H3C6G1_CAUVN	CCNA_01406	11	16	240000000	0.13			tr|A0A0H3C985|A0A0H3C985_CAUVN	CCNA_01983	11	12	52000000	0.0232			tr|A0A0H3C986|A0A0H3C986_CAUVN	CCNA_02198	10	14	33000000	0.0221
	tr|A0A0H3CC24|A0A0H3CC24_CAUVN	CCNA_03331	11	11	14000000	0.0106			sp|B8GXW2|ILVC_CAUVN	ilvC	11	15	60000000	0.0334			tr|A0A0H3CA13|A0A0H3CA13_CAUVN	CCNA_02179	11	11	110000000	0.0512			tr|A0A0H3CA87|A0A0H3CA87_CAUVN	CCNA_02619	10	14	170000000	0.11
	tr|A0A0H3C8C4|A0A0H3C8C4_CAUVN	CCNA_01854	11	11	29000000	0.022			tr|A0A0H3C8V9|A0A0H3C8V9_CAUVN	bamD	11	15	91000000	0.0504			tr|A0A0H3C8Q3|A0A0H3C8Q3_CAUVN	CCNA_01747	11	11	61000000	0.0273			tr|A0A0H3C811|A0A0H3C811_CAUVN	ompW	10	13	140000000	0.0943
	tr|A0A0H3CBL1|A0A0H3CBL1_CAUVN	CCNA_02252	11	11	21000000	0.0155			tr|A0A0H3CDP2|A0A0H3CDP2_CAUVN	CCNA_03012	11	15	140000000	0.0792			tr|A0A0H3C3F1|A0A0H3C3F1_CAUVN	phnC	11	11	53000000	0.024			tr|A0A0H3C6N3|A0A0H3C6N3_CAUVN	ccoO	10	13	86000000	0.0575
	sp|B8H086|MURC_CAUVN	murC	11	11	26000000	0.0191			tr|A0A0H3CCB1|A0A0H3CCB1_CAUVN	CCNA_03115	11	15	47000000	0.0261			tr|A0A0H3C7X4|A0A0H3C7X4_CAUVN	lpxB	11	11	19000000	0.00837			sp|B8H610|MREC_CAUVN	mreC	10	13	44000000	0.0292
	tr|A0A0H3CA87|A0A0H3CA87_CAUVN	CCNA_02619	10	16	240000000	0.18			sp|B8GXP6|DPO3B_CAUVN	dnaN	11	14	34000000	0.019			tr|A0A0H3C958|A0A0H3C958_CAUVN	pbpY	11	11	19000000	0.00859			tr|A0A0H3CB72|A0A0H3CB72_CAUVN	uvrA	10	12	11000000	0.00705
	sp|B8H2N7|ACCA_CAUVN	accA	10	13	69000000	0.0516			tr|A0A0H3CDE5|A0A0H3CDE5_CAUVN	CCNA_03485	11	13	47000000	0.026			sp|B8H4W0|SYR_CAUVN	argS	11	11	26000000	0.0118			sp|B8GW20|SECB_CAUVN	secB	10	12	50000000	0.0332
	tr|A0A0H3CFK2|A0A0H3CFK2_CAUVN	CCNA_03663	10	13	11000000	0.00819			tr|A0A0H3CC22|A0A0H3CC22_CAUVN	carB	11	13	19000000	0.0104			tr|A0A0H3C7E3|A0A0H3C7E3_CAUVN	ppk1	11	11	14000000	0.00625			tr|A0A0H3CCX7|A0A0H3CCX7_CAUVN	CCNA_03714	10	12	59000000	0.0396
	tr|A0A0H3C761|A0A0H3C761_CAUVN	astD	10	12	30000000	0.0224			tr|A0A0H3C4C1|A0A0H3C4C1_CAUVN	CCNA_00669	11	13	26000000	0.0142			tr|A0A0H3C7R2|A0A0H3C7R2_CAUVN	CCNA_01563	11	11	25000000	0.0111			tr|A0A0H3C4U9|A0A0H3C4U9_CAUVN	CCNA_00261	10	12	20000000	0.0131
	tr|A0A0H3CCX7|A0A0H3CCX7_CAUVN	CCNA_03714	10	12	55000000	0.0409			tr|A0A0H3CE75|A0A0H3CE75_CAUVN	CCNA_03838	11	13	41000000	0.023			tr|A0A0H3C8J1|A0A0H3C8J1_CAUVN	rsaA	10	333	41000000000	18.46			tr|A0A0H3C369|A0A0H3C369_CAUVN	CCNA_00264	10	12	86000000	0.0574
	sp|B8H610|MREC_CAUVN	mreC	10	12	34000000	0.0251			tr|A0A0H3C709|A0A0H3C709_CAUVN	ychF	11	13	180000000	0.0993			sp|B8GVN4|RL9_CAUVN	rplI	10	15	540000000	0.24			tr|A0A0H3CDU1|A0A0H3CDU1_CAUVN	CCNA_03616	10	12	49000000	0.0327
	tr|A0A0H3CDP2|A0A0H3CDP2_CAUVN	CCNA_03012	10	12	52000000	0.0387			tr|A0A0H3CFK2|A0A0H3CFK2_CAUVN	CCNA_03663	11	12	30000000	0.0169			tr|A0A0H3C554|A0A0H3C554_CAUVN	astB	10	14	150000000	0.0675			tr|A0A0H3CDE5|A0A0H3CDE5_CAUVN	CCNA_03485	10	11	42000000	0.0283
	tr|A0A0H3CFJ6|A0A0H3CFJ6_CAUVN	trpB	10	11	22000000	0.0164			tr|A0A0H3C3P8|A0A0H3C3P8_CAUVN	CCNA_00073	11	12	37000000	0.0207			tr|A0A0H3CCA7|A0A0H3CCA7_CAUVN	CCNA_03718	10	13	66000000	0.0295			tr|A0A0H3CBK6|A0A0H3CBK6_CAUVN	CCNA_03159	10	11	21000000	0.0137
	tr|A0A0H3CCK3|A0A0H3CCK3_CAUVN	CCNA_03177	10	11	13000000	0.00943			tr|A0A0H3C6C5|A0A0H3C6C5_CAUVN	pbpX	11	12	26000000	0.0144			tr|A0A0H3CD82|A0A0H3CD82_CAUVN	CCNA_03421	10	13	36000000	0.0161			tr|A0A0H3CDQ6|A0A0H3CDQ6_CAUVN	CCNA_03574	10	11	18000000	0.0123
	tr|A0A0H3CCL8|A0A0H3CCL8_CAUVN	ubiB	10	11	19000000	0.0138			tr|A0A0H3C5T6|A0A0H3C5T6_CAUVN	CCNA_00878	11	12	62000000	0.0346			sp|B8GZW1|RL10_CAUVN	rplJ	10	13	330000000	0.15			tr|A0A0H3CFB3|A0A0H3CFB3_CAUVN	CCNA_03575	10	11	14000000	0.0093
	tr|A0A0H3CBI6|A0A0H3CBI6_CAUVN	CCNA_03143	10	11	16000000	0.0119			tr|A0A0H3C4G9|A0A0H3C4G9_CAUVN	CCNA_00395	11	12	21000000	0.0116			tr|A0A0H3C369|A0A0H3C369_CAUVN	CCNA_00264	10	13	48000000	0.0214			tr|A0A0H3C8A7|A0A0H3C8A7_CAUVN	CCNA_01535	10	11	52000000	0.0345
	tr|A0A0H3CBA5|A0A0H3CBA5_CAUVN	CCNA_02714	10	11	19000000	0.0138			sp|B8GW41|DCUP_CAUVN	hemE	11	12	61000000	0.034			tr|A0A0H3C9B9|A0A0H3C9B9_CAUVN	nuoF	10	13	110000000	0.0474			tr|A0A0H3C6D5|A0A0H3C6D5_CAUVN	CCNA_01056	10	11	35000000	0.0231
	tr|A0A0H3CA89|A0A0H3CA89_CAUVN	CCNA_02357	10	11	11000000	0.00792			tr|A0A0H3CEG5|A0A0H3CEG5_CAUVN	CCNA_03827	11	12	33000000	0.0183			tr|A0A0H3C6N3|A0A0H3C6N3_CAUVN	ccoO	10	13	130000000	0.0569			sp|B8GWS6|DPO3A_CAUVN	dnaE1	10	11	18000000	0.0121
	sp|B8H630|ERA_CAUVN	era	10	11	32000000	0.0236			tr|A0A0H3CBT1|A0A0H3CBT1_CAUVN	argD	11	12	44000000	0.0242			tr|A0A0H3C6U2|A0A0H3C6U2_CAUVN	ribA	10	12	93000000	0.0419			tr|A0A0H3C6G0|A0A0H3C6G0_CAUVN	phoR	10	11	13000000	0.00892
	tr|A0A0H3C520|A0A0H3C520_CAUVN	CCNA_00001	10	11	19000000	0.0143			tr|A0A0H3CF90|A0A0H3CF90_CAUVN	CCNA_03548	11	12	29000000	0.0159			sp|B8GW20|SECB_CAUVN	secB	10	12	98000000	0.0442			tr|A0A0H3CBZ1|A0A0H3CBZ1_CAUVN	CCNA_03586	10	11	12000000	0.00828
	tr|A0A0H3C4Y5|A0A0H3C4Y5_CAUVN	dapD	10	11	23000000	0.0168			tr|A0A0H3C7U4|A0A0H3C7U4_CAUVN	CCNA_01955	11	12	21000000	0.0116			tr|A0A0H3C986|A0A0H3C986_CAUVN	CCNA_02198	10	12	34000000	0.0155			tr|A0A0H3J1H3|A0A0H3J1H3_CAUVN	CCNA_03922	10	11	19000000	0.0126
	tr|A0A0H3C6G0|A0A0H3C6G0_CAUVN	phoR	10	11	15000000	0.0115			tr|A0A0H3C7X4|A0A0H3C7X4_CAUVN	lpxB	11	12	21000000	0.0119			tr|A0A0H3C5E3|A0A0H3C5E3_CAUVN	hlyD	10	12	30000000	0.0135			tr|A0A0H3CAZ3|A0A0H3CAZ3_CAUVN	CCNA_02566	10	11	13000000	0.00843
	sp|B8GZV1|KPRS_CAUVN	prs	10	10	20000000	0.015			tr|A0A0H3C5C8|A0A0H3C5C8_CAUVN	CCNA_01050	11	12	51000000	0.0281			tr|A0A0H3C8I4|A0A0H3C8I4_CAUVN	popA	10	12	30000000	0.0137			tr|A0A0H3C4N4|A0A0H3C4N4_CAUVN	CCNA_00188	10	10	29000000	0.0196
	tr|A0A0H3C617|A0A0H3C617_CAUVN	flbD	10	10	18000000	0.0137			sp|B8H5Y7|DNLJ_CAUVN	ligA	11	12	91000000	0.0509			sp|B8GW68|ENO_CAUVN	eno	10	11	27000000	0.0121			tr|A0A0H3C680|A0A0H3C680_CAUVN	CCNA_01302	10	10	15000000	0.00968
	tr|A0A0H3C5Q0|A0A0H3C5Q0_CAUVN	CCNA_00544	10	10	37000000	0.0274			tr|A0A0H3C7Z9|A0A0H3C7Z9_CAUVN	fzeA	11	11	56000000	0.0313			tr|A0A0H3C8Y4|A0A0H3C8Y4_CAUVN	CCNA_01759	10	11	28000000	0.0125			tr|A0A0H3CB64|A0A0H3CB64_CAUVN	CCNA_03003	10	10	9800000	0.00653
	tr|A0A0H3CD87|A0A0H3CD87_CAUVN	CCNA_03802	10	10	11000000	0.00827			tr|A0A0H3CBF9|A0A0H3CBF9_CAUVN	CCNA_02756	11	11	53000000	0.0295			tr|A0A0H3C9J6|A0A0H3C9J6_CAUVN	trpE	10	11	35000000	0.0158			tr|A0A0H3C3D8|A0A0H3C3D8_CAUVN	CCNA_00356	10	10	26000000	0.0177
	sp|B8GX15|CICA_CAUVN	cicA	10	10	28000000	0.0207			tr|A0A0H3C6R1|A0A0H3C6R1_CAUVN	CCNA_00886	11	11	61000000	0.034			tr|A0A0H3CFK2|A0A0H3CFK2_CAUVN	CCNA_03663	10	11	17000000	0.00772			tr|A0A0H3CA13|A0A0H3CA13_CAUVN	CCNA_02179	10	10	52000000	0.035
	tr|A0A0H3CDQ6|A0A0H3CDQ6_CAUVN	CCNA_03574	10	10	18000000	0.0135			tr|A0A0H3C3N8|A0A0H3C3N8_CAUVN	trpS	11	11	49000000	0.0274			tr|A0A0H3CAA2|A0A0H3CAA2_CAUVN	rnd	10	11	57000000	0.0254			tr|A0A0H3CCS4|A0A0H3CCS4_CAUVN	CCNA_03665	10	10	8200000	0.00545
	tr|A0A0H3C806|A0A0H3C806_CAUVN	ccoP	10	10	66000000	0.0492			tr|A0A0H3C6D9|A0A0H3C6D9_CAUVN	CCNA_01382	11	11	45000000	0.025			tr|A0A0H3C6T3|A0A0H3C6T3_CAUVN	CCNA_00968	10	11	38000000	0.0172			tr|A0A0H3C556|A0A0H3C556_CAUVN	phoH	10	10	30000000	0.0198
	tr|A0A0H3C8A1|A0A0H3C8A1_CAUVN	ntrC	10	10	19000000	0.0139			tr|A0A0H3C356|A0A0H3C356_CAUVN	asd	11	11	48000000	0.0265			tr|A0A0H3CA89|A0A0H3CA89_CAUVN	CCNA_02357	10	11	21000000	0.00936			tr|A0A0H3C7B3|A0A0H3C7B3_CAUVN	CCNA_01103	10	10	27000000	0.0181
	tr|A0A0H3IZA3|A0A0H3IZA3_CAUVN	CCNA_03998	10	10	15000000	0.0111			tr|A0A0H3CAS2|A0A0H3CAS2_CAUVN	rnr	11	11	19000000	0.0104			tr|A0A0H3C7Q1|A0A0H3C7Q1_CAUVN	CCNA_00752	10	11	35000000	0.0157			tr|A0A0H3C955|A0A0H3C955_CAUVN	CCNA_01805	10	10	55000000	0.0368
	tr|A0A0H3C3R5|A0A0H3C3R5_CAUVN	cheB	10	10	20000000	0.0153			tr|A0A0H3CE63|A0A0H3CE63_CAUVN	ftsK	11	11	22000000	0.0124			tr|A0A0H3CAN6|A0A0H3CAN6_CAUVN	CCNA_02446	10	11	22000000	0.00994			tr|A0A0H3C710|A0A0H3C710_CAUVN	secY	10	10	40000000	0.0268
	sp|B8H4W0|SYR_CAUVN	argS	10	10	19000000	0.014			sp|B8H4D5|RL4_CAUVN	rplD	10	44	1600000000	0.91			tr|A0A0H3C8K1|A0A0H3C8K1_CAUVN	CCNA_01629	10	11	88000000	0.0394			tr|A0A0H3C5S8|A0A0H3C5S8_CAUVN	CCNA_01172	10	10	17000000	0.0112
	tr|A0A0H3C7M1|A0A0H3C7M1_CAUVN	CCNA_00708	10	10	11000000	0.0079			sp|B8H4F3|RL15_CAUVN	rplO	10	35	900000000	0.5			tr|A0A0H3C940|A0A0H3C940_CAUVN	zwf	10	11	17000000	0.00778			sp|B8GXL9|ASSY_CAUVN	argG	10	10	21000000	0.0139
	tr|A0A0H3C8U0|A0A0H3C8U0_CAUVN	purF	10	10	26000000	0.0194			sp|B8H554|RS9_CAUVN	rpsI	10	20	530000000	0.29			tr|A0A0H3C6G0|A0A0H3C6G0_CAUVN	phoR	10	11	23000000	0.0101			tr|A0A0H3C8X4|A0A0H3C8X4_CAUVN	CCNA_01217	10	10	23000000	0.0154
	tr|A0A0H3C940|A0A0H3C940_CAUVN	zwf	10	10	9900000	0.0074			tr|A0A0H3CAE9|A0A0H3CAE9_CAUVN	exbB	10	16	300000000	0.17			tr|A0A0H3C6A9|A0A0H3C6A9_CAUVN	CCNA_00656	10	11	25000000	0.0115			tr|A0A0H3C4A5|A0A0H3C4A5_CAUVN	CCNA_00658	10	10	42000000	0.0277
	tr|A0A0H3CAZ3|A0A0H3CAZ3_CAUVN	CCNA_02566	10	10	11000000	0.00854			sp|B8GZW1|RL10_CAUVN	rplJ	10	16	480000000	0.27			tr|A0A0H3C9Z0|A0A0H3C9Z0_CAUVN	CCNA_02779	10	10	34000000	0.0154			tr|A0A0H3CCV8|A0A0H3CCV8_CAUVN	CCNA_03695	10	10	24000000	0.016
	tr|A0A0H3C8J1|A0A0H3C8J1_CAUVN	rsaA	9	218	7600000000	5.64			tr|A0A0H3CG72|A0A0H3CG72_CAUVN	hisA	10	15	56000000	0.0315			sp|B8GX15|CICA_CAUVN	cicA	10	10	43000000	0.0192			tr|A0A0H3C7R2|A0A0H3C7R2_CAUVN	CCNA_01563	10	10	13000000	0.00869
	sp|B8H554|RS9_CAUVN	rpsI	9	21	420000000	0.32			tr|A0A0H3CAN8|A0A0H3CAN8_CAUVN	dgcB	10	15	60000000	0.0333			tr|A0A0H3CA08|A0A0H3CA08_CAUVN	CCNA_02174	10	10	62000000	0.028			tr|A0A0H3C7E3|A0A0H3C7E3_CAUVN	ppk1	10	10	8000000	0.00531
	sp|B8H4F7|RS11_CAUVN	rpsK	9	19	560000000	0.42			sp|B8H4F6|RS13_CAUVN	rpsM	10	15	330000000	0.18			tr|A0A0H3J1H3|A0A0H3J1H3_CAUVN	CCNA_03922	10	10	35000000	0.0158			sp|B8H307|SYFA_CAUVN	pheS	10	10	31000000	0.0209
	tr|A0A0H3CBE4|A0A0H3CBE4_CAUVN	CCNA_02741	9	19	100000000	0.0772			sp|B8GW68|ENO_CAUVN	eno	10	14	37000000	0.0205			tr|A0A0H3C7F9|A0A0H3C7F9_CAUVN	CCNA_01479	10	10	17000000	0.00774			tr|A0A0H3CBQ9|A0A0H3CBQ9_CAUVN	ftsE	10	10	24000000	0.0157
	sp|B8H4F6|RS13_CAUVN	rpsM	9	16	300000000	0.22			tr|A0A0H3C4K0|A0A0H3C4K0_CAUVN	CCNA_00764	10	13	120000000	0.0663			tr|A0A0H3C6R8|A0A0H3C6R8_CAUVN	CCNA_01203	10	10	20000000	0.00896			tr|A0A0H3C985|A0A0H3C985_CAUVN	CCNA_01983	10	10	33000000	0.0222
	sp|B8GW43|NDK_CAUVN	ndk	9	15	210000000	0.16			tr|A0A0H3C2P9|A0A0H3C2P9_CAUVN	CCNA_00088	10	13	47000000	0.0264			tr|A0A0H3C9U8|A0A0H3C9U8_CAUVN	CCNA_02465	10	10	57000000	0.0257			tr|A0A0H3C8J1|A0A0H3C8J1_CAUVN	rsaA	9	246	9700000000	6.46
	tr|A0A0H3CG72|A0A0H3CG72_CAUVN	hisA	9	15	20000000	0.0146			tr|A0A0H3C597|A0A0H3C597_CAUVN	CCNA_00124	10	13	230000000	0.13			tr|A0A0H3CAZ3|A0A0H3CAZ3_CAUVN	CCNA_02566	10	10	18000000	0.00812			sp|B8H554|RS9_CAUVN	rpsI	9	26	500000000	0.33
	sp|B8GVN4|RL9_CAUVN	rplI	9	14	350000000	0.26			tr|A0A0H3C6U2|A0A0H3C6U2_CAUVN	ribA	10	12	91000000	0.0507			tr|A0A0H3C6G1|A0A0H3C6G1_CAUVN	CCNA_01406	9	18	290000000	0.13			sp|B8H4F7|RS11_CAUVN	rpsK	9	19	830000000	0.56
	sp|B8GZW1|RL10_CAUVN	rplJ	9	14	250000000	0.19			tr|A0A0H3C8H0|A0A0H3C8H0_CAUVN	CCNA_01593	10	12	34000000	0.019			sp|B8H4F6|RS13_CAUVN	rpsM	9	15	470000000	0.21			sp|B8GZW1|RL10_CAUVN	rplJ	9	14	290000000	0.19
	tr|A0A0H3C495|A0A0H3C495_CAUVN	CCNA_00311	9	12	14000000	0.0103			tr|A0A0H3CCX7|A0A0H3CCX7_CAUVN	CCNA_03714	10	12	100000000	0.0576			sp|B8H4F7|RS11_CAUVN	rpsK	9	14	960000000	0.43			tr|A0A0H3C7X8|A0A0H3C7X8_CAUVN	rplM	9	13	780000000	0.52
	tr|A0A0H3C3N8|A0A0H3C3N8_CAUVN	trpS	9	12	24000000	0.0182			tr|A0A0H3C7A8|A0A0H3C7A8_CAUVN	CCNA_01737	10	12	67000000	0.0372			sp|B8GXW2|ILVC_CAUVN	ilvC	9	14	26000000	0.0118			tr|A0A0H3C709|A0A0H3C709_CAUVN	ychF	9	13	140000000	0.0966
	tr|A0A0H3C878|A0A0H3C878_CAUVN	flgE	9	11	15000000	0.0109			tr|A0A0H3C6U5|A0A0H3C6U5_CAUVN	mnmA	10	11	24000000	0.0133			tr|A0A0H3C520|A0A0H3C520_CAUVN	CCNA_00001	9	12	25000000	0.011			tr|A0A0H3C8U8|A0A0H3C8U8_CAUVN	CCNA_02051	9	12	38000000	0.0253
	tr|A0A0H3CCD8|A0A0H3CCD8_CAUVN	CCNA_03102	9	11	7300000	0.00546			sp|B8H6D3|TAL_CAUVN	tal	10	11	90000000	0.0498			tr|A0A0H3CAX2|A0A0H3CAX2_CAUVN	CCNA_02587	9	11	14000000	0.00625			tr|A0A0H3C6L6|A0A0H3C6L6_CAUVN	CCNA_00810	9	11	17000000	0.0111
	tr|A0A0H3C6L6|A0A0H3C6L6_CAUVN	CCNA_00810	9	11	29000000	0.0219			tr|A0A0H3C9B9|A0A0H3C9B9_CAUVN	nuoF	10	11	39000000	0.0219			sp|B8H5I3|ATPD_CAUVN	atpH	9	11	64000000	0.0287			tr|A0A0H3CAS3|A0A0H3CAS3_CAUVN	CCNA_01961	9	11	27000000	0.0181
	tr|A0A0H3CE34|A0A0H3CE34_CAUVN	hpf	9	11	63000000	0.0468			tr|A0A0H3C8I4|A0A0H3C8I4_CAUVN	popA	10	11	38000000	0.0213			tr|A0A0H3C8X4|A0A0H3C8X4_CAUVN	CCNA_01217	9	11	39000000	0.0177			tr|A0A0H3C836|A0A0H3C836_CAUVN	CCNA_01728	9	11	68000000	0.0454
	sp|B8GYT1|GLMU_CAUVN	glmU	9	11	29000000	0.0214			tr|A0A0H3CEZ7|A0A0H3CEZ7_CAUVN	CCNA_03455	10	11	46000000	0.0256			sp|B8H4E3|RS17_CAUVN	rpsQ	9	11	170000000	0.0769			tr|A0A0H3CBY5|A0A0H3CBY5_CAUVN	CCNA_03279	9	11	16000000	0.0106
	sp|A0A0H3C9Q9|DIPM_CAUVN	dipM	9	11	9500000	0.00712			tr|A0A0H3C9R0|A0A0H3C9R0_CAUVN	CCNA_02178	10	10	65000000	0.0362			tr|A0A0H3C4N4|A0A0H3C4N4_CAUVN	CCNA_00188	9	10	32000000	0.0142			tr|A0A0H3C6U2|A0A0H3C6U2_CAUVN	ribA	9	11	70000000	0.0465
	tr|A0A0H3C912|A0A0H3C912_CAUVN	tonB1	9	11	58000000	0.0434			sp|B8H660|ACCD_CAUVN	accD	10	10	26000000	0.0143			tr|A0A0H3CDJ1|A0A0H3CDJ1_CAUVN	CCNA_03603	9	10	11000000	0.00517			sp|B8GVY5|UBIE_CAUVN	ubiE	9	11	22000000	0.0145
	tr|A0A0H3C4C1|A0A0H3C4C1_CAUVN	CCNA_00669	9	10	9700000	0.00722			tr|A0A0H3CCV1|A0A0H3CCV1_CAUVN	tolB	10	10	22000000	0.0125			tr|A0A0H3C3B1|A0A0H3C3B1_CAUVN	CCNA_00323	9	10	67000000	0.0301			tr|A0A0H3CCQ9|A0A0H3CCQ9_CAUVN	CCNA_03642	9	11	19000000	0.0128
	tr|A0A0H3CAA4|A0A0H3CAA4_CAUVN	murE	9	10	23000000	0.0171			tr|A0A0H3C6V6|A0A0H3C6V6_CAUVN	CCNA_00439	10	10	40000000	0.0221			sp|B8H5Y7|DNLJ_CAUVN	ligA	9	10	17000000	0.00742			tr|A0A0H3C554|A0A0H3C554_CAUVN	astB	9	10	61000000	0.0406
	tr|A0A0H3C3F1|A0A0H3C3F1_CAUVN	phnC	9	10	44000000	0.033			tr|A0A0H3C8A7|A0A0H3C8A7_CAUVN	CCNA_01535	10	10	97000000	0.0537			tr|A0A0H3CCL8|A0A0H3CCL8_CAUVN	ubiB	9	10	31000000	0.0142			tr|A0A0H3C7C5|A0A0H3C7C5_CAUVN	CCNA_00601	9	10	20000000	0.0131
	tr|A0A0H3C629|A0A0H3C629_CAUVN	CCNA_00545	9	10	33000000	0.0246			tr|A0A0H3C960|A0A0H3C960_CAUVN	iolA	10	10	19000000	0.0108			tr|A0A0H3C5M8|A0A0H3C5M8_CAUVN	divJ	9	10	20000000	0.00916			tr|A0A0H3C461|A0A0H3C461_CAUVN	amn	9	10	12000000	0.0077
	tr|A0A0H3C5G5|A0A0H3C5G5_CAUVN	CCNA_00749	9	10	31000000	0.0231			sp|B8H2R9|HUTU_CAUVN	hutU	10	10	27000000	0.0152			tr|A0A0H3C9U3|A0A0H3C9U3_CAUVN	prmA	9	10	28000000	0.0125			tr|A0A0H3C4H9|A0A0H3C4H9_CAUVN	CCNA_00106	9	10	28000000	0.0189
	tr|A0A0H3CEG5|A0A0H3CEG5_CAUVN	CCNA_03827	9	10	12000000	0.00895			tr|A0A0H3C7R1|A0A0H3C7R1_CAUVN	CCNA_00763	10	10	46000000	0.0258			tr|A0A0H3C745|A0A0H3C745_CAUVN	CCNA_01367	9	10	16000000	0.0074			tr|A0A0H3C7D7|A0A0H3C7D7_CAUVN	CCNA_01777	9	10	14000000	0.00927
	tr|A0A0H3C9U3|A0A0H3C9U3_CAUVN	prmA	9	10	16000000	0.0121			tr|A0A0H3C5G5|A0A0H3C5G5_CAUVN	CCNA_00749	10	10	61000000	0.0337			tr|A0A0H3C913|A0A0H3C913_CAUVN	CCNA_01769	9	10	28000000	0.0127			tr|A0A0H3C8I4|A0A0H3C8I4_CAUVN	popA	9	10	15000000	0.0103
	tr|A0A0H3C8I4|A0A0H3C8I4_CAUVN	popA	9	10	17000000	0.0126			sp|B8GY66|LEUC_CAUVN	leuC	10	10	42000000	0.0233			tr|A0A0H3C3N8|A0A0H3C3N8_CAUVN	trpS	9	10	19000000	0.00866			tr|A0A0H3CAR1|A0A0H3CAR1_CAUVN	pyrB	9	10	22000000	0.015
	tr|A0A0H3CCZ1|A0A0H3CCZ1_CAUVN	CCNA_03732	9	10	22000000	0.0167			tr|A0A0H3C895|A0A0H3C895_CAUVN	CCNA_00970	10	10	24000000	0.0131			tr|A0A0H3CAN8|A0A0H3CAN8_CAUVN	dgcB	9	10	20000000	0.00896			sp|A0A0H3C9Q9|DIPM_CAUVN	dipM	9	10	17000000	0.0114
	tr|A0A0H3CC96|A0A0H3CC96_CAUVN	tacA	9	10	9200000	0.00687			tr|A0A0H3CBU7|A0A0H3CBU7_CAUVN	CCNA_03228	10	10	28000000	0.0153			tr|A0A0H3C8I0|A0A0H3C8I0_CAUVN	CCNA_01603	9	10	52000000	0.0234			tr|A0A0H3C7S1|A0A0H3C7S1_CAUVN	CCNA_01575	9	10	16000000	0.0108
	tr|A0A0H3C811|A0A0H3C811_CAUVN	ompW	9	10	80000000	0.0597			tr|A0A0H3C745|A0A0H3C745_CAUVN	CCNA_01367	10	10	36000000	0.0199			tr|A0A0H3C6B6|A0A0H3C6B6_CAUVN	cydA	9	10	49000000	0.0222			tr|A0A0H3C799|A0A0H3C799_CAUVN	CCNA_01164	9	10	19000000	0.0126
	tr|A0A0H3C7B3|A0A0H3C7B3_CAUVN	CCNA_01103	9	10	31000000	0.0233			tr|A0A0H3C8L8|A0A0H3C8L8_CAUVN	CCNA_01090	10	10	38000000	0.0214			tr|A0A0H3C992|A0A0H3C992_CAUVN	CCNA_01991	9	9	15000000	0.00684			sp|B8GXW2|ILVC_CAUVN	ilvC	9	10	14000000	0.00957
	tr|A0A0H3CB04|A0A0H3CB04_CAUVN	purC	9	10	22000000	0.0166			tr|A0A0H3C731|A0A0H3C731_CAUVN	rsaFa	10	10	55000000	0.0307			tr|A0A0H3C7A1|A0A0H3C7A1_CAUVN	CCNA_01083	9	9	24000000	0.0106			tr|A0A0H3C4Y5|A0A0H3C4Y5_CAUVN	dapD	9	10	22000000	0.015
	tr|A0A0H3CAN8|A0A0H3CAN8_CAUVN	dgcB	9	10	19000000	0.014			tr|A0A0H3C733|A0A0H3C733_CAUVN	CCNA_00995	10	10	25000000	0.0139			sp|B8GYM1|EX7L_CAUVN	xseA	9	9	14000000	0.00645			tr|A0A0H3C7F9|A0A0H3C7F9_CAUVN	CCNA_01479	9	10	9700000	0.00646
	tr|A0A0H3CAN6|A0A0H3CAN6_CAUVN	CCNA_02446	9	10	12000000	0.00917			sp|A0A0H3C9Q9|DIPM_CAUVN	dipM	10	10	23000000	0.0126			tr|A0A0H3C924|A0A0H3C924_CAUVN	purM	9	9	30000000	0.0134			sp|B8H5B6|Y3496_CAUVN	CCNA_03496	9	9	12000000	0.00823
	tr|A0A0H3J1H3|A0A0H3J1H3_CAUVN	CCNA_03922	9	10	23000000	0.0174			tr|A0A0H3CD82|A0A0H3CD82_CAUVN	CCNA_03421	10	10	28000000	0.0158			tr|A0A0H3C898|A0A0H3C898_CAUVN	CCNA_01519	9	9	54000000	0.0243			tr|A0A0H3C3S0|A0A0H3C3S0_CAUVN	CCNA_00451	9	9	7700000	0.00511
	tr|A0A0H3CBZ6|A0A0H3CBZ6_CAUVN	phyR	9	9	12000000	0.0087			tr|A0A0H3C7H6|A0A0H3C7H6_CAUVN	hflX	10	10	17000000	0.0092			sp|B8H454|RUVB_CAUVN	ruvB	9	9	20000000	0.00919			tr|A0A0H3C6X3|A0A0H3C6X3_CAUVN	CCNA_01261	9	9	23000000	0.0152
	tr|A0A0H3CAX2|A0A0H3CAX2_CAUVN	CCNA_02587	9	9	12000000	0.00912			tr|A0A0H3C940|A0A0H3C940_CAUVN	zwf	10	10	24000000	0.0132			tr|A0A0H3C9D4|A0A0H3C9D4_CAUVN	CCNA_01444	9	9	28000000	0.0127			tr|A0A0H3C9J6|A0A0H3C9J6_CAUVN	trpE	9	9	16000000	0.0106
	tr|A0A0H3C4N4|A0A0H3C4N4_CAUVN	CCNA_00188	9	9	19000000	0.0141			tr|A0A0H3CAN6|A0A0H3CAN6_CAUVN	CCNA_02446	10	10	42000000	0.0233			tr|A0A0H3CCV1|A0A0H3CCV1_CAUVN	tolB	9	9	17000000	0.00773			tr|A0A0H3CAX2|A0A0H3CAX2_CAUVN	CCNA_02587	9	9	11000000	0.00727
	tr|A0A0H3C9Z0|A0A0H3C9Z0_CAUVN	CCNA_02779	9	9	30000000	0.0224			tr|A0A0H3C5U7|A0A0H3C5U7_CAUVN	miaB	10	10	17000000	0.00973			tr|A0A0H3CBA5|A0A0H3CBA5_CAUVN	CCNA_02714	9	9	41000000	0.0182			tr|A0A0H3C8Q3|A0A0H3C8Q3_CAUVN	CCNA_01747	9	9	33000000	0.0223
	tr|A0A0H3CB93|A0A0H3CB93_CAUVN	CCNA_03299	9	9	17000000	0.0129			sp|B8GW33|MNMG_CAUVN	mnmG	10	10	23000000	0.0128			tr|A0A0H3C7M1|A0A0H3C7M1_CAUVN	CCNA_00708	9	9	12000000	0.00545			sp|B8H630|ERA_CAUVN	era	9	9	33000000	0.0219
	tr|A0A0H3C4U9|A0A0H3C4U9_CAUVN	CCNA_00261	9	9	19000000	0.0139			tr|A0A0H3C8J1|A0A0H3C8J1_CAUVN	rsaA	9	227	13000000000	7.42			tr|A0A0H3CAS2|A0A0H3CAS2_CAUVN	rnr	9	9	11000000	0.00478			tr|A0A0H3C3R5|A0A0H3C3R5_CAUVN	cheB	9	9	22000000	0.0145
	tr|A0A0H3C946|A0A0H3C946_CAUVN	CCNA_02458	9	9	6500000	0.00484			sp|B8GYG4|PSTB_CAUVN	pstB	9	14	38000000	0.021			tr|A0A0H3C996|A0A0H3C996_CAUVN	CCNA_01396	9	9	9000000	0.00406			sp|B8GYI7|OBG_CAUVN	cgtA	9	9	30000000	0.0203
	tr|A0A0H3C8V7|A0A0H3C8V7_CAUVN	CCNA_01196	9	9	13000000	0.00961			tr|A0A0H3CEW3|A0A0H3CEW3_CAUVN	CCNA_03422	9	12	160000000	0.0891			sp|B8GWT1|SYP_CAUVN	proS	9	9	8200000	0.0037			tr|A0A0H3CB04|A0A0H3CB04_CAUVN	purC	9	9	48000000	0.0323
	sp|B8GVY5|UBIE_CAUVN	ubiE	9	9	19000000	0.0145			tr|A0A0H3C992|A0A0H3C992_CAUVN	CCNA_01991	9	11	39000000	0.0216			tr|A0A0H3C9N9|A0A0H3C9N9_CAUVN	CCNA_02137	9	9	330000000	0.15			tr|A0A0H3CCQ2|A0A0H3CCQ2_CAUVN	CCNA_03263	9	9	11000000	0.00708
	tr|A0A0H3CCA9|A0A0H3CCA9_CAUVN	uvrB	9	9	8600000	0.0064			tr|A0A0H3CAV9|A0A0H3CAV9_CAUVN	CCNA_02526	9	11	10000000	0.00573			tr|A0A0H3CCD3|A0A0H3CCD3_CAUVN	CCNA_03097	9	9	38000000	0.0172			tr|A0A0H3C806|A0A0H3C806_CAUVN	ccoP	9	9	59000000	0.0397
	tr|A0A0H3C8K3|A0A0H3C8K3_CAUVN	CCNA_01691	9	9	17000000	0.013			sp|B8GZV1|KPRS_CAUVN	prs	9	11	29000000	0.0163			tr|A0A0H3C6W8|A0A0H3C6W8_CAUVN	nagA	9	9	17000000	0.00762			tr|A0A0H3C5G2|A0A0H3C5G2_CAUVN	CCNA_01065	9	9	26000000	0.017
	tr|A0A0H3C745|A0A0H3C745_CAUVN	CCNA_01367	9	9	12000000	0.00868			sp|B8GYT1|GLMU_CAUVN	glmU	9	11	78000000	0.0434			tr|A0A0H3CAY3|A0A0H3CAY3_CAUVN	nuoC	9	9	34000000	0.0154			tr|A0A0H3C3N8|A0A0H3C3N8_CAUVN	trpS	9	9	16000000	0.0105
	sp|B8GZB1|MURA_CAUVN	murA	9	9	16000000	0.0121			tr|A0A0H3C5G9|A0A0H3C5G9_CAUVN	CCNA_00466	9	11	71000000	0.0393			tr|A0A0H3CCK3|A0A0H3CCK3_CAUVN	CCNA_03177	9	9	15000000	0.00688			sp|B8GW41|DCUP_CAUVN	hemE	9	9	22000000	0.0148
	tr|A0A0H3C9Q7|A0A0H3C9Q7_CAUVN	cysC	9	9	11000000	0.00858			sp|B8GW20|SECB_CAUVN	secB	9	11	120000000	0.0685			tr|A0A0H3C5G2|A0A0H3C5G2_CAUVN	CCNA_01065	9	9	23000000	0.0104			tr|A0A0H3CCN1|A0A0H3CCN1_CAUVN	nth	9	9	15000000	0.00991
	tr|A0A0H3C4G4|A0A0H3C4G4_CAUVN	CCNA_00390	9	9	29000000	0.0215			tr|A0A0H3CBY3|A0A0H3CBY3_CAUVN	CCNA_02385	9	11	31000000	0.0173			tr|A0A0H3C933|A0A0H3C933_CAUVN	rplV	8	18	610000000	0.28			tr|A0A0H3CC45|A0A0H3CC45_CAUVN	CCNA_03646	9	9	13000000	0.00866
	tr|A0A0H3CAU7|A0A0H3CAU7_CAUVN	CCNA_02842	9	9	8500000	0.00633			tr|A0A0H3C6B6|A0A0H3C6B6_CAUVN	cydA	9	11	38000000	0.0209			tr|A0A0H3C5M1|A0A0H3C5M1_CAUVN	rplU	8	16	1000000000	0.46			tr|A0A0H3CCK3|A0A0H3CCK3_CAUVN	CCNA_03177	9	9	12000000	0.00779
	sp|B8H096|MURD_CAUVN	murD	9	9	12000000	0.00863			tr|A0A0H3C6G3|A0A0H3C6G3_CAUVN	CCNA_01087	9	10	97000000	0.0538			tr|A0A0H3C9F6|A0A0H3C9F6_CAUVN	secF	8	14	89000000	0.0401			tr|A0A0H3CAN8|A0A0H3CAN8_CAUVN	dgcB	9	9	7800000	0.00523
	tr|A0A0H3CC36|A0A0H3CC36_CAUVN	cpaC	9	9	12000000	0.00921			tr|A0A0H3C4N4|A0A0H3C4N4_CAUVN	CCNA_00188	9	10	39000000	0.0217			sp|B8GVN6|RS6_CAUVN	rpsF	8	14	470000000	0.21			tr|A0A0H3C597|A0A0H3C597_CAUVN	CCNA_00124	9	9	59000000	0.0391
	tr|A0A0H3CBT1|A0A0H3CBT1_CAUVN	argD	9	9	11000000	0.00857			tr|A0A0H3CE84|A0A0H3CE84_CAUVN	CCNA_03205	9	10	27000000	0.0153			tr|A0A0H3CG72|A0A0H3CG72_CAUVN	hisA	8	13	31000000	0.0141			tr|A0A0H3C7W2|A0A0H3C7W2_CAUVN	glyA	9	9	19000000	0.0129
	sp|B8H2F3|NADA_CAUVN	nadA	9	9	17000000	0.0129			tr|A0A0H3CAY8|A0A0H3CAY8_CAUVN	stpB	9	10	18000000	0.0102			tr|A0A0H3C6L6|A0A0H3C6L6_CAUVN	CCNA_00810	8	13	39000000	0.0174			sp|B8H5Y7|DNLJ_CAUVN	ligA	9	9	11000000	0.00766
	tr|A0A0H3C8R6|A0A0H3C8R6_CAUVN	pepA	9	9	15000000	0.0109			tr|A0A0H3CDX5|A0A0H3CDX5_CAUVN	CCNA_03649	9	10	22000000	0.0122			tr|A0A0H3C7X8|A0A0H3C7X8_CAUVN	rplM	8	12	810000000	0.36			sp|B8H4W0|SYR_CAUVN	argS	9	9	15000000	0.00998
	tr|A0A0H3C8H0|A0A0H3C8H0_CAUVN	CCNA_01593	9	9	6600000	0.00492			sp|B8H332|AROB_CAUVN	aroB	9	10	35000000	0.0197			tr|A0A0H3CDU1|A0A0H3CDU1_CAUVN	CCNA_03616	8	11	74000000	0.0333			tr|A0A0H3C7W8|A0A0H3C7W8_CAUVN	CCNA_01636	9	9	10000000	0.00667
	tr|A0A0H3C6U9|A0A0H3C6U9_CAUVN	CCNA_00424	9	9	19000000	0.0144			tr|A0A0H3C6Y7|A0A0H3C6Y7_CAUVN	CCNA_00483	9	10	24000000	0.0133			tr|A0A0H3C4U9|A0A0H3C4U9_CAUVN	CCNA_00261	8	11	30000000	0.0137			sp|B8GVN6|RS6_CAUVN	rpsF	8	14	500000000	0.34
	tr|A0A0H3C461|A0A0H3C461_CAUVN	amn	9	9	9000000	0.00671			tr|A0A0H3C9U3|A0A0H3C9U3_CAUVN	prmA	9	10	19000000	0.0105			sp|B8GVY5|UBIE_CAUVN	ubiE	8	10	26000000	0.0118			tr|A0A0H3C992|A0A0H3C992_CAUVN	CCNA_01991	8	10	6100000	0.00406
	tr|A0A0H3C8X0|A0A0H3C8X0_CAUVN	CCNA_01212	9	9	14000000	0.0104			tr|A0A0H3CEA3|A0A0H3CEA3_CAUVN	CCNA_03777	9	10	27000000	0.0148			sp|B8GYT1|GLMU_CAUVN	glmU	8	10	29000000	0.0132			tr|A0A0H3CBI6|A0A0H3CBI6_CAUVN	CCNA_03143	8	10	12000000	0.00768
	tr|A0A0H3C7F9|A0A0H3C7F9_CAUVN	CCNA_01479	9	9	9300000	0.00692			tr|A0A0H3C898|A0A0H3C898_CAUVN	CCNA_01519	9	10	57000000	0.0318			tr|A0A0H3C4A2|A0A0H3C4A2_CAUVN	CCNA_00021	8	10	14000000	0.00644			tr|A0A0H3C6G8|A0A0H3C6G8_CAUVN	CCNA_01412	8	10	15000000	0.0102
	tr|A0A0H3C369|A0A0H3C369_CAUVN	CCNA_00264	9	9	33000000	0.0248			tr|A0A0H3CCY8|A0A0H3CCY8_CAUVN	nusG	9	10	89000000	0.0496			tr|A0A0H3C728|A0A0H3C728_CAUVN	CCNA_01352	8	10	34000000	0.0154			sp|B8GW82|LIPA_CAUVN	lipA	8	10	21000000	0.0139
	tr|A0A0H3C5U7|A0A0H3C5U7_CAUVN	miaB	9	9	11000000	0.00848			tr|A0A0H3CA03|A0A0H3CA03_CAUVN	CCNA_01678	9	10	30000000	0.0168			tr|A0A0H3C8J0|A0A0H3C8J0_CAUVN	CCNA_01615	8	10	25000000	0.0113			tr|A0A0H3C726|A0A0H3C726_CAUVN	gmd	8	9	22000000	0.0146
	tr|A0A0H3C5M1|A0A0H3C5M1_CAUVN	rplU	8	14	680000000	0.51			tr|A0A0H3CC24|A0A0H3CC24_CAUVN	CCNA_03331	9	10	17000000	0.00958			tr|A0A0H3C4H9|A0A0H3C4H9_CAUVN	CCNA_00106	8	10	28000000	0.0128			tr|A0A0H3C617|A0A0H3C617_CAUVN	flbD	8	9	18000000	0.0119
	tr|A0A0H3C992|A0A0H3C992_CAUVN	CCNA_01991	8	12	14000000	0.0101			tr|A0A0H3CC36|A0A0H3CC36_CAUVN	cpaC	9	10	37000000	0.0205			tr|A0A0H3C836|A0A0H3C836_CAUVN	CCNA_01728	8	10	66000000	0.0296			tr|A0A0H3CAU7|A0A0H3CAU7_CAUVN	CCNA_02842	8	9	11000000	0.00709
	sp|B8GVN6|RS6_CAUVN	rpsF	8	12	340000000	0.25			tr|A0A0H3C8R6|A0A0H3C8R6_CAUVN	pepA	9	10	39000000	0.0216			tr|A0A0H3C912|A0A0H3C912_CAUVN	tonB1	8	10	83000000	0.0375			tr|A0A0H3C919|A0A0H3C919_CAUVN	CCNA_01899	8	9	10000000	0.00688
	tr|A0A0H3C5E3|A0A0H3C5E3_CAUVN	hlyD	8	10	15000000	0.0112			sp|B8H0A2|RSMH_CAUVN	rsmH	9	10	27000000	0.0148			tr|A0A0H3CA07|A0A0H3CA07_CAUVN	CCNA_02530	8	9	8600000	0.00388			sp|B8GYT1|GLMU_CAUVN	glmU	8	9	18000000	0.0119
	tr|A0A0H3C4H9|A0A0H3C4H9_CAUVN	CCNA_00106	8	10	21000000	0.0158			tr|A0A0H3C7D9|A0A0H3C7D9_CAUVN	CCNA_01210	9	10	32000000	0.0179			tr|A0A0H3CB64|A0A0H3CB64_CAUVN	CCNA_03003	8	9	14000000	0.00614			sp|B8H5I3|ATPD_CAUVN	atpH	8	9	46000000	0.0309
	tr|A0A0H3C898|A0A0H3C898_CAUVN	CCNA_01519	8	10	37000000	0.0273			tr|A0A0H3C6E2|A0A0H3C6E2_CAUVN	dnaX	9	10	23000000	0.013			tr|A0A0H3C8U8|A0A0H3C8U8_CAUVN	CCNA_02051	8	9	25000000	0.0113			tr|A0A0H3C8U0|A0A0H3C8U0_CAUVN	purF	8	9	13000000	0.00887
	tr|A0A0H3C646|A0A0H3C646_CAUVN	CCNA_00720	8	10	8000000	0.00596			tr|A0A0H3C369|A0A0H3C369_CAUVN	CCNA_00264	9	10	38000000	0.0211			tr|A0A0H3CCQ2|A0A0H3CCQ2_CAUVN	CCNA_03263	8	9	9100000	0.00408			tr|A0A0H3CAD0|A0A0H3CAD0_CAUVN	CCNA_02401	8	9	12000000	0.00819
	sp|B8GW20|SECB_CAUVN	secB	8	10	51000000	0.0382			sp|B8GXF0|Y059_CAUVN	CCNA_00059	9	10	30000000	0.0168			tr|A0A0H3CBY5|A0A0H3CBY5_CAUVN	CCNA_03279	8	9	18000000	0.00794			tr|A0A0H3CBT1|A0A0H3CBT1_CAUVN	argD	8	9	16000000	0.0109
	tr|A0A0H3C7Q7|A0A0H3C7Q7_CAUVN	CCNA_01556	8	10	16000000	0.0118			tr|A0A0H3C808|A0A0H3C808_CAUVN	nuoE	9	10	39000000	0.0216			tr|A0A0H3CB04|A0A0H3CB04_CAUVN	purC	8	9	33000000	0.015			tr|A0A0H3CA51|A0A0H3CA51_CAUVN	CCNA_02846	8	9	13000000	0.00893
	tr|A0A0H3C6C7|A0A0H3C6C7_CAUVN	msrA	8	10	24000000	0.0182			tr|A0A0H3CDA9|A0A0H3CDA9_CAUVN	CCNA_03521	9	9	41000000	0.0226			tr|A0A0H3C4Y5|A0A0H3C4Y5_CAUVN	dapD	8	9	26000000	0.0117			tr|A0A0H3CA03|A0A0H3CA03_CAUVN	CCNA_01678	8	9	14000000	0.00957
	tr|A0A0H3CC26|A0A0H3CC26_CAUVN	CCNA_03030	8	10	51000000	0.0384			tr|A0A0H3CDF3|A0A0H3CDF3_CAUVN	CCNA_03568	9	9	73000000	0.0407			tr|A0A0H3CDZ1|A0A0H3CDZ1_CAUVN	CCNA_03112	8	9	19000000	0.00848			tr|A0A0H3C9C3|A0A0H3C9C3_CAUVN	CCNA_02244	8	9	23000000	0.0153
	tr|A0A0H3CD82|A0A0H3CD82_CAUVN	CCNA_03421	8	10	21000000	0.0154			sp|B8GYF5|ARGB_CAUVN	argB	9	9	22000000	0.0125			tr|A0A0H3C597|A0A0H3C597_CAUVN	CCNA_00124	8	9	120000000	0.0539			tr|A0A0H3C6U5|A0A0H3C6U5_CAUVN	mnmA	8	8	15000000	0.00986
	tr|A0A0H3C554|A0A0H3C554_CAUVN	astB	8	9	66000000	0.0492			tr|A0A0H3CF54|A0A0H3CF54_CAUVN	coxB	9	9	110000000	0.0631			tr|A0A0H3CB17|A0A0H3CB17_CAUVN	CCNA_02071	8	9	45000000	0.0201			tr|A0A0H3C8J9|A0A0H3C8J9_CAUVN	CCNA_01069	8	8	12000000	0.00781
	tr|A0A0H3C8Y4|A0A0H3C8Y4_CAUVN	CCNA_01759	8	9	24000000	0.0178			sp|B8H2N7|ACCA_CAUVN	accA	9	9	47000000	0.0261			tr|A0A0H3C9V2|A0A0H3C9V2_CAUVN	CCNA_02127	8	9	20000000	0.00915			tr|A0A0H3C728|A0A0H3C728_CAUVN	CCNA_01352	8	8	11000000	0.00741
	tr|A0A0H3C8J0|A0A0H3C8J0_CAUVN	CCNA_01615	8	9	14000000	0.0101			tr|A0A0H3CG33|A0A0H3CG33_CAUVN	CCNA_03810	9	9	27000000	0.0148			sp|B8H4V4|GCSPA_CAUVN	gcvPA	8	9	34000000	0.0152			sp|B8H6D3|TAL_CAUVN	tal	8	8	22000000	0.0148
	tr|A0A0H3C728|A0A0H3C728_CAUVN	CCNA_01352	8	9	29000000	0.0218			tr|A0A0H3CDJ7|A0A0H3CDJ7_CAUVN	CCNA_03610	9	9	29000000	0.0159			tr|A0A0H3C811|A0A0H3C811_CAUVN	ompW	8	9	100000000	0.0451			tr|A0A0H3C9D7|A0A0H3C9D7_CAUVN	glnA	8	8	19000000	0.0126
	tr|A0A0H3C7P1|A0A0H3C7P1_CAUVN	CCNA_01252	8	9	5800000	0.00432			tr|A0A0H3C8K3|A0A0H3C8K3_CAUVN	CCNA_01691	9	9	36000000	0.0199			sp|B8H610|MREC_CAUVN	mreC	8	9	32000000	0.0143			tr|A0A0H3CCZ1|A0A0H3CCZ1_CAUVN	CCNA_03732	8	8	13000000	0.00898
	tr|A0A0H3CF54|A0A0H3CF54_CAUVN	coxB	8	9	46000000	0.0344			tr|A0A0H3C705|A0A0H3C705_CAUVN	CCNA_01042	9	9	23000000	0.0129			tr|A0A0H3C7Q7|A0A0H3C7Q7_CAUVN	CCNA_01556	8	9	24000000	0.0107			tr|A0A0H3C6R1|A0A0H3C6R1_CAUVN	CCNA_00886	8	8	20000000	0.0132
	tr|A0A0H3C9K8|A0A0H3C9K8_CAUVN	murF	8	9	14000000	0.0108			tr|A0A0H3C701|A0A0H3C701_CAUVN	CCNA_01584	9	9	15000000	0.00852			tr|A0A0H3CB93|A0A0H3CB93_CAUVN	CCNA_03299	8	8	15000000	0.00687			tr|A0A0H3CDJ1|A0A0H3CDJ1_CAUVN	CCNA_03603	8	8	5800000	0.0039
	tr|A0A0H3C735|A0A0H3C735_CAUVN	iolD	8	9	29000000	0.0216			tr|A0A0H3C5F2|A0A0H3C5F2_CAUVN	CCNA_00733	9	9	78000000	0.0433			sp|A0A0H3C3S1|FZLC_CAUVN	fzlC	8	8	14000000	0.0062			tr|A0A0H3CAC8|A0A0H3CAC8_CAUVN	CCNA_01806	8	8	8600000	0.00576
	tr|A0A0H3CB80|A0A0H3CB80_CAUVN	CCNA_03029	8	9	11000000	0.00841			tr|A0A0H3C7E3|A0A0H3C7E3_CAUVN	ppk1	9	9	14000000	0.00782			tr|A0A0H3CCK7|A0A0H3CCK7_CAUVN	CCNA_03806	8	8	33000000	0.0147			tr|A0A0H3CA58|A0A0H3CA58_CAUVN	purL	8	8	13000000	0.00848
	tr|A0A0H3CCD3|A0A0H3CCD3_CAUVN	CCNA_03097	8	9	29000000	0.0214			tr|A0A0H3IZA3|A0A0H3IZA3_CAUVN	CCNA_03998	9	9	16000000	0.00898			tr|A0A0H3C6M7|A0A0H3C6M7_CAUVN	CCNA_01463	8	8	44000000	0.0196			tr|A0A0H3CBT5|A0A0H3CBT5_CAUVN	CCNA_02332	8	8	15000000	0.0101
	sp|B8GW41|DCUP_CAUVN	hemE	8	9	18000000	0.0136			tr|A0A0H3C6L6|A0A0H3C6L6_CAUVN	CCNA_00810	9	9	37000000	0.0205			tr|A0A0H3C5V3|A0A0H3C5V3_CAUVN	prfA	8	8	130000000	0.0565			tr|A0A0H3C8Z1|A0A0H3C8Z1_CAUVN	CCNA_01243	8	8	5900000	0.00393
	tr|A0A0H3C6G3|A0A0H3C6G3_CAUVN	CCNA_01087	8	9	22000000	0.0168			tr|A0A0H3CAY3|A0A0H3CAY3_CAUVN	nuoC	9	9	54000000	0.0298			tr|A0A0H3C3D8|A0A0H3C3D8_CAUVN	CCNA_00356	8	8	33000000	0.0147			tr|A0A0H3C7D9|A0A0H3C7D9_CAUVN	CCNA_01210	8	8	8600000	0.00575
	tr|A0A0H3C5A7|A0A0H3C5A7_CAUVN	rsmI	8	9	14000000	0.0107			tr|A0A0H3C7C8|A0A0H3C7C8_CAUVN	CCNA_01446	9	9	26000000	0.0147			tr|A0A0H3CF54|A0A0H3CF54_CAUVN	coxB	8	8	67000000	0.0303			sp|B8GW34|MNME_CAUVN	mnmE	8	8	5600000	0.00372
	tr|A0A0H3C769|A0A0H3C769_CAUVN	prfC	8	9	8200000	0.00609			tr|A0A0H3C6A9|A0A0H3C6A9_CAUVN	CCNA_00656	9	9	19000000	0.0103			tr|A0A0H3C8Y7|A0A0H3C8Y7_CAUVN	CCNA_01855	8	8	21000000	0.00923			tr|A0A0H3CCD3|A0A0H3CCD3_CAUVN	CCNA_03097	8	8	23000000	0.0151
	tr|A0A0H3C6N3|A0A0H3C6N3_CAUVN	ccoO	8	9	70000000	0.0526			tr|A0A0H3C8H7|A0A0H3C8H7_CAUVN	CCNA_02213	9	9	41000000	0.0229			tr|A0A0H3C7Z9|A0A0H3C7Z9_CAUVN	fzeA	8	8	19000000	0.00875			tr|A0A0H3C8A6|A0A0H3C8A6_CAUVN	cobQ	8	8	33000000	0.0223
	tr|A0A0H3C6E2|A0A0H3C6E2_CAUVN	dnaX	8	9	16000000	0.0118			tr|A0A0H3C8A6|A0A0H3C8A6_CAUVN	cobQ	9	9	50000000	0.0277			tr|A0A0H3C6P0|A0A0H3C6P0_CAUVN	fixI	8	8	17000000	0.00776			tr|A0A0H3C659|A0A0H3C659_CAUVN	CCNA_00740	8	8	27000000	0.018
	tr|A0A0H3CCL4|A0A0H3CCL4_CAUVN	murI	8	8	14000000	0.0105			sp|B8GVY5|UBIE_CAUVN	ubiE	9	9	26000000	0.0145			tr|A0A0H3C8C4|A0A0H3C8C4_CAUVN	CCNA_01854	8	8	27000000	0.0122			tr|A0A0H3C5A7|A0A0H3C5A7_CAUVN	rsmI	8	8	15000000	0.00972
	tr|A0A0H3C8B4|A0A0H3C8B4_CAUVN	sppA	8	8	16000000	0.012			tr|A0A0H3CFS6|A0A0H3CFS6_CAUVN	CCNA_03735	9	9	16000000	0.00913			tr|A0A0H3C8A6|A0A0H3C8A6_CAUVN	cobQ	8	8	40000000	0.0181			tr|A0A0H3C5U7|A0A0H3C5U7_CAUVN	miaB	8	8	8100000	0.00541
	tr|A0A0H3CBF6|A0A0H3CBF6_CAUVN	cobQ	8	8	18000000	0.0135			sp|B8H307|SYFA_CAUVN	pheS	9	9	36000000	0.0203			tr|A0A0H3C7I8|A0A0H3C7I8_CAUVN	acrB3	8	8	11000000	0.00499			tr|A0A0H3C8I0|A0A0H3C8I0_CAUVN	CCNA_01603	8	8	30000000	0.0197
	tr|A0A0H3C8J9|A0A0H3C8J9_CAUVN	CCNA_01069	8	8	12000000	0.00913			tr|A0A0H3CAE2|A0A0H3CAE2_CAUVN	CCNA_02325	9	9	36000000	0.0203			tr|A0A0H3CC24|A0A0H3CC24_CAUVN	CCNA_03331	8	8	16000000	0.00729			tr|A0A0H3CBL1|A0A0H3CBL1_CAUVN	CCNA_02252	8	8	15000000	0.0102
	sp|B8GW06|HSLU_CAUVN	hslU	8	8	17000000	0.0123			tr|A0A0H3C8X0|A0A0H3C8X0_CAUVN	CCNA_01212	9	9	22000000	0.0122			tr|A0A0H3CA75|A0A0H3CA75_CAUVN	CCNA_02251	8	8	87000000	0.0389			tr|A0A0H3C7U2|A0A0H3C7U2_CAUVN	fixL	8	8	11000000	0.00731
	tr|A0A0H3CBK6|A0A0H3CBK6_CAUVN	CCNA_03159	8	8	17000000	0.0126			tr|A0A0H3C985|A0A0H3C985_CAUVN	CCNA_01983	9	9	49000000	0.027			tr|A0A0H3C5Y5|A0A0H3C5Y5_CAUVN	gmd	8	8	14000000	0.00624			tr|A0A0H3CCY8|A0A0H3CCY8_CAUVN	nusG	8	8	17000000	0.011
	tr|A0A0H3C6P0|A0A0H3C6P0_CAUVN	fixI	8	8	7300000	0.00543			sp|B8H4F7|RS11_CAUVN	rpsK	8	15	470000000	0.26			tr|A0A0H3CDS2|A0A0H3CDS2_CAUVN	cpaF	8	8	14000000	0.00646			tr|A0A0H3C8R6|A0A0H3C8R6_CAUVN	pepA	8	8	16000000	0.0108
	tr|A0A0H3C651|A0A0H3C651_CAUVN	CCNA_01277	8	8	5500000	0.00409			sp|B8GVN6|RS6_CAUVN	rpsF	8	11	540000000	0.3			tr|A0A0H3CAK9|A0A0H3CAK9_CAUVN	cpaE	8	8	17000000	0.00763			sp|B8H086|MURC_CAUVN	murC	8	8	12000000	0.00817
	sp|B8GWT1|SYP_CAUVN	proS	8	8	5100000	0.00378			sp|B8H4E3|RS17_CAUVN	rpsQ	8	11	170000000	0.0971			tr|A0A0H3C7W8|A0A0H3C7W8_CAUVN	CCNA_01636	8	8	18000000	0.00815			tr|A0A0H3C8K1|A0A0H3C8K1_CAUVN	CCNA_01629	8	8	74000000	0.0495
	tr|A0A0H3CAY3|A0A0H3CAY3_CAUVN	nuoC	8	8	25000000	0.0183			tr|A0A0H3CCJ0|A0A0H3CCJ0_CAUVN	CCNA_02601	8	10	33000000	0.0182			tr|A0A0H3C799|A0A0H3C799_CAUVN	CCNA_01164	8	8	37000000	0.0165			tr|A0A0H3CA67|A0A0H3CA67_CAUVN	CCNA_02335	8	8	4800000	0.0032
	tr|A0A0H3C9N9|A0A0H3C9N9_CAUVN	CCNA_02137	8	8	7000000	0.00521			sp|B8H5I3|ATPD_CAUVN	atpH	8	10	83000000	0.046			tr|A0A0H3CBE0|A0A0H3CBE0_CAUVN	CCNA_02180	8	8	180000000	0.0818			tr|A0A0H3CEZ7|A0A0H3CEZ7_CAUVN	CCNA_03455	8	8	30000000	0.0198
	tr|A0A0H3CCY8|A0A0H3CCY8_CAUVN	nusG	8	8	27000000	0.0198			tr|A0A0H3C5E8|A0A0H3C5E8_CAUVN	CCNA_00726	8	10	32000000	0.0177			sp|B8H2F3|NADA_CAUVN	nadA	8	8	21000000	0.00941			sp|B8GW33|MNMG_CAUVN	mnmG	8	8	8300000	0.00556
	tr|A0A0H3C8Z1|A0A0H3C8Z1_CAUVN	CCNA_01243	8	8	4700000	0.00348			tr|A0A0H3CDU1|A0A0H3CDU1_CAUVN	CCNA_03616	8	10	31000000	0.0175			sp|B8GW41|DCUP_CAUVN	hemE	8	8	27000000	0.0122			tr|A0A0H3CBR5|A0A0H3CBR5_CAUVN	CCNA_02304	8	8	10000000	0.00688
	tr|A0A0H3C7H6|A0A0H3C7H6_CAUVN	hflX	8	8	7900000	0.00589			tr|A0A0H3C4H1|A0A0H3C4H1_CAUVN	CCNA_00095	8	10	28000000	0.0154			tr|A0A0H3C7B3|A0A0H3C7B3_CAUVN	CCNA_01103	8	8	35000000	0.0159			tr|A0A0H3C933|A0A0H3C933_CAUVN	rplV	7	31	900000000	0.6
	tr|A0A0H3C8K1|A0A0H3C8K1_CAUVN	CCNA_01629	8	8	39000000	0.0294			tr|A0A0H3C710|A0A0H3C710_CAUVN	secY	8	9	37000000	0.0209			sp|B8GVT2|MDH_CAUVN	mdh	8	8	17000000	0.00784			tr|A0A0H3CC28|A0A0H3CC28_CAUVN	pal	7	16	340000000	0.23
	tr|A0A0H3C8K5|A0A0H3C8K5_CAUVN	CCNA_02243	8	8	9700000	0.00725			tr|A0A0H3CBF3|A0A0H3CBF3_CAUVN	metN	8	9	41000000	0.023			tr|A0A0H3C8A0|A0A0H3C8A0_CAUVN	flbA	8	8	43000000	0.0194			sp|B8H4D3|RS10_CAUVN	rpsJ	7	13	580000000	0.39
	tr|A0A0H3C8I0|A0A0H3C8I0_CAUVN	CCNA_01603	8	8	38000000	0.0281			tr|A0A0H3C504|A0A0H3C504_CAUVN	CCNA_00307	8	9	14000000	0.00794			tr|A0A0H3C5U8|A0A0H3C5U8_CAUVN	ispG	8	8	15000000	0.0068			sp|B8H0R5|RL28_CAUVN	rpmB	7	11	180000000	0.12
	tr|A0A0H3C710|A0A0H3C710_CAUVN	secY	8	8	18000000	0.0134			sp|B8H096|MURD_CAUVN	murD	8	9	29000000	0.0164			tr|A0A0H3C764|A0A0H3C764_CAUVN	CCNA_01684	8	8	28000000	0.0126			tr|A0A0H3CB17|A0A0H3CB17_CAUVN	CCNA_02071	7	10	62000000	0.0411
	tr|A0A0H3CAS3|A0A0H3CAS3_CAUVN	CCNA_01961	8	8	19000000	0.0139			tr|A0A0H3C7B6|A0A0H3C7B6_CAUVN	mltG	8	9	29000000	0.016			tr|A0A0H3CE81|A0A0H3CE81_CAUVN	rfaE	8	8	21000000	0.00945			tr|A0A0H3C9F6|A0A0H3C9F6_CAUVN	secF	7	9	44000000	0.0297
	tr|A0A0H3CD08|A0A0H3CD08_CAUVN	CCNA_02752	8	8	4800000	0.00357			tr|A0A0H3CDY0|A0A0H3CDY0_CAUVN	CCNA_03098	8	9	29000000	0.016			tr|A0A0H3CBE4|A0A0H3CBE4_CAUVN	CCNA_02741	7	23	61000000	0.0276			tr|A0A0H3C5Y5|A0A0H3C5Y5_CAUVN	gmd	7	9	17000000	0.011
	tr|A0A0H3C764|A0A0H3C764_CAUVN	CCNA_01684	8	8	20000000	0.0152			tr|A0A0H3C8I0|A0A0H3C8I0_CAUVN	CCNA_01603	8	9	99000000	0.0552			tr|A0A0H3C927|A0A0H3C927_CAUVN	stpX	7	13	20000000	0.00885			tr|A0A0H3CEG5|A0A0H3CEG5_CAUVN	CCNA_03827	7	9	8500000	0.00565
	tr|A0A0H3C9Q1|A0A0H3C9Q1_CAUVN	CCNA_02161	8	8	9100000	0.00677			sp|B8H173|MUTL_CAUVN	mutL	8	9	13000000	0.00719			tr|A0A0H3CC28|A0A0H3CC28_CAUVN	pal	7	12	350000000	0.16			tr|A0A0H3C5Y7|A0A0H3C5Y7_CAUVN	CCNA_00929	7	9	58000000	0.0387
	tr|A0A0H3C7W2|A0A0H3C7W2_CAUVN	glyA	8	8	15000000	0.0114			tr|A0A0H3CC26|A0A0H3CC26_CAUVN	CCNA_03030	8	9	130000000	0.0701			tr|A0A0H3CAA4|A0A0H3CAA4_CAUVN	murE	7	11	30000000	0.0136			sp|B8H0P4|RL11_CAUVN	rplK	7	9	190000000	0.13
	sp|B8H307|SYFA_CAUVN	pheS	8	8	25000000	0.0183			tr|A0A0H3CA75|A0A0H3CA75_CAUVN	CCNA_02251	8	9	90000000	0.05			sp|B8H086|MURC_CAUVN	murC	7	10	17000000	0.00753			tr|A0A0H3C7B7|A0A0H3C7B7_CAUVN	CCNA_01108	7	9	19000000	0.0124
	tr|A0A0H3C356|A0A0H3C356_CAUVN	asd	8	8	12000000	0.00919			tr|A0A0H3CC55|A0A0H3CC55_CAUVN	CCNA_02457	8	9	39000000	0.0218			tr|A0A0H3CB87|A0A0H3CB87_CAUVN	cpaD	7	9	34000000	0.0151			tr|A0A0H3CB87|A0A0H3CB87_CAUVN	cpaD	7	9	33000000	0.0222
	tr|A0A0H3CBQ9|A0A0H3CBQ9_CAUVN	ftsE	8	8	12000000	0.00901			tr|A0A0H3C9C3|A0A0H3C9C3_CAUVN	CCNA_02244	8	9	33000000	0.0183			sp|B8H4D3|RS10_CAUVN	rpsJ	7	9	460000000	0.21			tr|A0A0H3C6M7|A0A0H3C6M7_CAUVN	CCNA_01463	7	8	49000000	0.0324
	tr|A0A0H3C933|A0A0H3C933_CAUVN	rplV	7	24	550000000	0.41			tr|A0A0H3CCL4|A0A0H3CCL4_CAUVN	murI	8	8	26000000	0.0146			sp|B8H0P4|RL11_CAUVN	rplK	7	9	270000000	0.12			tr|A0A0H3C898|A0A0H3C898_CAUVN	CCNA_01519	7	8	25000000	0.0167
	tr|A0A0H3CC28|A0A0H3CC28_CAUVN	pal	7	13	280000000	0.21			tr|A0A0H3C8J0|A0A0H3C8J0_CAUVN	CCNA_01615	8	8	21000000	0.0118			tr|A0A0H3CFJ6|A0A0H3CFJ6_CAUVN	trpB	7	8	21000000	0.00934			tr|A0A0H3C8Y4|A0A0H3C8Y4_CAUVN	CCNA_01759	7	8	8700000	0.00582
	sp|B8H5I3|ATPD_CAUVN	atpH	7	10	34000000	0.0252			tr|A0A0H3CA87|A0A0H3CA87_CAUVN	CCNA_02619	8	8	49000000	0.0271			tr|A0A0H3C858|A0A0H3C858_CAUVN	CCNA_01752	7	8	13000000	0.00583			tr|A0A0H3CBT9|A0A0H3CBT9_CAUVN	CCNA_02912	7	8	16000000	0.0106
	tr|A0A0H3CB17|A0A0H3CB17_CAUVN	CCNA_02071	7	10	39000000	0.0295			tr|A0A0H3CBK3|A0A0H3CBK3_CAUVN	CCNA_03431	8	8	24000000	0.0132			tr|A0A0H3C7P1|A0A0H3C7P1_CAUVN	CCNA_01252	7	8	11000000	0.00479			tr|A0A0H3CCG2|A0A0H3CCG2_CAUVN	CCNA_03171	7	8	5300000	0.00354
	sp|B8H0A2|RSMH_CAUVN	rsmH	7	9	17000000	0.0124			tr|A0A0H3CEI3|A0A0H3CEI3_CAUVN	fadJ	8	8	21000000	0.0117			sp|B8GY66|LEUC_CAUVN	leuC	7	8	18000000	0.00828			sp|B8GY66|LEUC_CAUVN	leuC	7	8	14000000	0.00909
	tr|A0A0H3CB64|A0A0H3CB64_CAUVN	CCNA_03003	7	8	10000000	0.0078			tr|A0A0H3C735|A0A0H3C735_CAUVN	iolD	8	8	17000000	0.00944			tr|A0A0H3CCG2|A0A0H3CCG2_CAUVN	CCNA_03171	7	8	10000000	0.00453			tr|A0A0H3C996|A0A0H3C996_CAUVN	CCNA_01396	7	8	5300000	0.00352
	tr|A0A0H3C8U8|A0A0H3C8U8_CAUVN	CCNA_02051	7	8	21000000	0.016			tr|A0A0H3C8A1|A0A0H3C8A1_CAUVN	ntrC	8	8	17000000	0.0093			tr|A0A0H3C6X4|A0A0H3C6X4_CAUVN	CCNA_01543	7	8	7500000	0.00337			tr|A0A0H3C8X7|A0A0H3C8X7_CAUVN	CCNA_01222	7	8	6600000	0.00439
	tr|A0A0H3CA07|A0A0H3CA07_CAUVN	CCNA_02530	7	8	7500000	0.00559			sp|B8GZB1|MURA_CAUVN	murA	8	8	22000000	0.0124			tr|A0A0H3CBL1|A0A0H3CBL1_CAUVN	CCNA_02252	7	8	18000000	0.00813			tr|A0A0H3C858|A0A0H3C858_CAUVN	CCNA_01752	7	8	5700000	0.0038
	tr|A0A0H3C9R0|A0A0H3C9R0_CAUVN	CCNA_02178	7	8	28000000	0.0207			tr|A0A0H3C9Q7|A0A0H3C9Q7_CAUVN	cysC	8	8	19000000	0.0109			tr|A0A0H3CD37|A0A0H3CD37_CAUVN	CCNA_02783	7	8	10000000	0.00472			tr|A0A0H3C5U8|A0A0H3C5U8_CAUVN	ispG	7	8	9900000	0.0066
	sp|B8GW30|PARB_CAUVN	parB	7	8	17000000	0.0124			tr|A0A0H3CBT9|A0A0H3CBT9_CAUVN	CCNA_02912	8	8	20000000	0.0111			tr|A0A0H3C7A0|A0A0H3C7A0_CAUVN	CCNA_01727	7	8	21000000	0.00966			tr|A0A0H3CA89|A0A0H3CA89_CAUVN	CCNA_02357	7	8	9300000	0.0062
	sp|B8GXW2|ILVC_CAUVN	ilvC	7	8	17000000	0.0128			tr|A0A0H3CBA5|A0A0H3CBA5_CAUVN	CCNA_02714	8	8	24000000	0.0136			tr|A0A0H3C4D8|A0A0H3C4D8_CAUVN	CCNA_00367	7	8	13000000	0.00595			tr|A0A0H3C764|A0A0H3C764_CAUVN	CCNA_01684	7	8	22000000	0.0144
	tr|A0A0H3C924|A0A0H3C924_CAUVN	purM	7	8	27000000	0.0202			tr|A0A0H3CDU5|A0A0H3CDU5_CAUVN	gltB	8	8	11000000	0.00598			tr|A0A0H3CBT9|A0A0H3CBT9_CAUVN	CCNA_02912	7	8	19000000	0.00855			tr|A0A0H3C5M8|A0A0H3C5M8_CAUVN	divJ	7	8	10000000	0.00673
	sp|B8GW34|MNME_CAUVN	mnmE	7	8	4400000	0.00331			tr|A0A0H3CCY2|A0A0H3CCY2_CAUVN	gltD	8	8	46000000	0.0254			tr|A0A0H3CBY3|A0A0H3CBY3_CAUVN	CCNA_02385	7	8	22000000	0.0101			tr|A0A0H3CDZ1|A0A0H3CDZ1_CAUVN	CCNA_03112	7	8	10000000	0.00667
	tr|A0A0H3C831|A0A0H3C831_CAUVN	hldD	7	8	31000000	0.0234			tr|A0A0H3C659|A0A0H3C659_CAUVN	CCNA_00740	8	8	28000000	0.0156			tr|A0A0H3CF85|A0A0H3CF85_CAUVN	proA	7	8	19000000	0.00874			tr|A0A0H3C5K3|A0A0H3C5K3_CAUVN	CCNA_01110	7	7	12000000	0.00826
	tr|A0A0H3C4A5|A0A0H3C4A5_CAUVN	CCNA_00658	7	8	56000000	0.0418			tr|A0A0H3CEK5|A0A0H3CEK5_CAUVN	CCNA_03316	8	8	13000000	0.0073			tr|A0A0H3CB80|A0A0H3CB80_CAUVN	CCNA_03029	7	8	12000000	0.00547			tr|A0A0H3C7S5|A0A0H3C7S5_CAUVN	rsaFb	7	7	17000000	0.0113
	tr|A0A0H3C7D7|A0A0H3C7D7_CAUVN	CCNA_01777	7	8	9100000	0.00678			tr|A0A0H3C856|A0A0H3C856_CAUVN	CCNA_02090	8	8	52000000	0.0289			tr|A0A0H3C7U2|A0A0H3C7U2_CAUVN	fixL	7	8	19000000	0.00839			tr|A0A0H3CA07|A0A0H3CA07_CAUVN	CCNA_02530	7	7	6500000	0.00434
	tr|A0A0H3CE75|A0A0H3CE75_CAUVN	CCNA_03838	7	8	11000000	0.0085			tr|A0A0H3CCK3|A0A0H3CCK3_CAUVN	CCNA_03177	8	8	16000000	0.00869			tr|A0A0H3C5S8|A0A0H3C5S8_CAUVN	CCNA_01172	7	8	23000000	0.0103			tr|A0A0H3C7A1|A0A0H3C7A1_CAUVN	CCNA_01083	7	7	9900000	0.00661
	tr|A0A0H3C9H3|A0A0H3C9H3_CAUVN	sufB	7	8	8500000	0.00636			tr|A0A0H3C764|A0A0H3C764_CAUVN	CCNA_01684	8	8	45000000	0.025			tr|A0A0H3C5A7|A0A0H3C5A7_CAUVN	rsmI	7	8	22000000	0.01			sp|B8H082|FTSQ_CAUVN	ftsQ	7	7	17000000	0.0112
	tr|A0A0H3C974|A0A0H3C974_CAUVN	CCNA_02182	7	8	8400000	0.00628			tr|A0A0H3CBK6|A0A0H3CBK6_CAUVN	CCNA_03159	8	8	32000000	0.0179			tr|A0A0H3C5K3|A0A0H3C5K3_CAUVN	CCNA_01110	7	7	19000000	0.00845			tr|A0A0H3C4D8|A0A0H3C4D8_CAUVN	CCNA_00367	7	7	8300000	0.00557
	tr|A0A0H3C9B8|A0A0H3C9B8_CAUVN	thiL	7	8	12000000	0.00878			tr|A0A0H3C836|A0A0H3C836_CAUVN	CCNA_01728	8	8	39000000	0.0216			sp|B8GYF5|ARGB_CAUVN	argB	7	7	10000000	0.00453			tr|A0A0H3C8V7|A0A0H3C8V7_CAUVN	CCNA_01196	7	7	11000000	0.0074
	tr|A0A0H3C700|A0A0H3C700_CAUVN	CCNA_00502	7	8	22000000	0.0164			tr|A0A0H3ID02|A0A0H3ID02_CAUVN	CCNA_03909	7	17	22000000	0.0121			tr|A0A0H3C461|A0A0H3C461_CAUVN	amn	7	7	12000000	0.00545			tr|A0A0H3C8E2|A0A0H3C8E2_CAUVN	ppc	7	7	2900000	0.00191
	tr|A0A0H3C5V2|A0A0H3C5V2_CAUVN	CCNA_00615	7	8	5100000	0.00378			sp|B8H4D6|RL23_CAUVN	rplW	7	17	430000000	0.24			sp|B8GX72|OPGH_CAUVN	opgH	7	7	20000000	0.00881			tr|A0A0H3C6N6|A0A0H3C6N6_CAUVN	atpF	7	7	10000000	0.00676
	tr|A0A0H3C6X4|A0A0H3C6X4_CAUVN	CCNA_01543	7	8	9500000	0.00708			sp|B8H4D3|RS10_CAUVN	rpsJ	7	15	660000000	0.37			tr|A0A0H3CCK4|A0A0H3CCK4_CAUVN	CCNA_03801	7	7	12000000	0.00548			tr|A0A0H3CAP0|A0A0H3CAP0_CAUVN	CCNA_02501	7	7	4700000	0.00311
	tr|A0A0H3C799|A0A0H3C799_CAUVN	CCNA_01164	7	8	14000000	0.0103			tr|A0A0H3C933|A0A0H3C933_CAUVN	rplV	7	13	420000000	0.23			tr|A0A0H3C831|A0A0H3C831_CAUVN	hldD	7	7	27000000	0.0122			tr|A0A0H3CFJ6|A0A0H3CFJ6_CAUVN	trpB	7	7	9500000	0.00631
	tr|A0A0H3C9V2|A0A0H3C9V2_CAUVN	CCNA_02127	7	8	9800000	0.00735			tr|A0A0H3C9K7|A0A0H3C9K7_CAUVN	CCNA_01509	7	10	36000000	0.02			tr|A0A0H3C7D7|A0A0H3C7D7_CAUVN	CCNA_01777	7	7	17000000	0.00765			tr|A0A0H3C6F3|A0A0H3C6F3_CAUVN	CCNA_01076	7	7	24000000	0.0161
	tr|A0A0H3CF90|A0A0H3CF90_CAUVN	CCNA_03548	7	8	4800000	0.00356			sp|B8H5B6|Y3496_CAUVN	CCNA_03496	7	9	45000000	0.0249			tr|A0A0H3CEG5|A0A0H3CEG5_CAUVN	CCNA_03827	7	7	13000000	0.00586			tr|A0A0H3C8J7|A0A0H3C8J7_CAUVN	CCNA_01686	7	7	7200000	0.00481
	tr|A0A0H3CBT9|A0A0H3CBT9_CAUVN	CCNA_02912	7	8	15000000	0.0113			sp|B8H358|CTRA_CAUVN	ctrA	7	9	130000000	0.0747			tr|A0A0H3C6G3|A0A0H3C6G3_CAUVN	CCNA_01087	7	7	24000000	0.0107			tr|A0A0H3C8J0|A0A0H3C8J0_CAUVN	CCNA_01615	7	7	12000000	0.00833
	tr|A0A0H3CA75|A0A0H3CA75_CAUVN	CCNA_02251	7	8	81000000	0.0603			tr|A0A0H3C539|A0A0H3C539_CAUVN	CCNA_00027	7	9	10000000	0.00584			tr|A0A0H3CBZ6|A0A0H3CBZ6_CAUVN	phyR	7	7	10000000	0.00461			tr|A0A0H3C6X4|A0A0H3C6X4_CAUVN	CCNA_01543	7	7	6500000	0.00431
	tr|A0A0H3C836|A0A0H3C836_CAUVN	CCNA_01728	7	8	41000000	0.0305			tr|A0A0H3C620|A0A0H3C620_CAUVN	hetN	7	9	14000000	0.0078			tr|A0A0H3CA03|A0A0H3CA03_CAUVN	CCNA_01678	7	7	15000000	0.00669			tr|A0A0H3C5V3|A0A0H3C5V3_CAUVN	prfA	7	7	50000000	0.0333
	tr|A0A0H3C5Y7|A0A0H3C5Y7_CAUVN	CCNA_00929	7	8	28000000	0.0208			tr|A0A0H3C4A5|A0A0H3C4A5_CAUVN	CCNA_00658	7	9	29000000	0.016			tr|A0A0H3C6C7|A0A0H3C6C7_CAUVN	msrA	7	7	20000000	0.00913			sp|B8H1E7|ENGB_CAUVN	engB	7	7	11000000	0.00754
	tr|A0A0H3CAC8|A0A0H3CAC8_CAUVN	CCNA_01806	7	8	6300000	0.00471			tr|A0A0H3C4D8|A0A0H3C4D8_CAUVN	CCNA_00367	7	9	15000000	0.00849			sp|B8H6D3|TAL_CAUVN	tal	7	7	41000000	0.0184			sp|B8H5U4|SYM_CAUVN	metG	7	7	7300000	0.00489
	tr|A0A0H3CA03|A0A0H3CA03_CAUVN	CCNA_01678	7	7	10000000	0.00751			tr|A0A0H3CBW5|A0A0H3CBW5_CAUVN	CCNA_03557	7	9	92000000	0.0513			tr|A0A0H3C7C5|A0A0H3C7C5_CAUVN	CCNA_00601	7	7	15000000	0.00671			tr|A0A0H3CF54|A0A0H3CF54_CAUVN	coxB	7	7	53000000	0.0354
	tr|A0A0H3C6U5|A0A0H3C6U5_CAUVN	mnmA	7	7	13000000	0.00952			tr|A0A0H3C8J9|A0A0H3C8J9_CAUVN	CCNA_01069	7	8	34000000	0.0187			tr|A0A0H3CAJ9|A0A0H3CAJ9_CAUVN	CCNA_02402	7	7	14000000	0.00615			tr|A0A0H3C946|A0A0H3C946_CAUVN	CCNA_02458	7	7	2500000	0.00168
	tr|A0A0H3C556|A0A0H3C556_CAUVN	phoH	7	7	13000000	0.0095			tr|A0A0H3CCZ1|A0A0H3CCZ1_CAUVN	CCNA_03732	7	8	62000000	0.0343			tr|A0A0H3C3R5|A0A0H3C3R5_CAUVN	cheB	7	7	26000000	0.0118			tr|A0A0H3CA70|A0A0H3CA70_CAUVN	mipZ	7	7	12000000	0.00784
	sp|B8H358|CTRA_CAUVN	ctrA	7	7	78000000	0.0583			tr|A0A0H3C5K3|A0A0H3C5K3_CAUVN	CCNA_01110	7	8	22000000	0.0125			sp|B8H358|CTRA_CAUVN	ctrA	7	7	170000000	0.0758			tr|A0A0H3CDR3|A0A0H3CDR3_CAUVN	CCNA_03681	7	7	23000000	0.0155
	tr|A0A0H3C858|A0A0H3C858_CAUVN	CCNA_01752	7	7	8000000	0.006			tr|A0A0H3C4U9|A0A0H3C4U9_CAUVN	CCNA_00261	7	8	22000000	0.0122			tr|A0A0H3C651|A0A0H3C651_CAUVN	CCNA_01277	7	7	12000000	0.00535			tr|A0A0H3C700|A0A0H3C700_CAUVN	CCNA_00502	7	7	27000000	0.018
	tr|A0A0H3CAD1|A0A0H3CAD1_CAUVN	CCNA_02942	7	7	15000000	0.0111			tr|A0A0H3C607|A0A0H3C607_CAUVN	CCNA_00506	7	8	150000000	0.0859			sp|B8GZB1|MURA_CAUVN	murA	7	7	16000000	0.00707			tr|A0A0H3C7M1|A0A0H3C7M1_CAUVN	CCNA_00708	7	7	10000000	0.00669
	tr|A0A0H3CA42|A0A0H3CA42_CAUVN	CCNA_02312	7	7	18000000	0.0131			tr|A0A0H3C6G0|A0A0H3C6G0_CAUVN	phoR	7	8	14000000	0.00772			tr|A0A0H3C9H3|A0A0H3C9H3_CAUVN	sufB	7	7	9700000	0.00438			tr|A0A0H3C9N9|A0A0H3C9N9_CAUVN	CCNA_02137	7	7	160000000	0.11
	tr|A0A0H3C8N1|A0A0H3C8N1_CAUVN	CCNA_01104	7	7	7700000	0.00574			tr|A0A0H3C9F6|A0A0H3C9F6_CAUVN	secF	7	8	51000000	0.0285			tr|A0A0H3CA70|A0A0H3CA70_CAUVN	mipZ	7	7	17000000	0.00772			tr|A0A0H3CFK2|A0A0H3CFK2_CAUVN	CCNA_03663	7	7	6700000	0.00447
	tr|A0A0H3C3S0|A0A0H3C3S0_CAUVN	CCNA_00451	7	7	5700000	0.00424			tr|A0A0H3CB04|A0A0H3CB04_CAUVN	purC	7	8	45000000	0.0248			tr|A0A0H3C5Y7|A0A0H3C5Y7_CAUVN	CCNA_00929	7	7	57000000	0.0257			tr|A0A0H3C7P6|A0A0H3C7P6_CAUVN	tipF	7	7	9900000	0.00658
	tr|A0A0H3CA70|A0A0H3CA70_CAUVN	mipZ	7	7	27000000	0.0203			tr|A0A0H3CFA7|A0A0H3CFA7_CAUVN	CCNA_03570	7	8	28000000	0.0157			tr|A0A0H3CCR9|A0A0H3CCR9_CAUVN	CCNA_03296	7	7	12000000	0.00526			tr|A0A0H3CAY3|A0A0H3CAY3_CAUVN	nuoC	7	7	21000000	0.014
	tr|A0A0H3CCV7|A0A0H3CCV7_CAUVN	CCNA_02704	7	7	8400000	0.0063			tr|A0A0H3C5G2|A0A0H3C5G2_CAUVN	CCNA_01065	7	8	23000000	0.013			tr|A0A0H3C878|A0A0H3C878_CAUVN	flgE	7	7	16000000	0.00716			tr|A0A0H3CC94|A0A0H3CC94_CAUVN	CCNA_03699	7	7	2800000	0.00187
	sp|B8H091|MURG_CAUVN	murG	7	7	17000000	0.0129			tr|A0A0H3CCD9|A0A0H3CCD9_CAUVN	CCNA_03483	7	8	23000000	0.0128			sp|B8GWN0|THIG_CAUVN	thiG	7	7	26000000	0.0115			tr|A0A0H3C520|A0A0H3C520_CAUVN	CCNA_00001	7	7	13000000	0.0088
	tr|A0A0H3CD37|A0A0H3CD37_CAUVN	CCNA_02783	7	7	5900000	0.00439			tr|A0A0H3CA93|A0A0H3CA93_CAUVN	ddl	7	8	35000000	0.0195			tr|A0A0H3C8Z1|A0A0H3C8Z1_CAUVN	CCNA_01243	7	7	21000000	0.00943			tr|A0A0H3C6W0|A0A0H3C6W0_CAUVN	CCNA_00444	7	7	18000000	0.012
	tr|A0A0H3C680|A0A0H3C680_CAUVN	CCNA_01302	7	7	11000000	0.00796			tr|A0A0H3CC28|A0A0H3CC28_CAUVN	pal	7	8	230000000	0.13			tr|A0A0H3C4A5|A0A0H3C4A5_CAUVN	CCNA_00658	7	7	50000000	0.0224			tr|A0A0H3CC88|A0A0H3CC88_CAUVN	CCNA_03414	7	7	7000000	0.00465
	tr|A0A0H3CAS2|A0A0H3CAS2_CAUVN	rnr	7	7	6500000	0.00488			sp|B8GVF3|QUEA_CAUVN	queA	7	8	18000000	0.0102			tr|A0A0H3CAS3|A0A0H3CAS3_CAUVN	CCNA_01961	7	7	33000000	0.0148			tr|A0A0H3CAV5|A0A0H3CAV5_CAUVN	CCNA_02853	7	7	5300000	0.00353
	tr|A0A0H3C6Y7|A0A0H3C6Y7_CAUVN	CCNA_00483	7	7	11000000	0.00838			tr|A0A0H3C8X4|A0A0H3C8X4_CAUVN	CCNA_01217	7	8	27000000	0.0151			tr|A0A0H3CCD7|A0A0H3CCD7_CAUVN	dnaG	7	7	10000000	0.00457			tr|A0A0H3CCD6|A0A0H3CCD6_CAUVN	CCNA_03752	7	7	6200000	0.00414
	tr|A0A0H3CCD7|A0A0H3CCD7_CAUVN	dnaG	7	7	7400000	0.00549			tr|A0A0H3C5U8|A0A0H3C5U8_CAUVN	ispG	7	8	21000000	0.0118			tr|A0A0H3CE75|A0A0H3CE75_CAUVN	CCNA_03838	7	7	19000000	0.00845			tr|A0A0H3CC96|A0A0H3CC96_CAUVN	tacA	7	7	6400000	0.00426
	tr|A0A0H3CCF9|A0A0H3CCF9_CAUVN	CCNA_03774	7	7	4600000	0.00344			tr|A0A0H3CDB9|A0A0H3CDB9_CAUVN	CCNA_03531	7	8	15000000	0.00835			sp|B8GVF3|QUEA_CAUVN	queA	7	7	19000000	0.00841			tr|A0A0H3C769|A0A0H3C769_CAUVN	prfC	7	7	7700000	0.00516
	tr|A0A0H3C8A0|A0A0H3C8A0_CAUVN	flbA	7	7	42000000	0.0315			tr|A0A0H3C3A6|A0A0H3C3A6_CAUVN	CCNA_00315	7	8	17000000	0.00958			tr|A0A0H3CBZ2|A0A0H3CBZ2_CAUVN	CCNA_02967	7	7	7200000	0.00326			tr|A0A0H3CG43|A0A0H3CG43_CAUVN	CCNA_03821	7	7	11000000	0.00762
	tr|A0A0H3CC70|A0A0H3CC70_CAUVN	CCNA_02473	7	7	6100000	0.00458			tr|A0A0H3CB93|A0A0H3CB93_CAUVN	CCNA_03299	7	7	20000000	0.0114			sp|B8H307|SYFA_CAUVN	pheS	7	7	33000000	0.015			tr|A0A0H3CC20|A0A0H3CC20_CAUVN	CCNA_03618	7	7	34000000	0.0229
	sp|B8GWM3|RF2_CAUVN	prfB	7	7	14000000	0.0101			tr|A0A0H3CA07|A0A0H3CA07_CAUVN	CCNA_02530	7	7	5000000	0.00278			sp|B8H5U4|SYM_CAUVN	metG	7	7	11000000	0.00499			tr|A0A0H3CA75|A0A0H3CA75_CAUVN	CCNA_02251	7	7	50000000	0.0331
	tr|A0A0H3CDJ7|A0A0H3CDJ7_CAUVN	CCNA_03610	7	7	5400000	0.00405			tr|A0A0H3CAD1|A0A0H3CAD1_CAUVN	CCNA_02942	7	7	23000000	0.0129			tr|A0A0H3C5V2|A0A0H3C5V2_CAUVN	CCNA_00615	7	7	11000000	0.00484			tr|A0A0H3C8H2|A0A0H3C8H2_CAUVN	thyA	7	7	38000000	0.0255
	sp|B8GYM1|EX7L_CAUVN	xseA	7	7	12000000	0.00865			tr|A0A0H3C878|A0A0H3C878_CAUVN	flgE	7	7	14000000	0.00795			tr|A0A0H3CCS3|A0A0H3CCS3_CAUVN	acrB	7	7	20000000	0.00906			sp|B8H2F3|NADA_CAUVN	nadA	7	7	11000000	0.00722
	tr|A0A0H3C782|A0A0H3C782_CAUVN	CCNA_01140	7	7	7300000	0.00547			tr|A0A0H3C974|A0A0H3C974_CAUVN	CCNA_02182	7	7	22000000	0.012			tr|A0A0H3CD17|A0A0H3CD17_CAUVN	purC	7	7	21000000	0.00951			tr|A0A0H3CC42|A0A0H3CC42_CAUVN	CCNA_03355	7	7	5700000	0.00383
	sp|B8H4V4|GCSPA_CAUVN	gcvPA	7	7	18000000	0.0131			tr|A0A0H3C7X5|A0A0H3C7X5_CAUVN	CCNA_01369	7	7	33000000	0.0184			tr|A0A0H3C7X5|A0A0H3C7X5_CAUVN	CCNA_01369	7	7	11000000	0.00513			tr|A0A0H3C4S8|A0A0H3C4S8_CAUVN	chvG	7	7	8000000	0.00534
	tr|A0A0H3C5M8|A0A0H3C5M8_CAUVN	divJ	7	7	11000000	0.00841			tr|A0A0H3CBZ6|A0A0H3CBZ6_CAUVN	phyR	7	7	11000000	0.00588			tr|A0A0H3C6E6|A0A0H3C6E6_CAUVN	CCNA_01066	7	7	16000000	0.00724			tr|A0A0H3CB51|A0A0H3CB51_CAUVN	CCNA_02986	7	7	8400000	0.0056
	tr|A0A0H3C7D9|A0A0H3C7D9_CAUVN	CCNA_01210	7	7	5800000	0.00434			tr|A0A0H3C6F3|A0A0H3C6F3_CAUVN	CCNA_01076	7	7	73000000	0.0408			tr|A0A0H3C7H6|A0A0H3C7H6_CAUVN	hflX	7	7	10000000	0.00453			tr|A0A0H3CC70|A0A0H3CC70_CAUVN	CCNA_02473	7	7	12000000	0.00829
	sp|B8GYF1|FMT_CAUVN	fmt	7	7	6500000	0.00489			tr|A0A0H3CBE0|A0A0H3CBE0_CAUVN	CCNA_02180	7	7	120000000	0.0658			tr|A0A0H3C5Y0|A0A0H3C5Y0_CAUVN	CCNA_01202	7	7	11000000	0.00492			sp|B8H3X3|QUEC_CAUVN	queC	7	7	8200000	0.00545
	sp|B8GVT2|MDH_CAUVN	mdh	7	7	8800000	0.00657			tr|A0A0H3C8J5|A0A0H3C8J5_CAUVN	CCNA_01064	7	7	35000000	0.0194			sp|B8GW33|MNMG_CAUVN	mnmG	7	7	13000000	0.00597			tr|A0A0H3C998|A0A0H3C998_CAUVN	hfsG	7	7	10000000	0.00678
	tr|A0A0H3C2N3|A0A0H3C2N3_CAUVN	CCNA_00072	7	7	8100000	0.00604			tr|A0A0H3C915|A0A0H3C915_CAUVN	CCNA_02130	7	7	33000000	0.0185			tr|A0A0H3CC88|A0A0H3CC88_CAUVN	CCNA_03414	7	7	8100000	0.00363			tr|A0A0H3C6E6|A0A0H3C6E6_CAUVN	CCNA_01066	7	7	12000000	0.0082
	tr|A0A0H3C6E6|A0A0H3C6E6_CAUVN	CCNA_01066	7	7	10000000	0.00751			tr|A0A0H3C6X4|A0A0H3C6X4_CAUVN	CCNA_01543	7	7	11000000	0.00618			sp|B8H308|RL20_CAUVN	rplT	6	17	500000000	0.22			tr|A0A0H3C7A7|A0A0H3C7A7_CAUVN	CCNA_01174	7	7	10000000	0.00699
	tr|A0A0H3C597|A0A0H3C597_CAUVN	CCNA_00124	7	7	75000000	0.0561			tr|A0A0H3C4X9|A0A0H3C4X9_CAUVN	prmC	7	7	23000000	0.0126			sp|B8H4D6|RL23_CAUVN	rplW	6	12	230000000	0.1			sp|B8H5A9|KDSA_CAUVN	kdsA	7	7	17000000	0.011
	tr|A0A0H3C4D4|A0A0H3C4D4_CAUVN	corC	7	7	13000000	0.00945			sp|B8H1E7|ENGB_CAUVN	engB	7	7	22000000	0.0121			tr|A0A0H3CEU9|A0A0H3CEU9_CAUVN	CCNA_03412	6	9	22000000	0.00988			tr|A0A0H3CE81|A0A0H3CE81_CAUVN	rfaE	7	7	12000000	0.00797
	tr|A0A0H3C5E8|A0A0H3C5E8_CAUVN	CCNA_00726	7	7	14000000	0.0104			tr|A0A0H3C8G9|A0A0H3C8G9_CAUVN	CCNA_01034	7	7	8100000	0.00453			sp|B8GXP6|DPO3B_CAUVN	dnaN	6	9	11000000	0.00502			tr|A0A0H3C808|A0A0H3C808_CAUVN	nuoE	7	7	15000000	0.0102
	sp|B8H5A9|KDSA_CAUVN	kdsA	7	7	11000000	0.00832			tr|A0A0H3CB30|A0A0H3CB30_CAUVN	CCNA_02954	7	7	9300000	0.00518			tr|A0A0H3CC20|A0A0H3CC20_CAUVN	CCNA_03618	6	9	62000000	0.0278			tr|A0A0H3C929|A0A0H3C929_CAUVN	CCNA_01914	7	7	8700000	0.00578
	sp|B8H4D6|RL23_CAUVN	rplW	6	13	140000000	0.1			tr|A0A0H3CB80|A0A0H3CB80_CAUVN	CCNA_03029	7	7	25000000	0.0138			sp|B8H0R5|RL28_CAUVN	rpmB	6	9	240000000	0.11			sp|B8H308|RL20_CAUVN	rplT	6	17	520000000	0.34
	tr|A0A0H3C539|A0A0H3C539_CAUVN	CCNA_00027	6	11	5400000	0.00402			tr|A0A0H3CBJ5|A0A0H3CBJ5_CAUVN	CCNA_02237	7	7	9000000	0.00504			tr|A0A0H3CAD1|A0A0H3CAD1_CAUVN	CCNA_02942	6	8	34000000	0.0153			sp|B8H4D6|RL23_CAUVN	rplW	6	12	130000000	0.0889
	sp|B8H0R5|RL28_CAUVN	rpmB	6	10	220000000	0.16			tr|A0A0H3C996|A0A0H3C996_CAUVN	CCNA_01396	7	7	7500000	0.00417			tr|A0A0H3CAU6|A0A0H3CAU6_CAUVN	hfsE	6	8	22000000	0.00975			tr|A0A0H3C5M1|A0A0H3C5M1_CAUVN	rplU	6	12	740000000	0.49
	sp|B8GVS9|RS16_CAUVN	rpsP	6	10	240000000	0.18			tr|A0A0H3CAS3|A0A0H3CAS3_CAUVN	CCNA_01961	7	7	33000000	0.0186			tr|A0A0H3C8K3|A0A0H3C8K3_CAUVN	CCNA_01691	6	8	16000000	0.00721			tr|A0A0H3C607|A0A0H3C607_CAUVN	CCNA_00506	6	9	83000000	0.0554
	tr|A0A0H3CB87|A0A0H3CB87_CAUVN	cpaD	6	9	26000000	0.0196			tr|A0A0H3C7D7|A0A0H3C7D7_CAUVN	CCNA_01777	7	7	12000000	0.00668			tr|A0A0H3CCD9|A0A0H3CCD9_CAUVN	CCNA_03483	6	8	11000000	0.00501			tr|A0A0H3C912|A0A0H3C912_CAUVN	tonB1	6	9	46000000	0.0305
	tr|A0A0H3C7X8|A0A0H3C7X8_CAUVN	rplM	6	9	390000000	0.29			tr|A0A0H3C3V4|A0A0H3C3V4_CAUVN	gshB	7	7	31000000	0.0175			tr|A0A0H3C4K4|A0A0H3C4K4_CAUVN	CCNA_00769	6	8	48000000	0.0215			tr|A0A0H3C5P3|A0A0H3C5P3_CAUVN	CCNA_00359	6	8	13000000	0.00887
	sp|B8H4D3|RS10_CAUVN	rpsJ	6	9	340000000	0.25			sp|B8GWM3|RF2_CAUVN	prfB	7	7	25000000	0.0139			sp|B8GVS9|RS16_CAUVN	rpsP	6	8	310000000	0.14			tr|A0A0H3C4K4|A0A0H3C4K4_CAUVN	CCNA_00769	6	8	49000000	0.033
	sp|B8H640|BIOB_CAUVN	bioB	6	8	17000000	0.0126			tr|A0A0H3C3X6|A0A0H3C3X6_CAUVN	CCNA_00167	7	7	27000000	0.0149			tr|A0A0H3C4A4|A0A0H3C4A4_CAUVN	CCNA_00324	6	8	230000000	0.11			tr|A0A0H3CDS3|A0A0H3CDS3_CAUVN	kidO	6	8	9400000	0.00629
	tr|A0A0H3CAX1|A0A0H3CAX1_CAUVN	CCNA_03163	6	8	12000000	0.00867			tr|A0A0H3CCR9|A0A0H3CCR9_CAUVN	CCNA_03296	7	7	18000000	0.0103			tr|A0A0H3C6Y7|A0A0H3C6Y7_CAUVN	CCNA_00483	6	7	15000000	0.00686			tr|A0A0H3CF90|A0A0H3CF90_CAUVN	CCNA_03548	6	8	4200000	0.00283
	tr|A0A0H3C4K4|A0A0H3C4K4_CAUVN	CCNA_00769	6	8	35000000	0.0259			tr|A0A0H3C556|A0A0H3C556_CAUVN	phoH	7	7	30000000	0.0167			tr|A0A0H3CCV7|A0A0H3CCV7_CAUVN	CCNA_02704	6	7	15000000	0.00655			sp|B8GWV5|NUOB_CAUVN	nuoB	6	8	31000000	0.0204
	tr|A0A0H3CC94|A0A0H3CC94_CAUVN	CCNA_03699	6	8	3600000	0.00271			tr|A0A0H3CDS2|A0A0H3CDS2_CAUVN	cpaF	7	7	12000000	0.00669			tr|A0A0H3C7R1|A0A0H3C7R1_CAUVN	CCNA_00763	6	7	40000000	0.0178			sp|B8H4V4|GCSPA_CAUVN	gcvPA	6	8	24000000	0.0158
	tr|A0A0H3CBW5|A0A0H3CBW5_CAUVN	CCNA_03557	6	8	45000000	0.0338			tr|A0A0H3C8R5|A0A0H3C8R5_CAUVN	CCNA_02012	7	7	25000000	0.0139			tr|A0A0H3C680|A0A0H3C680_CAUVN	CCNA_01302	6	7	9400000	0.00421			tr|A0A0H3C9K7|A0A0H3C9K7_CAUVN	CCNA_01509	6	8	8000000	0.00533
	tr|A0A0H3C5P3|A0A0H3C5P3_CAUVN	CCNA_00359	6	7	11000000	0.0081			tr|A0A0H3CB17|A0A0H3CB17_CAUVN	CCNA_02071	7	7	43000000	0.0239			sp|B8H091|MURG_CAUVN	murG	6	7	31000000	0.0138			tr|A0A0H3C4A4|A0A0H3C4A4_CAUVN	CCNA_00324	6	8	170000000	0.12
	tr|A0A0H3CDR3|A0A0H3CDR3_CAUVN	CCNA_03681	6	7	20000000	0.0152			tr|A0A0H3CAH9|A0A0H3CAH9_CAUVN	CCNA_02696	7	7	21000000	0.0118			tr|A0A0H3C607|A0A0H3C607_CAUVN	CCNA_00506	6	7	130000000	0.0572			tr|A0A0H3CBW5|A0A0H3CBW5_CAUVN	CCNA_03557	6	8	32000000	0.0211
	tr|A0A0H3CAJ9|A0A0H3CAJ9_CAUVN	CCNA_02402	6	7	9400000	0.00701			tr|A0A0H3C4H9|A0A0H3C4H9_CAUVN	CCNA_00106	7	7	19000000	0.0104			tr|A0A0H3CBR5|A0A0H3CBR5_CAUVN	CCNA_02304	6	7	9600000	0.00431			tr|A0A0H3C829|A0A0H3C829_CAUVN	CCNA_02056	6	7	18000000	0.0118
	tr|A0A0H3C5K3|A0A0H3C5K3_CAUVN	CCNA_01110	6	7	13000000	0.00941			tr|A0A0H3C799|A0A0H3C799_CAUVN	CCNA_01164	7	7	14000000	0.00777			tr|A0A0H3CA42|A0A0H3CA42_CAUVN	CCNA_02312	6	7	19000000	0.00837			tr|A0A0H3C701|A0A0H3C701_CAUVN	CCNA_01584	6	7	6000000	0.00403
	sp|B8GYL6|HSLO_CAUVN	hslO	6	7	10000000	0.00747			tr|A0A0H3CB10|A0A0H3CB10_CAUVN	carA	7	7	23000000	0.0127			tr|A0A0H3CCF9|A0A0H3CCF9_CAUVN	CCNA_03774	6	7	4200000	0.00187			sp|B8H358|CTRA_CAUVN	ctrA	6	7	110000000	0.0742
	sp|B8GY66|LEUC_CAUVN	leuC	6	7	10000000	0.00755			tr|A0A0H3C774|A0A0H3C774_CAUVN	CCNA_01378	7	7	33000000	0.0181			sp|B8H4D8|RS19_CAUVN	rpsS	6	7	120000000	0.0518			tr|A0A0H3C8K3|A0A0H3C8K3_CAUVN	CCNA_01691	6	7	8400000	0.0056
	tr|A0A0H3C9B9|A0A0H3C9B9_CAUVN	nuoF	6	7	15000000	0.0109			tr|A0A0H3C7I8|A0A0H3C7I8_CAUVN	acrB3	7	7	11000000	0.00634			tr|A0A0H3CBD0|A0A0H3CBD0_CAUVN	CCNA_02725	6	7	5300000	0.00239			sp|B8H091|MURG_CAUVN	murG	6	7	12000000	0.00771
	tr|A0A0H3C4D8|A0A0H3C4D8_CAUVN	CCNA_00367	6	7	9300000	0.00693			tr|A0A0H3C5Y7|A0A0H3C5Y7_CAUVN	CCNA_00929	7	7	33000000	0.0181			tr|A0A0H3C6Z6|A0A0H3C6Z6_CAUVN	CCNA_01579	6	7	17000000	0.0075			tr|A0A0H3CCV1|A0A0H3CCV1_CAUVN	tolB	6	7	9500000	0.00631
	tr|A0A0H3CCJ0|A0A0H3CCJ0_CAUVN	CCNA_02601	6	7	15000000	0.0112			tr|A0A0H3CD08|A0A0H3CD08_CAUVN	CCNA_02752	7	7	4600000	0.00254			tr|A0A0H3CAI8|A0A0H3CAI8_CAUVN	CCNA_03013	6	7	11000000	0.0049			tr|A0A0H3C4A2|A0A0H3C4A2_CAUVN	CCNA_00021	6	7	2900000	0.00193
	tr|A0A0H3C607|A0A0H3C607_CAUVN	CCNA_00506	6	7	48000000	0.0357			sp|B8H4W6|KHSE_CAUVN	thrB	7	7	27000000	0.015			tr|A0A0H3C620|A0A0H3C620_CAUVN	hetN	6	7	7400000	0.00331			tr|A0A0H3C924|A0A0H3C924_CAUVN	purM	6	7	16000000	0.0108
	tr|A0A0H3C774|A0A0H3C774_CAUVN	CCNA_01378	6	7	15000000	0.0114			sp|B8GVT2|MDH_CAUVN	mdh	7	7	21000000	0.0115			tr|A0A0H3C4X9|A0A0H3C4X9_CAUVN	prmC	6	7	11000000	0.00495			tr|A0A0H3C615|A0A0H3C615_CAUVN	CCNA_00519	6	7	26000000	0.0175
	tr|A0A0H3C615|A0A0H3C615_CAUVN	CCNA_00519	6	7	18000000	0.0138			tr|A0A0H3C4S8|A0A0H3C4S8_CAUVN	chvG	7	7	28000000	0.0158			tr|A0A0H3C7J3|A0A0H3C7J3_CAUVN	CCNA_01195	6	7	12000000	0.00547			tr|A0A0H3CBC4|A0A0H3CBC4_CAUVN	tolQ	6	7	25000000	0.0165
	tr|A0A0H3C7C5|A0A0H3C7C5_CAUVN	CCNA_00601	6	7	8800000	0.00656			tr|A0A0H3C913|A0A0H3C913_CAUVN	CCNA_01769	7	7	38000000	0.021			sp|B8H1E7|ENGB_CAUVN	engB	6	7	14000000	0.00643			tr|A0A0H3CAD9|A0A0H3CAD9_CAUVN	CCNA_01818	6	7	8000000	0.00534
	tr|A0A0H3CBY3|A0A0H3CBY3_CAUVN	CCNA_02385	6	7	12000000	0.00908			tr|A0A0H3CAE1|A0A0H3CAE1_CAUVN	trmFO	7	7	18000000	0.00993			tr|A0A0H3CBW5|A0A0H3CBW5_CAUVN	CCNA_03557	6	7	46000000	0.0205			tr|A0A0H3C719|A0A0H3C719_CAUVN	CCNA_01342	6	7	8400000	0.00562
	tr|A0A0H3C5S1|A0A0H3C5S1_CAUVN	CCNA_00392	6	7	7200000	0.00534			sp|B8GW40|HEMH_CAUVN	hemH	7	7	22000000	0.0125			tr|A0A0H3C6U9|A0A0H3C6U9_CAUVN	CCNA_00424	6	7	20000000	0.00904			tr|A0A0H3C9U8|A0A0H3C9U8_CAUVN	CCNA_02465	6	7	20000000	0.0136
	tr|A0A0H3CD17|A0A0H3CD17_CAUVN	purC	6	7	19000000	0.0143			tr|A0A0H3C5R3|A0A0H3C5R3_CAUVN	dnaJ	7	7	34000000	0.0189			tr|A0A0H3C7Y1|A0A0H3C7Y1_CAUVN	CCNA_01655	6	7	30000000	0.0134			sp|B8GXP6|DPO3B_CAUVN	dnaN	6	7	5500000	0.00366
	tr|A0A0H3CBC4|A0A0H3CBC4_CAUVN	tolQ	6	7	13000000	0.00973			sp|B8H2F3|NADA_CAUVN	nadA	7	7	33000000	0.0181			tr|A0A0H3C5P3|A0A0H3C5P3_CAUVN	CCNA_00359	6	6	9200000	0.00411			sp|B8H3C3|RPOH_CAUVN	rpoH	6	7	7600000	0.0051
	tr|A0A0H3CCT8|A0A0H3CCT8_CAUVN	CCNA_03680	6	7	5200000	0.00385			sp|B8GWS6|DPO3A_CAUVN	dnaE1	7	7	19000000	0.0108			tr|A0A0H3C4K0|A0A0H3C4K0_CAUVN	CCNA_00764	6	6	28000000	0.0125			tr|A0A0H3CD37|A0A0H3CD37_CAUVN	CCNA_02783	6	7	4900000	0.00328
	tr|A0A0H3C7U2|A0A0H3C7U2_CAUVN	fixL	6	7	7300000	0.00549			tr|A0A0H3J1H3|A0A0H3J1H3_CAUVN	CCNA_03922	7	7	24000000	0.0134			tr|A0A0H3C7A4|A0A0H3C7A4_CAUVN	radA	6	6	7300000	0.0033			tr|A0A0H3CCM2|A0A0H3CCM2_CAUVN	CCNA_03198	6	7	8900000	0.00592
	tr|A0A0H3C696|A0A0H3C696_CAUVN	CCNA_01341	6	7	15000000	0.0113			tr|A0A0H3CE81|A0A0H3CE81_CAUVN	rfaE	7	7	19000000	0.0105			tr|A0A0H3C350|A0A0H3C350_CAUVN	CCNA_00248	6	6	5100000	0.00228			tr|A0A0H3C2N3|A0A0H3C2N3_CAUVN	CCNA_00072	6	7	8400000	0.00558
	tr|A0A0H3C4T8|A0A0H3C4T8_CAUVN	CCNA_00250	6	7	8600000	0.00639			tr|A0A0H3C5M1|A0A0H3C5M1_CAUVN	rplU	6	12	1000000000	0.58			tr|A0A0H3CCL4|A0A0H3CCL4_CAUVN	murI	6	6	11000000	0.0051			tr|A0A0H3C5R1|A0A0H3C5R1_CAUVN	CCNA_01156	6	7	12000000	0.00789
	tr|A0A0H3CAE1|A0A0H3CAE1_CAUVN	trmFO	6	7	6900000	0.00513			tr|A0A0H3C7X8|A0A0H3C7X8_CAUVN	rplM	6	11	550000000	0.31			tr|A0A0H3C8Z2|A0A0H3C8Z2_CAUVN	CCNA_01860	6	6	22000000	0.00976			tr|A0A0H3C8R5|A0A0H3C8R5_CAUVN	CCNA_02012	6	7	5200000	0.00349
	tr|A0A0H3C9K7|A0A0H3C9K7_CAUVN	CCNA_01509	6	7	6700000	0.00502			tr|A0A0H3C8D8|A0A0H3C8D8_CAUVN	CCNA_02171	6	9	18000000	0.00997			tr|A0A0H3C617|A0A0H3C617_CAUVN	flbD	6	6	22000000	0.00981			tr|A0A0H3CCR9|A0A0H3CCR9_CAUVN	CCNA_03296	6	6	10000000	0.00664
	tr|A0A0H3C808|A0A0H3C808_CAUVN	nuoE	6	7	16000000	0.012			sp|B8H0P4|RL11_CAUVN	rplK	6	9	390000000	0.21			tr|A0A0H3C700|A0A0H3C700_CAUVN	CCNA_00502	6	6	27000000	0.0123			tr|A0A0H3C651|A0A0H3C651_CAUVN	CCNA_01277	6	6	6600000	0.0044
	tr|A0A0H3C4K0|A0A0H3C4K0_CAUVN	CCNA_00764	6	6	26000000	0.0196			tr|A0A0H3CCD6|A0A0H3CCD6_CAUVN	CCNA_03752	6	8	32000000	0.0181			tr|A0A0H3C6N6|A0A0H3C6N6_CAUVN	atpF	6	6	12000000	0.0052			tr|A0A0H3CCL4|A0A0H3CCL4_CAUVN	murI	6	6	12000000	0.00816
	tr|A0A0H3CAK9|A0A0H3CAK9_CAUVN	cpaE	6	6	9300000	0.00695			tr|A0A0H3C8N5|A0A0H3C8N5_CAUVN	CCNA_01724	6	7	20000000	0.0114			sp|B8GW06|HSLU_CAUVN	hslU	6	6	22000000	0.00991			tr|A0A0H3C7A4|A0A0H3C7A4_CAUVN	radA	6	6	5700000	0.0038
	tr|A0A0H3C919|A0A0H3C919_CAUVN	CCNA_01899	6	6	6600000	0.00493			tr|A0A0H3C924|A0A0H3C924_CAUVN	purM	6	7	37000000	0.0206			tr|A0A0H3C9K0|A0A0H3C9K0_CAUVN	ftsA	6	6	11000000	0.00505			tr|A0A0H3C7K1|A0A0H3C7K1_CAUVN	CCNA_01522	6	6	28000000	0.0185
	tr|A0A0H3CBF9|A0A0H3CBF9_CAUVN	CCNA_02756	6	6	3400000	0.00255			tr|A0A0H3C858|A0A0H3C858_CAUVN	CCNA_01752	6	7	11000000	0.00615			tr|A0A0H3C7K1|A0A0H3C7K1_CAUVN	CCNA_01522	6	6	30000000	0.0134			tr|A0A0H3CBZ6|A0A0H3CBZ6_CAUVN	phyR	6	6	5900000	0.00396
	sp|B8GYF5|ARGB_CAUVN	argB	6	6	11000000	0.00835			tr|A0A0H3C7K1|A0A0H3C7K1_CAUVN	CCNA_01522	6	7	47000000	0.026			tr|A0A0H3CG38|A0A0H3CG38_CAUVN	CCNA_03816	6	6	8200000	0.00368			tr|A0A0H3CEU9|A0A0H3CEU9_CAUVN	CCNA_03412	6	6	6500000	0.00433
	tr|A0A0H3C4A2|A0A0H3C4A2_CAUVN	CCNA_00021	6	6	3700000	0.00278			tr|A0A0H3C8B2|A0A0H3C8B2_CAUVN	pgl	6	7	8400000	0.00465			tr|A0A0H3C964|A0A0H3C964_CAUVN	CCNA_02172	6	6	12000000	0.0053			tr|A0A0H3C8B2|A0A0H3C8B2_CAUVN	pgl	6	6	3500000	0.00231
	sp|B8H082|FTSQ_CAUVN	ftsQ	6	6	13000000	0.00958			sp|B8GW30|PARB_CAUVN	parB	6	7	27000000	0.0151			tr|A0A0H3C974|A0A0H3C974_CAUVN	CCNA_02182	6	6	7900000	0.00357			tr|A0A0H3C5I3|A0A0H3C5I3_CAUVN	CCNA_01085	6	6	5800000	0.00384
	tr|A0A0H3CCG2|A0A0H3CCG2_CAUVN	CCNA_03171	6	6	5000000	0.00376			tr|A0A0H3C3D8|A0A0H3C3D8_CAUVN	CCNA_00356	6	7	19000000	0.0108			tr|A0A0H3C4M8|A0A0H3C4M8_CAUVN	CCNA_00803	6	6	24000000	0.011			tr|A0A0H3CDV1|A0A0H3CDV1_CAUVN	CCNA_03627	6	6	9600000	0.00644
	tr|A0A0H3C829|A0A0H3C829_CAUVN	CCNA_02056	6	6	11000000	0.00832			tr|A0A0H3CD91|A0A0H3CD91_CAUVN	CCNA_03505	6	7	54000000	0.0298			tr|A0A0H3C5T3|A0A0H3C5T3_CAUVN	cysI	6	6	6200000	0.00278			tr|A0A0H3C9D4|A0A0H3C9D4_CAUVN	CCNA_01444	6	6	6000000	0.00398
	tr|A0A0H3C7K1|A0A0H3C7K1_CAUVN	CCNA_01522	6	6	25000000	0.0184			tr|A0A0H3CG21|A0A0H3CG21_CAUVN	CCNA_03799	6	7	36000000	0.0198			tr|A0A0H3CBF3|A0A0H3CBF3_CAUVN	metN	6	6	12000000	0.00538			sp|B8GWN0|THIG_CAUVN	thiG	6	6	15000000	0.0098
	sp|B8GYG5|PHOU_CAUVN	phoU	6	6	12000000	0.00883			tr|A0A0H3C4T8|A0A0H3C4T8_CAUVN	CCNA_00250	6	7	25000000	0.0139			tr|A0A0H3C7Z3|A0A0H3C7Z3_CAUVN	CCNA_01675	6	6	8400000	0.00376			tr|A0A0H3C9B8|A0A0H3C9B8_CAUVN	thiL	6	6	12000000	0.00779
	tr|A0A0H3C719|A0A0H3C719_CAUVN	CCNA_01342	6	6	9500000	0.00706			tr|A0A0H3CCF9|A0A0H3CCF9_CAUVN	CCNA_03774	6	7	15000000	0.00849			tr|A0A0H3CC70|A0A0H3CC70_CAUVN	CCNA_02473	6	6	8500000	0.0038			tr|A0A0H3C413|A0A0H3C413_CAUVN	CCNA_00209	6	6	4800000	0.00322
	tr|A0A0H3C7A1|A0A0H3C7A1_CAUVN	CCNA_01083	6	6	8200000	0.00609			tr|A0A0H3C5T2|A0A0H3C5T2_CAUVN	truB	6	7	12000000	0.00695			tr|A0A0H3CDR3|A0A0H3CDR3_CAUVN	CCNA_03681	6	6	42000000	0.0188			tr|A0A0H3CCD9|A0A0H3CCD9_CAUVN	CCNA_03483	6	6	6500000	0.00434
	tr|A0A0H3C562|A0A0H3C562_CAUVN	CCNA_00379	6	6	10000000	0.00783			tr|A0A0H3CG43|A0A0H3CG43_CAUVN	CCNA_03821	6	7	16000000	0.00878			tr|A0A0H3CBT1|A0A0H3CBT1_CAUVN	argD	6	6	15000000	0.00669			tr|A0A0H3C9M0|A0A0H3C9M0_CAUVN	CCNA_02014	6	6	4200000	0.00278
	tr|A0A0H3C8J5|A0A0H3C8J5_CAUVN	CCNA_01064	6	6	8300000	0.00621			tr|A0A0H3C7U3|A0A0H3C7U3_CAUVN	CCNA_01334	6	7	39000000	0.0219			tr|A0A0H3C6F3|A0A0H3C6F3_CAUVN	CCNA_01076	6	6	19000000	0.00874			sp|B8GWT1|SYP_CAUVN	proS	6	6	5500000	0.00368
	tr|A0A0H3C7E3|A0A0H3C7E3_CAUVN	ppk1	6	6	4900000	0.00365			tr|A0A0H3CDV9|A0A0H3CDV9_CAUVN	CCNA_03733	6	7	8400000	0.00465			tr|A0A0H3C6E7|A0A0H3C6E7_CAUVN	CCNA_00707	6	6	13000000	0.00565			sp|B8GZB1|MURA_CAUVN	murA	6	6	11000000	0.00703
	tr|A0A0H3C6X3|A0A0H3C6X3_CAUVN	CCNA_01261	6	6	13000000	0.00976			tr|A0A0H3C6R5|A0A0H3C6R5_CAUVN	CCNA_00403	6	7	11000000	0.0062			tr|A0A0H3C8J5|A0A0H3C8J5_CAUVN	CCNA_01064	6	6	30000000	0.0136			sp|B8GVE2|BIOF_CAUVN	bioF	6	6	4400000	0.00296
	sp|B8GWN0|THIG_CAUVN	thiG	6	6	14000000	0.0106			tr|A0A0H3C5B6|A0A0H3C5B6_CAUVN	CCNA_00164	6	7	21000000	0.0117			tr|A0A0H3CCY8|A0A0H3CCY8_CAUVN	nusG	6	6	24000000	0.0108			tr|A0A0H3C9H2|A0A0H3C9H2_CAUVN	CCNA_02590	6	6	15000000	0.00971
	tr|A0A0H3CDR5|A0A0H3CDR5_CAUVN	chpT	6	6	16000000	0.0118			sp|B8GVW2|DAPF_CAUVN	dapF	6	7	25000000	0.0141			sp|B8H3Z4|ADE_CAUVN	CCNA_03284	6	6	27000000	0.0122			tr|A0A0H3CB30|A0A0H3CB30_CAUVN	CCNA_02954	6	6	2800000	0.00187
	tr|A0A0H3CC45|A0A0H3CC45_CAUVN	CCNA_03646	6	6	7000000	0.00522			sp|B8H5A9|KDSA_CAUVN	kdsA	6	7	27000000	0.015			tr|A0A0H3C8N1|A0A0H3C8N1_CAUVN	CCNA_01104	6	6	18000000	0.0082			tr|A0A0H3C670|A0A0H3C670_CAUVN	CCNA_00750	6	6	15000000	0.00979
	sp|B8H1E7|ENGB_CAUVN	engB	6	6	9200000	0.0069			sp|B8H610|MREC_CAUVN	mreC	6	7	20000000	0.0114			tr|A0A0H3C2N3|A0A0H3C2N3_CAUVN	CCNA_00072	6	6	12000000	0.00559			tr|A0A0H3C8B4|A0A0H3C8B4_CAUVN	sppA	6	6	7600000	0.00508
	tr|A0A0H3C5D1|A0A0H3C5D1_CAUVN	CCNA_01055	6	6	7400000	0.00554			tr|A0A0H3CB86|A0A0H3CB86_CAUVN	edd	6	7	9700000	0.00539			tr|A0A0H3C7A7|A0A0H3C7A7_CAUVN	CCNA_01174	6	6	16000000	0.0071			tr|A0A0H3C563|A0A0H3C563_CAUVN	tsaD	6	6	5600000	0.00371
	tr|A0A0H3CG43|A0A0H3CG43_CAUVN	CCNA_03821	6	6	8300000	0.00621			tr|A0A0H3C5D7|A0A0H3C5D7_CAUVN	CCNA_00206	6	7	37000000	0.0205			tr|A0A0H3CBK6|A0A0H3CBK6_CAUVN	CCNA_03159	6	6	15000000	0.00671			tr|A0A0H3C8A0|A0A0H3C8A0_CAUVN	flbA	6	6	16000000	0.0107
	tr|A0A0H3C5H3|A0A0H3C5H3_CAUVN	fcl	6	6	5200000	0.00391			tr|A0A0H3CAH0|A0A0H3CAH0_CAUVN	CCNA_01857	6	7	10000000	0.00558			sp|A0A0H3C9Q9|DIPM_CAUVN	dipM	6	6	6700000	0.00302			tr|A0A0H3CAK9|A0A0H3CAK9_CAUVN	cpaE	6	6	6900000	0.0046
	tr|A0A0H3CCR9|A0A0H3CCR9_CAUVN	CCNA_03296	6	6	8600000	0.00642			sp|B8GYN6|GPMA_CAUVN	gpmA	6	7	22000000	0.0125			tr|A0A0H3C615|A0A0H3C615_CAUVN	CCNA_00519	6	6	19000000	0.00843			tr|A0A0H3C6G3|A0A0H3C6G3_CAUVN	CCNA_01087	6	6	18000000	0.0123
	tr|A0A0H3C670|A0A0H3C670_CAUVN	CCNA_00750	6	6	13000000	0.0094			tr|A0A0H3CDJ1|A0A0H3CDJ1_CAUVN	CCNA_03603	6	6	12000000	0.00652			tr|A0A0H3C774|A0A0H3C774_CAUVN	CCNA_01378	6	6	14000000	0.00637			tr|A0A0H3CF72|A0A0H3CF72_CAUVN	CCNA_03533	6	6	5400000	0.00361
	tr|A0A0H3C8H2|A0A0H3C8H2_CAUVN	thyA	6	6	11000000	0.00821			tr|A0A0H3C562|A0A0H3C562_CAUVN	CCNA_00379	6	6	31000000	0.0172			tr|A0A0H3C696|A0A0H3C696_CAUVN	CCNA_01341	6	6	15000000	0.00695			tr|A0A0H3C9K0|A0A0H3C9K0_CAUVN	ftsA	6	6	8900000	0.00593
	tr|A0A0H3C958|A0A0H3C958_CAUVN	pbpY	6	6	5400000	0.00407			tr|A0A0H3CBN1|A0A0H3CBN1_CAUVN	glnE	6	6	7500000	0.00417			sp|B8H096|MURD_CAUVN	murD	6	6	11000000	0.00488			tr|A0A0H3C745|A0A0H3C745_CAUVN	CCNA_01367	6	6	5500000	0.00365
	tr|A0A0H3C6R1|A0A0H3C6R1_CAUVN	CCNA_00886	6	6	21000000	0.016			tr|A0A0H3CCK6|A0A0H3CCK6_CAUVN	hisC	6	6	16000000	0.00874			tr|A0A0H3C379|A0A0H3C379_CAUVN	lovK	6	6	13000000	0.00585			tr|A0A0H3C846|A0A0H3C846_CAUVN	CCNA_02072	6	6	6000000	0.00403
	tr|A0A0H3CDS2|A0A0H3CDS2_CAUVN	cpaF	6	6	6100000	0.00457			tr|A0A0H3CAV8|A0A0H3CAV8_CAUVN	CCNA_03148	6	6	10000000	0.0057			tr|A0A0H3CB10|A0A0H3CB10_CAUVN	carA	6	6	16000000	0.00716			tr|A0A0H3C8J5|A0A0H3C8J5_CAUVN	CCNA_01064	6	6	11000000	0.00737
	tr|A0A0H3C996|A0A0H3C996_CAUVN	CCNA_01396	6	6	7800000	0.00582			tr|A0A0H3C6X0|A0A0H3C6X0_CAUVN	CCNA_00974	6	6	8900000	0.00495			sp|B8GXM4|RLMN_CAUVN	rlmN	6	6	16000000	0.0071			tr|A0A0H3CCK7|A0A0H3CCK7_CAUVN	CCNA_03806	6	6	14000000	0.00904
	tr|A0A0H3CEZ7|A0A0H3CEZ7_CAUVN	CCNA_03455	6	6	23000000	0.0175			tr|A0A0H3CA13|A0A0H3CA13_CAUVN	CCNA_02179	6	6	14000000	0.00759			tr|A0A0H3C5R1|A0A0H3C5R1_CAUVN	CCNA_01156	6	6	11000000	0.00491			tr|A0A0H3C621|A0A0H3C621_CAUVN	CCNA_01239	6	6	8400000	0.0056
	sp|B8H332|AROB_CAUVN	aroB	6	6	6400000	0.00478			sp|B8GZS3|SYC_CAUVN	cysS	6	6	29000000	0.0162			tr|A0A0H3C769|A0A0H3C769_CAUVN	prfC	6	6	8400000	0.00379			tr|A0A0H3C7D3|A0A0H3C7D3_CAUVN	CCNA_01204	6	6	9900000	0.00661
	sp|B8GWV5|NUOB_CAUVN	nuoB	6	6	12000000	0.00901			tr|A0A0H3CAV1|A0A0H3CAV1_CAUVN	mmpA	6	6	24000000	0.0133			tr|A0A0H3CAE2|A0A0H3CAE2_CAUVN	CCNA_02325	6	6	97000000	0.0436			tr|A0A0H3C4D9|A0A0H3C4D9_CAUVN	CCNA_00057	6	6	8300000	0.00554
	tr|A0A0H3C7X5|A0A0H3C7X5_CAUVN	CCNA_01369	6	6	9000000	0.00674			tr|A0A0H3CBW4|A0A0H3CBW4_CAUVN	CCNA_03249	6	6	33000000	0.0185			tr|A0A0H3CCN1|A0A0H3CCN1_CAUVN	nth	6	6	5500000	0.00248			sp|B8GVF3|QUEA_CAUVN	queA	6	6	12000000	0.00832
	tr|A0A0H3CC20|A0A0H3CC20_CAUVN	CCNA_03618	6	6	45000000	0.0335			tr|A0A0H3C9D7|A0A0H3C9D7_CAUVN	glnA	6	6	19000000	0.0105			tr|A0A0H3C7Z7|A0A0H3C7Z7_CAUVN	CCNA_00859	6	6	8500000	0.00383			tr|A0A0H3C8N1|A0A0H3C8N1_CAUVN	CCNA_01104	6	6	8000000	0.00533
	tr|A0A0H3CCK7|A0A0H3CCK7_CAUVN	CCNA_03806	6	6	12000000	0.00932			tr|A0A0H3C9Y1|A0A0H3C9Y1_CAUVN	CCNA_01653	6	6	25000000	0.0138			tr|A0A0H3CBQ9|A0A0H3CBQ9_CAUVN	ftsE	6	6	9500000	0.00428			tr|A0A0H3CBP2|A0A0H3CBP2_CAUVN	CCNA_02850	6	6	11000000	0.00757
	tr|A0A0H3CDU1|A0A0H3CDU1_CAUVN	CCNA_03616	6	6	22000000	0.0163			tr|A0A0H3CA42|A0A0H3CA42_CAUVN	CCNA_02312	6	6	22000000	0.012			tr|A0A0H3C4S3|A0A0H3C4S3_CAUVN	CCNA_00233	6	6	12000000	0.00538			tr|A0A0H3C5Y0|A0A0H3C5Y0_CAUVN	CCNA_01202	6	6	4100000	0.00276
	tr|A0A0H3C620|A0A0H3C620_CAUVN	hetN	6	6	5700000	0.00428			tr|A0A0H3CDR5|A0A0H3CDR5_CAUVN	chpT	6	6	23000000	0.0127			sp|B8H4E1|RL16_CAUVN	rplP	5	12	900000000	0.4			tr|A0A0H3C782|A0A0H3C782_CAUVN	CCNA_01140	6	6	13000000	0.00882
	tr|A0A0H3C5U8|A0A0H3C5U8_CAUVN	ispG	6	6	8200000	0.00609			sp|B8GWN0|THIG_CAUVN	thiG	6	6	27000000	0.0148			sp|B8H416|RS12_CAUVN	rpsL	5	12	340000000	0.15			sp|A0A0H3C3S1|FZLC_CAUVN	fzlC	6	6	6500000	0.00433
	tr|A0A0H3C856|A0A0H3C856_CAUVN	CCNA_02090	6	6	28000000	0.0206			tr|A0A0H3C4Z4|A0A0H3C4Z4_CAUVN	phoB	6	6	14000000	0.0078			tr|A0A0H3C7B7|A0A0H3C7B7_CAUVN	CCNA_01108	5	9	18000000	0.00791			sp|B8H332|AROB_CAUVN	aroB	6	6	6000000	0.00402
	tr|A0A0H3CCV4|A0A0H3CCV4_CAUVN	CCNA_03265	6	6	3800000	0.00284			tr|A0A0H3C646|A0A0H3C646_CAUVN	CCNA_00720	6	6	6900000	0.00383			sp|B8H4E8|RS8_CAUVN	rpsH	5	8	460000000	0.21			tr|A0A0H3C6A3|A0A0H3C6A3_CAUVN	CCNA_00230	6	6	13000000	0.00838
	tr|A0A0H3C8A6|A0A0H3C8A6_CAUVN	cobQ	6	6	23000000	0.0173			tr|A0A0H3CDE1|A0A0H3CDE1_CAUVN	fzeB	6	6	20000000	0.0114			tr|A0A0H3CEW3|A0A0H3CEW3_CAUVN	CCNA_03422	5	8	14000000	0.00612			tr|A0A0H3C928|A0A0H3C928_CAUVN	ppx1	6	6	6600000	0.00441
	tr|A0A0H3C6A3|A0A0H3C6A3_CAUVN	CCNA_00230	6	6	18000000	0.0131			tr|A0A0H3CBI6|A0A0H3CBI6_CAUVN	CCNA_03143	6	6	9800000	0.00546			tr|A0A0H3CAX1|A0A0H3CAX1_CAUVN	CCNA_03163	5	7	15000000	0.0068			tr|A0A0H3C696|A0A0H3C696_CAUVN	CCNA_01341	6	6	11000000	0.0071
	tr|A0A0H3CE47|A0A0H3CE47_CAUVN	CCNA_03803	6	6	22000000	0.0162			tr|A0A0H3CAD0|A0A0H3CAD0_CAUVN	CCNA_02401	6	6	12000000	0.00665			tr|A0A0H3C7N3|A0A0H3C7N3_CAUVN	CCNA_01242	5	7	150000000	0.0677			tr|A0A0H3CCL9|A0A0H3CCL9_CAUVN	CCNA_03830	6	6	16000000	0.0106
	tr|A0A0H3CAE2|A0A0H3CAE2_CAUVN	CCNA_02325	6	6	13000000	0.00936			tr|A0A0H3C7N3|A0A0H3C7N3_CAUVN	CCNA_01242	6	6	72000000	0.04			sp|B8GXB6|FLIL_CAUVN	fliL	5	7	11000000	0.00473			tr|A0A0H3C8K5|A0A0H3C8K5_CAUVN	CCNA_02243	6	6	9200000	0.00616
	sp|B8H3X3|QUEC_CAUVN	queC	6	6	7600000	0.00565			tr|A0A0H3CC45|A0A0H3CC45_CAUVN	CCNA_03646	6	6	11000000	0.00601			tr|A0A0H3C9K7|A0A0H3C9K7_CAUVN	CCNA_01509	5	7	14000000	0.00618			tr|A0A0H3C6E7|A0A0H3C6E7_CAUVN	CCNA_00707	6	6	9000000	0.006
	sp|B8GYN6|GPMA_CAUVN	gpmA	6	6	6900000	0.00514			tr|A0A0H3CAK9|A0A0H3CAK9_CAUVN	cpaE	6	6	16000000	0.00904			tr|A0A0H3C8H0|A0A0H3C8H0_CAUVN	CCNA_01593	5	7	7000000	0.00314			sp|B8H096|MURD_CAUVN	murD	6	6	4700000	0.00315
	tr|A0A0H3CAI8|A0A0H3CAI8_CAUVN	CCNA_03013	6	6	7700000	0.00573			tr|A0A0H3C8Z1|A0A0H3C8Z1_CAUVN	CCNA_01243	6	6	7100000	0.00393			tr|A0A0H3C946|A0A0H3C946_CAUVN	CCNA_02458	5	6	8000000	0.0036			sp|B8GVT2|MDH_CAUVN	mdh	6	6	9800000	0.00651
	tr|A0A0H3C3V4|A0A0H3C3V4_CAUVN	gshB	6	6	5500000	0.00408			tr|A0A0H3C6C7|A0A0H3C6C7_CAUVN	msrA	6	6	33000000	0.0186			tr|A0A0H3C9B8|A0A0H3C9B8_CAUVN	thiL	5	6	13000000	0.00569			tr|A0A0H3C8Y7|A0A0H3C8Y7_CAUVN	CCNA_01855	6	6	8400000	0.00563
	tr|A0A0H3CC83|A0A0H3CC83_CAUVN	CCNA_03408	6	6	8200000	0.00609			tr|A0A0H3C520|A0A0H3C520_CAUVN	CCNA_00001	6	6	15000000	0.00858			tr|A0A0H3C4Z7|A0A0H3C4Z7_CAUVN	CCNA_00938	5	6	6400000	0.00285			tr|A0A0H3C7P1|A0A0H3C7P1_CAUVN	CCNA_01252	6	6	2900000	0.00195
	sp|B8GW33|MNMG_CAUVN	mnmG	6	6	6900000	0.00516			tr|A0A0H3C5V1|A0A0H3C5V1_CAUVN	CCNA_00060	6	6	15000000	0.00834			tr|A0A0H3CAD0|A0A0H3CAD0_CAUVN	CCNA_02401	5	6	12000000	0.00543			tr|A0A0H3C4M8|A0A0H3C4M8_CAUVN	CCNA_00803	6	6	17000000	0.0113
	tr|A0A0H3C8W0|A0A0H3C8W0_CAUVN	ntrY	6	6	5200000	0.00389			tr|A0A0H3C4J0|A0A0H3C4J0_CAUVN	CCNA_00123	6	6	22000000	0.012			tr|A0A0H3C919|A0A0H3C919_CAUVN	CCNA_01899	5	6	8900000	0.00398			sp|B8H0A2|RSMH_CAUVN	rsmH	6	6	10000000	0.00682
	tr|A0A0H3C7Z7|A0A0H3C7Z7_CAUVN	CCNA_00859	6	6	5400000	0.00405			tr|A0A0H3C4Y5|A0A0H3C4Y5_CAUVN	dapD	6	6	19000000	0.0107			sp|B8GW82|LIPA_CAUVN	lipA	5	6	21000000	0.00953			tr|A0A0H3C6W8|A0A0H3C6W8_CAUVN	nagA	6	6	7200000	0.00481
	tr|A0A0H3CE81|A0A0H3CE81_CAUVN	rfaE	6	6	7800000	0.00582			tr|A0A0H3C8S0|A0A0H3C8S0_CAUVN	nuoL	6	6	57000000	0.0318			tr|A0A0H3CEE4|A0A0H3CEE4_CAUVN	CCNA_03798	5	6	9000000	0.00404			tr|A0A0H3CCL0|A0A0H3CCL0_CAUVN	CCNA_03811	6	6	12000000	0.00793
	sp|B8H4E1|RL16_CAUVN	rplP	5	14	600000000	0.45			tr|A0A0H3C5M8|A0A0H3C5M8_CAUVN	divJ	6	6	10000000	0.0058			tr|A0A0H3C5B6|A0A0H3C5B6_CAUVN	CCNA_00164	5	6	14000000	0.0064			tr|A0A0H3CAI8|A0A0H3CAI8_CAUVN	CCNA_03013	6	6	4600000	0.00304
	sp|B8H308|RL20_CAUVN	rplT	5	12	330000000	0.25			tr|A0A0H3C4G4|A0A0H3C4G4_CAUVN	CCNA_00390	6	6	15000000	0.00827			tr|A0A0H3C2V3|A0A0H3C2V3_CAUVN	chlI	5	6	9000000	0.00405			tr|A0A0H3C9R2|A0A0H3C9R2_CAUVN	CCNA_02426	6	6	8100000	0.00539
	sp|B8GXB6|FLIL_CAUVN	fliL	5	10	7500000	0.00557			tr|A0A0H3C8I2|A0A0H3C8I2_CAUVN	CCNA_02218	6	6	9000000	0.005			tr|A0A0H3CBC4|A0A0H3CBC4_CAUVN	tolQ	5	6	20000000	0.00882			tr|A0A0H3CDR9|A0A0H3CDR9_CAUVN	CCNA_03686	6	6	4000000	0.00264
	sp|B8H4E8|RS8_CAUVN	rpsH	5	9	340000000	0.25			sp|B8H3W7|AROC_CAUVN	aroC	6	6	16000000	0.0091			tr|A0A0H3CA30|A0A0H3CA30_CAUVN	CCNA_02302	5	6	29000000	0.013			tr|A0A0H3CAC6|A0A0H3CAC6_CAUVN	CCNA_02936	6	6	8500000	0.00568
	tr|A0A0H3C7B7|A0A0H3C7B7_CAUVN	CCNA_01108	5	9	11000000	0.00835			tr|A0A0H3C5D1|A0A0H3C5D1_CAUVN	CCNA_01055	6	6	8400000	0.0047			tr|A0A0H3CEZ7|A0A0H3CEZ7_CAUVN	CCNA_03455	5	6	26000000	0.0116			tr|A0A0H3CCY9|A0A0H3CCY9_CAUVN	CCNA_03382	6	6	10000000	0.00691
	tr|A0A0H3CEW3|A0A0H3CEW3_CAUVN	CCNA_03422	5	7	90000000	0.0673			tr|A0A0H3C3Q7|A0A0H3C3Q7_CAUVN	purH	6	6	14000000	0.00803			tr|A0A0H3C8V7|A0A0H3C8V7_CAUVN	CCNA_01196	5	6	8500000	0.00384			tr|A0A0H3C870|A0A0H3C870_CAUVN	CCNA_01481	6	6	9500000	0.00635
	tr|A0A0H3CBT5|A0A0H3CBT5_CAUVN	CCNA_02332	5	7	8500000	0.00632			sp|B8GVS9|RS16_CAUVN	rpsP	6	6	220000000	0.12			tr|A0A0H3C670|A0A0H3C670_CAUVN	CCNA_00750	5	6	37000000	0.0166			tr|A0A0H3CCD7|A0A0H3CCD7_CAUVN	dnaG	6	6	5700000	0.0038
	tr|A0A0H3C8G0|A0A0H3C8G0_CAUVN	CCNA_01642	5	6	7500000	0.00557			tr|A0A0H3C7W2|A0A0H3C7W2_CAUVN	glyA	6	6	8600000	0.00478			tr|A0A0H3C5K1|A0A0H3C5K1_CAUVN	CCNA_00505	5	6	53000000	0.0239			tr|A0A0H3C5D1|A0A0H3C5D1_CAUVN	CCNA_01055	6	6	9100000	0.00605
	tr|A0A0H3C7R1|A0A0H3C7R1_CAUVN	CCNA_00763	5	6	21000000	0.0158			tr|A0A0H3CCM4|A0A0H3CCM4_CAUVN	CCNA_03602	6	6	7600000	0.00425			tr|A0A0H3C8S0|A0A0H3C8S0_CAUVN	nuoL	5	6	54000000	0.0244			tr|A0A0H3CCT8|A0A0H3CCT8_CAUVN	CCNA_03680	6	6	6700000	0.00445
	tr|A0A0H3CCC5|A0A0H3CCC5_CAUVN	gcvPB	5	6	9400000	0.00705			tr|A0A0H3C7U2|A0A0H3C7U2_CAUVN	fixL	6	6	16000000	0.00918			tr|A0A0H3CD57|A0A0H3CD57_CAUVN	gcvT	5	6	5200000	0.00234			tr|A0A0H3CD17|A0A0H3CD17_CAUVN	purC	6	6	11000000	0.00709
	tr|A0A0H3C7A0|A0A0H3C7A0_CAUVN	CCNA_01727	5	6	8100000	0.00606			sp|B8H640|BIOB_CAUVN	bioB	6	6	21000000	0.0115			tr|A0A0H3CAV9|A0A0H3CAV9_CAUVN	CCNA_02526	5	6	3600000	0.00161			tr|A0A0H3C4S3|A0A0H3C4S3_CAUVN	CCNA_00233	6	6	11000000	0.00759
	tr|A0A0H3C7C8|A0A0H3C7C8_CAUVN	CCNA_01446	5	6	30000000	0.0228			tr|A0A0H3CDR9|A0A0H3CDR9_CAUVN	CCNA_03686	6	6	7400000	0.0041			tr|A0A0H3C693|A0A0H3C693_CAUVN	CCNA_00217	5	6	9000000	0.00403			sp|B8H416|RS12_CAUVN	rpsL	5	16	300000000	0.2
	tr|A0A0H3C7N3|A0A0H3C7N3_CAUVN	CCNA_01242	5	6	43000000	0.0323			tr|A0A0H3C693|A0A0H3C693_CAUVN	CCNA_00217	6	6	82000000	0.0455			sp|B8GXB5|FLIM_CAUVN	fliM	5	6	9500000	0.00426			tr|A0A0H3C671|A0A0H3C671_CAUVN	rplS	5	14	1900000000	1.24
	tr|A0A0H3CF85|A0A0H3CF85_CAUVN	proA	5	6	8500000	0.00637			tr|A0A0H3C6E6|A0A0H3C6E6_CAUVN	CCNA_01066	6	6	19000000	0.0106			tr|A0A0H3CB86|A0A0H3CB86_CAUVN	edd	5	6	12000000	0.00556			sp|B8H4E1|RL16_CAUVN	rplP	5	13	730000000	0.49
	sp|B8H5B6|Y3496_CAUVN	CCNA_03496	5	6	8700000	0.00646			tr|A0A0H3CBS8|A0A0H3CBS8_CAUVN	CCNA_02921	6	6	34000000	0.0189			tr|A0A0H3C5Q3|A0A0H3C5Q3_CAUVN	CCNA_00369	5	6	25000000	0.0115			sp|B8GXB6|FLIL_CAUVN	fliL	5	9	5700000	0.00378
	tr|A0A0H3CAW8|A0A0H3CAW8_CAUVN	nuoN	5	6	5200000	0.00391			sp|B8H416|RS12_CAUVN	rpsL	5	18	210000000	0.12			sp|B8GWZ1|RS15_CAUVN	rpsO	5	6	60000000	0.0268			sp|B8H4E8|RS8_CAUVN	rpsH	5	8	360000000	0.24
	sp|B8GXP6|DPO3B_CAUVN	dnaN	5	6	5600000	0.00415			sp|B8H308|RL20_CAUVN	rplT	5	11	190000000	0.1			sp|B8H0A2|RSMH_CAUVN	rsmH	5	6	16000000	0.00726			tr|A0A0H3CC12|A0A0H3CC12_CAUVN	CCNA_02413	5	7	15000000	0.00988
	tr|A0A0H3C9S6|A0A0H3C9S6_CAUVN	fumC	5	6	4000000	0.00297			sp|B8H4E8|RS8_CAUVN	rpsH	5	11	710000000	0.39			tr|A0A0H3C6U5|A0A0H3C6U5_CAUVN	mnmA	5	5	11000000	0.00497			tr|A0A0H3C7T2|A0A0H3C7T2_CAUVN	CCNA_00784	5	7	7700000	0.00511
	tr|A0A0H3C5Y5|A0A0H3C5Y5_CAUVN	gmd	5	6	7900000	0.00592			sp|B8H4E1|RL16_CAUVN	rplP	5	11	490000000	0.28			tr|A0A0H3C9H2|A0A0H3C9H2_CAUVN	CCNA_02590	5	5	21000000	0.00953			tr|A0A0H3C8M7|A0A0H3C8M7_CAUVN	CCNA_01964	5	7	36000000	0.0242
	tr|A0A0H3C9K0|A0A0H3C9K0_CAUVN	ftsA	5	6	9900000	0.00742			sp|B8GXB6|FLIL_CAUVN	fliL	5	11	7400000	0.0041			tr|A0A0H3C5L2|A0A0H3C5L2_CAUVN	cydD	5	5	8600000	0.00385			sp|B8H4E3|RS17_CAUVN	rpsQ	5	7	72000000	0.0483
	tr|A0A0H3C9U1|A0A0H3C9U1_CAUVN	malK	5	6	8700000	0.00649			sp|B8H0R5|RL28_CAUVN	rpmB	5	8	180000000	0.0993			sp|B8H5B6|Y3496_CAUVN	CCNA_03496	5	5	6500000	0.00293			tr|A0A0H3C6Y7|A0A0H3C6Y7_CAUVN	CCNA_00483	5	6	8300000	0.00551
	tr|A0A0H3C621|A0A0H3C621_CAUVN	CCNA_01239	5	6	3700000	0.0028			tr|A0A0H3C7Q7|A0A0H3C7Q7_CAUVN	CCNA_01556	5	8	19000000	0.0104			sp|B8H082|FTSQ_CAUVN	ftsQ	5	5	10000000	0.00464			tr|A0A0H3C5A3|A0A0H3C5A3_CAUVN	shkA	5	6	3400000	0.00229
	tr|A0A0H3C2V3|A0A0H3C2V3_CAUVN	chlI	5	6	4800000	0.00361			tr|A0A0H3CE32|A0A0H3CE32_CAUVN	CCNA_03157	5	8	20000000	0.0111			tr|A0A0H3C6X3|A0A0H3C6X3_CAUVN	CCNA_01261	5	5	14000000	0.00625			tr|A0A0H3C974|A0A0H3C974_CAUVN	CCNA_02182	5	6	3900000	0.00262
	tr|A0A0H3C9G5|A0A0H3C9G5_CAUVN	CCNA_01930	5	6	5000000	0.00374			tr|A0A0H3CCD5|A0A0H3CCD5_CAUVN	CCNA_02539	5	7	12000000	0.00689			sp|B8GW34|MNME_CAUVN	mnmE	5	5	4400000	0.00198			tr|A0A0H3CB23|A0A0H3CB23_CAUVN	tatC	5	6	3100000	0.0021
	tr|A0A0H3C6I6|A0A0H3C6I6_CAUVN	CCNA_01122	5	6	2700000	0.00198			tr|A0A0H3C617|A0A0H3C617_CAUVN	flbD	5	7	20000000	0.0113			tr|A0A0H3C535|A0A0H3C535_CAUVN	CCNA_00348	5	5	13000000	0.00573			tr|A0A0H3C8X9|A0A0H3C8X9_CAUVN	CCNA_02091	5	6	4800000	0.00318
	tr|A0A0H3C465|A0A0H3C465_CAUVN	CCNA_00272	5	6	7900000	0.00587			tr|A0A0H3C6P8|A0A0H3C6P8_CAUVN	xylC	5	7	11000000	0.00591			tr|A0A0H3CDH1|A0A0H3CDH1_CAUVN	CCNA_02935	5	5	5300000	0.00237			tr|A0A0H3C7R1|A0A0H3C7R1_CAUVN	CCNA_00763	5	6	8500000	0.00569
	tr|A0A0H3CCD6|A0A0H3CCD6_CAUVN	CCNA_03752	5	6	9500000	0.00711			tr|A0A0H3C7Y1|A0A0H3C7Y1_CAUVN	CCNA_01655	5	7	61000000	0.0339			tr|A0A0H3CBK7|A0A0H3CBK7_CAUVN	panC	5	5	14000000	0.00613			tr|A0A0H3CCV7|A0A0H3CCV7_CAUVN	CCNA_02704	5	6	5200000	0.00345
	tr|A0A0H3C659|A0A0H3C659_CAUVN	CCNA_00740	5	6	12000000	0.00895			sp|B8H4F0|RL18_CAUVN	rplR	5	7	110000000	0.0614			tr|A0A0H3C6M5|A0A0H3C6M5_CAUVN	CCNA_00360	5	5	6800000	0.00305			tr|A0A0H3C665|A0A0H3C665_CAUVN	CCNA_00600	5	6	6900000	0.00458
	sp|B8H5U4|SYM_CAUVN	metG	5	6	13000000	0.00986			tr|A0A0H3C5K1|A0A0H3C5K1_CAUVN	CCNA_00505	5	7	68000000	0.0381			sp|B8H332|AROB_CAUVN	aroB	5	5	10000000	0.00464			tr|A0A0H3C927|A0A0H3C927_CAUVN	stpX	5	6	11000000	0.00701
	tr|A0A0H3C5K1|A0A0H3C5K1_CAUVN	CCNA_00505	5	6	35000000	0.0265			tr|A0A0H3C7B7|A0A0H3C7B7_CAUVN	CCNA_01108	5	7	16000000	0.00872			tr|A0A0H3CCZ1|A0A0H3CCZ1_CAUVN	CCNA_03732	5	5	10000000	0.00459			tr|A0A0H3C7Y9|A0A0H3C7Y9_CAUVN	cysA	5	6	4900000	0.00325
	tr|A0A0H3C8R5|A0A0H3C8R5_CAUVN	CCNA_02012	5	6	18000000	0.0134			tr|A0A0H3CCC9|A0A0H3CCC9_CAUVN	ispH	5	6	12000000	0.00648			tr|A0A0H3C3R6|A0A0H3C3R6_CAUVN	hfsJ	5	5	8300000	0.00372			tr|A0A0H3C878|A0A0H3C878_CAUVN	flgE	5	6	8900000	0.00592
	tr|A0A0H3C936|A0A0H3C936_CAUVN	CCNA_01335	5	6	5600000	0.0042			tr|A0A0H3C5N5|A0A0H3C5N5_CAUVN	CCNA_00524	5	6	6800000	0.00378			tr|A0A0H3C8B2|A0A0H3C8B2_CAUVN	pgl	5	5	3000000	0.00136			tr|A0A0H3CAX1|A0A0H3CAX1_CAUVN	CCNA_03163	5	6	10000000	0.0069
	tr|A0A0H3C693|A0A0H3C693_CAUVN	CCNA_00217	5	6	5500000	0.00411			tr|A0A0H3C6M7|A0A0H3C6M7_CAUVN	CCNA_01463	5	6	26000000	0.0144			tr|A0A0H3C9R0|A0A0H3C9R0_CAUVN	CCNA_02178	5	5	31000000	0.0138			tr|A0A0H3C8D0|A0A0H3C8D0_CAUVN	CCNA_01602	5	6	9500000	0.00634
	tr|A0A0H3CBD0|A0A0H3CBD0_CAUVN	CCNA_02725	5	6	2800000	0.0021			tr|A0A0H3C5D4|A0A0H3C5D4_CAUVN	CCNA_00201	5	6	11000000	0.00635			tr|A0A0H3C7Y9|A0A0H3C7Y9_CAUVN	cysA	5	5	7300000	0.00328			tr|A0A0H3C7M2|A0A0H3C7M2_CAUVN	CCNA_01226	5	6	14000000	0.0091
	tr|A0A0H3CBL8|A0A0H3CBL8_CAUVN	CCNA_03446	5	6	2900000	0.00218			tr|A0A0H3C3F1|A0A0H3C3F1_CAUVN	phnC	5	6	24000000	0.0135			sp|B8GW30|PARB_CAUVN	parB	5	5	15000000	0.00661			tr|A0A0H3C5K1|A0A0H3C5K1_CAUVN	CCNA_00505	5	6	25000000	0.0168
	tr|A0A0H3C4A4|A0A0H3C4A4_CAUVN	CCNA_00324	5	6	97000000	0.0721			tr|A0A0H3C7P6|A0A0H3C7P6_CAUVN	tipF	5	6	11000000	0.00632			tr|A0A0H3C5L5|A0A0H3C5L5_CAUVN	ctpA	5	5	9100000	0.00411			tr|A0A0H3C379|A0A0H3C379_CAUVN	lovK	5	6	6400000	0.00427
	tr|A0A0H3C699|A0A0H3C699_CAUVN	CCNA_01016	5	6	7000000	0.00519			tr|A0A0H3C2W3|A0A0H3C2W3_CAUVN	CCNA_00150	5	6	6400000	0.00356			tr|A0A0H3CF72|A0A0H3CF72_CAUVN	CCNA_03533	5	5	7100000	0.00318			sp|B8GVS9|RS16_CAUVN	rpsP	5	6	140000000	0.0929
	tr|A0A0H3C9V6|A0A0H3C9V6_CAUVN	CCNA_02225	5	5	7200000	0.00538			tr|A0A0H3C9Z0|A0A0H3C9Z0_CAUVN	CCNA_02779	5	6	18000000	0.0102			tr|A0A0H3C7S9|A0A0H3C7S9_CAUVN	sufD	5	5	8500000	0.00382			tr|A0A0H3C8S0|A0A0H3C8S0_CAUVN	nuoL	5	6	10000000	0.00689
	tr|A0A0H3C884|A0A0H3C884_CAUVN	hdaA	5	5	4500000	0.00333			tr|A0A0H3CAE8|A0A0H3CAE8_CAUVN	CCNA_02336	5	6	4300000	0.00238			tr|A0A0H3C8J9|A0A0H3C8J9_CAUVN	CCNA_01069	5	5	11000000	0.005			tr|A0A0H3CEW3|A0A0H3CEW3_CAUVN	CCNA_03422	5	6	5500000	0.00368
	tr|A0A0H3C6M7|A0A0H3C6M7_CAUVN	CCNA_01463	5	5	20000000	0.015			tr|A0A0H3C9V6|A0A0H3C9V6_CAUVN	CCNA_02225	5	6	11000000	0.00635			tr|A0A0H3C5B4|A0A0H3C5B4_CAUVN	CCNA_00670	5	5	14000000	0.00638			tr|A0A0H3C8H5|A0A0H3C8H5_CAUVN	kdpD	5	6	3000000	0.00198
	sp|B8GVE2|BIOF_CAUVN	bioF	5	5	4100000	0.00303			sp|B8GWV5|NUOB_CAUVN	nuoB	5	6	35000000	0.0193			tr|A0A0H3C5I3|A0A0H3C5I3_CAUVN	CCNA_01085	5	5	7100000	0.0032			tr|A0A0H3C693|A0A0H3C693_CAUVN	CCNA_00217	5	6	4600000	0.00305
	tr|A0A0H3C584|A0A0H3C584_CAUVN	CCNA_00997	5	5	2100000	0.0016			tr|A0A0H3C8M7|A0A0H3C8M7_CAUVN	CCNA_01964	5	6	21000000	0.0114			tr|A0A0H3C8J7|A0A0H3C8J7_CAUVN	CCNA_01686	5	5	7800000	0.0035			sp|B8GWM3|RF2_CAUVN	prfB	5	6	4400000	0.00292
	tr|A0A0H3CD91|A0A0H3CD91_CAUVN	CCNA_03505	5	5	16000000	0.0121			tr|A0A0H3C8Q1|A0A0H3C8Q1_CAUVN	lpxI	5	6	14000000	0.00786			tr|A0A0H3CCC5|A0A0H3CCC5_CAUVN	gcvPB	5	5	15000000	0.00685			tr|A0A0H3C6S8|A0A0H3C6S8_CAUVN	CCNA_01214	5	5	9600000	0.00641
	tr|A0A0H3C915|A0A0H3C915_CAUVN	CCNA_02130	5	5	24000000	0.0178			tr|A0A0H3CBM5|A0A0H3CBM5_CAUVN	CCNA_02854	5	6	32000000	0.0177			tr|A0A0H3CB23|A0A0H3CB23_CAUVN	tatC	5	5	8900000	0.00402			tr|A0A0H3C5L5|A0A0H3C5L5_CAUVN	ctpA	5	5	8800000	0.0059
	tr|A0A0H3C6E7|A0A0H3C6E7_CAUVN	CCNA_00707	5	5	6000000	0.00449			sp|B8H091|MURG_CAUVN	murG	5	6	22000000	0.0123			tr|A0A0H3C733|A0A0H3C733_CAUVN	CCNA_00995	5	5	7600000	0.00341			tr|A0A0H3CAA4|A0A0H3CAA4_CAUVN	murE	5	5	8200000	0.00548
	tr|A0A0H3CBY5|A0A0H3CBY5_CAUVN	CCNA_03279	5	5	6000000	0.00446			tr|A0A0H3C4M8|A0A0H3C4M8_CAUVN	CCNA_00803	5	6	32000000	0.0177			tr|A0A0H3CB51|A0A0H3CB51_CAUVN	CCNA_02986	5	5	8700000	0.00393			tr|A0A0H3C4K0|A0A0H3C4K0_CAUVN	CCNA_00764	5	5	11000000	0.00718
	tr|A0A0H3C8X4|A0A0H3C8X4_CAUVN	CCNA_01217	5	5	4200000	0.00311			sp|B8H462|Y3352_CAUVN	CCNA_03352	5	6	24000000	0.0134			tr|A0A0H3CG21|A0A0H3CG21_CAUVN	CCNA_03799	5	5	4700000	0.00212			tr|A0A0H3C8G0|A0A0H3C8G0_CAUVN	CCNA_01642	5	5	8400000	0.00557
	tr|A0A0H3CEU9|A0A0H3CEU9_CAUVN	CCNA_03412	5	5	5100000	0.00379			tr|A0A0H3C9M5|A0A0H3C9M5_CAUVN	nuoI	5	6	21000000	0.0118			tr|A0A0H3CDZ6|A0A0H3CDZ6_CAUVN	bacB	5	5	23000000	0.0104			tr|A0A0H3C9U1|A0A0H3C9U1_CAUVN	malK	5	5	7300000	0.00489
	tr|A0A0H3C9D7|A0A0H3C9D7_CAUVN	glnA	5	5	9400000	0.00703			tr|A0A0H3C9A8|A0A0H3C9A8_CAUVN	CCNA_02224	5	6	14000000	0.00779			tr|A0A0H3CBP2|A0A0H3CBP2_CAUVN	CCNA_02850	5	5	17000000	0.0075			tr|A0A0H3CD57|A0A0H3CD57_CAUVN	gcvT	5	5	6800000	0.00456
	tr|A0A0H3C437|A0A0H3C437_CAUVN	chvI	5	5	3500000	0.00258			sp|B8H4V4|GCSPA_CAUVN	gcvPA	5	6	32000000	0.0178			tr|A0A0H3CDS3|A0A0H3CDS3_CAUVN	kidO	5	5	6800000	0.00304			tr|A0A0H3CCJ0|A0A0H3CCJ0_CAUVN	CCNA_02601	5	5	7100000	0.00476
	tr|A0A0H3C6Z6|A0A0H3C6Z6_CAUVN	CCNA_01579	5	5	4400000	0.00331			tr|A0A0H3CE74|A0A0H3CE74_CAUVN	CCNA_03750	5	6	8100000	0.00452			tr|A0A0H3C8E9|A0A0H3C8E9_CAUVN	CCNA_02181	5	5	10000000	0.00458			tr|A0A0H3C7N3|A0A0H3C7N3_CAUVN	CCNA_01242	5	5	54000000	0.036
	sp|A0A0H3C3S1|FZLC_CAUVN	fzlC	5	5	4500000	0.00334			tr|A0A0H3C9N9|A0A0H3C9N9_CAUVN	CCNA_02137	5	6	8100000	0.00451			tr|A0A0H3C4D4|A0A0H3C4D4_CAUVN	corC	5	5	15000000	0.00666			tr|A0A0H3CAJ9|A0A0H3CAJ9_CAUVN	CCNA_02402	5	5	6200000	0.00416
	tr|A0A0H3C6N6|A0A0H3C6N6_CAUVN	atpF	5	5	6300000	0.00471			tr|A0A0H3CBK7|A0A0H3CBK7_CAUVN	panC	5	5	25000000	0.0138			tr|A0A0H3CA84|A0A0H3CA84_CAUVN	CCNA_02352	5	5	6400000	0.00286			tr|A0A0H3C733|A0A0H3C733_CAUVN	CCNA_00995	5	5	3900000	0.00263
	tr|A0A0H3C5V4|A0A0H3C5V4_CAUVN	CCNA_00065	5	5	15000000	0.0112			tr|A0A0H3C9B8|A0A0H3C9B8_CAUVN	thiL	5	5	13000000	0.00743			tr|A0A0H3CCC9|A0A0H3CCC9_CAUVN	ispH	5	5	7800000	0.00352			tr|A0A0H3C5B4|A0A0H3C5B4_CAUVN	CCNA_00670	5	5	16000000	0.0108
	tr|A0A0H3CB51|A0A0H3CB51_CAUVN	CCNA_02986	5	5	4400000	0.0033			tr|A0A0H3C4K4|A0A0H3C4K4_CAUVN	CCNA_00769	5	5	27000000	0.0152			tr|A0A0H3C9V6|A0A0H3C9V6_CAUVN	CCNA_02225	5	5	6800000	0.00304			tr|A0A0H3ICY6|A0A0H3ICY6_CAUVN	CCNA_03892	5	5	11000000	0.00706
	tr|A0A0H3C6Z5|A0A0H3C6Z5_CAUVN	CCNA_00497	5	5	8100000	0.00603			tr|A0A0H3CBE4|A0A0H3CBE4_CAUVN	CCNA_02741	5	5	11000000	0.00626			tr|A0A0H3CC26|A0A0H3CC26_CAUVN	CCNA_03030	5	5	46000000	0.0208			tr|A0A0H3CB80|A0A0H3CB80_CAUVN	CCNA_03029	5	5	4500000	0.00299
	tr|A0A0H3CCT2|A0A0H3CCT2_CAUVN	CCNA_03314	5	5	4300000	0.00322			tr|A0A0H3C726|A0A0H3C726_CAUVN	gmd	5	5	21000000	0.0119			tr|A0A0H3C9K8|A0A0H3C9K8_CAUVN	murF	5	5	10000000	0.00449			tr|A0A0H3CDZ6|A0A0H3CDZ6_CAUVN	bacB	5	5	15000000	0.0101
	tr|A0A0H3C8Y7|A0A0H3C8Y7_CAUVN	CCNA_01855	5	5	7900000	0.00587			tr|A0A0H3CBG3|A0A0H3CBG3_CAUVN	CCNA_02207	5	5	13000000	0.00732			tr|A0A0H3CAC6|A0A0H3CAC6_CAUVN	CCNA_02936	5	5	9700000	0.00438			tr|A0A0H3C6D2|A0A0H3C6D2_CAUVN	CCNA_01372	5	5	8500000	0.00568
	sp|B8GXP9|RECF_CAUVN	recF	5	5	5000000	0.00375			tr|A0A0H3CF85|A0A0H3CF85_CAUVN	proA	5	5	18000000	0.0101			tr|A0A0H3CCV4|A0A0H3CCV4_CAUVN	CCNA_03265	5	5	7300000	0.00327			tr|A0A0H3C5V4|A0A0H3C5V4_CAUVN	CCNA_00065	5	5	17000000	0.0112
	tr|A0A0H3C5B4|A0A0H3C5B4_CAUVN	CCNA_00670	5	5	9600000	0.00718			tr|A0A0H3C674|A0A0H3C674_CAUVN	CCNA_01297	5	5	9700000	0.00539			tr|A0A0H3CC96|A0A0H3CC96_CAUVN	tacA	5	5	9900000	0.00445			tr|A0A0H3C495|A0A0H3C495_CAUVN	CCNA_00311	5	5	6900000	0.00461
	tr|A0A0H3CBP2|A0A0H3CBP2_CAUVN	CCNA_02850	5	5	8100000	0.00602			tr|A0A0H3CD50|A0A0H3CD50_CAUVN	CCNA_03383	5	5	4200000	0.00236			tr|A0A0H3C6Z5|A0A0H3C6Z5_CAUVN	CCNA_00497	5	5	11000000	0.00506			tr|A0A0H3CA44|A0A0H3CA44_CAUVN	CCNA_02569	5	5	5600000	0.00371
	sp|B8GW82|LIPA_CAUVN	lipA	5	5	8600000	0.00642			sp|B8GX15|CICA_CAUVN	cicA	5	5	12000000	0.00681			tr|A0A0H3C437|A0A0H3C437_CAUVN	chvI	5	5	4200000	0.00191			sp|B8GXM4|RLMN_CAUVN	rlmN	5	5	9500000	0.00634
	sp|B8H0A0|FTSI_CAUVN	ftsI	5	5	3300000	0.00248			sp|B8H3C3|RPOH_CAUVN	rpoH	5	5	18000000	0.01			tr|A0A0H3C9C3|A0A0H3C9C3_CAUVN	CCNA_02244	5	5	18000000	0.00802			tr|A0A0H3C7A0|A0A0H3C7A0_CAUVN	CCNA_01727	5	5	7500000	0.005
	tr|A0A0H3C5T2|A0A0H3C5T2_CAUVN	truB	5	5	5500000	0.00407			sp|B8GYF1|FMT_CAUVN	fmt	5	5	12000000	0.00648			tr|A0A0H3C8K5|A0A0H3C8K5_CAUVN	CCNA_02243	5	5	9500000	0.00425			tr|A0A0H3C7A6|A0A0H3C7A6_CAUVN	CCNA_01413	5	5	6500000	0.00435
	tr|A0A0H3C879|A0A0H3C879_CAUVN	CCNA_01492	5	5	6000000	0.00445			tr|A0A0H3C6E7|A0A0H3C6E7_CAUVN	CCNA_00707	5	5	9900000	0.0055			tr|A0A0H3C7D3|A0A0H3C7D3_CAUVN	CCNA_01204	5	5	28000000	0.0124			tr|A0A0H3C8Z2|A0A0H3C8Z2_CAUVN	CCNA_01860	5	5	17000000	0.0115
	tr|A0A0H3CAD0|A0A0H3CAD0_CAUVN	CCNA_02401	5	5	9900000	0.0074			tr|A0A0H3CC71|A0A0H3CC71_CAUVN	cpaB	5	5	10000000	0.00564			tr|A0A0H3C659|A0A0H3C659_CAUVN	CCNA_00740	5	5	13000000	0.00587			tr|A0A0H3C9B9|A0A0H3C9B9_CAUVN	nuoF	5	5	7700000	0.00514
	tr|A0A0H3CCL9|A0A0H3CCL9_CAUVN	CCNA_03830	5	5	11000000	0.00786			tr|A0A0H3CDZ6|A0A0H3CDZ6_CAUVN	bacB	5	5	23000000	0.0131			tr|A0A0H3CDD0|A0A0H3CDD0_CAUVN	CCNA_03541	5	5	6200000	0.00277			tr|A0A0H3C8E9|A0A0H3C8E9_CAUVN	CCNA_02181	5	5	11000000	0.00737
	tr|A0A0H3C7H0|A0A0H3C7H0_CAUVN	CCNA_01490	5	5	6600000	0.00492			tr|A0A0H3CCC5|A0A0H3CCC5_CAUVN	gcvPB	5	5	17000000	0.00923			tr|A0A0H3CC55|A0A0H3CC55_CAUVN	CCNA_02457	5	5	8900000	0.004			tr|A0A0H3C465|A0A0H3C465_CAUVN	CCNA_00272	5	5	7300000	0.00484
	tr|A0A0H3C9C3|A0A0H3C9C3_CAUVN	CCNA_02244	5	5	6600000	0.00495			tr|A0A0H3CAJ9|A0A0H3CAJ9_CAUVN	CCNA_02402	5	5	11000000	0.00594			tr|A0A0H3C4K3|A0A0H3C4K3_CAUVN	CCNA_00141	5	5	12000000	0.00525			sp|B8GZM2|PLED_CAUVN	pleD	5	5	4600000	0.00305
	tr|A0A0H3CA93|A0A0H3CA93_CAUVN	ddl	5	5	13000000	0.00984			sp|B8H4D8|RS19_CAUVN	rpsS	5	5	64000000	0.0354			tr|A0A0H3CE47|A0A0H3CE47_CAUVN	CCNA_03803	5	5	6500000	0.00293			tr|A0A0H3CA22|A0A0H3CA22_CAUVN	CCNA_02190	5	5	5800000	0.00389
	tr|A0A0H3C5N5|A0A0H3C5N5_CAUVN	CCNA_00524	5	5	3500000	0.00265			tr|A0A0H3C8G0|A0A0H3C8G0_CAUVN	CCNA_01642	5	5	11000000	0.00625			tr|A0A0H3C6D9|A0A0H3C6D9_CAUVN	CCNA_01382	5	5	11000000	0.00479			tr|A0A0H3C3R6|A0A0H3C3R6_CAUVN	hfsJ	5	5	8000000	0.00532
	tr|A0A0H3CCY2|A0A0H3CCY2_CAUVN	gltD	5	5	5400000	0.00404			tr|A0A0H3CBP2|A0A0H3CBP2_CAUVN	CCNA_02850	5	5	20000000	0.0112			tr|A0A0H3C8M7|A0A0H3C8M7_CAUVN	CCNA_01964	5	5	36000000	0.0161			tr|A0A0H3CG33|A0A0H3CG33_CAUVN	CCNA_03810	5	5	6000000	0.00401
	tr|A0A0H3C7A7|A0A0H3C7A7_CAUVN	CCNA_01174	5	5	8600000	0.00643			tr|A0A0H3CB23|A0A0H3CB23_CAUVN	tatC	5	5	9200000	0.0051			tr|A0A0H3C6R1|A0A0H3C6R1_CAUVN	CCNA_00886	5	5	24000000	0.0108			tr|A0A0H3C620|A0A0H3C620_CAUVN	hetN	5	5	5400000	0.00359
	tr|A0A0H3C563|A0A0H3C563_CAUVN	tsaD	5	5	5600000	0.00421			tr|A0A0H3CDC9|A0A0H3CDC9_CAUVN	CCNA_03856	5	5	7900000	0.00441			tr|A0A0H3C6I6|A0A0H3C6I6_CAUVN	CCNA_01122	5	5	3600000	0.00162			tr|A0A0H3CA18|A0A0H3CA18_CAUVN	CCNA_02541	5	5	3100000	0.00205
	tr|A0A0H3CDZ6|A0A0H3CDZ6_CAUVN	bacB	5	5	10000000	0.0076			tr|A0A0H3CCK7|A0A0H3CCK7_CAUVN	CCNA_03806	5	5	25000000	0.0138			tr|A0A0H3C699|A0A0H3C699_CAUVN	CCNA_01016	5	5	13000000	0.00564			tr|A0A0H3C6P0|A0A0H3C6P0_CAUVN	fixI	5	5	5000000	0.00337
	tr|A0A0H3CG33|A0A0H3CG33_CAUVN	CCNA_03810	5	5	8200000	0.00613			tr|A0A0H3C6Z6|A0A0H3C6Z6_CAUVN	CCNA_01579	5	5	10000000	0.00561			tr|A0A0H3C8W0|A0A0H3C8W0_CAUVN	ntrY	5	5	7300000	0.00329			tr|A0A0H3CA30|A0A0H3CA30_CAUVN	CCNA_02302	5	5	12000000	0.00788
	tr|A0A0H3CA79|A0A0H3CA79_CAUVN	CCNA_02346	5	5	3500000	0.00259			tr|A0A0H3C4D4|A0A0H3C4D4_CAUVN	corC	5	5	11000000	0.00601			tr|A0A0H3C356|A0A0H3C356_CAUVN	asd	5	5	12000000	0.00536			tr|A0A0H3C8Q1|A0A0H3C8Q1_CAUVN	lpxI	5	5	5600000	0.00375
	tr|A0A0H3CBR5|A0A0H3CBR5_CAUVN	CCNA_02304	5	5	6100000	0.00455			tr|A0A0H3C851|A0A0H3C851_CAUVN	CCNA_01517	5	5	7700000	0.00429			tr|A0A0H3C908|A0A0H3C908_CAUVN	CCNA_02414	5	5	4900000	0.00219			tr|A0A0H3CEA3|A0A0H3CEA3_CAUVN	CCNA_03777	5	5	3900000	0.00257
	tr|A0A0H3C5G2|A0A0H3C5G2_CAUVN	CCNA_01065	5	5	9200000	0.0069			sp|B8GYM1|EX7L_CAUVN	xseA	5	5	7900000	0.00439			tr|A0A0H3C884|A0A0H3C884_CAUVN	hdaA	5	5	5600000	0.0025			tr|A0A0H3CDR5|A0A0H3CDR5_CAUVN	chpT	5	5	12000000	0.00818
	tr|A0A0H3C997|A0A0H3C997_CAUVN	pyrH	5	5	6100000	0.00458			tr|A0A0H3CC48|A0A0H3CC48_CAUVN	CCNA_03651	5	5	4000000	0.00224			tr|A0A0H3C9Y4|A0A0H3C9Y4_CAUVN	spmX	5	5	10000000	0.00467			tr|A0A0H3CAL7|A0A0H3CAL7_CAUVN	CCNA_02422	5	5	7500000	0.00503
	tr|A0A0H3CCL0|A0A0H3CCL0_CAUVN	CCNA_03811	5	5	5900000	0.00438			tr|A0A0H3C879|A0A0H3C879_CAUVN	CCNA_01492	5	5	16000000	0.00878			tr|A0A0H3C9Q1|A0A0H3C9Q1_CAUVN	CCNA_02161	5	5	7600000	0.00343			tr|A0A0H3CA42|A0A0H3CA42_CAUVN	CCNA_02312	5	5	7700000	0.00514
	tr|A0A0H3C927|A0A0H3C927_CAUVN	stpX	5	5	9800000	0.00728			tr|A0A0H3CF72|A0A0H3CF72_CAUVN	CCNA_03533	5	5	7900000	0.00441			sp|B8H3X3|QUEC_CAUVN	queC	5	5	8800000	0.00396			tr|A0A0H3CEJ8|A0A0H3CEJ8_CAUVN	CCNA_03864	5	5	10000000	0.00669
	tr|A0A0H3C3Q7|A0A0H3C3Q7_CAUVN	purH	5	5	7900000	0.00588			sp|B8H4J9|PGK_CAUVN	pgk	5	5	32000000	0.0178			sp|B8H0X4|QUEF_CAUVN	queF	5	5	20000000	0.0089			tr|A0A0H3C6C7|A0A0H3C6C7_CAUVN	msrA	5	5	6200000	0.00417
	sp|B8GX72|OPGH_CAUVN	opgH	5	5	4100000	0.00307			tr|A0A0H3CCR6|A0A0H3CCR6_CAUVN	CCNA_03652	5	5	3700000	0.00205			tr|A0A0H3C9Z9|A0A0H3C9Z9_CAUVN	stpD	5	5	23000000	0.0105			tr|A0A0H3C6Z5|A0A0H3C6Z5_CAUVN	CCNA_00497	5	5	13000000	0.00892
	tr|A0A0H3CCY9|A0A0H3CCY9_CAUVN	CCNA_03382	5	5	5600000	0.00415			tr|A0A0H3C6X3|A0A0H3C6X3_CAUVN	CCNA_01261	5	5	10000000	0.00574			tr|A0A0H3C324|A0A0H3C324_CAUVN	CCNA_00218	5	5	13000000	0.00582			tr|A0A0H3C7K7|A0A0H3C7K7_CAUVN	CCNA_00690	5	5	16000000	0.0107
	tr|A0A0H3C6D9|A0A0H3C6D9_CAUVN	CCNA_01382	5	5	5400000	0.00404			tr|A0A0H3C7S9|A0A0H3C7S9_CAUVN	sufD	5	5	10000000	0.00569			tr|A0A0H3C4S8|A0A0H3C4S8_CAUVN	chvG	5	5	9700000	0.00434			tr|A0A0H3C6Z6|A0A0H3C6Z6_CAUVN	CCNA_01579	5	5	4100000	0.00276
	sp|B8H0P4|RL11_CAUVN	rplK	5	5	110000000	0.0789			tr|A0A0H3C7M1|A0A0H3C7M1_CAUVN	CCNA_00708	5	5	9700000	0.00539			tr|A0A0H3C808|A0A0H3C808_CAUVN	nuoE	5	5	17000000	0.00769			tr|A0A0H3C4D4|A0A0H3C4D4_CAUVN	corC	5	5	7400000	0.00496
	tr|A0A0H3CAE7|A0A0H3CAE7_CAUVN	CCNA_01830	5	5	2400000	0.00182			tr|A0A0H3C7B9|A0A0H3C7B9_CAUVN	CCNA_01189	5	5	10000000	0.0056			tr|A0A0H3C671|A0A0H3C671_CAUVN	rplS	4	8	520000000	0.23			tr|A0A0H3C9P5|A0A0H3C9P5_CAUVN	CCNA_02150	5	5	6900000	0.0046
	tr|A0A0H3C4S8|A0A0H3C4S8_CAUVN	chvG	5	5	7000000	0.00526			tr|A0A0H3CB53|A0A0H3CB53_CAUVN	CCNA_02652	5	5	7700000	0.00428			tr|A0A0H3C8H5|A0A0H3C8H5_CAUVN	kdpD	4	6	4600000	0.00205			sp|B8GX72|OPGH_CAUVN	opgH	5	5	6400000	0.00429
	tr|A0A0H3C928|A0A0H3C928_CAUVN	ppx1	5	5	5100000	0.00377			tr|A0A0H3C8A0|A0A0H3C8A0_CAUVN	flbA	5	5	16000000	0.00915			tr|A0A0H3C5D1|A0A0H3C5D1_CAUVN	CCNA_01055	4	6	13000000	0.00565			tr|A0A0H3C8X6|A0A0H3C8X6_CAUVN	CCNA_01840	5	5	13000000	0.00869
	tr|A0A0H3C324|A0A0H3C324_CAUVN	CCNA_00218	5	5	8000000	0.00595			tr|A0A0H3CCL8|A0A0H3CCL8_CAUVN	ubiB	5	5	18000000	0.0102			tr|A0A0H3C8G0|A0A0H3C8G0_CAUVN	CCNA_01642	4	5	9300000	0.00417			tr|A0A0H3C932|A0A0H3C932_CAUVN	CCNA_01919	5	5	4600000	0.00305
	tr|A0A0H3C813|A0A0H3C813_CAUVN	CCNA_01415	5	5	13000000	0.00945			tr|A0A0H3C8K5|A0A0H3C8K5_CAUVN	CCNA_02243	5	5	12000000	0.00677			tr|A0A0H3CB30|A0A0H3CB30_CAUVN	CCNA_02954	4	5	1600000	0.000732			tr|A0A0H3C816|A0A0H3C816_CAUVN	CCNA_00881	5	5	2500000	0.00169
	tr|A0A0H3C7Y1|A0A0H3C7Y1_CAUVN	CCNA_01655	5	5	16000000	0.0116			tr|A0A0H3CD32|A0A0H3CD32_CAUVN	CCNA_03769	5	5	38000000	0.0214			tr|A0A0H3CCJ0|A0A0H3CCJ0_CAUVN	CCNA_02601	4	5	9800000	0.00441			tr|A0A0H3CG38|A0A0H3CG38_CAUVN	CCNA_03816	5	5	3400000	0.0023
	tr|A0A0H3CDJ0|A0A0H3CDJ0_CAUVN	CCNA_03527	5	5	3900000	0.00291			tr|A0A0H3C4N6|A0A0H3C4N6_CAUVN	CCNA_00436	5	5	24000000	0.0132			tr|A0A0H3C562|A0A0H3C562_CAUVN	CCNA_00379	4	5	14000000	0.00629			sp|B8GX51|PIMT_CAUVN	pcm	5	5	46000000	0.0308
	tr|A0A0H3C4X9|A0A0H3C4X9_CAUVN	prmC	5	5	5900000	0.00442			tr|A0A0H3C7Z8|A0A0H3C7Z8_CAUVN	astB	5	5	9500000	0.00527			sp|B8H4F0|RL18_CAUVN	rplR	4	5	83000000	0.0371			tr|A0A0H3C2V3|A0A0H3C2V3_CAUVN	chlI	5	5	6000000	0.00403
	sp|B8GXB5|FLIM_CAUVN	fliM	5	5	4900000	0.00362			sp|A0A0H3C3S1|FZLC_CAUVN	fzlC	5	5	7200000	0.00398			sp|B8H0A0|FTSI_CAUVN	ftsI	4	5	6700000	0.00301			sp|B8H640|BIOB_CAUVN	bioB	5	5	7200000	0.00479
	tr|A0A0H3CEC1|A0A0H3CEC1_CAUVN	CCNA_03221	5	5	4400000	0.00327			tr|A0A0H3CBI0|A0A0H3CBI0_CAUVN	CCNA_03402	5	5	22000000	0.012			tr|A0A0H3CD50|A0A0H3CD50_CAUVN	CCNA_03383	4	5	3600000	0.00162			sp|B8H3Z4|ADE_CAUVN	CCNA_03284	5	5	10000000	0.00695
	sp|B8H4W6|KHSE_CAUVN	thrB	5	5	11000000	0.0082			tr|A0A0H3C8E9|A0A0H3C8E9_CAUVN	CCNA_02181	5	5	8300000	0.00464			tr|A0A0H3CAW8|A0A0H3CAW8_CAUVN	nuoN	4	5	8500000	0.00382			tr|A0A0H3C9G5|A0A0H3C9G5_CAUVN	CCNA_01930	5	5	5800000	0.00385
	tr|A0A0H3C929|A0A0H3C929_CAUVN	CCNA_01914	5	5	6800000	0.00507			tr|A0A0H3CAB3|A0A0H3CAB3_CAUVN	CCNA_01786	5	5	9900000	0.00549			tr|A0A0H3CAC0|A0A0H3CAC0_CAUVN	gph	4	5	7600000	0.00341			tr|A0A0H3C4X9|A0A0H3C4X9_CAUVN	prmC	5	5	4800000	0.00322
	sp|B8H416|RS12_CAUVN	rpsL	4	15	200000000	0.15			tr|A0A0H3C7P7|A0A0H3C7P7_CAUVN	CCNA_01353	5	5	23000000	0.0127			tr|A0A0H3CF90|A0A0H3CF90_CAUVN	CCNA_03548	4	5	5700000	0.00255			tr|A0A0H3C699|A0A0H3C699_CAUVN	CCNA_01016	5	5	6000000	0.00402
	tr|A0A0H3C671|A0A0H3C671_CAUVN	rplS	4	9	600000000	0.45			tr|A0A0H3C4D9|A0A0H3C4D9_CAUVN	CCNA_00057	5	5	8400000	0.00469			sp|B8GXP9|RECF_CAUVN	recF	4	5	7600000	0.00343			tr|A0A0H3C9Q1|A0A0H3C9Q1_CAUVN	CCNA_02161	5	5	6100000	0.00406
	sp|B8GYX1|RL27_CAUVN	rpmA	4	7	170000000	0.12			tr|A0A0H3C9Q1|A0A0H3C9Q1_CAUVN	CCNA_02161	5	5	12000000	0.0065			tr|A0A0H3C9T7|A0A0H3C9T7_CAUVN	hfaB	4	5	5900000	0.00264			tr|A0A0H3C994|A0A0H3C994_CAUVN	qoxA	5	5	10000000	0.00664
	tr|A0A0H3ID02|A0A0H3ID02_CAUVN	CCNA_03909	4	7	4500000	0.00336			tr|A0A0H3CDY1|A0A0H3CDY1_CAUVN	CCNA_03655	5	5	7100000	0.00393			tr|A0A0H3C726|A0A0H3C726_CAUVN	gmd	4	5	9600000	0.00431			tr|A0A0H3C7H6|A0A0H3C7H6_CAUVN	hflX	5	5	6200000	0.00411
	tr|A0A0H3C9H2|A0A0H3C9H2_CAUVN	CCNA_02590	4	6	8300000	0.00619			tr|A0A0H3CEC1|A0A0H3CEC1_CAUVN	CCNA_03221	5	5	8100000	0.00451			tr|A0A0H3C7C8|A0A0H3C7C8_CAUVN	CCNA_01446	4	5	11000000	0.00499			tr|A0A0H3C324|A0A0H3C324_CAUVN	CCNA_00218	5	5	11000000	0.00724
	tr|A0A0H3CAU6|A0A0H3CAU6_CAUVN	hfsE	4	6	7300000	0.00548			sp|B8GW34|MNME_CAUVN	mnmE	5	5	3900000	0.00219			tr|A0A0H3C677|A0A0H3C677_CAUVN	CCNA_00202	4	5	7400000	0.00333			tr|A0A0H3C9Z9|A0A0H3C9Z9_CAUVN	stpD	5	5	16000000	0.0105
	tr|A0A0H3CB23|A0A0H3CB23_CAUVN	tatC	4	6	1500000	0.00113			tr|A0A0H3CEG1|A0A0H3CEG1_CAUVN	CCNA_03820	5	5	14000000	0.00753			tr|A0A0H3CBV5|A0A0H3CBV5_CAUVN	CCNA_02354	4	5	9300000	0.0042			tr|A0A0H3C997|A0A0H3C997_CAUVN	pyrH	5	5	5200000	0.00344
	sp|B8H3C3|RPOH_CAUVN	rpoH	4	6	6200000	0.00462			tr|A0A0H3C8D1|A0A0H3C8D1_CAUVN	CCNA_00996	5	5	8400000	0.00468			sp|B8GWV5|NUOB_CAUVN	nuoB	4	5	18000000	0.0081			tr|A0A0H3C7J3|A0A0H3C7J3_CAUVN	CCNA_01195	5	5	15000000	0.00971
	sp|B8H4E3|RS17_CAUVN	rpsQ	4	6	57000000	0.0422			tr|A0A0H3C874|A0A0H3C874_CAUVN	CCNA_02106	5	5	4300000	0.00238			tr|A0A0H3CEC1|A0A0H3CEC1_CAUVN	CCNA_03221	4	5	6700000	0.00303			sp|B8H0X4|QUEF_CAUVN	queF	5	5	13000000	0.00846
	tr|A0A0H3CEE4|A0A0H3CEE4_CAUVN	CCNA_03798	4	5	19000000	0.0139			sp|B8H454|RUVB_CAUVN	ruvB	5	5	8900000	0.00496			tr|A0A0H3C5J0|A0A0H3C5J0_CAUVN	CCNA_00493	4	5	13000000	0.00585			tr|A0A0H3C9A2|A0A0H3C9A2_CAUVN	CCNA_02007	5	5	3300000	0.00223
	tr|A0A0H3CDS3|A0A0H3CDS3_CAUVN	kidO	4	5	6100000	0.00454			tr|A0A0H3CC83|A0A0H3CC83_CAUVN	CCNA_03408	5	5	7000000	0.00391			tr|A0A0H3C8D8|A0A0H3C8D8_CAUVN	CCNA_02171	4	5	10000000	0.00472			tr|A0A0H3C4C5|A0A0H3C4C5_CAUVN	CCNA_00674	5	5	5000000	0.00333
	tr|A0A0H3C930|A0A0H3C930_CAUVN	CCNA_01301	4	5	2400000	0.00181			tr|A0A0H3C4X3|A0A0H3C4X3_CAUVN	CCNA_00543	5	5	9400000	0.00525			tr|A0A0H3C7B8|A0A0H3C7B8_CAUVN	plsX	4	5	7900000	0.00354			tr|A0A0H3C375|A0A0H3C375_CAUVN	CCNA_00279	5	5	14000000	0.00904
	tr|A0A0H3C726|A0A0H3C726_CAUVN	gmd	4	5	5900000	0.00442			tr|A0A0H3C563|A0A0H3C563_CAUVN	tsaD	5	5	8700000	0.00487			tr|A0A0H3C5H6|A0A0H3C5H6_CAUVN	CCNA_00760	4	5	6300000	0.00285			tr|A0A0H3CAE2|A0A0H3CAE2_CAUVN	CCNA_02325	5	5	54000000	0.0362
	tr|A0A0H3C5J0|A0A0H3C5J0_CAUVN	CCNA_00493	4	5	6300000	0.00471			tr|A0A0H3C8K1|A0A0H3C8K1_CAUVN	CCNA_01629	5	5	9500000	0.00527			tr|A0A0H3C9A2|A0A0H3C9A2_CAUVN	CCNA_02007	4	5	6100000	0.00272			tr|A0A0H3CC40|A0A0H3CC40_CAUVN	CCNA_03641	5	5	45000000	0.0303
	tr|A0A0H3CCD9|A0A0H3CCD9_CAUVN	CCNA_03483	4	5	4600000	0.00345			sp|B8H516|SYGA_CAUVN	glyQ	5	5	45000000	0.0248			tr|A0A0H3CEQ4|A0A0H3CEQ4_CAUVN	CCNA_03369	4	5	12000000	0.00525			tr|A0A0H3C539|A0A0H3C539_CAUVN	CCNA_00027	4	7	3100000	0.00209
	tr|A0A0H3CBF3|A0A0H3CBF3_CAUVN	metN	4	5	5700000	0.00428			tr|A0A0H3C7B3|A0A0H3C7B3_CAUVN	CCNA_01103	5	5	19000000	0.0103			tr|A0A0H3ID02|A0A0H3ID02_CAUVN	CCNA_03909	4	5	6200000	0.00276			tr|A0A0H3C7Y3|A0A0H3C7Y3_CAUVN	CCNA_01447	4	6	3000000	0.00201
	tr|A0A0H3C8Q1|A0A0H3C8Q1_CAUVN	lpxI	4	5	3500000	0.00259			tr|A0A0H3CBJ1|A0A0H3CBJ1_CAUVN	CCNA_02792	5	5	3800000	0.0021			tr|A0A0H3C7Z6|A0A0H3C7Z6_CAUVN	nuoM	4	5	25000000	0.0114			sp|B8H4F0|RL18_CAUVN	rplR	4	6	63000000	0.0418
	tr|A0A0H3CAV5|A0A0H3CAV5_CAUVN	CCNA_02853	4	5	5600000	0.00419			tr|A0A0H3CBR5|A0A0H3CBR5_CAUVN	CCNA_02304	5	5	7800000	0.00433			tr|A0A0H3C5E8|A0A0H3C5E8_CAUVN	CCNA_00726	4	5	13000000	0.00564			tr|A0A0H3C7Q7|A0A0H3C7Q7_CAUVN	CCNA_01556	4	6	11000000	0.00706
	tr|A0A0H3C6A8|A0A0H3C6A8_CAUVN	CCNA_01026	4	5	11000000	0.00822			tr|A0A0H3C819|A0A0H3C819_CAUVN	ribH	5	5	9200000	0.00511			tr|A0A0H3C782|A0A0H3C782_CAUVN	CCNA_01140	4	5	7000000	0.00313			tr|A0A0H3C884|A0A0H3C884_CAUVN	hdaA	4	5	5000000	0.00332
	tr|A0A0H3C9F6|A0A0H3C9F6_CAUVN	secF	4	5	19000000	0.0139			tr|A0A0H3CBY5|A0A0H3CBY5_CAUVN	CCNA_03279	5	5	9900000	0.00553			tr|A0A0H3C8R5|A0A0H3C8R5_CAUVN	CCNA_02012	4	5	3400000	0.00151			tr|A0A0H3C9V6|A0A0H3C9V6_CAUVN	CCNA_02225	4	5	6600000	0.00438
	tr|A0A0H3C6A7|A0A0H3C6A7_CAUVN	CCNA_01351	4	5	2400000	0.00175			sp|B8H0X4|QUEF_CAUVN	queF	5	5	35000000	0.0194			tr|A0A0H3C9X3|A0A0H3C9X3_CAUVN	map	4	5	6700000	0.00299			tr|A0A0H3CCC5|A0A0H3CCC5_CAUVN	gcvPB	4	5	11000000	0.00715
	sp|B8H4F0|RL18_CAUVN	rplR	4	5	42000000	0.0312			tr|A0A0H3C9T9|A0A0H3C9T9_CAUVN	CCNA_02454	5	5	4400000	0.00247			sp|B8GYG5|PHOU_CAUVN	phoU	4	4	8700000	0.0039			sp|B8GZ33|MTC1_CAUVN	ccrMIM	4	5	8400000	0.00558
	tr|A0A0H3C6B6|A0A0H3C6B6_CAUVN	cydA	4	5	11000000	0.00849			tr|A0A0H3C9G6|A0A0H3C9G6_CAUVN	purQ	5	5	28000000	0.0158			tr|A0A0H3C8B4|A0A0H3C8B4_CAUVN	sppA	4	4	18000000	0.00797			tr|A0A0H3CF85|A0A0H3CF85_CAUVN	proA	4	5	4600000	0.00308
	tr|A0A0H3C7M2|A0A0H3C7M2_CAUVN	CCNA_01226	4	5	5600000	0.0042			tr|A0A0H3C7K7|A0A0H3C7K7_CAUVN	CCNA_00690	5	5	28000000	0.0156			sp|B8GZS3|SYC_CAUVN	cysS	4	4	11000000	0.00481			tr|A0A0H3CEQ4|A0A0H3CEQ4_CAUVN	CCNA_03369	4	5	3700000	0.00246
	sp|B8GZ33|MTC1_CAUVN	ccrMIM	4	5	7700000	0.00577			sp|B8GZ28|SMC_CAUVN	smc	5	5	5100000	0.00285			tr|A0A0H3CG81|A0A0H3CG81_CAUVN	CCNA_03866	4	4	13000000	0.00598			tr|A0A0H3C6P8|A0A0H3C6P8_CAUVN	xylC	4	5	3700000	0.00247
	tr|A0A0H3C8M7|A0A0H3C8M7_CAUVN	CCNA_01964	4	5	25000000	0.0188			sp|B8H292|PDXH_CAUVN	pdxH	5	5	17000000	0.0092			tr|A0A0H3C9C4|A0A0H3C9C4_CAUVN	CCNA_01429	4	4	8100000	0.00363			sp|B8GW30|PARB_CAUVN	parB	4	5	16000000	0.0103
	tr|A0A0H3C9T7|A0A0H3C9T7_CAUVN	hfaB	4	5	4800000	0.00355			tr|A0A0H3C813|A0A0H3C813_CAUVN	CCNA_01415	5	5	22000000	0.0123			sp|B8GZZ0|METXA_CAUVN	metXA	4	4	5300000	0.00239			sp|B8GZS3|SYC_CAUVN	cysS	4	5	6300000	0.00418
	tr|A0A0H3CBZ1|A0A0H3CBZ1_CAUVN	CCNA_03586	4	5	3800000	0.00282			tr|A0A0H3C2S9|A0A0H3C2S9_CAUVN	CCNA_00115	5	5	3200000	0.00179			tr|A0A0H3C5I7|A0A0H3C5I7_CAUVN	CCNA_00262	4	4	4800000	0.00214			tr|A0A0H3C867|A0A0H3C867_CAUVN	CCNA_01762	4	5	12000000	0.00815
	tr|A0A0H3C5B6|A0A0H3C5B6_CAUVN	CCNA_00164	4	5	6500000	0.00485			tr|A0A0H3C7H1|A0A0H3C7H1_CAUVN	CCNA_01814	5	5	3800000	0.00209			tr|A0A0H3C621|A0A0H3C621_CAUVN	CCNA_01239	4	4	5200000	0.00232			tr|A0A0H3CBF3|A0A0H3CBF3_CAUVN	metN	4	5	6400000	0.00427
	tr|A0A0H3C5H6|A0A0H3C5H6_CAUVN	CCNA_00760	4	5	3200000	0.00238			tr|A0A0H3CCN9|A0A0H3CCN9_CAUVN	CCNA_02658	5	5	16000000	0.00885			tr|A0A0H3C5H3|A0A0H3C5H3_CAUVN	fcl	4	4	8300000	0.00372			tr|A0A0H3CA24|A0A0H3CA24_CAUVN	CCNA_02548	4	5	3600000	0.00237
	tr|A0A0H3C9Y4|A0A0H3C9Y4_CAUVN	spmX	4	5	7200000	0.00538			tr|A0A0H3CEF6|A0A0H3CEF6_CAUVN	CCNA_03815	5	5	5600000	0.00313			tr|A0A0H3C5V4|A0A0H3C5V4_CAUVN	CCNA_00065	4	4	8300000	0.00371			tr|A0A0H3C5J0|A0A0H3C5J0_CAUVN	CCNA_00493	4	5	6600000	0.00437
	tr|A0A0H3C6H4|A0A0H3C6H4_CAUVN	CCNA_01417	4	4	2600000	0.00195			tr|A0A0H3C6B9|A0A0H3C6B9_CAUVN	spdR	5	5	23000000	0.0129			tr|A0A0H3C413|A0A0H3C413_CAUVN	CCNA_00209	4	4	4900000	0.00221			tr|A0A0H3CA80|A0A0H3CA80_CAUVN	CCNA_02256	4	5	21000000	0.0143
	tr|A0A0H3C8B2|A0A0H3C8B2_CAUVN	pgl	4	4	2600000	0.00192			tr|A0A0H3C7A7|A0A0H3C7A7_CAUVN	CCNA_01174	5	5	9600000	0.00535			sp|B8GZ33|MTC1_CAUVN	ccrMIM	4	4	8200000	0.00369			sp|B8H4D8|RS19_CAUVN	rpsS	4	5	78000000	0.052
	sp|B8H6D3|TAL_CAUVN	tal	4	4	19000000	0.0138			tr|A0A0H3C826|A0A0H3C826_CAUVN	bamE	5	5	14000000	0.00762			tr|A0A0H3C6R0|A0A0H3C6R0_CAUVN	CCNA_00398	4	4	21000000	0.00936			sp|B8GW40|HEMH_CAUVN	hemH	4	5	6900000	0.00459
	tr|A0A0H3C5I7|A0A0H3C5I7_CAUVN	CCNA_00262	4	4	3000000	0.00222			tr|A0A0H3CA63|A0A0H3CA63_CAUVN	CCNA_02591	5	5	51000000	0.0284			tr|A0A0H3C4T8|A0A0H3C4T8_CAUVN	CCNA_00250	4	4	7900000	0.00354			tr|A0A0H3CFS9|A0A0H3CFS9_CAUVN	CCNA_03741	4	5	8000000	0.00532
	tr|A0A0H3C7A4|A0A0H3C7A4_CAUVN	radA	4	4	4000000	0.00302			tr|A0A0H3CB03|A0A0H3CB03_CAUVN	CCNA_02614	5	5	9900000	0.00551			tr|A0A0H3C846|A0A0H3C846_CAUVN	CCNA_02072	4	4	6100000	0.00273			tr|A0A0H3C6I6|A0A0H3C6I6_CAUVN	CCNA_01122	4	5	1900000	0.00129
	tr|A0A0H3C4H1|A0A0H3C4H1_CAUVN	CCNA_00095	4	4	3400000	0.00253			tr|A0A0H3CD17|A0A0H3CD17_CAUVN	purC	5	5	13000000	0.00714			sp|B8GVE2|BIOF_CAUVN	bioF	4	4	5600000	0.00252			tr|A0A0H3C5V2|A0A0H3C5V2_CAUVN	CCNA_00615	4	5	2300000	0.00154
	tr|A0A0H3C702|A0A0H3C702_CAUVN	CCNA_01037	4	4	3100000	0.00229			tr|A0A0H3C987|A0A0H3C987_CAUVN	CCNA_01386	4	9	87000000	0.0486			tr|A0A0H3CAC8|A0A0H3CAC8_CAUVN	CCNA_01806	4	4	5700000	0.00258			tr|A0A0H3C6B4|A0A0H3C6B4_CAUVN	iolC	4	5	590000	0.000392
	tr|A0A0H3C5L5|A0A0H3C5L5_CAUVN	ctpA	4	4	4200000	0.00317			tr|A0A0H3C671|A0A0H3C671_CAUVN	rplS	4	9	970000000	0.54			tr|A0A0H3CDR5|A0A0H3CDR5_CAUVN	chpT	4	4	19000000	0.00834			tr|A0A0H3C7I8|A0A0H3C7I8_CAUVN	acrB3	4	5	6300000	0.00422
	tr|A0A0H3C4G9|A0A0H3C4G9_CAUVN	CCNA_00395	4	4	2400000	0.0018			sp|B8GWZ1|RS15_CAUVN	rpsO	4	8	35000000	0.0197			tr|A0A0H3C563|A0A0H3C563_CAUVN	tsaD	4	4	6400000	0.00288			sp|B8H516|SYGA_CAUVN	glyQ	4	5	34000000	0.0224
	tr|A0A0H3CCQ2|A0A0H3CCQ2_CAUVN	CCNA_03263	4	4	1800000	0.00137			tr|A0A0H3CDC5|A0A0H3CDC5_CAUVN	CCNA_03848	4	6	10000000	0.00576			tr|A0A0H3C9M5|A0A0H3C9M5_CAUVN	nuoI	4	4	14000000	0.00623			tr|A0A0H3C9C4|A0A0H3C9C4_CAUVN	CCNA_01429	4	4	13000000	0.00849
	tr|A0A0H3C7Z3|A0A0H3C7Z3_CAUVN	CCNA_01675	4	4	4000000	0.003			tr|A0A0H3C7W0|A0A0H3C7W0_CAUVN	CCNA_01618	4	6	11000000	0.00625			tr|A0A0H3CA93|A0A0H3CA93_CAUVN	ddl	4	4	13000000	0.00584			tr|A0A0H3CEE4|A0A0H3CEE4_CAUVN	CCNA_03798	4	4	3200000	0.00212
	tr|A0A0H3C8J7|A0A0H3C8J7_CAUVN	CCNA_01686	4	4	4100000	0.00303			sp|B8GXA0|PODJ_CAUVN	podJ	4	6	2800000	0.00155			tr|A0A0H3C480|A0A0H3C480_CAUVN	pstA	4	4	9000000	0.00407			tr|A0A0H3CCA9|A0A0H3CCA9_CAUVN	uvrB	4	4	4000000	0.00268
	tr|A0A0H3C504|A0A0H3C504_CAUVN	CCNA_00307	4	4	2600000	0.00193			tr|A0A0H3CEM6|A0A0H3CEM6_CAUVN	tolR	4	6	14000000	0.00798			tr|A0A0H3C867|A0A0H3C867_CAUVN	CCNA_01762	4	4	12000000	0.00531			tr|A0A0H3C584|A0A0H3C584_CAUVN	CCNA_00997	4	4	1700000	0.00116
	tr|A0A0H3C733|A0A0H3C733_CAUVN	CCNA_00995	4	4	5200000	0.00386			sp|B8GYX1|RL27_CAUVN	rpmA	4	6	210000000	0.11			tr|A0A0H3C556|A0A0H3C556_CAUVN	phoH	4	4	9500000	0.00428			tr|A0A0H3C5T2|A0A0H3C5T2_CAUVN	truB	4	4	2100000	0.00141
	tr|A0A0H3CF72|A0A0H3CF72_CAUVN	CCNA_03533	4	4	4000000	0.00301			tr|A0A0H3C8D6|A0A0H3C8D6_CAUVN	rbsK	4	6	2500000	0.00141			tr|A0A0H3C7Z2|A0A0H3C7Z2_CAUVN	CCNA_00854	4	4	5600000	0.00254			tr|A0A0H3C7I6|A0A0H3C7I6_CAUVN	CCNA_01506	4	4	5200000	0.00347
	tr|A0A0H3C7D3|A0A0H3C7D3_CAUVN	CCNA_01204	4	4	4200000	0.00312			tr|A0A0H3C9H2|A0A0H3C9H2_CAUVN	CCNA_02590	4	5	6400000	0.00354			tr|A0A0H3C6P8|A0A0H3C6P8_CAUVN	xylC	4	4	6600000	0.00298			tr|A0A0H3CAU6|A0A0H3CAU6_CAUVN	hfsE	4	4	7300000	0.00489
	tr|A0A0H3C6W0|A0A0H3C6W0_CAUVN	CCNA_00444	4	4	8500000	0.00631			tr|A0A0H3C5P3|A0A0H3C5P3_CAUVN	CCNA_00359	4	5	6500000	0.00363			tr|A0A0H3CAF6|A0A0H3CAF6_CAUVN	uvrC	4	4	5200000	0.00235			sp|B8H0A0|FTSI_CAUVN	ftsI	4	4	2700000	0.0018
	tr|A0A0H3C9M5|A0A0H3C9M5_CAUVN	nuoI	4	4	11000000	0.0081			tr|A0A0H3C7Y3|A0A0H3C7Y3_CAUVN	CCNA_01447	4	5	4200000	0.00235			tr|A0A0H3C6A7|A0A0H3C6A7_CAUVN	CCNA_01351	4	4	3600000	0.00164			tr|A0A0H3C628|A0A0H3C628_CAUVN	CCNA_00967	4	4	7000000	0.00468
	tr|A0A0H3CCC9|A0A0H3CCC9_CAUVN	ispH	4	4	5400000	0.00405			tr|A0A0H3CEE4|A0A0H3CEE4_CAUVN	CCNA_03798	4	5	9500000	0.00527			tr|A0A0H3CB98|A0A0H3CB98_CAUVN	CCNA_02153	4	4	4700000	0.00211			sp|B8GZ98|CHED_CAUVN	cheD	4	4	7100000	0.00477
	tr|A0A0H3CBK7|A0A0H3CBK7_CAUVN	panC	4	4	8500000	0.00635			sp|B8H3Z4|ADE_CAUVN	CCNA_03284	4	5	29000000	0.016			tr|A0A0H3CCL9|A0A0H3CCL9_CAUVN	CCNA_03830	4	4	11000000	0.00497			tr|A0A0H3CD08|A0A0H3CD08_CAUVN	CCNA_02752	4	4	11000000	0.00761
	tr|A0A0H3C480|A0A0H3C480_CAUVN	pstA	4	4	5100000	0.0038			tr|A0A0H3CDQ0|A0A0H3CDQ0_CAUVN	CCNA_03569	4	5	6600000	0.0037			tr|A0A0H3C9D7|A0A0H3C9D7_CAUVN	glnA	4	4	13000000	0.00572			tr|A0A0H3C562|A0A0H3C562_CAUVN	CCNA_00379	4	4	7000000	0.00468
	tr|A0A0H3C7T2|A0A0H3C7T2_CAUVN	CCNA_00784	4	4	2400000	0.00182			tr|A0A0H3C853|A0A0H3C853_CAUVN	CCNA_01746	4	5	13000000	0.00732			tr|A0A0H3C915|A0A0H3C915_CAUVN	CCNA_02130	4	4	57000000	0.0258			tr|A0A0H3C960|A0A0H3C960_CAUVN	iolA	4	4	3100000	0.00208
	tr|A0A0H3CB26|A0A0H3CB26_CAUVN	flmE	4	4	2700000	0.00198			tr|A0A0H3CBZ2|A0A0H3CBZ2_CAUVN	CCNA_02967	4	5	4100000	0.00229			tr|A0A0H3CA44|A0A0H3CA44_CAUVN	CCNA_02569	4	4	5400000	0.00244			tr|A0A0H3C7Z3|A0A0H3C7Z3_CAUVN	CCNA_01675	4	4	4300000	0.00289
	tr|A0A0H3C8N6|A0A0H3C8N6_CAUVN	CCNA_01109	4	4	3000000	0.0022			tr|A0A0H3C9P5|A0A0H3C9P5_CAUVN	CCNA_02150	4	5	14000000	0.00798			tr|A0A0H3CAV5|A0A0H3CAV5_CAUVN	CCNA_02853	4	4	3700000	0.00165			tr|A0A0H3CBK7|A0A0H3CBK7_CAUVN	panC	4	4	6300000	0.00422
	tr|A0A0H3C7P6|A0A0H3C7P6_CAUVN	tipF	4	4	5700000	0.00426			sp|B8GVE2|BIOF_CAUVN	bioF	4	5	7400000	0.00411			tr|A0A0H3CAR1|A0A0H3CAR1_CAUVN	pyrB	4	4	2900000	0.00131			tr|A0A0H3C480|A0A0H3C480_CAUVN	pstA	4	4	6000000	0.00404
	tr|A0A0H3C960|A0A0H3C960_CAUVN	iolA	4	4	3500000	0.0026			tr|A0A0H3C7G6|A0A0H3C7G6_CAUVN	CCNA_01807	4	5	32000000	0.0179			tr|A0A0H3C5T2|A0A0H3C5T2_CAUVN	truB	4	4	4700000	0.00212			tr|A0A0H3C9M5|A0A0H3C9M5_CAUVN	nuoI	4	4	9900000	0.00664
	tr|A0A0H3C5I0|A0A0H3C5I0_CAUVN	CCNA_00256	4	4	3800000	0.00283			tr|A0A0H3CBC4|A0A0H3CBC4_CAUVN	tolQ	4	5	19000000	0.0108			tr|A0A0H3CCY2|A0A0H3CCY2_CAUVN	gltD	4	4	10000000	0.0046			tr|A0A0H3C9T7|A0A0H3C9T7_CAUVN	hfaB	4	4	5300000	0.00355
	tr|A0A0H3C7G6|A0A0H3C7G6_CAUVN	CCNA_01807	4	4	3800000	0.00285			tr|A0A0H3CBD0|A0A0H3CBD0_CAUVN	CCNA_02725	4	5	2400000	0.00133			tr|A0A0H3CBW2|A0A0H3CBW2_CAUVN	CCNA_02961	4	4	9200000	0.00412			tr|A0A0H3CBV5|A0A0H3CBV5_CAUVN	CCNA_02354	4	4	22000000	0.0146
	tr|A0A0H3CEM6|A0A0H3CEM6_CAUVN	tolR	4	4	6000000	0.00451			tr|A0A0H3C884|A0A0H3C884_CAUVN	hdaA	4	5	7500000	0.00416			tr|A0A0H3CBT5|A0A0H3CBT5_CAUVN	CCNA_02332	4	4	6100000	0.00273			tr|A0A0H3C7Z9|A0A0H3C7Z9_CAUVN	fzeA	4	4	5800000	0.00386
	tr|A0A0H3CC55|A0A0H3CC55_CAUVN	CCNA_02457	4	4	4700000	0.00354			tr|A0A0H3C6R0|A0A0H3C6R0_CAUVN	CCNA_00398	4	5	18000000	0.00997			tr|A0A0H3CDJ7|A0A0H3CDJ7_CAUVN	CCNA_03610	4	4	5100000	0.00229			tr|A0A0H3CEM6|A0A0H3CEM6_CAUVN	tolR	4	4	6900000	0.00458
	tr|A0A0H3CAV9|A0A0H3CAV9_CAUVN	CCNA_02526	4	4	3500000	0.00258			tr|A0A0H3C9I1|A0A0H3C9I1_CAUVN	CCNA_02098	4	5	20000000	0.0113			tr|A0A0H3C997|A0A0H3C997_CAUVN	pyrH	4	4	7800000	0.00349			tr|A0A0H3C9R0|A0A0H3C9R0_CAUVN	CCNA_02178	4	4	13000000	0.00887
	tr|A0A0H3C9P5|A0A0H3C9P5_CAUVN	CCNA_02150	4	4	4200000	0.00317			tr|A0A0H3CA70|A0A0H3CA70_CAUVN	mipZ	4	5	14000000	0.0079			tr|A0A0H3CAP0|A0A0H3CAP0_CAUVN	CCNA_02501	4	4	3100000	0.00139			tr|A0A0H3C9K8|A0A0H3C9K8_CAUVN	murF	4	4	3800000	0.00252
	tr|A0A0H3C421|A0A0H3C421_CAUVN	CCNA_00214	4	4	1600000	0.00122			tr|A0A0H3C5Z5|A0A0H3C5Z5_CAUVN	CCNA_00487	4	5	18000000	0.00994			tr|A0A0H3C465|A0A0H3C465_CAUVN	CCNA_00272	4	4	11000000	0.00478			tr|A0A0H3CA93|A0A0H3CA93_CAUVN	ddl	4	4	5100000	0.00341
	tr|A0A0H3CBV5|A0A0H3CBV5_CAUVN	CCNA_02354	4	4	2800000	0.00206			tr|A0A0H3C806|A0A0H3C806_CAUVN	ccoP	4	5	7200000	0.004			tr|A0A0H3C9P5|A0A0H3C9P5_CAUVN	CCNA_02150	4	4	15000000	0.00692			tr|A0A0H3C9H3|A0A0H3C9H3_CAUVN	sufB	4	4	3900000	0.00263
	tr|A0A0H3C7W0|A0A0H3C7W0_CAUVN	CCNA_01618	4	4	4300000	0.00318			tr|A0A0H3CC40|A0A0H3CC40_CAUVN	CCNA_03641	4	5	21000000	0.0118			tr|A0A0H3CBU4|A0A0H3CBU4_CAUVN	CCNA_02917	4	4	6600000	0.00296			sp|B8GWR7|DXR_CAUVN	dxr	4	4	3400000	0.00225
	tr|A0A0H3CA80|A0A0H3CA80_CAUVN	CCNA_02256	4	4	15000000	0.0111			tr|A0A0H3CAR2|A0A0H3CAR2_CAUVN	CCNA_01947	4	5	6800000	0.00377			tr|A0A0H3C3Q7|A0A0H3C3Q7_CAUVN	purH	4	4	7800000	0.00349			tr|A0A0H3CD32|A0A0H3CD32_CAUVN	CCNA_03769	4	4	11000000	0.0075
	tr|A0A0H3C8Z2|A0A0H3C8Z2_CAUVN	CCNA_01860	4	4	9000000	0.00674			tr|A0A0H3CEJ4|A0A0H3CEJ4_CAUVN	cenR	4	5	5700000	0.00317			tr|A0A0H3CBI4|A0A0H3CBI4_CAUVN	CCNA_03407	4	4	13000000	0.00592			sp|B8GZZ0|METXA_CAUVN	metXA	4	4	4700000	0.00313
	tr|A0A0H3CCN1|A0A0H3CCN1_CAUVN	nth	4	4	3500000	0.00262			tr|A0A0H3C9Y4|A0A0H3C9Y4_CAUVN	spmX	4	5	7100000	0.00398			tr|A0A0H3CG33|A0A0H3CG33_CAUVN	CCNA_03810	4	4	7000000	0.00314			tr|A0A0H3CDS2|A0A0H3CDS2_CAUVN	cpaF	4	4	4000000	0.00269
	tr|A0A0H3C8E9|A0A0H3C8E9_CAUVN	CCNA_02181	4	4	5100000	0.0038			tr|A0A0H3C5L6|A0A0H3C5L6_CAUVN	CCNA_00804	4	4	17000000	0.00936			tr|A0A0H3C998|A0A0H3C998_CAUVN	hfsG	4	4	6800000	0.00306			tr|A0A0H3CAG0|A0A0H3CAG0_CAUVN	kynA	4	4	4000000	0.00264
	tr|A0A0H3C7Y3|A0A0H3C7Y3_CAUVN	CCNA_01447	4	4	1700000	0.00129			tr|A0A0H3C7W3|A0A0H3C7W3_CAUVN	CCNA_01974	4	4	8800000	0.0049			tr|A0A0H3C7T2|A0A0H3C7T2_CAUVN	CCNA_00784	4	4	3200000	0.00142			tr|A0A0H3C856|A0A0H3C856_CAUVN	CCNA_02090	4	4	4300000	0.0029
	tr|A0A0H3C4M8|A0A0H3C4M8_CAUVN	CCNA_00803	4	4	13000000	0.00953			tr|A0A0H3CDZ4|A0A0H3CDZ4_CAUVN	CCNA_03764	4	4	3500000	0.00193			tr|A0A0H3C647|A0A0H3C647_CAUVN	CCNA_00571	4	4	4100000	0.00183			tr|A0A0H3CG21|A0A0H3CG21_CAUVN	CCNA_03799	4	4	3100000	0.00209
	sp|B8H4D8|RS19_CAUVN	rpsS	4	4	45000000	0.0338			sp|B8GYL6|HSLO_CAUVN	hslO	4	4	13000000	0.00719			tr|A0A0H3CD32|A0A0H3CD32_CAUVN	CCNA_03769	4	4	15000000	0.00653			tr|A0A0H3CAS2|A0A0H3CAS2_CAUVN	rnr	4	4	2200000	0.00146
	tr|A0A0H3CA44|A0A0H3CA44_CAUVN	CCNA_02569	4	4	2100000	0.00157			tr|A0A0H3CBW2|A0A0H3CBW2_CAUVN	CCNA_02961	4	4	15000000	0.00829			tr|A0A0H3C765|A0A0H3C765_CAUVN	CCNA_01038	4	4	13000000	0.00599			sp|B8GYM1|EX7L_CAUVN	xseA	4	4	6400000	0.00425
	tr|A0A0H3C647|A0A0H3C647_CAUVN	CCNA_00571	4	4	2200000	0.00161			tr|A0A0H3CAC0|A0A0H3CAC0_CAUVN	gph	4	4	9400000	0.00523			tr|A0A0H3CBH9|A0A0H3CBH9_CAUVN	CCNA_02222	4	4	3900000	0.00175			tr|A0A0H3CAV9|A0A0H3CAV9_CAUVN	CCNA_02526	4	4	1700000	0.0011
	tr|A0A0H3C5R3|A0A0H3C5R3_CAUVN	dnaJ	4	4	10000000	0.00744			tr|A0A0H3C8K7|A0A0H3C8K7_CAUVN	sufC	4	4	31000000	0.0173			sp|B8GVY4|FPG_CAUVN	mutM	4	4	2300000	0.00104			tr|A0A0H3CE09|A0A0H3CE09_CAUVN	CCNA_03682	4	4	7800000	0.00522
	sp|B8H4J9|PGK_CAUVN	pgk	4	4	6800000	0.00506			tr|A0A0H3C9P6|A0A0H3C9P6_CAUVN	CCNA_02059	4	4	8000000	0.00444			sp|B8H5A9|KDSA_CAUVN	kdsA	4	4	9200000	0.00415			tr|A0A0H3C4T8|A0A0H3C4T8_CAUVN	CCNA_00250	4	4	5400000	0.00363
	tr|A0A0H3C5T3|A0A0H3C5T3_CAUVN	cysI	4	4	4500000	0.00338			tr|A0A0H3C5I7|A0A0H3C5I7_CAUVN	CCNA_00262	4	4	6100000	0.0034			tr|A0A0H3CC45|A0A0H3CC45_CAUVN	CCNA_03646	4	4	6300000	0.00284			tr|A0A0H3CAB2|A0A0H3CAB2_CAUVN	CCNA_02293	4	4	7800000	0.0052
	tr|A0A0H3CAK0|A0A0H3CAK0_CAUVN	CCNA_03028	4	4	3800000	0.00285			tr|A0A0H3C6A7|A0A0H3C6A7_CAUVN	CCNA_01351	4	4	3600000	0.00202			tr|A0A0H3C719|A0A0H3C719_CAUVN	CCNA_01342	4	4	6400000	0.00288			tr|A0A0H3CAV1|A0A0H3CAV1_CAUVN	mmpA	4	4	8800000	0.00585
	tr|A0A0H3C5I3|A0A0H3C5I3_CAUVN	CCNA_01085	4	4	3700000	0.00273			tr|A0A0H3C2N3|A0A0H3C2N3_CAUVN	CCNA_00072	4	4	8800000	0.00488			tr|A0A0H3C8Z9|A0A0H3C8Z9_CAUVN	CCNA_02404	4	4	4400000	0.00199			sp|B8GX04|TRMB_CAUVN	trmB	4	4	1800000	0.00122
	tr|A0A0H3CAF6|A0A0H3CAF6_CAUVN	uvrC	4	4	2700000	0.00202			tr|A0A0H3C4Z7|A0A0H3C4Z7_CAUVN	CCNA_00938	4	4	6800000	0.00377			tr|A0A0H3CAV1|A0A0H3CAV1_CAUVN	mmpA	4	4	6800000	0.00306			sp|B8GXA8|GLK_CAUVN	glk	4	4	3900000	0.00261
	sp|B8GZM2|PLED_CAUVN	pleD	4	4	4400000	0.00328			tr|A0A0H3CF39|A0A0H3CF39_CAUVN	CCNA_03502	4	4	7600000	0.00422			tr|A0A0H3CCL0|A0A0H3CCL0_CAUVN	CCNA_03811	4	4	6200000	0.00279			sp|B8GXP9|RECF_CAUVN	recF	4	4	4100000	0.00275
	tr|A0A0H3C4D9|A0A0H3C4D9_CAUVN	CCNA_00057	4	4	4200000	0.00316			tr|A0A0H3CDV1|A0A0H3CDV1_CAUVN	CCNA_03627	4	4	11000000	0.00593			tr|A0A0H3C5I0|A0A0H3C5I0_CAUVN	CCNA_00256	4	4	4300000	0.00194			sp|B8GW06|HSLU_CAUVN	hslU	4	4	12000000	0.00812
	tr|A0A0H3CD32|A0A0H3CD32_CAUVN	CCNA_03769	4	4	10000000	0.00773			sp|B8GYG5|PHOU_CAUVN	phoU	4	4	14000000	0.00796			tr|A0A0H3CAH0|A0A0H3CAH0_CAUVN	CCNA_01857	4	4	3700000	0.00164			tr|A0A0H3CB26|A0A0H3CB26_CAUVN	flmE	4	4	4500000	0.00298
	tr|A0A0H3C7A6|A0A0H3C7A6_CAUVN	CCNA_01413	4	4	1800000	0.00131			tr|A0A0H3CCL9|A0A0H3CCL9_CAUVN	CCNA_03830	4	4	4600000	0.00258			tr|A0A0H3CEJ8|A0A0H3CEJ8_CAUVN	CCNA_03864	4	4	9600000	0.00429			sp|B8GYH3|LPXK_CAUVN	lpxK	4	4	3000000	0.00199
	tr|A0A0H3CA35|A0A0H3CA35_CAUVN	CCNA_02307	4	4	2800000	0.00206			tr|A0A0H3C7Q0|A0A0H3C7Q0_CAUVN	CCNA_01263	4	4	5200000	0.00289			sp|B8GZV6|LGT_CAUVN	lgt	4	4	9500000	0.00425			tr|A0A0H3C7H4|A0A0H3C7H4_CAUVN	CCNA_01246	4	4	3700000	0.00247
	tr|A0A0H3C4J0|A0A0H3C4J0_CAUVN	CCNA_00123	4	4	4700000	0.00354			tr|A0A0H3C8Z8|A0A0H3C8Z8_CAUVN	dapA	4	4	18000000	0.00995			tr|A0A0H3CBL8|A0A0H3CBL8_CAUVN	CCNA_03446	4	4	4600000	0.00207			tr|A0A0H3C7G6|A0A0H3C7G6_CAUVN	CCNA_01807	4	4	3300000	0.00219
	tr|A0A0H3C5S8|A0A0H3C5S8_CAUVN	CCNA_01172	4	4	11000000	0.00793			tr|A0A0H3C919|A0A0H3C919_CAUVN	CCNA_01899	4	4	7700000	0.00429			tr|A0A0H3C8D6|A0A0H3C8D6_CAUVN	rbsK	4	4	3400000	0.00151			tr|A0A0H3C5Q0|A0A0H3C5Q0_CAUVN	CCNA_00544	4	4	3600000	0.00243
	tr|A0A0H3C934|A0A0H3C934_CAUVN	CCNA_02448	4	4	11000000	0.00819			sp|B8H1L5|CCME_CAUVN	ccmE	4	4	13000000	0.00732			tr|A0A0H3C9G6|A0A0H3C9G6_CAUVN	purQ	4	4	17000000	0.00772			tr|A0A0H3CD91|A0A0H3CD91_CAUVN	CCNA_03505	4	4	11000000	0.00753
	tr|A0A0H3CDC9|A0A0H3CDC9_CAUVN	CCNA_03856	4	4	3000000	0.00221			tr|A0A0H3C5G4|A0A0H3C5G4_CAUVN	CCNA_00234	4	4	4300000	0.00238			tr|A0A0H3C934|A0A0H3C934_CAUVN	CCNA_02448	4	4	16000000	0.0074			tr|A0A0H3C504|A0A0H3C504_CAUVN	CCNA_00307	4	4	1700000	0.00114
	sp|B8GW40|HEMH_CAUVN	hemH	4	4	6100000	0.00457			tr|A0A0H3CAX2|A0A0H3CAX2_CAUVN	CCNA_02587	4	4	4200000	0.00235			tr|A0A0H3CD91|A0A0H3CD91_CAUVN	CCNA_03505	4	4	18000000	0.0081			tr|A0A0H3C6A8|A0A0H3C6A8_CAUVN	CCNA_01026	4	4	7700000	0.00517
	sp|B8H331|AROK_CAUVN	aroK	4	4	3900000	0.00292			sp|B8GWR7|DXR_CAUVN	dxr	4	4	3900000	0.00219			tr|A0A0H3CA24|A0A0H3CA24_CAUVN	CCNA_02548	4	4	4100000	0.00184			sp|B8H4W6|KHSE_CAUVN	thrB	4	4	13000000	0.00843
	sp|B8H0X4|QUEF_CAUVN	queF	4	4	10000000	0.00766			tr|A0A0H3C8P3|A0A0H3C8P3_CAUVN	rlmE	4	4	8600000	0.00481			tr|A0A0H3CG43|A0A0H3CG43_CAUVN	CCNA_03821	4	4	10000000	0.00467			tr|A0A0H3CEC1|A0A0H3CEC1_CAUVN	CCNA_03221	4	4	3800000	0.00251
	tr|A0A0H3C672|A0A0H3C672_CAUVN	CCNA_00611	4	4	3900000	0.00289			tr|A0A0H3C7A4|A0A0H3C7A4_CAUVN	radA	4	4	4000000	0.00221			tr|A0A0H3CA22|A0A0H3CA22_CAUVN	CCNA_02190	4	4	9800000	0.00442			tr|A0A0H3C6M5|A0A0H3C6M5_CAUVN	CCNA_00360	4	4	5500000	0.00367
	tr|A0A0H3C5H0|A0A0H3C5H0_CAUVN	CCNA_00754	4	4	6700000	0.00497			tr|A0A0H3CA67|A0A0H3CA67_CAUVN	CCNA_02335	4	4	5600000	0.00311			tr|A0A0H3CEA3|A0A0H3CEA3_CAUVN	CCNA_03777	4	4	14000000	0.00615			tr|A0A0H3C9P6|A0A0H3C9P6_CAUVN	CCNA_02059	4	4	3400000	0.00227
	tr|A0A0H3C7J3|A0A0H3C7J3_CAUVN	CCNA_01195	4	4	5500000	0.00413			tr|A0A0H3C465|A0A0H3C465_CAUVN	CCNA_00272	4	4	14000000	0.00782			tr|A0A0H3CAQ4|A0A0H3CAQ4_CAUVN	CCNA_02516	4	4	5400000	0.00242			tr|A0A0H3C976|A0A0H3C976_CAUVN	CCNA_01376	4	4	66000000	0.0443
	sp|B8GX04|TRMB_CAUVN	trmB	4	4	3700000	0.00274			tr|A0A0H3C672|A0A0H3C672_CAUVN	CCNA_00611	4	4	4700000	0.00261			tr|A0A0H3C6A3|A0A0H3C6A3_CAUVN	CCNA_00230	4	4	8000000	0.00359			sp|B8GW32|RSMG_CAUVN	rsmG	4	4	4800000	0.0032
	tr|A0A0H3CAV1|A0A0H3CAV1_CAUVN	mmpA	4	4	4200000	0.00316			tr|A0A0H3CAI8|A0A0H3CAI8_CAUVN	CCNA_03013	4	4	10000000	0.00559			tr|A0A0H3CAK0|A0A0H3CAK0_CAUVN	CCNA_03028	4	4	5600000	0.0025			tr|A0A0H3C9G6|A0A0H3C9G6_CAUVN	purQ	4	4	12000000	0.00818
	tr|A0A0H3C998|A0A0H3C998_CAUVN	hfsG	4	4	5200000	0.00388			sp|B8GXM4|RLMN_CAUVN	rlmN	4	4	14000000	0.00789			tr|A0A0H3CB00|A0A0H3CB00_CAUVN	CCNA_02915	4	4	3100000	0.00138			tr|A0A0H3CBG3|A0A0H3CBG3_CAUVN	CCNA_02207	4	4	6800000	0.0045
	tr|A0A0H3C9G6|A0A0H3C9G6_CAUVN	purQ	4	4	16000000	0.0123			tr|A0A0H3C846|A0A0H3C846_CAUVN	CCNA_02072	4	4	6800000	0.00378			tr|A0A0H3CC48|A0A0H3CC48_CAUVN	CCNA_03651	4	4	2000000	0.000902			sp|B8GYG5|PHOU_CAUVN	phoU	4	4	8000000	0.00536
	tr|A0A0H3CC71|A0A0H3CC71_CAUVN	cpaB	4	4	5800000	0.00432			tr|A0A0H3CCF5|A0A0H3CCF5_CAUVN	CCNA_03504	4	4	5500000	0.00307			tr|A0A0H3CCD6|A0A0H3CCD6_CAUVN	CCNA_03752	4	4	3500000	0.00157			tr|A0A0H3CE47|A0A0H3CE47_CAUVN	CCNA_03803	4	4	5700000	0.00381
	tr|A0A0H3CCS3|A0A0H3CCS3_CAUVN	acrB	4	4	9600000	0.00714			tr|A0A0H3C728|A0A0H3C728_CAUVN	CCNA_01352	4	4	13000000	0.00705			tr|A0A0H3C7M2|A0A0H3C7M2_CAUVN	CCNA_01226	4	4	7700000	0.00347			tr|A0A0H3C7Z7|A0A0H3C7Z7_CAUVN	CCNA_00859	4	4	5100000	0.00338
	sp|B8GVF3|QUEA_CAUVN	queA	4	4	6000000	0.00448			tr|A0A0H3CDS3|A0A0H3CDS3_CAUVN	kidO	4	4	5500000	0.00307			tr|A0A0H3CA79|A0A0H3CA79_CAUVN	CCNA_02346	4	4	4500000	0.00204			tr|A0A0H3C6B6|A0A0H3C6B6_CAUVN	cydA	4	4	7200000	0.00481
	tr|A0A0H3C964|A0A0H3C964_CAUVN	CCNA_02172	4	4	7700000	0.00574			tr|A0A0H3C934|A0A0H3C934_CAUVN	CCNA_02448	4	4	29000000	0.0161			sp|B8GYE3|DEF_CAUVN	def	4	4	52000000	0.0232			tr|A0A0H3C9B5|A0A0H3C9B5_CAUVN	dprA	4	4	2400000	0.00158
	tr|A0A0H3CC48|A0A0H3CC48_CAUVN	CCNA_03651	4	4	1700000	0.00124			tr|A0A0H3C404|A0A0H3C404_CAUVN	CCNA_00199	4	4	5500000	0.00305			tr|A0A0H3CCG1|A0A0H3CCG1_CAUVN	pleC	4	4	3900000	0.00176			tr|A0A0H3C7B8|A0A0H3C7B8_CAUVN	plsX	4	4	1900000	0.00126
	sp|B8H3W7|AROC_CAUVN	aroC	4	4	3500000	0.00263			tr|A0A0H3CC20|A0A0H3CC20_CAUVN	CCNA_03618	4	4	25000000	0.014			tr|A0A0H3C5R3|A0A0H3C5R3_CAUVN	dnaJ	4	4	15000000	0.00656			tr|A0A0H3C5R3|A0A0H3C5R3_CAUVN	dnaJ	4	4	8700000	0.00579
	tr|A0A0H3C8H7|A0A0H3C8H7_CAUVN	CCNA_02213	4	4	6300000	0.00467			tr|A0A0H3C6I6|A0A0H3C6I6_CAUVN	CCNA_01122	4	4	5400000	0.00301			tr|A0A0H3C8R6|A0A0H3C8R6_CAUVN	pepA	4	4	16000000	0.00712			tr|A0A0H3C4T6|A0A0H3C4T6_CAUVN	folE	4	4	4200000	0.00278
	tr|A0A0H3C8L3|A0A0H3C8L3_CAUVN	CCNA_01084	4	4	3100000	0.00229			tr|A0A0H3C7H0|A0A0H3C7H0_CAUVN	CCNA_01490	4	4	7700000	0.00426			tr|A0A0H3C3V4|A0A0H3C3V4_CAUVN	gshB	4	4	5800000	0.00261			tr|A0A0H3C553|A0A0H3C553_CAUVN	CCNA_00368	4	4	15000000	0.0102
	tr|A0A0H3C7Q5|A0A0H3C7Q5_CAUVN	iolE	4	4	17000000	0.0126			tr|A0A0H3C8C4|A0A0H3C8C4_CAUVN	CCNA_01854	4	4	5400000	0.00302			tr|A0A0H3C7A6|A0A0H3C7A6_CAUVN	CCNA_01413	4	4	5500000	0.00246			tr|A0A0H3C7H7|A0A0H3C7H7_CAUVN	CCNA_00657	4	4	3100000	0.00209
	tr|A0A0H3C6F3|A0A0H3C6F3_CAUVN	CCNA_01076	4	4	9300000	0.00692			tr|A0A0H3CEF2|A0A0H3CEF2_CAUVN	CCNA_03809	4	4	6000000	0.00332			tr|A0A0H3C7N4|A0A0H3C7N4_CAUVN	CCNA_00729	4	4	2100000	0.000951			tr|A0A0H3C6S5|A0A0H3C6S5_CAUVN	CCNA_00906	4	4	2500000	0.0017
	tr|A0A0H3C4T6|A0A0H3C4T6_CAUVN	folE	4	4	4800000	0.00361			tr|A0A0H3C8J7|A0A0H3C8J7_CAUVN	CCNA_01686	4	4	6800000	0.0038			tr|A0A0H3C994|A0A0H3C994_CAUVN	qoxA	4	4	13000000	0.00565			tr|A0A0H3C5E8|A0A0H3C5E8_CAUVN	CCNA_00726	4	4	4900000	0.00329
	tr|A0A0H3C7K7|A0A0H3C7K7_CAUVN	CCNA_00690	4	4	15000000	0.0114			tr|A0A0H3CEU9|A0A0H3CEU9_CAUVN	CCNA_03412	4	4	3900000	0.00219			tr|A0A0H3C7H0|A0A0H3C7H0_CAUVN	CCNA_01490	4	4	6500000	0.00292			tr|A0A0H3C5D9|A0A0H3C5D9_CAUVN	CCNA_00711	4	4	5500000	0.00368
	tr|A0A0H3CA30|A0A0H3CA30_CAUVN	CCNA_02302	4	4	2200000	0.00167			tr|A0A0H3C719|A0A0H3C719_CAUVN	CCNA_01342	4	4	14000000	0.00772			tr|A0A0H3C6S4|A0A0H3C6S4_CAUVN	flhA	4	4	4100000	0.00186			tr|A0A0H3C7J6|A0A0H3C7J6_CAUVN	CCNA_01516	4	4	2000000	0.00134
	tr|A0A0H3C379|A0A0H3C379_CAUVN	lovK	4	4	6000000	0.00446			tr|A0A0H3C5Y5|A0A0H3C5Y5_CAUVN	gmd	4	4	7400000	0.00412			tr|A0A0H3C8R0|A0A0H3C8R0_CAUVN	lolD	4	4	8600000	0.00385			tr|A0A0H3C9Z8|A0A0H3C9Z8_CAUVN	CCNA_01673	4	4	3000000	0.00197
	tr|A0A0H3C9Z9|A0A0H3C9Z9_CAUVN	stpD	4	4	10000000	0.00749			tr|A0A0H3C737|A0A0H3C737_CAUVN	CCNA_01640	4	4	4200000	0.00234			sp|B8H3C3|RPOH_CAUVN	rpoH	4	4	6800000	0.00304			tr|A0A0H3C936|A0A0H3C936_CAUVN	CCNA_01335	4	4	1300000	0.000872
	tr|A0A0H3C6X6|A0A0H3C6X6_CAUVN	cysD	4	4	3700000	0.00274			sp|B8GZM2|PLED_CAUVN	pleD	4	4	3600000	0.00202			tr|A0A0H3C504|A0A0H3C504_CAUVN	CCNA_00307	4	4	2400000	0.00107			tr|A0A0H3C3L7|A0A0H3C3L7_CAUVN	CCNA_00025	4	4	6300000	0.00419
	tr|A0A0H3C3X6|A0A0H3C3X6_CAUVN	CCNA_00167	4	4	7400000	0.00551			tr|A0A0H3C6K9|A0A0H3C6K9_CAUVN	fixJ	4	4	6100000	0.0034			tr|A0A0H3CAR0|A0A0H3CAR0_CAUVN	CCNA_02472	4	4	7000000	0.00316			tr|A0A0H3CE74|A0A0H3CE74_CAUVN	CCNA_03750	4	4	6600000	0.00438
	tr|A0A0H3C8S0|A0A0H3C8S0_CAUVN	nuoL	4	4	5400000	0.00402			tr|A0A0H3C809|A0A0H3C809_CAUVN	CCNA_01409	4	4	6000000	0.00334			sp|B8H516|SYGA_CAUVN	glyQ	4	4	30000000	0.0133			tr|A0A0H3CFU0|A0A0H3CFU0_CAUVN	CCNA_03751	4	4	3900000	0.00257
	tr|A0A0H3CB86|A0A0H3CB86_CAUVN	edd	4	4	3700000	0.00279			tr|A0A0H3C6T6|A0A0H3C6T6_CAUVN	CCNA_00973	4	4	17000000	0.00964			tr|A0A0H3C553|A0A0H3C553_CAUVN	CCNA_00368	4	4	16000000	0.00729			sp|B8GZW2|RL7_CAUVN	rplL	3	11	230000000	0.15
	tr|A0A0H3C553|A0A0H3C553_CAUVN	CCNA_00368	4	4	11000000	0.00825			tr|A0A0H3C5I0|A0A0H3C5I0_CAUVN	CCNA_00256	4	4	5200000	0.00289			sp|B8GW32|RSMG_CAUVN	rsmG	4	4	8400000	0.00377			sp|B8GWZ1|RS15_CAUVN	rpsO	3	9	34000000	0.0226
	sp|B8GYE3|DEF_CAUVN	def	4	4	36000000	0.0266			tr|A0A0H3CDX1|A0A0H3CDX1_CAUVN	CCNA_03744	4	4	11000000	0.00629			tr|A0A0H3C932|A0A0H3C932_CAUVN	CCNA_01919	4	4	6200000	0.00277			sp|B8GYX1|RL27_CAUVN	rpmA	3	7	170000000	0.12
	tr|A0A0H3C8K7|A0A0H3C8K7_CAUVN	sufC	4	4	6700000	0.00497			tr|A0A0H3CEK4|A0A0H3CEK4_CAUVN	qor	4	4	3700000	0.00205			tr|A0A0H3C9Z8|A0A0H3C9Z8_CAUVN	CCNA_01673	4	4	3700000	0.00166			tr|A0A0H3C7C3|A0A0H3C7C3_CAUVN	CCNA_01194	3	7	3700000	0.00248
	tr|A0A0H3CC46|A0A0H3CC46_CAUVN	CCNA_03050	4	4	3100000	0.00231			tr|A0A0H3C4W2|A0A0H3C4W2_CAUVN	CCNA_00898	4	4	10000000	0.00573			tr|A0A0H3C436|A0A0H3C436_CAUVN	CCNA_00591	4	4	3400000	0.00154			tr|A0A0H3C5B6|A0A0H3C5B6_CAUVN	CCNA_00164	3	5	8200000	0.00546
	tr|A0A0H3C7H1|A0A0H3C7H1_CAUVN	CCNA_01814	4	4	5400000	0.00404			tr|A0A0H3CC12|A0A0H3CC12_CAUVN	CCNA_02413	4	4	17000000	0.00957			tr|A0A0H3C4C5|A0A0H3C4C5_CAUVN	CCNA_00674	4	4	13000000	0.00568			sp|B8H5P6|HIS1_CAUVN	hisG	3	5	4900000	0.00324
	sp|B8GX51|PIMT_CAUVN	pcm	4	4	4400000	0.00325			tr|A0A0H3C5Y2|A0A0H3C5Y2_CAUVN	CCNA_00467	4	4	12000000	0.00676			tr|A0A0H3CAE7|A0A0H3CAE7_CAUVN	CCNA_01830	4	4	3800000	0.00171			tr|A0A0H3C5H6|A0A0H3C5H6_CAUVN	CCNA_00760	3	5	4700000	0.00315
	tr|A0A0H3C5R1|A0A0H3C5R1_CAUVN	CCNA_01156	4	4	6300000	0.0047			tr|A0A0H3C9T4|A0A0H3C9T4_CAUVN	CCNA_01583	4	4	6600000	0.00365			sp|B8GZW2|RL7_CAUVN	rplL	3	10	190000000	0.0873			tr|A0A0H3ID02|A0A0H3ID02_CAUVN	CCNA_03909	3	5	3100000	0.00204
	tr|A0A0H3ICY6|A0A0H3ICY6_CAUVN	CCNA_03892	4	4	4800000	0.00361			tr|A0A0H3C4K3|A0A0H3C4K3_CAUVN	CCNA_00141	4	4	8400000	0.00466			sp|B8GYX1|RL27_CAUVN	rpmA	3	7	200000000	0.0889			sp|B8GWW4|RS20_CAUVN	rpsT	3	5	24000000	0.0157
	tr|A0A0H3C4S3|A0A0H3C4S3_CAUVN	CCNA_00233	4	4	5600000	0.00416			tr|A0A0H3C6N3|A0A0H3C6N3_CAUVN	ccoO	4	4	130000000	0.0746			tr|A0A0H3C539|A0A0H3C539_CAUVN	CCNA_00027	3	6	4400000	0.00199			tr|A0A0H3C850|A0A0H3C850_CAUVN	scpB	3	5	1700000	0.00111
	sp|B8GWZ1|RS15_CAUVN	rpsO	3	7	24000000	0.0178			tr|A0A0H3C7Z7|A0A0H3C7Z7_CAUVN	CCNA_00859	4	4	4800000	0.00268			tr|A0A0H3C3Z8|A0A0H3C3Z8_CAUVN	CCNA_00192	3	5	520000000	0.23			tr|A0A0H3CG81|A0A0H3CG81_CAUVN	CCNA_03866	3	4	13000000	0.0084
	tr|A0A0H3C7C3|A0A0H3C7C3_CAUVN	CCNA_01194	3	6	3100000	0.0023			tr|A0A0H3CA79|A0A0H3CA79_CAUVN	CCNA_02346	4	4	6700000	0.00371			tr|A0A0H3CA67|A0A0H3CA67_CAUVN	CCNA_02335	3	4	3200000	0.00143			tr|A0A0H3C6U1|A0A0H3C6U1_CAUVN	fljL	3	4	8300000	0.00556
	tr|A0A0H3C582|A0A0H3C582_CAUVN	rsmB	3	5	6100000	0.00454			tr|A0A0H3C7Z6|A0A0H3C7Z6_CAUVN	nuoM	4	4	20000000	0.0109			sp|B8GZ98|CHED_CAUVN	cheD	3	4	8200000	0.0037			sp|B8GYL6|HSLO_CAUVN	hslO	3	4	6000000	0.00399
	tr|A0A0H3C9B5|A0A0H3C9B5_CAUVN	dprA	3	5	2000000	0.00153			tr|A0A0H3C739|A0A0H3C739_CAUVN	CCNA_00556	4	4	6200000	0.00346			tr|A0A0H3C6F8|A0A0H3C6F8_CAUVN	CCNA_01081	3	4	3500000	0.00158			tr|A0A0H3CCD5|A0A0H3CCD5_CAUVN	CCNA_02539	3	4	1400000	0.000927
	tr|A0A0H3C9A2|A0A0H3C9A2_CAUVN	CCNA_02007	3	5	2100000	0.00155			tr|A0A0H3CCS4|A0A0H3CCS4_CAUVN	CCNA_03665	4	4	3200000	0.00181			tr|A0A0H3CC94|A0A0H3CC94_CAUVN	CCNA_03699	3	4	1500000	0.000655			tr|A0A0H3C6L2|A0A0H3C6L2_CAUVN	CCNA_00350	3	4	1900000	0.00124
	tr|A0A0H3C7L0|A0A0H3C7L0_CAUVN	CCNA_01858	3	4	2900000	0.00216			tr|A0A0H3CB87|A0A0H3CB87_CAUVN	cpaD	4	4	8100000	0.00454			tr|A0A0H3CBU5|A0A0H3CBU5_CAUVN	CCNA_02342	3	4	5700000	0.00255			tr|A0A0H3C945|A0A0H3C945_CAUVN	CCNA_01790	3	4	8000000	0.00535
	tr|A0A0H3C8D8|A0A0H3C8D8_CAUVN	CCNA_02171	3	4	4300000	0.0032			tr|A0A0H3CC43|A0A0H3CC43_CAUVN	CCNA_02447	4	4	16000000	0.00896			tr|A0A0H3C584|A0A0H3C584_CAUVN	CCNA_00997	3	4	3500000	0.00159			tr|A0A0H3CCD8|A0A0H3CCD8_CAUVN	CCNA_03102	3	4	660000	0.000443
	tr|A0A0H3C9B2|A0A0H3C9B2_CAUVN	nuoJ	3	4	10000000	0.00773			tr|A0A0H3CEJ8|A0A0H3CEJ8_CAUVN	CCNA_03864	4	4	14000000	0.00795			tr|A0A0H3C7S8|A0A0H3C7S8_CAUVN	CCNA_01295	3	4	2600000	0.00116			tr|A0A0H3C8N5|A0A0H3C8N5_CAUVN	CCNA_01724	3	4	2800000	0.0019
	tr|A0A0H3C3N4|A0A0H3C3N4_CAUVN	CCNA_00056	3	4	2500000	0.00187			tr|A0A0H3C684|A0A0H3C684_CAUVN	CCNA_00998	4	4	15000000	0.00861			tr|A0A0H3C945|A0A0H3C945_CAUVN	CCNA_01790	3	4	7900000	0.00355			tr|A0A0H3C7L0|A0A0H3C7L0_CAUVN	CCNA_01858	3	4	3200000	0.00212
	tr|A0A0H3CA77|A0A0H3CA77_CAUVN	CCNA_01750	3	4	500000	0.000371			tr|A0A0H3CBZ1|A0A0H3CBZ1_CAUVN	CCNA_03586	4	4	3700000	0.00203			tr|A0A0H3CB06|A0A0H3CB06_CAUVN	CCNA_03200	3	4	3500000	0.00157			tr|A0A0H3CC64|A0A0H3CC64_CAUVN	CCNA_03669	3	4	9600000	0.00639
	tr|A0A0H3CD50|A0A0H3CD50_CAUVN	CCNA_03383	3	4	2600000	0.00191			tr|A0A0H3C6V8|A0A0H3C6V8_CAUVN	CCNA_01240	4	4	7800000	0.00434			tr|A0A0H3C674|A0A0H3C674_CAUVN	CCNA_01297	3	4	3500000	0.00158			tr|A0A0H3C674|A0A0H3C674_CAUVN	CCNA_01297	3	4	1600000	0.00104
	sp|B8GXM4|RLMN_CAUVN	rlmN	3	4	9000000	0.00674			tr|A0A0H3CBQ0|A0A0H3CBQ0_CAUVN	CCNA_02889	4	4	17000000	0.00924			sp|B8GXA8|GLK_CAUVN	glk	3	4	6800000	0.00307			tr|A0A0H3C444|A0A0H3C444_CAUVN	CCNA_00602	3	4	4700000	0.00311
	tr|A0A0H3C826|A0A0H3C826_CAUVN	bamE	3	4	6300000	0.00471			tr|A0A0H3C8V1|A0A0H3C8V1_CAUVN	CCNA_01804	4	4	10000000	0.00577			tr|A0A0H3C7Y3|A0A0H3C7Y3_CAUVN	CCNA_01447	3	4	1800000	0.00082			tr|A0A0H3C5Q3|A0A0H3C5Q3_CAUVN	CCNA_00369	3	4	13000000	0.00869
	tr|A0A0H3C8H5|A0A0H3C8H5_CAUVN	kdpD	3	4	1600000	0.00117			tr|D9HP82|D9HP82_CAUVN	cspC	4	4	14000000	0.00797			tr|A0A0H3CBC1|A0A0H3CBC1_CAUVN	CCNA_02715	3	4	16000000	0.00705			tr|A0A0H3CAF2|A0A0H3CAF2_CAUVN	CCNA_01835	3	4	1800000	0.00118
	sp|B8GX01|RIMP_CAUVN	rimP	3	4	960000	0.000714			tr|A0A0H3CAG2|A0A0H3CAG2_CAUVN	CCNA_01847	4	4	7400000	0.0041			tr|A0A0H3C4G9|A0A0H3C4G9_CAUVN	CCNA_00395	3	4	2800000	0.00126			tr|A0A0H3CB00|A0A0H3CB00_CAUVN	CCNA_02915	3	4	3200000	0.00217
	tr|A0A0H3C976|A0A0H3C976_CAUVN	CCNA_01376	3	4	4300000	0.0032			sp|B8GYE3|DEF_CAUVN	def	4	4	41000000	0.0229			tr|A0A0H3C582|A0A0H3C582_CAUVN	rsmB	3	4	5400000	0.00241			tr|A0A0H3CC26|A0A0H3CC26_CAUVN	CCNA_03030	3	4	35000000	0.0233
	tr|A0A0H3CAH0|A0A0H3CAH0_CAUVN	CCNA_01857	3	4	2700000	0.00204			tr|A0A0H3C5R1|A0A0H3C5R1_CAUVN	CCNA_01156	4	4	4600000	0.00256			tr|A0A0H3CG57|A0A0H3CG57_CAUVN	CCNA_03834	3	4	1200000	0.00052			tr|A0A0H3CCF9|A0A0H3CCF9_CAUVN	CCNA_03774	3	4	1600000	0.00108
	tr|A0A0H3C6R5|A0A0H3C6R5_CAUVN	CCNA_00403	3	4	3300000	0.00245			tr|A0A0H3CAF6|A0A0H3CAF6_CAUVN	uvrC	4	4	5500000	0.00305			tr|A0A0H3C5S1|A0A0H3C5S1_CAUVN	CCNA_00392	3	4	4500000	0.00202			tr|A0A0H3CC71|A0A0H3CC71_CAUVN	cpaB	3	4	3800000	0.00256
	sp|B8GZ28|SMC_CAUVN	smc	3	4	1200000	0.000866			tr|A0A0H3C8F2|A0A0H3C8F2_CAUVN	sspB	4	4	31000000	0.0172			tr|A0A0H3CCG5|A0A0H3CCG5_CAUVN	CCNA_02572	3	4	27000000	0.0121			tr|A0A0H3CBL8|A0A0H3CBL8_CAUVN	CCNA_03446	3	4	1400000	0.000947
	tr|A0A0H3C6R7|A0A0H3C6R7_CAUVN	fliF	3	4	1900000	0.00143			sp|B8GZA6|Y2430_CAUVN	CCNA_02430	4	4	9600000	0.00535			tr|A0A0H3C2N9|A0A0H3C2N9_CAUVN	CCNA_00077	3	3	3700000	0.00167			tr|A0A0H3CC83|A0A0H3CC83_CAUVN	CCNA_03408	3	4	2600000	0.00175
	tr|A0A0H3C8R0|A0A0H3C8R0_CAUVN	lolD	3	4	8200000	0.00613			sp|B8GXP9|RECF_CAUVN	recF	4	4	27000000	0.0148			tr|A0A0H3C930|A0A0H3C930_CAUVN	CCNA_01301	3	3	2100000	0.000938			tr|A0A0H3C6R0|A0A0H3C6R0_CAUVN	CCNA_00398	3	3	4200000	0.0028
	tr|A0A0H3CDV9|A0A0H3CDV9_CAUVN	CCNA_03733	3	4	3600000	0.00268			tr|A0A0H3C7F9|A0A0H3C7F9_CAUVN	CCNA_01479	4	4	2800000	0.00158			tr|A0A0H3CDX5|A0A0H3CDX5_CAUVN	CCNA_03649	3	3	2500000	0.00113			tr|A0A0H3C2N9|A0A0H3C2N9_CAUVN	CCNA_00077	3	3	2700000	0.00178
	tr|A0A0H3CAR0|A0A0H3CAR0_CAUVN	CCNA_02472	3	4	4400000	0.00331			tr|A0A0H3CEH0|A0A0H3CEH0_CAUVN	fabI	4	4	32000000	0.0177			tr|A0A0H3CC64|A0A0H3CC64_CAUVN	CCNA_03669	3	3	9800000	0.00443			tr|A0A0H3C6F8|A0A0H3C6F8_CAUVN	CCNA_01081	3	3	2200000	0.00145
	tr|A0A0H3CE89|A0A0H3CE89_CAUVN	CCNA_03857	3	4	2500000	0.00183			sp|B8H551|CTAA_CAUVN	ctaA	4	4	3000000	0.00167			tr|A0A0H3C6S8|A0A0H3C6S8_CAUVN	CCNA_01214	3	3	6900000	0.0031			tr|A0A0H3CAC0|A0A0H3CAC0_CAUVN	gph	3	3	5200000	0.00347
	tr|A0A0H3CDU2|A0A0H3CDU2_CAUVN	CCNA_03715	3	3	2500000	0.00185			sp|B8H3X3|QUEC_CAUVN	queC	4	4	5700000	0.00316			tr|A0A0H3C5L6|A0A0H3C5L6_CAUVN	CCNA_00804	3	3	12000000	0.00529			tr|A0A0H3C9T4|A0A0H3C9T4_CAUVN	CCNA_01583	3	3	4300000	0.00285
	tr|A0A0H3CAC0|A0A0H3CAC0_CAUVN	gph	3	3	4900000	0.00365			tr|A0A0H3C3Z8|A0A0H3C3Z8_CAUVN	CCNA_00192	3	6	410000000	0.23			tr|A0A0H3C8N5|A0A0H3C8N5_CAUVN	CCNA_01724	3	3	7100000	0.00318			tr|A0A0H3CB98|A0A0H3CB98_CAUVN	CCNA_02153	3	3	2200000	0.00149
	tr|A0A0H3C6R0|A0A0H3C6R0_CAUVN	CCNA_00398	3	3	4700000	0.00349			tr|A0A0H3C557|A0A0H3C557_CAUVN	atpB	3	5	21000000	0.0115			tr|A0A0H3C5A3|A0A0H3C5A3_CAUVN	shkA	3	3	1900000	0.000838			tr|A0A0H3CCC9|A0A0H3CCC9_CAUVN	ispH	3	3	2500000	0.00167
	tr|A0A0H3C8N5|A0A0H3C8N5_CAUVN	CCNA_01724	3	3	2900000	0.00217			tr|A0A0H3ICY6|A0A0H3ICY6_CAUVN	CCNA_03892	3	5	7400000	0.0041			tr|A0A0H3C7P6|A0A0H3C7P6_CAUVN	tipF	3	3	4200000	0.00188			tr|A0A0H3CAE8|A0A0H3CAE8_CAUVN	CCNA_02336	3	3	610000	0.000406
	tr|A0A0H3C7Y9|A0A0H3C7Y9_CAUVN	cysA	3	3	3500000	0.00261			tr|A0A0H3C9H7|A0A0H3C9H7_CAUVN	CCNA_02597	3	5	16000000	0.00895			tr|A0A0H3C6T6|A0A0H3C6T6_CAUVN	CCNA_00973	3	3	3900000	0.00174			tr|A0A0H3CD86|A0A0H3CD86_CAUVN	CCNA_03500	3	3	1900000	0.00127
	tr|A0A0H3CC64|A0A0H3CC64_CAUVN	CCNA_03669	3	3	5500000	0.00409			tr|A0A0H3C535|A0A0H3C535_CAUVN	CCNA_00348	3	4	5300000	0.00294			tr|A0A0H3CAB2|A0A0H3CAB2_CAUVN	CCNA_02293	3	3	6400000	0.00286			tr|A0A0H3C7W0|A0A0H3C7W0_CAUVN	CCNA_01618	3	3	2100000	0.0014
	sp|B8GZS3|SYC_CAUVN	cysS	3	3	5900000	0.0044			tr|A0A0H3C702|A0A0H3C702_CAUVN	CCNA_01037	3	4	3700000	0.00207			tr|A0A0H3CF39|A0A0H3CF39_CAUVN	CCNA_03502	3	3	5000000	0.00226			tr|A0A0H3CAB3|A0A0H3CAB3_CAUVN	CCNA_01786	3	3	2500000	0.00166
	tr|A0A0H3CAB3|A0A0H3CAB3_CAUVN	CCNA_01786	3	3	5500000	0.00412			tr|A0A0H3C4F0|A0A0H3C4F0_CAUVN	CCNA_00378	3	4	4600000	0.00256			tr|A0A0H3CBG3|A0A0H3CBG3_CAUVN	CCNA_02207	3	3	16000000	0.00735			tr|A0A0H3C5H3|A0A0H3C5H3_CAUVN	fcl	3	3	3300000	0.00221
	tr|A0A0H3C685|A0A0H3C685_CAUVN	CCNA_00766	3	3	2900000	0.00214			tr|A0A0H3C9S6|A0A0H3C9S6_CAUVN	fumC	3	4	7600000	0.00423			tr|A0A0H3CAB3|A0A0H3CAB3_CAUVN	CCNA_01786	3	3	6300000	0.00282			tr|A0A0H3CDX1|A0A0H3CDX1_CAUVN	CCNA_03744	3	3	5900000	0.00391
	tr|A0A0H3CCA2|A0A0H3CCA2_CAUVN	CCNA_03713	3	3	2100000	0.00156			tr|A0A0H3CAX1|A0A0H3CAX1_CAUVN	CCNA_03163	3	4	5600000	0.00309			tr|A0A0H3C5N5|A0A0H3C5N5_CAUVN	CCNA_00524	3	3	1800000	0.000799			tr|A0A0H3C5T5|A0A0H3C5T5_CAUVN	CCNA_00582	3	3	18000000	0.0118
	tr|A0A0H3C846|A0A0H3C846_CAUVN	CCNA_02072	3	3	2400000	0.00179			tr|A0A0H3CBS2|A0A0H3CBS2_CAUVN	CCNA_03509	3	4	11000000	0.0064			tr|A0A0H3C7I6|A0A0H3C7I6_CAUVN	CCNA_01506	3	3	4400000	0.00199			tr|A0A0H3C582|A0A0H3C582_CAUVN	rsmB	3	3	1800000	0.00123
	tr|A0A0H3C6S8|A0A0H3C6S8_CAUVN	CCNA_01214	3	3	3200000	0.00237			tr|A0A0H3C9A2|A0A0H3C9A2_CAUVN	CCNA_02007	3	4	5800000	0.00324			tr|A0A0H3C5X1|A0A0H3C5X1_CAUVN	CCNA_00635	3	3	3800000	0.00171			SAV_STRAV		3	3	6900000	0.00462
	tr|A0A0H3C6P8|A0A0H3C6P8_CAUVN	xylC	3	3	2400000	0.00182			tr|A0A0H3C6G8|A0A0H3C6G8_CAUVN	CCNA_01412	3	4	6000000	0.00333			tr|A0A0H3CAA6|A0A0H3CAA6_CAUVN	CCNA_02914	3	3	1900000	0.000872			tr|A0A0H3C7L2|A0A0H3C7L2_CAUVN	CCNA_01216	3	3	2300000	0.00156
	sp|B8GXK7|GLMM_CAUVN	glmM	3	3	4500000	0.00334			tr|A0A0H3C5J0|A0A0H3C5J0_CAUVN	CCNA_00493	3	4	7100000	0.00393			tr|A0A0H3CB26|A0A0H3CB26_CAUVN	flmE	3	3	3200000	0.00143			tr|A0A0H3C6A7|A0A0H3C6A7_CAUVN	CCNA_01351	3	3	1200000	0.000794
	tr|A0A0H3CB30|A0A0H3CB30_CAUVN	CCNA_02954	3	3	980000	0.00073			tr|A0A0H3C480|A0A0H3C480_CAUVN	pstA	3	4	7300000	0.00406			tr|A0A0H3C9B2|A0A0H3C9B2_CAUVN	nuoJ	3	3	12000000	0.00536			tr|A0A0H3C685|A0A0H3C685_CAUVN	CCNA_00766	3	3	2700000	0.00182
	tr|A0A0H3C7I8|A0A0H3C7I8_CAUVN	acrB3	3	3	1100000	0.000837			tr|A0A0H3C976|A0A0H3C976_CAUVN	CCNA_01376	3	4	42000000	0.0235			tr|A0A0H3C9U1|A0A0H3C9U1_CAUVN	malK	3	3	3500000	0.00157			tr|A0A0H3C8Z9|A0A0H3C8Z9_CAUVN	CCNA_02404	3	3	2000000	0.00136
	tr|A0A0H3C945|A0A0H3C945_CAUVN	CCNA_01790	3	3	4600000	0.0034			tr|A0A0H3C4T6|A0A0H3C4T6_CAUVN	folE	3	4	5700000	0.00318			sp|B8H2R9|HUTU_CAUVN	hutU	3	3	3200000	0.00143			tr|A0A0H3C9U4|A0A0H3C9U4_CAUVN	CCNA_02459	3	3	2700000	0.00182
	tr|A0A0H3CE85|A0A0H3CE85_CAUVN	CCNA_03849	3	3	2900000	0.0022			tr|A0A0H3C9X3|A0A0H3C9X3_CAUVN	map	3	4	17000000	0.00965			tr|A0A0H3C6Y3|A0A0H3C6Y3_CAUVN	CCNA_00478	3	3	2500000	0.00111			tr|A0A0H3C9B2|A0A0H3C9B2_CAUVN	nuoJ	3	3	7800000	0.00522
	tr|A0A0H3CBZ2|A0A0H3CBZ2_CAUVN	CCNA_02967	3	3	1700000	0.00123			sp|B8GZZ0|METXA_CAUVN	metXA	3	4	3600000	0.002			tr|A0A0H3CBW6|A0A0H3CBW6_CAUVN	CCNA_02364	3	3	18000000	0.0081			tr|A0A0H3C5M5|A0A0H3C5M5_CAUVN	CCNA_00824	3	3	1700000	0.00111
	tr|A0A0H3C9R3|A0A0H3C9R3_CAUVN	CCNA_02088	3	3	3400000	0.00252			tr|A0A0H3CC59|A0A0H3CC59_CAUVN	dapB	3	4	7300000	0.00408			tr|A0A0H3C6A8|A0A0H3C6A8_CAUVN	CCNA_01026	3	3	9800000	0.00442			tr|A0A0H3C5N5|A0A0H3C5N5_CAUVN	CCNA_00524	3	3	2400000	0.00162
	tr|A0A0H3C5E1|A0A0H3C5E1_CAUVN	CCNA_00211	3	3	3300000	0.00243			tr|A0A0H3CCI2|A0A0H3CCI2_CAUVN	rsfS	3	4	8100000	0.00453			tr|A0A0H3C4T6|A0A0H3C4T6_CAUVN	folE	3	3	5200000	0.00233			tr|A0A0H3C702|A0A0H3C702_CAUVN	CCNA_01037	3	3	1600000	0.00109
	tr|A0A0H3CBW2|A0A0H3CBW2_CAUVN	CCNA_02961	3	3	5300000	0.00393			tr|A0A0H3C598|A0A0H3C598_CAUVN	CCNA_01015	3	4	25000000	0.014			sp|B8H640|BIOB_CAUVN	bioB	3	3	7300000	0.00329			tr|A0A0H3CCF5|A0A0H3CCF5_CAUVN	CCNA_03504	3	3	770000	0.000512
	tr|A0A0H3CBU5|A0A0H3CBU5_CAUVN	CCNA_02342	3	3	2500000	0.00189			sp|B8GWW4|RS20_CAUVN	rpsT	3	4	12000000	0.00682			tr|A0A0H3C4M4|A0A0H3C4M4_CAUVN	cydC	3	3	5900000	0.00267			tr|A0A0H3C6Y3|A0A0H3C6Y3_CAUVN	CCNA_00478	3	3	2000000	0.00133
	tr|A0A0H3CDV1|A0A0H3CDV1_CAUVN	CCNA_03627	3	3	6600000	0.00493			tr|A0A0H3C4A4|A0A0H3C4A4_CAUVN	CCNA_00324	3	4	46000000	0.0257			tr|A0A0H3C7C3|A0A0H3C7C3_CAUVN	CCNA_01194	3	3	3200000	0.00142			tr|A0A0H3C404|A0A0H3C404_CAUVN	CCNA_00199	3	3	2800000	0.00187
	tr|A0A0H3C5A3|A0A0H3C5A3_CAUVN	shkA	3	3	1100000	0.000799			sp|B8GW82|LIPA_CAUVN	lipA	3	4	13000000	0.00726			tr|A0A0H3C7G6|A0A0H3C7G6_CAUVN	CCNA_01807	3	3	2000000	0.000891			tr|A0A0H3CFN8|A0A0H3CFN8_CAUVN	CCNA_03693	3	3	2500000	0.0017
	tr|A0A0H3C6Y3|A0A0H3C6Y3_CAUVN	CCNA_00478	3	3	2300000	0.00168			tr|A0A0H3C2N9|A0A0H3C2N9_CAUVN	CCNA_00077	3	3	6500000	0.00362			tr|A0A0H3CAH4|A0A0H3CAH4_CAUVN	CCNA_02691	3	3	3000000	0.00135			tr|A0A0H3CAX6|A0A0H3CAX6_CAUVN	CCNA_03169	3	3	6300000	0.00419
	tr|A0A0H3CAQ4|A0A0H3CAQ4_CAUVN	CCNA_02516	3	3	2700000	0.00199			tr|A0A0H3CAD9|A0A0H3CAD9_CAUVN	CCNA_01818	3	3	4500000	0.00253			tr|A0A0H3C819|A0A0H3C819_CAUVN	ribH	3	3	5200000	0.00234			tr|A0A0H3CC43|A0A0H3CC43_CAUVN	CCNA_02447	3	3	2200000	0.0015
	tr|A0A0H3C404|A0A0H3C404_CAUVN	CCNA_00199	3	3	3200000	0.00241			tr|A0A0H3C700|A0A0H3C700_CAUVN	CCNA_00502	3	3	7700000	0.0043			tr|A0A0H3C8H2|A0A0H3C8H2_CAUVN	thyA	3	3	4600000	0.00206			tr|A0A0H3CDS9|A0A0H3CDS9_CAUVN	asd	3	3	3400000	0.00227
	tr|A0A0H3C9C4|A0A0H3C9C4_CAUVN	CCNA_01429	3	3	2700000	0.002			tr|A0A0H3C7Y9|A0A0H3C7Y9_CAUVN	cysA	3	3	5000000	0.00279			tr|A0A0H3CDC5|A0A0H3CDC5_CAUVN	CCNA_03848	3	3	3400000	0.00153			tr|A0A0H3CBI4|A0A0H3CBI4_CAUVN	CCNA_03407	3	3	6500000	0.00435
	tr|A0A0H3CC12|A0A0H3CC12_CAUVN	CCNA_02413	3	3	7200000	0.0054			tr|A0A0H3CAU6|A0A0H3CAU6_CAUVN	hfsE	3	3	3600000	0.00201			tr|A0A0H3CCY9|A0A0H3CCY9_CAUVN	CCNA_03382	3	3	4900000	0.00222			tr|A0A0H3CD50|A0A0H3CD50_CAUVN	CCNA_03383	3	3	1500000	0.00102
	tr|A0A0H3C5M5|A0A0H3C5M5_CAUVN	CCNA_00824	3	3	1700000	0.00129			tr|A0A0H3C3H4|A0A0H3C3H4_CAUVN	CCNA_00389	3	3	4200000	0.00234			tr|A0A0H3C7D9|A0A0H3C7D9_CAUVN	CCNA_01210	3	3	2600000	0.00118			tr|A0A0H3CAG2|A0A0H3CAG2_CAUVN	CCNA_01847	3	3	3600000	0.00243
	tr|A0A0H3CDM5|A0A0H3CDM5_CAUVN	CCNA_02995	3	3	1300000	0.000978			tr|A0A0H3C8U8|A0A0H3C8U8_CAUVN	CCNA_02051	3	3	3800000	0.00211			sp|B8GYL6|HSLO_CAUVN	hslO	3	3	6500000	0.0029			tr|A0A0H3C7X0|A0A0H3C7X0_CAUVN	dusA	3	3	1900000	0.00128
	tr|A0A0H3CEG1|A0A0H3CEG1_CAUVN	CCNA_03820	3	3	1900000	0.00141			tr|A0A0H3C3N4|A0A0H3C3N4_CAUVN	CCNA_00056	3	3	4400000	0.00245			tr|A0A0H3CCD8|A0A0H3CCD8_CAUVN	CCNA_03102	3	3	3200000	0.00145			tr|A0A0H3C6I9|A0A0H3C6I9_CAUVN	CCNA_00751	3	3	2900000	0.00191
	sp|B8H2R9|HUTU_CAUVN	hutU	3	3	5200000	0.00389			tr|A0A0H3CAW8|A0A0H3CAW8_CAUVN	nuoN	3	3	8600000	0.0048			tr|A0A0H3C698|A0A0H3C698_CAUVN	CCNA_00224	3	3	2000000	0.000915			tr|A0A0H3CDG5|A0A0H3CDG5_CAUVN	pdeA	3	3	1000000	0.000693
	tr|A0A0H3C816|A0A0H3C816_CAUVN	CCNA_00881	3	3	1600000	0.00122			tr|A0A0H3C7V0|A0A0H3C7V0_CAUVN	CCNA_01344	3	3	7700000	0.00427			tr|A0A0H3CC12|A0A0H3CC12_CAUVN	CCNA_02413	3	3	8400000	0.00379			tr|A0A0H3C819|A0A0H3C819_CAUVN	ribH	3	3	4000000	0.00265
	tr|A0A0H3C7I6|A0A0H3C7I6_CAUVN	CCNA_01506	3	3	3500000	0.00262			sp|B8GZ98|CHED_CAUVN	cheD	3	3	6400000	0.00358			tr|A0A0H3CC46|A0A0H3CC46_CAUVN	CCNA_03050	3	3	2200000	0.001			tr|A0A0H3CBW6|A0A0H3CBW6_CAUVN	CCNA_02364	3	3	9600000	0.00638
	tr|A0A0H3CAP0|A0A0H3CAP0_CAUVN	CCNA_02501	3	3	2000000	0.0015			tr|A0A0H3CCF8|A0A0H3CCF8_CAUVN	stpA	3	3	8200000	0.00458			tr|A0A0H3C7H7|A0A0H3C7H7_CAUVN	CCNA_00657	3	3	6200000	0.00278			tr|A0A0H3CAK0|A0A0H3CAK0_CAUVN	CCNA_03028	3	3	2800000	0.00188
	tr|A0A0H3CEJ9|A0A0H3CEJ9_CAUVN	secE	3	3	8100000	0.00608			tr|A0A0H3C7I6|A0A0H3C7I6_CAUVN	CCNA_01506	3	3	2600000	0.00144			sp|B8H4W6|KHSE_CAUVN	thrB	3	3	9500000	0.00429			tr|A0A0H3CBU4|A0A0H3CBU4_CAUVN	CCNA_02917	3	3	6800000	0.00456
	sp|B8H1L5|CCME_CAUVN	ccmE	3	3	3900000	0.00292			tr|A0A0H3C877|A0A0H3C877_CAUVN	CCNA_02113	3	3	3400000	0.00187			tr|A0A0H3CD87|A0A0H3CD87_CAUVN	CCNA_03802	3	3	4800000	0.00214			tr|A0A0H3C677|A0A0H3C677_CAUVN	CCNA_00202	3	3	2400000	0.00161
	tr|A0A0H3C6R6|A0A0H3C6R6_CAUVN	CCNA_01494	3	3	3000000	0.00222			tr|A0A0H3CCG6|A0A0H3CCG6_CAUVN	CCNA_03520	3	3	16000000	0.00908			tr|A0A0H3C8X9|A0A0H3C8X9_CAUVN	CCNA_02091	3	3	5800000	0.00262			tr|A0A0H3CAQ4|A0A0H3CAQ4_CAUVN	CCNA_02516	3	3	3500000	0.00235
	tr|A0A0H3CBW6|A0A0H3CBW6_CAUVN	CCNA_02364	3	3	11000000	0.00828			tr|A0A0H3C5B4|A0A0H3C5B4_CAUVN	CCNA_00670	3	3	7500000	0.00417			tr|A0A0H3C9G5|A0A0H3C9G5_CAUVN	CCNA_01930	3	3	4100000	0.00185			tr|A0A0H3C7Y1|A0A0H3C7Y1_CAUVN	CCNA_01655	3	3	5700000	0.00382
	sp|B8H4M5|RL31_CAUVN	rpmE	3	3	5300000	0.00397			tr|A0A0H3C6S8|A0A0H3C6S8_CAUVN	CCNA_01214	3	3	3300000	0.00185			tr|A0A0H3CCR3|A0A0H3CCR3_CAUVN	CCNA_03647	3	3	4000000	0.00179			tr|A0A0H3C9H8|A0A0H3C9H8_CAUVN	anmK	3	3	1200000	0.00078
	sp|B8GW31|PARA_CAUVN	parA	3	3	4400000	0.00326			tr|A0A0H3C582|A0A0H3C582_CAUVN	rsmB	3	3	8400000	0.00467			tr|A0A0H3C4Z4|A0A0H3C4Z4_CAUVN	phoB	3	3	2700000	0.00119			tr|A0A0H3C8P3|A0A0H3C8P3_CAUVN	rlmE	3	3	4200000	0.0028
	tr|A0A0H3C7B0|A0A0H3C7B0_CAUVN	CCNA_01418	3	3	6000000	0.00448			tr|A0A0H3CBK2|A0A0H3CBK2_CAUVN	CCNA_02242	3	3	4700000	0.00264			tr|A0A0H3C960|A0A0H3C960_CAUVN	iolA	3	3	3400000	0.00151			tr|A0A0H3CAE1|A0A0H3CAE1_CAUVN	trmFO	3	3	3100000	0.00209
	tr|A0A0H3C628|A0A0H3C628_CAUVN	CCNA_00967	3	3	4800000	0.00357			tr|A0A0H3CAQ4|A0A0H3CAQ4_CAUVN	CCNA_02516	3	3	6500000	0.00359			tr|A0A0H3C514|A0A0H3C514_CAUVN	fliN	3	3	2800000	0.00125			tr|A0A0H3CCU0|A0A0H3CCU0_CAUVN	CCNA_03246	3	3	1700000	0.00111
	tr|A0A0H3CA67|A0A0H3CA67_CAUVN	CCNA_02335	3	3	1600000	0.00118			tr|A0A0H3C945|A0A0H3C945_CAUVN	CCNA_01790	3	3	5200000	0.00287			tr|A0A0H3CAE1|A0A0H3CAE1_CAUVN	trmFO	3	3	3900000	0.00176			tr|A0A0H3C5I7|A0A0H3C5I7_CAUVN	CCNA_00262	3	3	1400000	0.000958
	sp|B8GZ98|CHED_CAUVN	cheD	3	3	3500000	0.00259			tr|A0A0H3C6W0|A0A0H3C6W0_CAUVN	CCNA_00444	3	3	10000000	0.00555			tr|A0A0H3CCT2|A0A0H3CCT2_CAUVN	CCNA_03314	3	3	2500000	0.00114			tr|A0A0H3C672|A0A0H3C672_CAUVN	CCNA_00611	3	3	1900000	0.00128
	tr|A0A0H3CBC1|A0A0H3CBC1_CAUVN	CCNA_02715	3	3	1600000	0.00119			tr|A0A0H3C4U3|A0A0H3C4U3_CAUVN	CCNA_00255	3	3	2800000	0.00154			tr|A0A0H3C9S6|A0A0H3C9S6_CAUVN	fumC	3	3	4500000	0.00203			tr|A0A0H3C5X1|A0A0H3C5X1_CAUVN	CCNA_00635	3	3	2100000	0.00143
	tr|A0A0H3C6V8|A0A0H3C6V8_CAUVN	CCNA_01240	3	3	1400000	0.00105			tr|A0A0H3CE09|A0A0H3CE09_CAUVN	CCNA_03682	3	3	16000000	0.0088			tr|A0A0H3CEM6|A0A0H3CEM6_CAUVN	tolR	3	3	7400000	0.00332			tr|A0A0H3C7Q4|A0A0H3C7Q4_CAUVN	CCNA_01268	3	3	6900000	0.00459
	tr|A0A0H3CFS9|A0A0H3CFS9_CAUVN	CCNA_03741	3	3	3400000	0.00251			tr|A0A0H3C5H3|A0A0H3C5H3_CAUVN	fcl	3	3	3700000	0.00206			tr|A0A0H3C4J9|A0A0H3C4J9_CAUVN	CCNA_00136	3	3	3900000	0.00176			tr|A0A0H3C6T2|A0A0H3C6T2_CAUVN	CCNA_01219	3	3	3300000	0.00223
	tr|A0A0H3CEJ8|A0A0H3CEJ8_CAUVN	CCNA_03864	3	3	8300000	0.00616			sp|B8H4F5|KAD_CAUVN	adk	3	3	6700000	0.00371			tr|A0A0H3C5T5|A0A0H3C5T5_CAUVN	CCNA_00582	3	3	10000000	0.00471			tr|A0A0H3CCV4|A0A0H3CCV4_CAUVN	CCNA_03265	3	3	1000000	0.000683
	tr|A0A0H3C867|A0A0H3C867_CAUVN	CCNA_01762	3	3	4500000	0.00339			tr|A0A0H3C350|A0A0H3C350_CAUVN	CCNA_00248	3	3	1300000	0.0007			tr|A0A0H3C8Q1|A0A0H3C8Q1_CAUVN	lpxI	3	3	4500000	0.00204			tr|A0A0H3CA79|A0A0H3CA79_CAUVN	CCNA_02346	3	3	1600000	0.00109
	tr|A0A0H3C677|A0A0H3C677_CAUVN	CCNA_00202	3	3	1400000	0.00102			tr|A0A0H3C585|A0A0H3C585_CAUVN	CCNA_00401	3	3	2500000	0.00139			tr|A0A0H3CE85|A0A0H3CE85_CAUVN	CCNA_03849	3	3	4000000	0.00181			tr|A0A0H3C908|A0A0H3C908_CAUVN	CCNA_02414	3	3	1800000	0.0012
	tr|A0A0H3C6K9|A0A0H3C6K9_CAUVN	fixJ	3	3	2200000	0.00164			tr|A0A0H3C829|A0A0H3C829_CAUVN	CCNA_02056	3	3	5300000	0.00294			tr|A0A0H3C2W3|A0A0H3C2W3_CAUVN	CCNA_00150	3	3	8400000	0.00378			tr|A0A0H3CCE6|A0A0H3CCE6_CAUVN	CCNA_03155	3	3	2700000	0.00182
	tr|A0A0H3C4Z4|A0A0H3C4Z4_CAUVN	phoB	3	3	1900000	0.00141			tr|A0A0H3CEE0|A0A0H3CEE0_CAUVN	ftsY	3	3	6200000	0.00346			tr|A0A0H3C4J0|A0A0H3C4J0_CAUVN	CCNA_00123	3	3	2900000	0.00128			tr|A0A0H3CCT2|A0A0H3CCT2_CAUVN	CCNA_03314	3	3	2600000	0.00173
	tr|A0A0H3C932|A0A0H3C932_CAUVN	CCNA_01919	3	3	2700000	0.00202			tr|A0A0H3C6S5|A0A0H3C6S5_CAUVN	CCNA_00906	3	3	2100000	0.00119			tr|A0A0H3CAL7|A0A0H3CAL7_CAUVN	CCNA_02422	3	3	6300000	0.00282			tr|A0A0H3C887|A0A0H3C887_CAUVN	CCNA_00958	3	3	340000	0.000225
	tr|A0A0H3C9P6|A0A0H3C9P6_CAUVN	CCNA_02059	3	3	2800000	0.00206			sp|B8GWP8|TRPD_CAUVN	trpD	3	3	5300000	0.00296			tr|A0A0H3C8P3|A0A0H3C8P3_CAUVN	rlmE	3	3	4700000	0.0021			tr|A0A0H3CB10|A0A0H3CB10_CAUVN	carA	3	3	14000000	0.00905
	tr|A0A0H3C7P7|A0A0H3C7P7_CAUVN	CCNA_01353	3	3	28000000	0.0208			tr|A0A0H3CA77|A0A0H3CA77_CAUVN	CCNA_01750	3	3	1100000	0.000635			tr|A0A0H3CDV9|A0A0H3CDV9_CAUVN	CCNA_03733	3	3	5500000	0.00246			tr|A0A0H3C3X6|A0A0H3C3X6_CAUVN	CCNA_00167	3	3	4200000	0.00278
	sp|B8GZZ0|METXA_CAUVN	metXA	3	3	1700000	0.00128			tr|A0A0H3C9B2|A0A0H3C9B2_CAUVN	nuoJ	3	3	13000000	0.00699			tr|A0A0H3C7J6|A0A0H3C7J6_CAUVN	CCNA_01516	3	3	2500000	0.00111			tr|A0A0H3C6R6|A0A0H3C6R6_CAUVN	CCNA_01494	3	3	2600000	0.00176
	tr|A0A0H3CA84|A0A0H3CA84_CAUVN	CCNA_02352	3	3	1600000	0.00118			sp|B8H6A8|AROA_CAUVN	aroA	3	3	1400000	0.000759			tr|A0A0H3C4H1|A0A0H3C4H1_CAUVN	CCNA_00095	3	3	3900000	0.00177			tr|A0A0H3CAF3|A0A0H3CAF3_CAUVN	CCNA_02427	3	3	10000000	0.00693
	tr|A0A0H3C9M0|A0A0H3C9M0_CAUVN	CCNA_02014	3	3	1800000	0.00135			tr|A0A0H3CE19|A0A0H3CE19_CAUVN	CCNA_03692	3	3	7200000	0.00399			tr|A0A0H3C9M0|A0A0H3C9M0_CAUVN	CCNA_02014	3	3	19000000	0.00853			tr|A0A0H3CCD2|A0A0H3CCD2_CAUVN	CCNA_03747	3	3	3000000	0.00198
	tr|A0A0H3CC43|A0A0H3CC43_CAUVN	CCNA_02447	3	3	1900000	0.0014			tr|A0A0H3CE86|A0A0H3CE86_CAUVN	CCNA_03760	3	3	5100000	0.00286			tr|A0A0H3C856|A0A0H3C856_CAUVN	CCNA_02090	3	3	6000000	0.00268			sp|B8GXK7|GLMM_CAUVN	glmM	3	3	4400000	0.00292
	tr|A0A0H3C5P8|A0A0H3C5P8_CAUVN	CCNA_00364	3	3	2600000	0.00198			tr|A0A0H3CAK0|A0A0H3CAK0_CAUVN	CCNA_03028	3	3	5600000	0.00313			tr|A0A0H3CDM8|A0A0H3CDM8_CAUVN	CCNA_03643	3	3	16000000	0.00733			sp|B8H4M5|RL31_CAUVN	rpmE	3	3	5200000	0.00349
	tr|A0A0H3CEE0|A0A0H3CEE0_CAUVN	ftsY	3	3	1800000	0.00136			tr|A0A0H3CBI4|A0A0H3CBI4_CAUVN	CCNA_03407	3	3	13000000	0.00703			sp|B8GWW4|RS20_CAUVN	rpsT	3	3	14000000	0.00629			tr|A0A0H3CC55|A0A0H3CC55_CAUVN	CCNA_02457	3	3	10000000	0.00677
	tr|A0A0H3C5A5|A0A0H3C5A5_CAUVN	CCNA_00659	3	3	1900000	0.00138			tr|A0A0H3C2L2|A0A0H3C2L2_CAUVN	CCNA_00042	3	3	3300000	0.00182			tr|A0A0H3CE19|A0A0H3CE19_CAUVN	CCNA_03692	3	3	1200000	0.00055			tr|A0A0H3CC06|A0A0H3CC06_CAUVN	CCNA_02408	3	3	1900000	0.00127
	tr|A0A0H3C6Q2|A0A0H3C6Q2_CAUVN	CCNA_00388	3	3	9600000	0.00719			tr|A0A0H3CD95|A0A0H3CD95_CAUVN	CCNA_03434	3	3	2100000	0.00117			tr|A0A0H3C7L2|A0A0H3C7L2_CAUVN	CCNA_01216	3	3	3700000	0.00166			tr|A0A0H3C8K7|A0A0H3C8K7_CAUVN	sufC	3	3	5800000	0.0039
	tr|A0A0H3C7H7|A0A0H3C7H7_CAUVN	CCNA_00657	3	3	4900000	0.00367			tr|A0A0H3C5A3|A0A0H3C5A3_CAUVN	shkA	3	3	2200000	0.00123			tr|A0A0H3C3A6|A0A0H3C3A6_CAUVN	CCNA_00315	3	3	8800000	0.00397			tr|A0A0H3C5I4|A0A0H3C5I4_CAUVN	CCNA_00765	3	3	1800000	0.00122
	tr|A0A0H3CG21|A0A0H3CG21_CAUVN	CCNA_03799	3	3	2800000	0.00206			tr|A0A0H3C6A3|A0A0H3C6A3_CAUVN	CCNA_00230	3	3	7700000	0.00429			tr|A0A0H3C7W3|A0A0H3C7W3_CAUVN	CCNA_01974	3	3	5000000	0.00224			tr|A0A0H3C4H1|A0A0H3C4H1_CAUVN	CCNA_00095	3	3	2100000	0.00143
	tr|A0A0H3C409|A0A0H3C409_CAUVN	kefB	3	3	2400000	0.0018			tr|A0A0H3C9H8|A0A0H3C9H8_CAUVN	anmK	3	3	7800000	0.00433			sp|B8H331|AROK_CAUVN	aroK	3	3	28000000	0.0124			tr|A0A0H3CCR3|A0A0H3CCR3_CAUVN	CCNA_03647	3	3	3400000	0.00225
	tr|A0A0H3C765|A0A0H3C765_CAUVN	CCNA_01038	3	3	6600000	0.0049			tr|A0A0H3C677|A0A0H3C677_CAUVN	CCNA_00202	3	3	4800000	0.00266			tr|A0A0H3C9G0|A0A0H3C9G0_CAUVN	CCNA_01925	3	3	8100000	0.00363			tr|A0A0H3C9A8|A0A0H3C9A8_CAUVN	CCNA_02224	3	3	2700000	0.00178
	tr|A0A0H3C7B8|A0A0H3C7B8_CAUVN	plsX	3	3	1600000	0.00118			tr|A0A0H3C8C5|A0A0H3C8C5_CAUVN	CCNA_02154	3	3	2200000	0.0012			tr|A0A0H3C684|A0A0H3C684_CAUVN	CCNA_00998	3	3	6700000	0.00302			tr|A0A0H3C6D8|A0A0H3C6D8_CAUVN	CCNA_00694	3	3	1100000	0.000766
	tr|A0A0H3CC06|A0A0H3CC06_CAUVN	CCNA_02408	3	3	1800000	0.00137			tr|A0A0H3C5L2|A0A0H3C5L2_CAUVN	cydD	3	3	3700000	0.00206			tr|A0A0H3C870|A0A0H3C870_CAUVN	CCNA_01481	3	3	3000000	0.00135			tr|A0A0H3CB81|A0A0H3CB81_CAUVN	CCNA_03278	3	3	2300000	0.00156
	tr|A0A0H3C7L2|A0A0H3C7L2_CAUVN	CCNA_01216	3	3	2300000	0.00174			tr|A0A0H3C670|A0A0H3C670_CAUVN	CCNA_00750	3	3	3500000	0.00193			tr|A0A0H3CC83|A0A0H3CC83_CAUVN	CCNA_03408	3	3	4800000	0.00216			tr|A0A0H3CA78|A0A0H3CA78_CAUVN	CCNA_02608	3	3	4000000	0.00268
	tr|A0A0H3C8P3|A0A0H3C8P3_CAUVN	rlmE	3	3	3300000	0.00246			tr|A0A0H3C9E9|A0A0H3C9E9_CAUVN	CCNA_02275	3	3	9900000	0.00551			tr|A0A0H3C6L2|A0A0H3C6L2_CAUVN	CCNA_00350	3	3	2300000	0.00104			sp|B8GVY4|FPG_CAUVN	mutM	3	3	2200000	0.00149
	tr|A0A0H3C887|A0A0H3C887_CAUVN	CCNA_00958	3	3	290000	0.000215			tr|A0A0H3CEQ4|A0A0H3CEQ4_CAUVN	CCNA_03369	3	3	11000000	0.00622			tr|A0A0H3C5K4|A0A0H3C5K4_CAUVN	motA	3	3	8600000	0.00386			tr|A0A0H3CAF6|A0A0H3CAF6_CAUVN	uvrC	3	3	2000000	0.00133
	tr|A0A0H3CF39|A0A0H3CF39_CAUVN	CCNA_03502	3	3	2400000	0.00177			tr|A0A0H3CCZ2|A0A0H3CCZ2_CAUVN	CCNA_03323	3	3	10000000	0.00564			tr|A0A0H3CA78|A0A0H3CA78_CAUVN	CCNA_02608	3	3	7300000	0.00328			sp|B8GXP2|RNPH_CAUVN	rph	3	3	4700000	0.00312
	tr|A0A0H3C4K3|A0A0H3C4K3_CAUVN	CCNA_00141	3	3	2800000	0.0021			tr|A0A0H3C6H2|A0A0H3C6H2_CAUVN	CCNA_00304	3	3	2200000	0.00123			tr|A0A0H3C442|A0A0H3C442_CAUVN	CCNA_00243	3	3	4300000	0.00193			tr|A0A0H3C7H0|A0A0H3C7H0_CAUVN	CCNA_01490	3	3	3400000	0.00228
	tr|A0A0H3C7Q4|A0A0H3C7Q4_CAUVN	CCNA_01268	3	3	7200000	0.0054			tr|A0A0H3CAB2|A0A0H3CAB2_CAUVN	CCNA_02293	3	3	5900000	0.00327			tr|A0A0H3CCF5|A0A0H3CCF5_CAUVN	CCNA_03504	3	3	1800000	0.000826			sp|B8H551|CTAA_CAUVN	ctaA	3	3	3000000	0.00203
	tr|A0A0H3C7Z6|A0A0H3C7Z6_CAUVN	nuoM	3	3	5400000	0.004			tr|A0A0H3C413|A0A0H3C413_CAUVN	CCNA_00209	3	3	3000000	0.00166			tr|A0A0H3C7Z8|A0A0H3C7Z8_CAUVN	astB	3	3	1000000	0.000464			tr|A0A0H3CCG5|A0A0H3CCG5_CAUVN	CCNA_02572	3	3	5400000	0.00363
	tr|A0A0H3C5T5|A0A0H3C5T5_CAUVN	CCNA_00582	3	3	6700000	0.00502			tr|A0A0H3C621|A0A0H3C621_CAUVN	CCNA_01239	3	3	2900000	0.00163			sp|B8H618|RPOZ_CAUVN	rpoZ	3	3	3800000	0.00171			tr|A0A0H3CA37|A0A0H3CA37_CAUVN	CCNA_02831	3	3	3600000	0.00238
	tr|A0A0H3C805|A0A0H3C805_CAUVN	CCNA_00871	3	3	4000000	0.00296			tr|A0A0H3C8H2|A0A0H3C8H2_CAUVN	thyA	3	3	5100000	0.00281			tr|A0A0H3CA80|A0A0H3CA80_CAUVN	CCNA_02256	3	3	9400000	0.00422			tr|A0A0H3C8V6|A0A0H3C8V6_CAUVN	CCNA_02360	3	3	3800000	0.00253
	tr|A0A0H3CA24|A0A0H3CA24_CAUVN	CCNA_02548	3	3	2700000	0.00201			tr|A0A0H3CCD2|A0A0H3CCD2_CAUVN	CCNA_03747	3	3	3400000	0.00191			tr|A0A0H3C735|A0A0H3C735_CAUVN	iolD	3	3	3500000	0.00157			tr|A0A0H3CCS3|A0A0H3CCS3_CAUVN	acrB	3	3	9200000	0.00613
	tr|A0A0H3C3R6|A0A0H3C3R6_CAUVN	hfsJ	3	3	3200000	0.00237			sp|B8GVY4|FPG_CAUVN	mutM	3	3	3200000	0.00177			sp|B8GW40|HEMH_CAUVN	hemH	3	3	6900000	0.00309			tr|A0A0H3CE85|A0A0H3CE85_CAUVN	CCNA_03849	3	3	2700000	0.00177
	tr|A0A0H3CAG2|A0A0H3CAG2_CAUVN	CCNA_01847	3	3	2100000	0.00155			tr|A0A0H3C7B8|A0A0H3C7B8_CAUVN	plsX	3	3	3900000	0.00219			tr|A0A0H3C9H8|A0A0H3C9H8_CAUVN	anmK	3	3	2300000	0.00103			tr|A0A0H3C3V4|A0A0H3C3V4_CAUVN	gshB	3	3	2500000	0.00168
	tr|A0A0H3C9A8|A0A0H3C9A8_CAUVN	CCNA_02224	3	3	7600000	0.00565			sp|B8H085|MURB_CAUVN	murB	3	3	4000000	0.00221			tr|A0A0H3C375|A0A0H3C375_CAUVN	CCNA_00279	3	3	5000000	0.00225			tr|A0A0H3CBK2|A0A0H3CBK2_CAUVN	CCNA_02242	3	3	2200000	0.00145
	tr|A0A0H3CCW8|A0A0H3CCW8_CAUVN	CCNA_03281	3	3	4100000	0.00303			tr|A0A0H3C5E1|A0A0H3C5E1_CAUVN	CCNA_00211	3	3	8800000	0.0049			tr|A0A0H3CES2|A0A0H3CES2_CAUVN	pbpC	3	3	4700000	0.00213			tr|A0A0H3C4W6|A0A0H3C4W6_CAUVN	iatA	3	3	2100000	0.0014
	tr|A0A0H3CB10|A0A0H3CB10_CAUVN	carA	3	3	7800000	0.0058			sp|B8GX04|TRMB_CAUVN	trmB	3	3	2300000	0.00128			tr|A0A0H3C9E9|A0A0H3C9E9_CAUVN	CCNA_02275	3	3	4800000	0.00216			tr|A0A0H3CEH6|A0A0H3CEH6_CAUVN	CCNA_03839	3	3	1600000	0.00103
	tr|A0A0H3CA19|A0A0H3CA19_CAUVN	CCNA_02811	3	3	3800000	0.00282			tr|A0A0H3C6U0|A0A0H3C6U0_CAUVN	CCNA_01521	3	3	13000000	0.00726			tr|A0A0H3C9W3|A0A0H3C9W3_CAUVN	rodA	3	3	8000000	0.00358			tr|A0A0H3C436|A0A0H3C436_CAUVN	CCNA_00591	3	3	2000000	0.00135
	tr|A0A0H3C413|A0A0H3C413_CAUVN	CCNA_00209	3	3	1700000	0.00129			tr|A0A0H3CD68|A0A0H3CD68_CAUVN	CCNA_03780	3	3	9800000	0.00544			tr|A0A0H3C9A8|A0A0H3C9A8_CAUVN	CCNA_02224	3	3	3100000	0.00138			tr|A0A0H3C9X3|A0A0H3C9X3_CAUVN	map	3	3	4300000	0.00284
	tr|A0A0H3CEQ4|A0A0H3CEQ4_CAUVN	CCNA_03369	3	3	5700000	0.00423			tr|A0A0H3C5P8|A0A0H3C5P8_CAUVN	CCNA_00364	3	3	5600000	0.00311			tr|A0A0H3CBB4|A0A0H3CBB4_CAUVN	CCNA_03330	3	3	1800000	0.000816			tr|A0A0H3C7X5|A0A0H3C7X5_CAUVN	CCNA_01369	3	3	4000000	0.00267
	sp|B8GXF0|Y059_CAUVN	CCNA_00059	3	3	3200000	0.00239			tr|A0A0H3C8L7|A0A0H3C8L7_CAUVN	bacA	3	3	8600000	0.0048			tr|A0A0H3CB79|A0A0H3CB79_CAUVN	CCNA_03272	3	3	2800000	0.00125			tr|A0A0H3CA84|A0A0H3CA84_CAUVN	CCNA_02352	3	3	2000000	0.00134
	tr|A0A0H3C6S2|A0A0H3C6S2_CAUVN	CCNA_01500	3	3	13000000	0.0101			tr|A0A0H3C7A5|A0A0H3C7A5_CAUVN	CCNA_01089	3	3	5400000	0.00298			sp|B8GXP3|HRCA_CAUVN	hrcA	3	3	11000000	0.00511			sp|B8GYE3|DEF_CAUVN	def	3	3	3400000	0.00225
	tr|A0A0H3CDA3|A0A0H3CDA3_CAUVN	coxE	3	3	1600000	0.00123			tr|A0A0H3C7A1|A0A0H3C7A1_CAUVN	CCNA_01083	3	3	6200000	0.00347			tr|A0A0H3C7K7|A0A0H3C7K7_CAUVN	CCNA_00690	3	3	23000000	0.0102			tr|A0A0H3CAE7|A0A0H3CAE7_CAUVN	CCNA_01830	3	3	1200000	0.000773
	tr|A0A0H3CAC6|A0A0H3CAC6_CAUVN	CCNA_02936	3	3	5000000	0.00371			tr|A0A0H3CD37|A0A0H3CD37_CAUVN	CCNA_02783	3	3	2000000	0.00114			tr|A0A0H3CDC9|A0A0H3CDC9_CAUVN	CCNA_03856	3	3	25000000	0.0111			tr|A0A0H3CES2|A0A0H3CES2_CAUVN	pbpC	3	3	2000000	0.00135
	tr|A0A0H3CE09|A0A0H3CE09_CAUVN	CCNA_03682	3	3	3700000	0.00276			tr|A0A0H3C8J2|A0A0H3C8J2_CAUVN	CCNA_01681	3	3	3600000	0.00203			tr|A0A0H3CC91|A0A0H3CC91_CAUVN	CCNA_03061	3	3	6500000	0.0029			sp|B8H6C3|UPPP_CAUVN	uppP	3	3	3000000	0.00202
	tr|A0A0H3CAE8|A0A0H3CAE8_CAUVN	CCNA_02336	3	3	630000	0.000471			tr|A0A0H3CAV5|A0A0H3CAV5_CAUVN	CCNA_02853	3	3	3300000	0.00184			tr|A0A0H3CA83|A0A0H3CA83_CAUVN	CCNA_01755	3	3	4000000	0.0018			tr|A0A0H3C3Q7|A0A0H3C3Q7_CAUVN	purH	3	3	2700000	0.00182
	tr|A0A0H3C9X3|A0A0H3C9X3_CAUVN	map	3	3	3700000	0.00276			tr|A0A0H3CEJ9|A0A0H3CEJ9_CAUVN	secE	3	3	9700000	0.00541			tr|A0A0H3C5A5|A0A0H3C5A5_CAUVN	CCNA_00659	3	3	19000000	0.00854			tr|A0A0H3C8W0|A0A0H3C8W0_CAUVN	ntrY	3	3	2300000	0.00154
	tr|A0A0H3C423|A0A0H3C423_CAUVN	CCNA_00573	3	3	890000	0.000661			tr|A0A0H3C8W0|A0A0H3C8W0_CAUVN	ntrY	3	3	2500000	0.00138			tr|A0A0H3CCZ2|A0A0H3CCZ2_CAUVN	CCNA_03323	3	3	5100000	0.00231			sp|B8GXP3|HRCA_CAUVN	hrcA	3	3	3800000	0.00257
	tr|A0A0H3CBG3|A0A0H3CBG3_CAUVN	CCNA_02207	3	3	7800000	0.00584			tr|A0A0H3C864|A0A0H3C864_CAUVN	CCNA_02095	3	3	11000000	0.00591			tr|A0A0H3C3Q3|A0A0H3C3Q3_CAUVN	CCNA_00078	3	3	7400000	0.00331			tr|A0A0H3C813|A0A0H3C813_CAUVN	CCNA_01415	3	3	8800000	0.0059
	tr|A0A0H3C5Z5|A0A0H3C5Z5_CAUVN	CCNA_00487	3	3	1200000	0.000891			tr|A0A0H3C6N6|A0A0H3C6N6_CAUVN	atpF	3	3	4800000	0.00265			tr|A0A0H3CC40|A0A0H3CC40_CAUVN	CCNA_03641	3	3	7400000	0.00331			tr|A0A0H3CDV9|A0A0H3CDV9_CAUVN	CCNA_03733	3	3	2900000	0.00191
	tr|A0A0H3C6D2|A0A0H3C6D2_CAUVN	CCNA_01372	3	3	3500000	0.0026			tr|A0A0H3CDZ1|A0A0H3CDZ1_CAUVN	CCNA_03112	3	3	3100000	0.0017			sp|B8H6A5|IHFB_CAUVN	ihfB	3	3	4500000	0.00201			sp|B8GZ28|SMC_CAUVN	smc	3	3	2000000	0.00131
	sp|B8H516|SYGA_CAUVN	glyQ	3	3	20000000	0.015			tr|A0A0H3C8M0|A0A0H3C8M0_CAUVN	lipB	3	3	6600000	0.0037			tr|A0A0H3CE62|A0A0H3CE62_CAUVN	CCNA_03740	3	3	1800000	0.00081			tr|A0A0H3C5M7|A0A0H3C5M7_CAUVN	CCNA_00333	3	3	4400000	0.00293
	tr|A0A0H3C8Z6|A0A0H3C8Z6_CAUVN	CCNA_01248	3	3	5000000	0.00375			tr|A0A0H3C7H4|A0A0H3C7H4_CAUVN	CCNA_01246	3	3	2500000	0.00138			sp|B8H3W7|AROC_CAUVN	aroC	3	3	5600000	0.0025			tr|A0A0H3C5S1|A0A0H3C5S1_CAUVN	CCNA_00392	3	3	2000000	0.00133
	tr|A0A0H3C350|A0A0H3C350_CAUVN	CCNA_00248	3	3	1100000	0.000848			tr|A0A0H3CA24|A0A0H3CA24_CAUVN	CCNA_02548	3	3	2200000	0.00125			tr|A0A0H3CBK8|A0A0H3CBK8_CAUVN	CCNA_03436	3	3	120000000	0.0534			tr|A0A0H3CDV2|A0A0H3CDV2_CAUVN	mcsS	3	3	2600000	0.00177
	sp|B8H6A4|MSCL_CAUVN	mscL	3	3	2400000	0.00176			tr|A0A0H3C7D3|A0A0H3C7D3_CAUVN	CCNA_01204	3	3	2900000	0.00161			tr|A0A0H3CCN9|A0A0H3CCN9_CAUVN	CCNA_02658	3	3	3000000	0.00133			tr|A0A0H3C7Z6|A0A0H3C7Z6_CAUVN	nuoM	3	3	7700000	0.00516
	tr|A0A0H3CAR1|A0A0H3CAR1_CAUVN	pyrB	3	3	1800000	0.00135			tr|A0A0H3C9G0|A0A0H3C9G0_CAUVN	CCNA_01925	3	3	16000000	0.00863			tr|A0A0H3C5X5|A0A0H3C5X5_CAUVN	CCNA_00454	3	3	3000000	0.00133			tr|A0A0H3C5X0|A0A0H3C5X0_CAUVN	CCNA_00443	3	3	3800000	0.00253
	tr|A0A0H3C6J6|A0A0H3C6J6_CAUVN	CCNA_00773	3	3	710000	0.00053			tr|A0A0H3CB27|A0A0H3CB27_CAUVN	CCNA_02605	3	3	9000000	0.00501			tr|A0A0H3C7C4|A0A0H3C7C4_CAUVN	CCNA_01761	3	3	6100000	0.00276			tr|A0A0H3CCV9|A0A0H3CCV9_CAUVN	CCNA_03271	3	3	75000000	0.0501
	sp|B8H4A3|FOLD_CAUVN	folD	3	3	19000000	0.0142			tr|A0A0H3C8L2|A0A0H3C8L2_CAUVN	CCNA_01943	3	3	13000000	0.00734			sp|B8GVN5|RS18_CAUVN	rpsR	2	6	460000000	0.21			tr|A0A0H3C356|A0A0H3C356_CAUVN	asd	3	3	5100000	0.00342
	tr|A0A0H3CEK4|A0A0H3CEK4_CAUVN	qor	3	3	670000	0.000502			sp|B8H331|AROK_CAUVN	aroK	3	3	7500000	0.00417			tr|A0A0H3C557|A0A0H3C557_CAUVN	atpB	2	5	17000000	0.00755			tr|A0A0H3CCP5|A0A0H3CCP5_CAUVN	CCNA_03867	3	3	79000000	0.0527
	tr|A0A0H3C7S9|A0A0H3C7S9_CAUVN	sufD	3	3	4400000	0.00328			tr|A0A0H3C9M0|A0A0H3C9M0_CAUVN	CCNA_02014	3	3	3700000	0.00205			tr|A0A0H3C6U1|A0A0H3C6U1_CAUVN	fljL	2	4	6100000	0.00276			tr|A0A0H3C8D9|A0A0H3C8D9_CAUVN	CCNA_01553	3	3	3700000	0.00247
	tr|A0A0H3C819|A0A0H3C819_CAUVN	ribH	3	3	2800000	0.00208			tr|A0A0H3CA84|A0A0H3CA84_CAUVN	CCNA_02352	3	3	3300000	0.00186			tr|A0A0H3C686|A0A0H3C686_CAUVN	rpsN	2	4	460000000	0.21			tr|A0A0H3C8S3|A0A0H3C8S3_CAUVN	CCNA_02320	3	3	1700000	0.00111
	tr|A0A0H3C7F7|A0A0H3C7F7_CAUVN	CCNA_00637	3	3	1100000	0.000801			sp|B8GX51|PIMT_CAUVN	pcm	3	3	6800000	0.00376			tr|A0A0H3CE40|A0A0H3CE40_CAUVN	CCNA_03716	2	3	8800000	0.00397			tr|A0A0H3C9Q6|A0A0H3C9Q6_CAUVN	CCNA_02173	3	3	4900000	0.00329
	tr|A0A0H3C375|A0A0H3C375_CAUVN	CCNA_00279	3	3	4900000	0.00363			tr|A0A0H3C5L8|A0A0H3C5L8_CAUVN	CCNA_00313	3	3	2200000	0.00121			tr|A0A0H3C885|A0A0H3C885_CAUVN	CCNA_01502	2	3	4700000	0.00211			tr|A0A0H3C6D9|A0A0H3C6D9_CAUVN	CCNA_01382	3	3	3000000	0.002
	tr|A0A0H3CA27|A0A0H3CA27_CAUVN	CCNA_02821	3	3	3600000	0.00272			tr|A0A0H3C5I4|A0A0H3C5I4_CAUVN	CCNA_00765	3	3	3500000	0.00194			tr|A0A0H3CCD2|A0A0H3CCD2_CAUVN	CCNA_03747	2	3	3100000	0.00138			tr|A0A0H3C8M2|A0A0H3C8M2_CAUVN	CCNA_01956	3	3	4800000	0.00323
	tr|A0A0H3CAL7|A0A0H3CAL7_CAUVN	CCNA_02422	3	3	2500000	0.00185			tr|A0A0H3C5T5|A0A0H3C5T5_CAUVN	CCNA_00582	3	3	8000000	0.00446			sp|B8H546|IHFA_CAUVN	ihfA	2	3	13000000	0.00603			tr|A0A0H3C9Y4|A0A0H3C9Y4_CAUVN	spmX	3	3	4300000	0.00289
	tr|A0A0H3C436|A0A0H3C436_CAUVN	CCNA_00591	3	3	2100000	0.00155			tr|A0A0H3C7Q4|A0A0H3C7Q4_CAUVN	CCNA_01268	3	3	7900000	0.00442			tr|A0A0H3CDG5|A0A0H3CDG5_CAUVN	pdeA	2	3	2900000	0.0013			tr|A0A0H3C6V8|A0A0H3C6V8_CAUVN	CCNA_01240	3	3	3200000	0.00216
	tr|A0A0H3C9H7|A0A0H3C9H7_CAUVN	CCNA_02597	3	3	9400000	0.00701			tr|A0A0H3C952|A0A0H3C952_CAUVN	CCNA_02155	3	3	6400000	0.00358			tr|A0A0H3C7Q0|A0A0H3C7Q0_CAUVN	CCNA_01263	2	3	2800000	0.00126			tr|A0A0H3C8H7|A0A0H3C8H7_CAUVN	CCNA_02213	3	3	4200000	0.00278
	tr|A0A0H3CBH9|A0A0H3CBH9_CAUVN	CCNA_02222	3	3	1700000	0.00129			tr|A0A0H3C732|A0A0H3C732_CAUVN	CCNA_01634	3	3	5000000	0.00276			tr|A0A0H3C8S3|A0A0H3C8S3_CAUVN	CCNA_02320	2	3	3300000	0.00147			tr|A0A0H3C8Y3|A0A0H3C8Y3_CAUVN	qoxB	3	3	19000000	0.0129
	tr|A0A0H3C7Z8|A0A0H3C7Z8_CAUVN	astB	3	3	1500000	0.00112			tr|A0A0H3CE85|A0A0H3CE85_CAUVN	CCNA_03849	3	3	8200000	0.00456			tr|A0A0H3CDH4|A0A0H3CDH4_CAUVN	phyK	2	3	2300000	0.00105			tr|A0A0H3C8F2|A0A0H3C8F2_CAUVN	sspB	3	3	18000000	0.0121
	tr|A0A0H3C598|A0A0H3C598_CAUVN	CCNA_01015	3	3	12000000	0.00891			tr|A0A0H3C5Q3|A0A0H3C5Q3_CAUVN	CCNA_00369	3	3	8000000	0.00448			tr|A0A0H3CD86|A0A0H3CD86_CAUVN	CCNA_03500	2	3	1900000	0.000868			tr|A0A0H3CA63|A0A0H3CA63_CAUVN	CCNA_02591	3	3	4700000	0.00313
	tr|A0A0H3C6B9|A0A0H3C6B9_CAUVN	spdR	3	3	19000000	0.0142			tr|A0A0H3CBT5|A0A0H3CBT5_CAUVN	CCNA_02332	3	3	4600000	0.00257			tr|A0A0H3CB32|A0A0H3CB32_CAUVN	CCNA_02094	2	3	1400000	0.00061			tr|A0A0H3CC46|A0A0H3CC46_CAUVN	CCNA_03050	3	3	3200000	0.00211
	tr|A0A0H3CBK8|A0A0H3CBK8_CAUVN	CCNA_03436	3	3	1300000	0.000965			tr|A0A0H3C7Q5|A0A0H3C7Q5_CAUVN	iolE	3	3	17000000	0.00941			tr|A0A0H3C9Q8|A0A0H3C9Q8_CAUVN	exbD	2	3	13000000	0.00597			tr|A0A0H3C7H1|A0A0H3C7H1_CAUVN	CCNA_01814	3	3	3900000	0.00262
	tr|A0A0H3CBU6|A0A0H3CBU6_CAUVN	CCNA_02945	3	3	870000	0.000652			tr|A0A0H3C747|A0A0H3C747_CAUVN	CCNA_01654	3	3	6000000	0.00333			tr|A0A0H3C7W0|A0A0H3C7W0_CAUVN	CCNA_01618	2	3	2900000	0.00128			tr|A0A0H3CBI1|A0A0H3CBI1_CAUVN	CCNA_03137	3	3	1100000	0.000745
	tr|A0A0H3C5N3|A0A0H3C5N3_CAUVN	CCNA_01121	3	3	4900000	0.00364			tr|A0A0H3CAR0|A0A0H3CAR0_CAUVN	CCNA_02472	3	3	4100000	0.0023			sp|B8GXK7|GLMM_CAUVN	glmM	2	3	8500000	0.00383			tr|A0A0H3C8H0|A0A0H3C8H0_CAUVN	CCNA_01593	3	3	2500000	0.00166
	sp|B8GWW4|RS20_CAUVN	rpsT	3	3	8800000	0.00655			tr|A0A0H3C932|A0A0H3C932_CAUVN	CCNA_01919	3	3	5800000	0.00324			tr|A0A0H3CAH9|A0A0H3CAH9_CAUVN	CCNA_02696	2	3	3300000	0.00148			sp|B8GYT0|RPIA_CAUVN	rpiA	3	3	2400000	0.0016
	tr|A0A0H3C6D8|A0A0H3C6D8_CAUVN	CCNA_00694	3	3	1300000	0.000939			tr|A0A0H3C584|A0A0H3C584_CAUVN	CCNA_00997	3	3	3200000	0.00179			tr|A0A0H3CD95|A0A0H3CD95_CAUVN	CCNA_03434	2	3	2100000	0.000951			sp|B8GVN5|RS18_CAUVN	rpsR	2	9	250000000	0.17
	sp|B8H292|PDXH_CAUVN	pdxH	3	3	4700000	0.0035			tr|A0A0H3C5A7|A0A0H3C5A7_CAUVN	rsmI	3	3	6400000	0.00356			tr|A0A0H3C5J2|A0A0H3C5J2_CAUVN	CCNA_00267	2	3	2900000	0.00133			tr|A0A0H3C557|A0A0H3C557_CAUVN	atpB	2	5	4800000	0.00317
	tr|A0A0H3C5D7|A0A0H3C5D7_CAUVN	CCNA_00206	3	3	7400000	0.00552			tr|A0A0H3C9Z8|A0A0H3C9Z8_CAUVN	CCNA_01673	3	3	1800000	0.00102			tr|A0A0H3C5M5|A0A0H3C5M5_CAUVN	CCNA_00824	2	3	5000000	0.00226			tr|A0A0H3C686|A0A0H3C686_CAUVN	rpsN	2	4	420000000	0.28
	tr|A0A0H3CFU0|A0A0H3CFU0_CAUVN	CCNA_03751	3	3	2600000	0.00193			tr|A0A0H3C6Y6|A0A0H3C6Y6_CAUVN	CCNA_01017	3	3	12000000	0.00641			tr|A0A0H3C6L7|A0A0H3C6L7_CAUVN	CCNA_01157	2	3	4500000	0.00201			tr|A0A0H3C863|A0A0H3C863_CAUVN	ribH	2	3	3100000	0.00205
	tr|A0A0H3C9Q6|A0A0H3C9Q6_CAUVN	CCNA_02173	3	3	2500000	0.00185			sp|B8H1Q4|RUTA_CAUVN	rutA	3	3	3100000	0.0017			tr|A0A0H3C7T4|A0A0H3C7T4_CAUVN	CCNA_01942	2	3	1200000	0.000549			tr|A0A0H3CEJ9|A0A0H3CEJ9_CAUVN	secE	2	3	9200000	0.00617
	tr|A0A0H3C5X0|A0A0H3C5X0_CAUVN	CCNA_00443	3	3	3400000	0.00251			tr|A0A0H3CES2|A0A0H3CES2_CAUVN	pbpC	3	3	3100000	0.00174			tr|A0A0H3CBJ1|A0A0H3CBJ1_CAUVN	CCNA_02792	2	3	2200000	0.001			tr|A0A0H3CDX5|A0A0H3CDX5_CAUVN	CCNA_03649	2	3	2000000	0.00132
	tr|A0A0H3C7N4|A0A0H3C7N4_CAUVN	CCNA_00729	3	3	990000	0.000742			tr|A0A0H3C758|A0A0H3C758_CAUVN	CCNA_01674	3	3	2900000	0.00164			tr|A0A0H3C5R0|A0A0H3C5R0_CAUVN	CCNA_00554	2	3	2400000	0.00108			tr|A0A0H3C930|A0A0H3C930_CAUVN	CCNA_01301	2	3	1200000	0.000771
	tr|A0A0H3C639|A0A0H3C639_CAUVN	CCNA_01260	3	3	2000000	0.00148			tr|A0A0H3C647|A0A0H3C647_CAUVN	CCNA_00571	3	3	2300000	0.00129			tr|A0A0H3CB95|A0A0H3CB95_CAUVN	CCNA_02702	2	3	910000	0.000408			tr|A0A0H3CA83|A0A0H3CA83_CAUVN	CCNA_01755	2	3	1200000	0.000804
	tr|A0A0H3CBU4|A0A0H3CBU4_CAUVN	CCNA_02917	3	3	2800000	0.00211			tr|A0A0H3CAF5|A0A0H3CAF5_CAUVN	CCNA_02347	3	3	9000000	0.00501			tr|A0A0H3C602|A0A0H3C602_CAUVN	CCNA_00501	2	3	660000	0.000298			tr|A0A0H3C9P7|A0A0H3C9P7_CAUVN	CCNA_02405	2	3	850000	0.000564
	tr|A0A0H3CDV2|A0A0H3CDV2_CAUVN	mcsS	3	3	2400000	0.00176			tr|A0A0H3C789|A0A0H3C789_CAUVN	CCNA_01715	3	3	8100000	0.00453			tr|A0A0H3C874|A0A0H3C874_CAUVN	CCNA_02106	2	3	860000	0.000388			tr|A0A0H3C7V0|A0A0H3C7V0_CAUVN	CCNA_01344	2	3	10000000	0.00668
	tr|A0A0H3C8F2|A0A0H3C8F2_CAUVN	sspB	3	3	16000000	0.0118			tr|A0A0H3CC46|A0A0H3CC46_CAUVN	CCNA_03050	3	3	3400000	0.00187			tr|A0A0H3CCP5|A0A0H3CCP5_CAUVN	CCNA_03867	2	3	220000000	0.0994			tr|A0A0H3C5H0|A0A0H3C5H0_CAUVN	CCNA_00754	2	3	2300000	0.00151
	tr|A0A0H3CC40|A0A0H3CC40_CAUVN	CCNA_03641	3	3	8400000	0.00627			tr|A0A0H3CC06|A0A0H3CC06_CAUVN	CCNA_02408	3	3	5000000	0.00281			tr|A0A0H3C802|A0A0H3C802_CAUVN	nuoH	2	3	15000000	0.00662			sp|B8H6A4|MSCL_CAUVN	mscL	2	3	2300000	0.00151
	tr|A0A0H3CE74|A0A0H3CE74_CAUVN	CCNA_03750	3	3	4300000	0.00321			sp|B8H312|IF3_CAUVN	infC	3	3	2800000	0.00156			tr|A0A0H3CE89|A0A0H3CE89_CAUVN	CCNA_03857	2	3	3800000	0.0017			tr|A0A0H3C5I0|A0A0H3C5I0_CAUVN	CCNA_00256	2	3	2300000	0.00152
	sp|B8GVN5|RS18_CAUVN	rpsR	2	8	220000000	0.16			tr|A0A0H3C7Y4|A0A0H3C7Y4_CAUVN	popZ	3	3	7900000	0.00441			tr|A0A0H3C863|A0A0H3C863_CAUVN	ribH	2	2	5100000	0.00228			tr|A0A0H3C3K7|A0A0H3C3K7_CAUVN	CCNA_00414	2	3	1700000	0.00111
	sp|B8GZW2|RL7_CAUVN	rplL	2	5	89000000	0.0665			sp|B8GZW2|RL7_CAUVN	rplL	2	7	210000000	0.11			tr|A0A0H3CE09|A0A0H3CE09_CAUVN	CCNA_03682	2	2	4200000	0.00188			tr|A0A0H3C7K4|A0A0H3C7K4_CAUVN	nadK	2	3	3000000	0.00201
	tr|A0A0H3CB00|A0A0H3CB00_CAUVN	CCNA_02915	2	5	1800000	0.00132			sp|B8GVN5|RS18_CAUVN	rpsR	2	5	220000000	0.13			tr|A0A0H3CDU2|A0A0H3CDU2_CAUVN	CCNA_03715	2	2	2500000	0.00112			sp|B8H085|MURB_CAUVN	murB	2	3	880000	0.000588
	tr|A0A0H3C3Z8|A0A0H3C3Z8_CAUVN	CCNA_00192	2	5	440000000	0.33			tr|A0A0H3C686|A0A0H3C686_CAUVN	rpsN	2	4	370000000	0.21			sp|B8GWR7|DXR_CAUVN	dxr	2	2	3000000	0.00135			tr|A0A0H3C774|A0A0H3C774_CAUVN	CCNA_01378	2	3	5300000	0.00352
	tr|A0A0H3C3T5|A0A0H3C3T5_CAUVN	glmS	2	4	570000	0.000429			tr|A0A0H3C9T6|A0A0H3C9T6_CAUVN	CCNA_02205	2	4	4800000	0.0027			tr|A0A0H3C665|A0A0H3C665_CAUVN	CCNA_00600	2	2	1100000	0.000478			tr|A0A0H3C9A7|A0A0H3C9A7_CAUVN	coaX	2	3	360000	0.000243
	tr|A0A0H3C686|A0A0H3C686_CAUVN	rpsN	2	4	350000000	0.26			tr|A0A0H3CBF4|A0A0H3CBF4_CAUVN	CCNA_02196	2	4	66000000	0.0367			tr|A0A0H3C987|A0A0H3C987_CAUVN	CCNA_01386	2	2	4800000	0.00215			tr|A0A0H3CCW8|A0A0H3CCW8_CAUVN	CCNA_03281	2	3	4700000	0.00313
	tr|A0A0H3C585|A0A0H3C585_CAUVN	CCNA_00401	2	4	2200000	0.00166			tr|A0A0H3C7M3|A0A0H3C7M3_CAUVN	CCNA_01299	2	3	870000	0.000483			tr|A0A0H3C685|A0A0H3C685_CAUVN	CCNA_00766	2	2	2600000	0.00115			tr|A0A0H3C585|A0A0H3C585_CAUVN	CCNA_00401	2	3	3700000	0.0025
	tr|A0A0H3C863|A0A0H3C863_CAUVN	ribH	2	3	4400000	0.00329			tr|A0A0H3CAT7|A0A0H3CAT7_CAUVN	CCNA_02555	2	3	6800000	0.00378			tr|A0A0H3J1I9|A0A0H3J1I9_CAUVN	CCNA_03932	2	2	3700000	0.00168			tr|A0A0H3CA27|A0A0H3CA27_CAUVN	CCNA_02821	2	3	960000	0.000642
	tr|A0A0H3C5N8|A0A0H3C5N8_CAUVN	fljO	2	3	7900000	0.0059			tr|A0A0H3C9C4|A0A0H3C9C4_CAUVN	CCNA_01429	2	3	7300000	0.00409			tr|A0A0H3C404|A0A0H3C404_CAUVN	CCNA_00199	2	2	3700000	0.00166			sp|B8H482|SSRP_CAUVN	smpB	2	3	13000000	0.00881
	tr|A0A0H3CAV8|A0A0H3CAV8_CAUVN	CCNA_03148	2	3	1800000	0.00135			tr|A0A0H3C9T7|A0A0H3C9T7_CAUVN	hfaB	2	3	820000	0.000456			tr|A0A0H3C3T5|A0A0H3C3T5_CAUVN	glmS	2	2	600000	0.000271			tr|A0A0H3CAR0|A0A0H3CAR0_CAUVN	CCNA_02472	2	3	2300000	0.0015
	tr|A0A0H3CDX5|A0A0H3CDX5_CAUVN	CCNA_03649	2	3	3100000	0.00229			sp|B8H546|IHFA_CAUVN	ihfA	2	3	16000000	0.00893			tr|A0A0H3C9R3|A0A0H3C9R3_CAUVN	CCNA_02088	2	2	7200000	0.00325			tr|A0A0H3C934|A0A0H3C934_CAUVN	CCNA_02448	2	3	7800000	0.00519
	tr|A0A0H3CG81|A0A0H3CG81_CAUVN	CCNA_03866	2	3	9200000	0.00689			tr|A0A0H3CCA2|A0A0H3CCA2_CAUVN	CCNA_03713	2	3	3000000	0.00165			tr|A0A0H3CCA2|A0A0H3CCA2_CAUVN	CCNA_03713	2	2	2200000	0.000985			tr|A0A0H3C8R0|A0A0H3C8R0_CAUVN	lolD	2	3	6400000	0.00424
	tr|A0A0H3C7V0|A0A0H3C7V0_CAUVN	CCNA_01344	2	3	9200000	0.00685			tr|A0A0H3C850|A0A0H3C850_CAUVN	scpB	2	3	1000000	0.000564			sp|B8H6A7|KCY_CAUVN	cmk	2	2	1200000	0.000531			tr|A0A0H3C7B0|A0A0H3C7B0_CAUVN	CCNA_01418	2	3	3100000	0.00208
	tr|A0A0H3C8D6|A0A0H3C8D6_CAUVN	rbsK	2	3	1200000	0.000865			tr|A0A0H3C4N8|A0A0H3C4N8_CAUVN	leuB	2	3	3700000	0.00207			tr|A0A0H3CDA9|A0A0H3CDA9_CAUVN	CCNA_03521	2	2	400000	0.000179			tr|A0A0H3CD87|A0A0H3CD87_CAUVN	CCNA_03802	2	3	1200000	0.000791
	tr|A0A0H3C3H4|A0A0H3C3H4_CAUVN	CCNA_00389	2	3	830000	0.000619			tr|A0A0H3C5M5|A0A0H3C5M5_CAUVN	CCNA_00824	2	3	4900000	0.00274			tr|A0A0H3C8L3|A0A0H3C8L3_CAUVN	CCNA_01084	2	2	1500000	0.000654			tr|A0A0H3CF49|A0A0H3CF49_CAUVN	coxC	2	3	22000000	0.0149
	tr|A0A0H3C7T4|A0A0H3C7T4_CAUVN	CCNA_01942	2	3	540000	0.000401			tr|A0A0H3CAF2|A0A0H3CAF2_CAUVN	CCNA_01835	2	3	3100000	0.00173			tr|A0A0H3C3K7|A0A0H3C3K7_CAUVN	CCNA_00414	2	2	1200000	0.000559			tr|A0A0H3C7R8|A0A0H3C7R8_CAUVN	CCNA_01927	2	3	1600000	0.00104
	tr|A0A0H3C557|A0A0H3C557_CAUVN	atpB	2	3	3300000	0.00245			tr|A0A0H3CCH1|A0A0H3CCH1_CAUVN	CCNA_03181	2	3	2900000	0.00164			sp|B8GX04|TRMB_CAUVN	trmB	2	2	3000000	0.00137			tr|A0A0H3CC31|A0A0H3CC31_CAUVN	CCNA_03035	2	3	47000000	0.0312
	sp|B8GWR7|DXR_CAUVN	dxr	2	3	2500000	0.0019			sp|B8GX01|RIMP_CAUVN	rimP	2	3	6200000	0.00347			tr|A0A0H3CDV1|A0A0H3CDV1_CAUVN	CCNA_03627	2	2	5500000	0.00249			tr|A0A0H3C9K1|A0A0H3C9K1_CAUVN	lexA	2	3	1900000	0.00127
	tr|A0A0H3C5Y2|A0A0H3C5Y2_CAUVN	CCNA_00467	2	3	5200000	0.00385			tr|A0A0H3C7S8|A0A0H3C7S8_CAUVN	CCNA_01295	2	3	1600000	0.000878			tr|A0A0H3C702|A0A0H3C702_CAUVN	CCNA_01037	2	2	2500000	0.00113			tr|A0A0H3CBZ2|A0A0H3CBZ2_CAUVN	CCNA_02967	2	2	800000	0.000536
	tr|A0A0H3CCG1|A0A0H3CCG1_CAUVN	pleC	2	3	2000000	0.00147			tr|A0A0H3C9U1|A0A0H3C9U1_CAUVN	malK	2	3	6000000	0.00332			tr|A0A0H3C879|A0A0H3C879_CAUVN	CCNA_01492	2	2	4600000	0.00205			tr|A0A0H3C3N4|A0A0H3C3N4_CAUVN	CCNA_00056	2	2	2100000	0.00139
	tr|A0A0H3C684|A0A0H3C684_CAUVN	CCNA_00998	2	3	7200000	0.00539			tr|A0A0H3C5H6|A0A0H3C5H6_CAUVN	CCNA_00760	2	3	1500000	0.000844			sp|B8GWP8|TRPD_CAUVN	trpD	2	2	1900000	0.00084			tr|A0A0H3C987|A0A0H3C987_CAUVN	CCNA_01386	2	2	9900000	0.00657
	tr|A0A0H3C7S8|A0A0H3C7S8_CAUVN	CCNA_01295	2	3	1500000	0.00112			tr|A0A0H3C8N1|A0A0H3C8N1_CAUVN	CCNA_01104	2	3	6600000	0.00367			tr|A0A0H3C4D9|A0A0H3C4D9_CAUVN	CCNA_00057	2	2	2400000	0.00108			tr|A0A0H3C3W8|A0A0H3C3W8_CAUVN	CCNA_00508	2	2	270000	0.00018
	tr|A0A0H3C730|A0A0H3C730_CAUVN	CCNA_00546	2	3	2700000	0.00203			tr|A0A0H3C951|A0A0H3C951_CAUVN	CCNA_02464	2	3	14000000	0.00768			tr|A0A0H3C8E4|A0A0H3C8E4_CAUVN	CCNA_01877	2	2	2800000	0.00124			tr|A0A0H3CE40|A0A0H3CE40_CAUVN	CCNA_03716	2	2	6100000	0.00407
	sp|B8H482|SSRP_CAUVN	smpB	2	3	8500000	0.00633			tr|A0A0H3C8R0|A0A0H3C8R0_CAUVN	lolD	2	3	4600000	0.00255			tr|A0A0H3C3N4|A0A0H3C3N4_CAUVN	CCNA_00056	2	2	2300000	0.00102			tr|A0A0H3C535|A0A0H3C535_CAUVN	CCNA_00348	2	2	3000000	0.00199
	tr|A0A0H3C5Q3|A0A0H3C5Q3_CAUVN	CCNA_00369	2	3	3100000	0.00229			tr|A0A0H3CCG1|A0A0H3CCG1_CAUVN	pleC	2	3	2100000	0.00115			tr|A0A0H3C444|A0A0H3C444_CAUVN	CCNA_00602	2	2	2200000	0.000976			tr|A0A0H3C5R0|A0A0H3C5R0_CAUVN	CCNA_00554	2	2	2400000	0.00159
	tr|A0A0H3C861|A0A0H3C861_CAUVN	fixG	2	3	2600000	0.00192			tr|A0A0H3C5J2|A0A0H3C5J2_CAUVN	CCNA_00267	2	3	7500000	0.00419			tr|A0A0H3CCU1|A0A0H3CCU1_CAUVN	CCNA_02689	2	2	1200000	0.00055			tr|A0A0H3C446|A0A0H3C446_CAUVN	CCNA_00249	2	2	2500000	0.00167
	tr|A0A0H3C6N5|A0A0H3C6N5_CAUVN	CCNA_00920	2	3	750000	0.000559			tr|A0A0H3CCE1|A0A0H3CCE1_CAUVN	CCNA_02545	2	3	1700000	0.000942			sp|B8GVZ0|DUT_CAUVN	dut	2	2	2000000	0.000919			tr|A0A0H3C9J9|A0A0H3C9J9_CAUVN	staR	2	2	1500000	0.00098
	tr|A0A0H3CCM2|A0A0H3CCM2_CAUVN	CCNA_03198	2	3	2100000	0.00156			sp|B8H3C9|PURA_CAUVN	purA	2	3	2500000	0.00142			sp|B8GVW2|DAPF_CAUVN	dapF	2	2	14000000	0.00651			tr|A0A0H3C3T5|A0A0H3C3T5_CAUVN	glmS	2	2	230000	0.000156
	tr|A0A0H3CE32|A0A0H3CE32_CAUVN	CCNA_03157	2	3	3400000	0.00251			tr|A0A0H3C863|A0A0H3C863_CAUVN	ribH	2	2	12000000	0.0066			tr|A0A0H3C6R5|A0A0H3C6R5_CAUVN	CCNA_00403	2	2	1400000	0.000649			tr|A0A0H3CBB4|A0A0H3CBB4_CAUVN	CCNA_03330	2	2	2900000	0.00196
	tr|A0A0H3C9H8|A0A0H3C9H8_CAUVN	anmK	2	3	3100000	0.00228			tr|A0A0H3CCV4|A0A0H3CCV4_CAUVN	CCNA_03265	2	2	1000000	0.000577			tr|A0A0H3C5H2|A0A0H3C5H2_CAUVN	CCNA_00246	2	2	1500000	0.000696			tr|A0A0H3CAH0|A0A0H3CAH0_CAUVN	CCNA_01857	2	2	1700000	0.00114
	tr|A0A0H3CB53|A0A0H3CB53_CAUVN	CCNA_02652	2	3	3800000	0.00287			tr|A0A0H3C862|A0A0H3C862_CAUVN	rsmA	2	2	2700000	0.00148			tr|A0A0H3C7F6|A0A0H3C7F6_CAUVN	CCNA_01225	2	2	740000	0.000333			tr|A0A0H3C879|A0A0H3C879_CAUVN	CCNA_01492	2	2	280000	0.000189
	sp|B8GVY4|FPG_CAUVN	mutM	2	3	820000	0.000612			sp|B8H072|HGD_CAUVN	hmgA	2	2	2500000	0.00139			tr|A0A0H3C8L7|A0A0H3C8L7_CAUVN	bacA	2	2	5300000	0.00237			tr|A0A0H3C7C9|A0A0H3C7C9_CAUVN	CCNA_01766	2	2	2800000	0.00189
	sp|B8H5P6|HIS1_CAUVN	hisG	2	3	6200000	0.00464			sp|B8H4A3|FOLD_CAUVN	folD	2	2	3100000	0.00175			tr|A0A0H3C6K9|A0A0H3C6K9_CAUVN	fixJ	2	2	2600000	0.00118			tr|A0A0H3CCA2|A0A0H3CCA2_CAUVN	CCNA_03713	2	2	840000	0.000562
	tr|A0A0H3C6B4|A0A0H3C6B4_CAUVN	iolC	2	3	560000	0.000421			tr|A0A0H3CBF8|A0A0H3CBF8_CAUVN	CCNA_02201	2	2	3600000	0.00198			tr|A0A0H3CE32|A0A0H3CE32_CAUVN	CCNA_03157	2	2	2200000	0.000987			tr|A0A0H3C8I3|A0A0H3C8I3_CAUVN	CCNA_01049	2	2	1100000	0.000746
	tr|A0A0H3CCN9|A0A0H3CCN9_CAUVN	CCNA_02658	2	3	3100000	0.00231			tr|A0A0H3C9Q5|A0A0H3C9Q5_CAUVN	CCNA_02415	2	2	1800000	0.000986			tr|A0A0H3C446|A0A0H3C446_CAUVN	CCNA_00249	2	2	4300000	0.00195			tr|A0A0H3J1I9|A0A0H3J1I9_CAUVN	CCNA_03932	2	2	1800000	0.0012
	tr|A0A0H3C8D0|A0A0H3C8D0_CAUVN	CCNA_01602	2	3	3100000	0.0023			tr|A0A0H3C8N3|A0A0H3C8N3_CAUVN	CCNA_01677	2	2	2600000	0.00147			sp|B8GX51|PIMT_CAUVN	pcm	2	2	2900000	0.0013			tr|A0A0H3C5L6|A0A0H3C5L6_CAUVN	CCNA_00804	2	2	3900000	0.00261
	tr|A0A0H3C5K4|A0A0H3C5K4_CAUVN	motA	2	3	2900000	0.00213			tr|A0A0H3C6U1|A0A0H3C6U1_CAUVN	fljL	2	2	3800000	0.0021			sp|B8H097|MRAY_CAUVN	mraY	2	2	3400000	0.00154			tr|A0A0H3C437|A0A0H3C437_CAUVN	chvI	2	2	1000000	0.000676
	tr|A0A0H3C8M0|A0A0H3C8M0_CAUVN	lipB	2	3	2200000	0.00164			tr|A0A0H3CDU2|A0A0H3CDU2_CAUVN	CCNA_03715	2	2	3100000	0.00175			tr|A0A0H3CAK3|A0A0H3CAK3_CAUVN	CCNA_02407	2	2	1400000	0.000609			tr|A0A0H3CBA0|A0A0H3CBA0_CAUVN	CCNA_02709	2	2	2000000	0.0013
	tr|A0A0H3C874|A0A0H3C874_CAUVN	CCNA_02106	2	3	1200000	0.000878			tr|A0A0H3C7C5|A0A0H3C7C5_CAUVN	CCNA_00601	2	2	1700000	0.000944			tr|A0A0H3C809|A0A0H3C809_CAUVN	CCNA_01409	2	2	1000000	0.000463			tr|A0A0H3C9Q8|A0A0H3C9Q8_CAUVN	exbD	2	2	8500000	0.00568
	tr|A0A0H3CDN6|A0A0H3CDN6_CAUVN	CCNA_03007	2	3	1300000	0.000952			tr|A0A0H3CB38|A0A0H3CB38_CAUVN	CCNA_02621	2	2	11000000	0.0064			tr|A0A0H3C951|A0A0H3C951_CAUVN	CCNA_02464	2	2	3900000	0.00175			tr|A0A0H3C4M4|A0A0H3C4M4_CAUVN	cydC	2	2	2100000	0.00142
	tr|A0A0H3C2V8|A0A0H3C2V8_CAUVN	CCNA_00145	2	3	1200000	0.000874			tr|A0A0H3CBH0|A0A0H3CBH0_CAUVN	CCNA_03124	2	2	3100000	0.00173			sp|B8GZM2|PLED_CAUVN	pleD	2	2	2600000	0.00115			tr|A0A0H3C8Q6|A0A0H3C8Q6_CAUVN	ftsX	2	2	450000	0.000299
	tr|A0A0H3C4C5|A0A0H3C4C5_CAUVN	CCNA_00674	2	3	3000000	0.00224			tr|A0A0H3C9R3|A0A0H3C9R3_CAUVN	CCNA_02088	2	2	6900000	0.00386			tr|A0A0H3C9A4|A0A0H3C9A4_CAUVN	CCNA_01861	2	2	1200000	0.000537			sp|B8GX01|RIMP_CAUVN	rimP	2	2	470000	0.000316
	tr|A0A0H3C7P0|A0A0H3C7P0_CAUVN	CCNA_01343	2	3	770000	0.000575			tr|A0A0H3C651|A0A0H3C651_CAUVN	CCNA_01277	2	2	2100000	0.00118			tr|A0A0H3CDA3|A0A0H3CDA3_CAUVN	coxE	2	2	2700000	0.00119			tr|A0A0H3C3W1|A0A0H3C3W1_CAUVN	CCNA_00146	2	2	2400000	0.00161
	tr|A0A0H3C6U1|A0A0H3C6U1_CAUVN	fljL	2	2	3300000	0.00244			sp|B8H082|FTSQ_CAUVN	ftsQ	2	2	2000000	0.00113			tr|A0A0H3C6W0|A0A0H3C6W0_CAUVN	CCNA_00444	2	2	7500000	0.00336			tr|A0A0H3CAK3|A0A0H3CAK3_CAUVN	CCNA_02407	2	2	990000	0.000658
	tr|A0A0H3C2N9|A0A0H3C2N9_CAUVN	CCNA_00077	2	2	2000000	0.00152			tr|A0A0H3CB99|A0A0H3CB99_CAUVN	CCNA_02688	2	2	640000	0.000354			tr|A0A0H3C5Y2|A0A0H3C5Y2_CAUVN	CCNA_00467	2	2	16000000	0.00724			tr|A0A0H3C7S8|A0A0H3C7S8_CAUVN	CCNA_01295	2	2	1200000	0.000815
	tr|A0A0H3C535|A0A0H3C535_CAUVN	CCNA_00348	2	2	2300000	0.00172			tr|A0A0H3C5L5|A0A0H3C5L5_CAUVN	ctpA	2	2	3500000	0.00198			tr|A0A0H3C9D0|A0A0H3C9D0_CAUVN	divK	2	2	2400000	0.00109			tr|A0A0H3C4Z4|A0A0H3C4Z4_CAUVN	phoB	2	2	1100000	0.000738
	tr|A0A0H3CDG5|A0A0H3CDG5_CAUVN	pdeA	2	2	980000	0.000732			tr|A0A0H3C5X2|A0A0H3C5X2_CAUVN	cheYIII	2	2	2300000	0.00127			tr|A0A0H3C887|A0A0H3C887_CAUVN	CCNA_00958	2	2	420000	0.00019			sp|B8H546|IHFA_CAUVN	ihfA	2	2	5300000	0.00356
	tr|A0A0H3C7C9|A0A0H3C7C9_CAUVN	CCNA_01766	2	2	2600000	0.00194			tr|A0A0H3C685|A0A0H3C685_CAUVN	CCNA_00766	2	2	3600000	0.002			tr|A0A0H3C4N5|A0A0H3C4N5_CAUVN	CCNA_00817	2	2	2600000	0.00116			tr|A0A0H3CBS2|A0A0H3CBS2_CAUVN	CCNA_03509	2	2	450000	0.000298
	tr|A0A0H3CE40|A0A0H3CE40_CAUVN	CCNA_03716	2	2	4500000	0.00338			sp|B8H1A0|EFP_CAUVN	efp	2	2	36000000	0.02			tr|A0A0H3C8R1|A0A0H3C8R1_CAUVN	pdxA	2	2	970000	0.000438			sp|B8H363|FLII_CAUVN	fliI	2	2	5000000	0.00331
	tr|A0A0H3CCD5|A0A0H3CCD5_CAUVN	CCNA_02539	2	2	650000	0.000484			sp|B8H363|FLII_CAUVN	fliI	2	2	7200000	0.00401			tr|A0A0H3C9P6|A0A0H3C9P6_CAUVN	CCNA_02059	2	2	2000000	0.00089			tr|A0A0H3CAY0|A0A0H3CAY0_CAUVN	dinB	2	2	150000	9.84e-05
	tr|A0A0H3J1I9|A0A0H3J1I9_CAUVN	CCNA_03932	2	2	2600000	0.00191			tr|A0A0H3C9S8|A0A0H3C9S8_CAUVN	CCNA_02443	2	2	1200000	0.000669			tr|A0A0H3C716|A0A0H3C716_CAUVN	CCNA_00527	2	2	950000	0.000425			tr|A0A0H3CAZ4|A0A0H3CAZ4_CAUVN	CCNA_02904	2	2	1300000	0.000838
	tr|A0A0H3C987|A0A0H3C987_CAUVN	CCNA_01386	2	2	4600000	0.00341			tr|A0A0H3C4M4|A0A0H3C4M4_CAUVN	cydC	2	2	960000	0.000537			tr|A0A0H3C3F7|A0A0H3C3F7_CAUVN	atpF	2	2	9800000	0.00442			tr|A0A0H3CCT6|A0A0H3CCT6_CAUVN	CCNA_02684	2	2	990000	0.000659
	sp|B8H455|RUVA_CAUVN	ruvA	2	2	1800000	0.00134			tr|A0A0H3C5Z7|A0A0H3C5Z7_CAUVN	CCNA_00109	2	2	2400000	0.00133			tr|A0A0H3C5E1|A0A0H3C5E1_CAUVN	CCNA_00211	2	2	3400000	0.00153			tr|A0A0H3C8L7|A0A0H3C8L7_CAUVN	bacA	2	2	4100000	0.00271
	tr|A0A0H3C4N5|A0A0H3C4N5_CAUVN	CCNA_00817	2	2	1500000	0.00112			tr|A0A0H3C837|A0A0H3C837_CAUVN	CCNA_01443	2	2	7300000	0.00406			tr|A0A0H3CA77|A0A0H3CA77_CAUVN	CCNA_01750	2	2	1500000	0.000678			sp|B8H1L5|CCME_CAUVN	ccmE	2	2	3000000	0.002
	tr|A0A0H3C3K7|A0A0H3C3K7_CAUVN	CCNA_00414	2	2	890000	0.000665			tr|A0A0H3CAG9|A0A0H3CAG9_CAUVN	CCNA_02686	2	2	1200000	0.000656			tr|A0A0H3CAG2|A0A0H3CAG2_CAUVN	CCNA_01847	2	2	3200000	0.00144			tr|A0A0H3C877|A0A0H3C877_CAUVN	CCNA_02113	2	2	1200000	0.00083
	tr|A0A0H3C9Q8|A0A0H3C9Q8_CAUVN	exbD	2	2	8400000	0.00628			tr|A0A0H3C8U2|A0A0H3C8U2_CAUVN	CCNA_02343	2	2	2300000	0.00128			tr|A0A0H3C6H4|A0A0H3C6H4_CAUVN	CCNA_01417	2	2	1400000	0.000621			tr|A0A0H3CAW8|A0A0H3CAW8_CAUVN	nuoN	2	2	2400000	0.00158
	tr|A0A0H3C5L2|A0A0H3C5L2_CAUVN	cydD	2	2	680000	0.000509			tr|A0A0H3C5H2|A0A0H3C5H2_CAUVN	CCNA_00246	2	2	1700000	0.000962			tr|A0A0H3C5P8|A0A0H3C5P8_CAUVN	CCNA_00364	2	2	1600000	0.000709			tr|A0A0H3C5N8|A0A0H3C5N8_CAUVN	fljO	2	2	6500000	0.00437
	tr|A0A0H3C5L6|A0A0H3C5L6_CAUVN	CCNA_00804	2	2	7900000	0.0059			tr|A0A0H3C765|A0A0H3C765_CAUVN	CCNA_01038	2	2	7500000	0.00418			tr|A0A0H3C5F8|A0A0H3C5F8_CAUVN	CCNA_00453	2	2	1200000	0.000521			sp|B8GZA6|Y2430_CAUVN	CCNA_02430	2	2	2200000	0.00147
	tr|A0A0H3C5W8|A0A0H3C5W8_CAUVN	CCNA_00914	2	2	2000000	0.00152			sp|B8GVL8|PANB_CAUVN	panB	2	2	1500000	0.000859			sp|B8H6A4|MSCL_CAUVN	mscL	2	2	2200000	0.000981			sp|B8H455|RUVA_CAUVN	ruvA	2	2	1200000	0.000808
	sp|B8H546|IHFA_CAUVN	ihfA	2	2	6500000	0.00482			sp|B8GVZ0|DUT_CAUVN	dut	2	2	4000000	0.00225			tr|A0A0H3CBN9|A0A0H3CBN9_CAUVN	CCNA_02279	2	2	8000000	0.00359			tr|A0A0H3C466|A0A0H3C466_CAUVN	CCNA_00623	2	2	4600000	0.00304
	tr|A0A0H3C2W3|A0A0H3C2W3_CAUVN	CCNA_00150	2	2	6400000	0.0048			tr|A0A0H3C6N0|A0A0H3C6N0_CAUVN	CCNA_00915	2	2	820000	0.000458			tr|A0A0H3CCW8|A0A0H3CCW8_CAUVN	CCNA_03281	2	2	3100000	0.0014			tr|A0A0H3C600|A0A0H3C600_CAUVN	CCNA_01218	2	2	1200000	0.000818
	tr|A0A0H3CCU1|A0A0H3CCU1_CAUVN	CCNA_02689	2	2	1300000	0.000973			tr|A0A0H3CFN8|A0A0H3CFN8_CAUVN	CCNA_03693	2	2	20000000	0.0109			tr|A0A0H3C5T4|A0A0H3C5T4_CAUVN	CCNA_00407	2	2	4200000	0.00191			tr|A0A0H3C3F7|A0A0H3C3F7_CAUVN	atpF	2	2	10000000	0.00693
	sp|B8H6A7|KCY_CAUVN	cmk	2	2	790000	0.000589			tr|A0A0H3C980|A0A0H3C980_CAUVN	CCNA_01978	2	2	330000	0.000185			tr|A0A0H3C9A6|A0A0H3C9A6_CAUVN	CCNA_01410	2	2	1800000	0.000812			tr|A0A0H3C7M3|A0A0H3C7M3_CAUVN	CCNA_01299	2	2	480000	0.00032
	tr|A0A0H3C5X1|A0A0H3C5X1_CAUVN	CCNA_00635	2	2	1800000	0.00131			tr|A0A0H3C379|A0A0H3C379_CAUVN	lovK	2	2	3700000	0.00208			tr|A0A0H3C645|A0A0H3C645_CAUVN	pssY	2	2	3400000	0.00151			tr|A0A0H3C861|A0A0H3C861_CAUVN	fixG	2	2	2800000	0.00184
	tr|A0A0H3C9R8|A0A0H3C9R8_CAUVN	CCNA_02093	2	2	700000	0.000519			tr|A0A0H3C6F8|A0A0H3C6F8_CAUVN	CCNA_01081	2	2	600000	0.000334			tr|A0A0H3CG00|A0A0H3CG00_CAUVN	CCNA_03778	2	2	5600000	0.00252			tr|A0A0H3CBN9|A0A0H3CBN9_CAUVN	CCNA_02279	2	2	5200000	0.00348
	sp|B8H072|HGD_CAUVN	hmgA	2	2	810000	0.000601			tr|A0A0H3CAH4|A0A0H3CAH4_CAUVN	CCNA_02691	2	2	4600000	0.00254			tr|A0A0H3C7F7|A0A0H3C7F7_CAUVN	CCNA_00637	2	2	840000	0.000377			tr|A0A0H3C7Q0|A0A0H3C7Q0_CAUVN	CCNA_01263	2	2	1400000	0.000909
	tr|A0A0H3C8W5|A0A0H3C8W5_CAUVN	CCNA_01748	2	2	2800000	0.00209			tr|A0A0H3C9R2|A0A0H3C9R2_CAUVN	CCNA_02426	2	2	2400000	0.00136			tr|A0A0H3CCT0|A0A0H3CCT0_CAUVN	potA	2	2	1800000	0.000793			sp|B8GVD0|RECO_CAUVN	recO	2	2	2700000	0.0018
	tr|A0A0H3C9T9|A0A0H3C9T9_CAUVN	CCNA_02454	2	2	800000	0.000597			tr|A0A0H3CBS0|A0A0H3CBS0_CAUVN	CCNA_02881	2	2	1500000	0.000845			sp|B8GZA6|Y2430_CAUVN	CCNA_02430	2	2	2100000	0.000935			tr|A0A0H3C885|A0A0H3C885_CAUVN	CCNA_01502	2	2	1200000	0.000824
	sp|B8H3Z4|ADE_CAUVN	CCNA_03284	2	2	7800000	0.00582			tr|A0A0H3C8Z9|A0A0H3C8Z9_CAUVN	CCNA_02404	2	2	140000	7.89e-05			tr|A0A0H3C8J2|A0A0H3C8J2_CAUVN	CCNA_01681	2	2	1500000	0.000692			tr|A0A0H3C8D6|A0A0H3C8D6_CAUVN	rbsK	2	2	930000	0.000622
	tr|A0A0H3C5H2|A0A0H3C5H2_CAUVN	CCNA_00246	2	2	1000000	0.000753			tr|A0A0H3C3W1|A0A0H3C3W1_CAUVN	CCNA_00146	2	2	3100000	0.00175			tr|A0A0H3CA19|A0A0H3CA19_CAUVN	CCNA_02811	2	2	4000000	0.00178			sp|B8GX56|TATB_CAUVN	tatB	2	2	3100000	0.00206
	sp|B8GWP8|TRPD_CAUVN	trpD	2	2	1500000	0.00109			tr|A0A0H3CAK3|A0A0H3CAK3_CAUVN	CCNA_02407	2	2	2000000	0.0011			tr|A0A0H3C8D0|A0A0H3C8D0_CAUVN	CCNA_01602	2	2	3900000	0.00177			tr|A0A0H3C8R1|A0A0H3C8R1_CAUVN	pdxA	2	2	1300000	0.00085
	tr|A0A0H3C851|A0A0H3C851_CAUVN	CCNA_01517	2	2	940000	0.000698			tr|A0A0H3C2I0|A0A0H3C2I0_CAUVN	coaE	2	2	3400000	0.00191			tr|A0A0H3C976|A0A0H3C976_CAUVN	CCNA_01376	2	2	4800000	0.00216			tr|A0A0H3C339|A0A0H3C339_CAUVN	CCNA_00236	2	2	2700000	0.00178
	tr|A0A0H3CB95|A0A0H3CB95_CAUVN	CCNA_02702	2	2	720000	0.000541			tr|A0A0H3C514|A0A0H3C514_CAUVN	fliN	2	2	2400000	0.00132			sp|B8H085|MURB_CAUVN	murB	2	2	1100000	0.000493			tr|A0A0H3C5Y2|A0A0H3C5Y2_CAUVN	CCNA_00467	2	2	6200000	0.00415
	sp|B8H1A0|EFP_CAUVN	efp	2	2	9800000	0.00728			tr|A0A0H3C930|A0A0H3C930_CAUVN	CCNA_01301	2	2	1400000	0.000772			tr|A0A0H3C6P7|A0A0H3C6P7_CAUVN	CCNA_01478	2	2	2000000	0.000918			tr|A0A0H3C7T3|A0A0H3C7T3_CAUVN	fdhD	2	2	1100000	0.000708
	tr|A0A0H3C8J2|A0A0H3C8J2_CAUVN	CCNA_01681	2	2	1100000	0.00083			tr|A0A0H3C5W8|A0A0H3C5W8_CAUVN	CCNA_00914	2	2	5000000	0.00276			tr|A0A0H3C585|A0A0H3C585_CAUVN	CCNA_00401	2	2	800000	0.000358			sp|B8H6A7|KCY_CAUVN	cmk	2	2	660000	0.00044
	tr|A0A0H3C5D0|A0A0H3C5D0_CAUVN	CCNA_00692	2	2	1100000	0.000824			tr|A0A0H3CA80|A0A0H3CA80_CAUVN	CCNA_02256	2	2	13000000	0.00746			sp|B8H1A0|EFP_CAUVN	efp	2	2	9700000	0.00437			tr|A0A0H3CDM8|A0A0H3CDM8_CAUVN	CCNA_03643	2	2	5300000	0.00355
	sp|B8H3F9|Y1113_CAUVN	CCNA_01113	2	2	350000	0.00026			tr|A0A0H3C9K0|A0A0H3C9K0_CAUVN	ftsA	2	2	1900000	0.00107			tr|A0A0H3C6D2|A0A0H3C6D2_CAUVN	CCNA_01372	2	2	2200000	0.001			tr|A0A0H3CD95|A0A0H3CD95_CAUVN	CCNA_03434	2	2	1100000	0.000717
	tr|A0A0H3C8Q6|A0A0H3C8Q6_CAUVN	ftsX	2	2	450000	0.000337			tr|A0A0H3CA37|A0A0H3CA37_CAUVN	CCNA_02831	2	2	3800000	0.00212			tr|A0A0H3C6H2|A0A0H3C6H2_CAUVN	CCNA_00304	2	2	1600000	0.000712			tr|A0A0H3C5P8|A0A0H3C5P8_CAUVN	CCNA_00364	2	2	3000000	0.002
	tr|A0A0H3C8Z8|A0A0H3C8Z8_CAUVN	dapA	2	2	1300000	0.000958			tr|A0A0H3CA44|A0A0H3CA44_CAUVN	CCNA_02569	2	2	1300000	0.000714			sp|B8H4J9|PGK_CAUVN	pgk	2	2	2800000	0.00128			tr|A0A0H3C7T1|A0A0H3C7T1_CAUVN	CCNA_01384	2	2	8000000	0.00535
	tr|A0A0H3C5R0|A0A0H3C5R0_CAUVN	CCNA_00554	2	2	1500000	0.00109			tr|A0A0H3C517|A0A0H3C517_CAUVN	CCNA_00326	2	2	4100000	0.00226			tr|A0A0H3C6R6|A0A0H3C6R6_CAUVN	CCNA_01494	2	2	2200000	0.00101			tr|A0A0H3C409|A0A0H3C409_CAUVN	kefB	2	2	3900000	0.0026
	tr|A0A0H3C809|A0A0H3C809_CAUVN	CCNA_01409	2	2	1100000	0.000817			sp|B8GW32|RSMG_CAUVN	rsmG	2	2	7100000	0.00398			tr|A0A0H3CBS6|A0A0H3CBS6_CAUVN	ctaG	2	2	7300000	0.00327			tr|A0A0H3CB53|A0A0H3CB53_CAUVN	CCNA_02652	2	2	1200000	0.000818
	tr|A0A0H3CCU0|A0A0H3CCU0_CAUVN	CCNA_03246	2	2	1500000	0.00114			tr|A0A0H3CAA1|A0A0H3CAA1_CAUVN	CCNA_02908	2	2	680000	0.000378			tr|A0A0H3C5H0|A0A0H3C5H0_CAUVN	CCNA_00754	2	2	3200000	0.00144			tr|A0A0H3CAA0|A0A0H3CAA0_CAUVN	CCNA_02278	2	2	4200000	0.00282
	tr|A0A0H3C6P1|A0A0H3C6P1_CAUVN	CCNA_00853	2	2	2700000	0.00203			tr|A0A0H3CE40|A0A0H3CE40_CAUVN	CCNA_03716	2	2	4500000	0.00249			tr|A0A0H3CA35|A0A0H3CA35_CAUVN	CCNA_02307	2	2	1700000	0.000768			sp|B8H2R9|HUTU_CAUVN	hutU	2	2	3700000	0.00245
	tr|A0A0H3CBQ1|A0A0H3CBQ1_CAUVN	CCNA_03202	2	2	5400000	0.004			tr|A0A0H3C5V4|A0A0H3C5V4_CAUVN	CCNA_00065	2	2	3000000	0.00169			tr|A0A0H3C903|A0A0H3C903_CAUVN	CCNA_02409	2	2	2300000	0.00102			tr|A0A0H3C645|A0A0H3C645_CAUVN	pssY	2	2	4000000	0.00266
	tr|A0A0H3C9M3|A0A0H3C9M3_CAUVN	flaF	2	2	1400000	0.00102			tr|A0A0H3C977|A0A0H3C977_CAUVN	CCNA_01834	2	2	2700000	0.0015			tr|A0A0H3CD06|A0A0H3CD06_CAUVN	tolA	2	2	1300000	0.000578			tr|A0A0H3CA35|A0A0H3CA35_CAUVN	CCNA_02307	2	2	920000	0.000614
	tr|A0A0H3CBN9|A0A0H3CBN9_CAUVN	CCNA_02279	2	2	5000000	0.00374			tr|A0A0H3C5R0|A0A0H3C5R0_CAUVN	CCNA_00554	2	2	1200000	0.00066			tr|A0A0H3C938|A0A0H3C938_CAUVN	CCNA_01929	2	2	1600000	0.000737			tr|A0A0H3C7H8|A0A0H3C7H8_CAUVN	CCNA_01251	2	2	420000	0.000279
	tr|A0A0H3CD95|A0A0H3CD95_CAUVN	CCNA_03434	2	2	1200000	0.000919			sp|B8H1V7|GREA_CAUVN	greA	2	2	3100000	0.00171			tr|A0A0H3CBQ1|A0A0H3CBQ1_CAUVN	CCNA_03202	2	2	2100000	0.000927			tr|A0A0H3C6X2|A0A0H3C6X2_CAUVN	mopJ	2	2	3500000	0.00233
	tr|A0A0H3CAK3|A0A0H3CAK3_CAUVN	CCNA_02407	2	2	1100000	0.000812			tr|A0A0H3C4W5|A0A0H3C4W5_CAUVN	CCNA_00529	2	2	3100000	0.00175			tr|A0A0H3C466|A0A0H3C466_CAUVN	CCNA_00623	2	2	1400000	0.000637			tr|A0A0H3C5L2|A0A0H3C5L2_CAUVN	cydD	2	2	940000	0.000629
	tr|D9HP82|D9HP82_CAUVN	cspC	2	2	4700000	0.00349			sp|B8H455|RUVA_CAUVN	ruvA	2	2	2600000	0.00144			tr|A0A0H3C6I9|A0A0H3C6I9_CAUVN	CCNA_00751	2	2	6400000	0.0029			tr|A0A0H3C5T4|A0A0H3C5T4_CAUVN	CCNA_00407	2	2	2500000	0.00166
	tr|A0A0H3C7W3|A0A0H3C7W3_CAUVN	CCNA_01974	2	2	2500000	0.00186			tr|A0A0H3C4L8|A0A0H3C4L8_CAUVN	CCNA_00168	2	2	7200000	0.00402			sp|B8GVX4|AHPD_CAUVN	ahpD	2	2	2100000	0.000961			tr|A0A0H3C4J9|A0A0H3C4J9_CAUVN	CCNA_00136	2	2	1300000	0.000883
	tr|A0A0H3CE62|A0A0H3CE62_CAUVN	CCNA_03740	2	2	1000000	0.000752			sp|B8GYE8|GLSA_CAUVN	glsA	2	2	910000	0.000505			tr|A0A0H3C5G3|A0A0H3C5G3_CAUVN	CCNA_00458	2	2	1300000	0.000585			tr|A0A0H3CDA3|A0A0H3CDA3_CAUVN	coxE	2	2	2500000	0.00168
	tr|A0A0H3C3W8|A0A0H3C3W8_CAUVN	CCNA_00508	2	2	220000	0.000166			tr|A0A0H3C6L7|A0A0H3C6L7_CAUVN	CCNA_01157	2	2	4300000	0.00241			tr|A0A0H3C6N0|A0A0H3C6N0_CAUVN	CCNA_00915	2	2	1100000	0.000475			tr|A0A0H3C805|A0A0H3C805_CAUVN	CCNA_00871	2	2	1500000	0.00102
	tr|A0A0H3C514|A0A0H3C514_CAUVN	fliN	2	2	1700000	0.00124			tr|A0A0H3CBL8|A0A0H3CBL8_CAUVN	CCNA_03446	2	2	1100000	0.000632			sp|B8GZ28|SMC_CAUVN	smc	2	2	1600000	0.000701			tr|A0A0H3CDJ7|A0A0H3CDJ7_CAUVN	CCNA_03610	2	2	970000	0.000648
	tr|A0A0H3CAH4|A0A0H3CAH4_CAUVN	CCNA_02691	2	2	2100000	0.00154			sp|B8GX52|SURE_CAUVN	surE	2	2	1600000	0.000893			tr|A0A0H3C9J4|A0A0H3C9J4_CAUVN	gcrA	2	2	2400000	0.00109			tr|A0A0H3C9H7|A0A0H3C9H7_CAUVN	CCNA_02597	2	2	1800000	0.00123
	tr|A0A0H3CCJ3|A0A0H3CCJ3_CAUVN	CCNA_03167	2	2	1400000	0.00102			tr|A0A0H3CB32|A0A0H3CB32_CAUVN	CCNA_02094	2	2	3900000	0.00217			sp|B8GZK4|PLSY_CAUVN	plsY	2	2	9500000	0.00428			tr|A0A0H3C9R3|A0A0H3C9R3_CAUVN	CCNA_02088	2	2	2300000	0.00152
	tr|A0A0H3CBA0|A0A0H3CBA0_CAUVN	CCNA_02709	2	2	1700000	0.00124			sp|B8H0A0|FTSI_CAUVN	ftsI	2	2	960000	0.000532			tr|A0A0H3C9P9|A0A0H3C9P9_CAUVN	CCNA_02065	2	2	2000000	0.000881			tr|A0A0H3CC65|A0A0H3CC65_CAUVN	CCNA_03036	2	2	1700000	0.00115
	tr|A0A0H3CBB4|A0A0H3CBB4_CAUVN	CCNA_03330	2	2	2300000	0.00169			tr|A0A0H3CBW6|A0A0H3CBW6_CAUVN	CCNA_02364	2	2	11000000	0.00631			sp|B8H4M5|RL31_CAUVN	rpmE	2	2	4700000	0.00213			tr|A0A0H3CBS6|A0A0H3CBS6_CAUVN	ctaG	2	2	6300000	0.00419
	tr|A0A0H3C4V7|A0A0H3C4V7_CAUVN	CCNA_00893	2	2	1400000	0.00103			tr|A0A0H3CBA7|A0A0H3CBA7_CAUVN	CCNA_03320	2	2	1000000	0.000556			tr|A0A0H3CA37|A0A0H3CA37_CAUVN	CCNA_02831	2	2	2300000	0.00101			tr|A0A0H3C7T4|A0A0H3C7T4_CAUVN	CCNA_01942	2	2	1300000	0.00086
	tr|A0A0H3CAB2|A0A0H3CAB2_CAUVN	CCNA_02293	2	2	1900000	0.00144			tr|A0A0H3C8K6|A0A0H3C8K6_CAUVN	CCNA_01638	2	2	3200000	0.00178			sp|B8GYH3|LPXK_CAUVN	lpxK	2	2	1600000	0.000698			tr|A0A0H3C5D0|A0A0H3C5D0_CAUVN	CCNA_00692	2	2	1400000	0.000934
	sp|B8H6A8|AROA_CAUVN	aroA	2	2	190000	0.000145			tr|A0A0H3CA35|A0A0H3CA35_CAUVN	CCNA_02307	2	2	2400000	0.00133			tr|A0A0H3C9T9|A0A0H3C9T9_CAUVN	CCNA_02454	2	2	1100000	0.000489			tr|A0A0H3C4V7|A0A0H3C4V7_CAUVN	CCNA_00893	2	2	990000	0.00066
	tr|A0A0H3CC19|A0A0H3CC19_CAUVN	CCNA_03326	2	2	170000	0.00013			tr|A0A0H3C938|A0A0H3C938_CAUVN	CCNA_01929	2	2	3300000	0.00181			sp|B8H6C3|UPPP_CAUVN	uppP	2	2	5100000	0.0023			sp|B8H097|MRAY_CAUVN	mraY	2	2	1600000	0.00106
	tr|A0A0H3C908|A0A0H3C908_CAUVN	CCNA_02414	2	2	1200000	0.000928			tr|A0A0H3C5T4|A0A0H3C5T4_CAUVN	CCNA_00407	2	2	3500000	0.00196			tr|A0A0H3C8L6|A0A0H3C8L6_CAUVN	CCNA_02253	2	2	510000	0.00023			tr|A0A0H3CCY2|A0A0H3CCY2_CAUVN	gltD	2	2	980000	0.000654
	tr|A0A0H3C707|A0A0H3C707_CAUVN	CCNA_01303	2	2	2300000	0.00171			tr|A0A0H3CCZ3|A0A0H3CCZ3_CAUVN	CCNA_03389	2	2	2900000	0.00163			tr|A0A0H3CCI2|A0A0H3CCI2_CAUVN	rsfS	2	2	4400000	0.00199			tr|A0A0H3CB02|A0A0H3CB02_CAUVN	CCNA_02054	2	2	3500000	0.00233
	tr|A0A0H3C8L7|A0A0H3C8L7_CAUVN	bacA	2	2	3000000	0.00223			tr|A0A0H3CCG2|A0A0H3CCG2_CAUVN	CCNA_03171	2	2	1500000	0.000849			tr|A0A0H3CAE8|A0A0H3CAE8_CAUVN	CCNA_02336	2	2	650000	0.000291			tr|A0A0H3CF39|A0A0H3CF39_CAUVN	CCNA_03502	2	2	22000000	0.0148
	tr|A0A0H3C645|A0A0H3C645_CAUVN	pssY	2	2	2600000	0.00191			tr|A0A0H3C9B5|A0A0H3C9B5_CAUVN	dprA	2	2	2200000	0.00124			tr|A0A0H3CC85|A0A0H3CC85_CAUVN	CCNA_03085	2	2	1200000	0.000528			tr|A0A0H3C6Q2|A0A0H3C6Q2_CAUVN	CCNA_00388	2	2	1300000	0.000885
	tr|A0A0H3C877|A0A0H3C877_CAUVN	CCNA_02113	2	2	1800000	0.00136			tr|A0A0H3CCU0|A0A0H3CCU0_CAUVN	CCNA_03246	2	2	2400000	0.00135			tr|A0A0H3C6D8|A0A0H3C6D8_CAUVN	CCNA_00694	2	2	1800000	0.000804			tr|A0A0H3C6R5|A0A0H3C6R5_CAUVN	CCNA_00403	2	2	660000	0.000441
	tr|A0A0H3CA22|A0A0H3CA22_CAUVN	CCNA_02190	2	2	4100000	0.00305			tr|A0A0H3CB26|A0A0H3CB26_CAUVN	flmE	2	2	2800000	0.00157			tr|A0A0H3C9R2|A0A0H3C9R2_CAUVN	CCNA_02426	2	2	910000	0.000408			tr|A0A0H3C851|A0A0H3C851_CAUVN	CCNA_01517	2	2	860000	0.000573
	tr|A0A0H3CAZ4|A0A0H3CAZ4_CAUVN	CCNA_02904	2	2	1200000	0.000861			sp|B8GX72|OPGH_CAUVN	opgH	2	2	2600000	0.00143			tr|A0A0H3C864|A0A0H3C864_CAUVN	CCNA_02095	2	2	4400000	0.00197			tr|A0A0H3C716|A0A0H3C716_CAUVN	CCNA_00527	2	2	720000	0.00048
	tr|A0A0H3C7Q0|A0A0H3C7Q0_CAUVN	CCNA_01263	2	2	1400000	0.00102			tr|A0A0H3C7B0|A0A0H3C7B0_CAUVN	CCNA_01418	2	2	5000000	0.0028			sp|B8GYF1|FMT_CAUVN	fmt	2	2	2700000	0.00121			tr|A0A0H3C6X6|A0A0H3C6X6_CAUVN	cysD	2	2	2100000	0.00139
	tr|A0A0H3CCF5|A0A0H3CCF5_CAUVN	CCNA_03504	2	2	500000	0.00037			tr|A0A0H3C9I8|A0A0H3C9I8_CAUVN	CCNA_01960	2	2	3200000	0.00181			tr|A0A0H3CFS6|A0A0H3CFS6_CAUVN	CCNA_03735	2	2	1900000	0.000867			tr|A0A0H3C9W1|A0A0H3C9W1_CAUVN	CCNA_02230	2	2	710000	0.000475
	tr|A0A0H3C466|A0A0H3C466_CAUVN	CCNA_00623	2	2	830000	0.000623			sp|B8H5P6|HIS1_CAUVN	hisG	2	2	5000000	0.00278			tr|A0A0H3CD80|A0A0H3CD80_CAUVN	CCNA_02835	2	2	1700000	0.000779			tr|A0A0H3CE19|A0A0H3CE19_CAUVN	CCNA_03692	2	2	1200000	0.000788
	tr|A0A0H3C8X9|A0A0H3C8X9_CAUVN	CCNA_02091	2	2	1300000	0.001			tr|A0A0H3C8Q6|A0A0H3C8Q6_CAUVN	ftsX	2	2	580000	0.000325			tr|A0A0H3CBM0|A0A0H3CBM0_CAUVN	CCNA_02848	2	2	8000000	0.00357			tr|A0A0H3C4L8|A0A0H3C4L8_CAUVN	CCNA_00168	2	2	3300000	0.00218
	tr|A0A0H3CD88|A0A0H3CD88_CAUVN	CCNA_02845	2	2	1100000	0.000827			tr|A0A0H3CE27|A0A0H3CE27_CAUVN	CCNA_03706	2	2	4000000	0.0022			tr|A0A0H3CC31|A0A0H3CC31_CAUVN	CCNA_03035	2	2	2500000	0.0011			tr|A0A0H3CAA1|A0A0H3CAA1_CAUVN	CCNA_02908	2	2	1100000	0.000754
	tr|A0A0H3CA18|A0A0H3CA18_CAUVN	CCNA_02541	2	2	950000	0.000706			tr|A0A0H3CD10|A0A0H3CD10_CAUVN	CCNA_03748	2	2	2600000	0.00146			tr|A0A0H3C853|A0A0H3C853_CAUVN	CCNA_01746	2	2	2300000	0.00103			tr|A0A0H3C765|A0A0H3C765_CAUVN	CCNA_01038	2	2	4300000	0.00284
	tr|A0A0H3C3F7|A0A0H3C3F7_CAUVN	atpF	2	2	14000000	0.0103			sp|B8H6A7|KCY_CAUVN	cmk	2	2	1200000	0.000668			tr|A0A0H3CEJ9|A0A0H3CEJ9_CAUVN	secE	2	2	6700000	0.003			tr|A0A0H3CBC1|A0A0H3CBC1_CAUVN	CCNA_02715	2	2	560000	0.000377
	tr|A0A0H3C3U5|A0A0H3C3U5_CAUVN	CCNA_00135	2	2	2100000	0.00154			sp|B8GYE0|RECR_CAUVN	recR	2	2	1200000	0.000643			tr|A0A0H3C7C1|A0A0H3C7C1_CAUVN	sufE	2	2	2800000	0.00125			tr|A0A0H3C865|A0A0H3C865_CAUVN	CCNA_01534	2	2	4100000	0.00271
	tr|A0A0H3C8L6|A0A0H3C8L6_CAUVN	CCNA_02253	2	2	650000	0.000486			tr|A0A0H3C9N6|A0A0H3C9N6_CAUVN	nnrE	2	2	2900000	0.0016			tr|A0A0H3C6V8|A0A0H3C6V8_CAUVN	CCNA_01240	2	2	930000	0.000416			sp|B8GWP8|TRPD_CAUVN	trpD	2	2	1200000	0.00082
	tr|A0A0H3CAG0|A0A0H3CAG0_CAUVN	kynA	2	2	1400000	0.00101			tr|A0A0H3C7J3|A0A0H3C7J3_CAUVN	CCNA_01195	2	2	2300000	0.00128			sp|B8GWM3|RF2_CAUVN	prfB	2	2	3600000	0.00162			tr|A0A0H3CEH0|A0A0H3CEH0_CAUVN	fabI	2	2	4800000	0.00321
	tr|A0A0H3CEA3|A0A0H3CEA3_CAUVN	CCNA_03777	2	2	3300000	0.00245			tr|A0A0H3CAF3|A0A0H3CAF3_CAUVN	CCNA_02427	2	2	6500000	0.00361			sp|B8GXF0|Y059_CAUVN	CCNA_00059	2	2	1600000	0.000711			tr|A0A0H3C6K9|A0A0H3C6K9_CAUVN	fixJ	2	2	1400000	0.000928
	tr|A0A0H3C4J9|A0A0H3C4J9_CAUVN	CCNA_00136	2	2	1000000	0.000763			tr|A0A0H3CDM8|A0A0H3CDM8_CAUVN	CCNA_03643	2	2	14000000	0.00791			sp|B8H533|NRDR_CAUVN	nrdR	2	2	5400000	0.00242			tr|A0A0H3C9T9|A0A0H3C9T9_CAUVN	CCNA_02454	2	2	470000	0.000316
	tr|A0A0H3C7J6|A0A0H3C7J6_CAUVN	CCNA_01516	2	2	770000	0.000574			tr|A0A0H3CA78|A0A0H3CA78_CAUVN	CCNA_02608	2	2	1100000	0.000619			tr|A0A0H3CCP1|A0A0H3CCP1_CAUVN	CCNA_03214	2	2	8600000	0.00384			tr|A0A0H3C6U9|A0A0H3C6U9_CAUVN	CCNA_00424	2	2	3400000	0.00229
	tr|A0A0H3C6L2|A0A0H3C6L2_CAUVN	CCNA_00350	2	2	1700000	0.00124			tr|A0A0H3C7V7|A0A0H3C7V7_CAUVN	CCNA_01414	2	2	1900000	0.00104			tr|A0A0H3CEH0|A0A0H3CEH0_CAUVN	fabI	2	2	12000000	0.00519			tr|A0A0H3C5E1|A0A0H3C5E1_CAUVN	CCNA_00211	2	2	1900000	0.00127
	tr|A0A0H3C3W1|A0A0H3C3W1_CAUVN	CCNA_00146	2	2	3100000	0.0023			tr|A0A0H3CDD0|A0A0H3CDD0_CAUVN	CCNA_03541	2	2	2700000	0.00152			tr|A0A0H3CC06|A0A0H3CC06_CAUVN	CCNA_02408	2	2	1900000	0.000833			tr|A0A0H3C826|A0A0H3C826_CAUVN	bamE	2	2	3800000	0.00255
	tr|A0A0H3CFN8|A0A0H3CFN8_CAUVN	CCNA_03693	2	2	1200000	0.000868			tr|A0A0H3C6V0|A0A0H3C6V0_CAUVN	CCNA_01229	2	2	2000000	0.00111			sp|B8H462|Y3352_CAUVN	CCNA_03352	2	2	5900000	0.00267			tr|A0A0H3CDU3|A0A0H3CDU3_CAUVN	CCNA_03062	2	2	1400000	0.000914
	tr|A0A0H3C4L8|A0A0H3C4L8_CAUVN	CCNA_00168	2	2	3100000	0.00232			tr|A0A0H3C4L6|A0A0H3C4L6_CAUVN	mnmC	2	2	1200000	0.000696			sp|B8H551|CTAA_CAUVN	ctaA	2	2	2900000	0.0013			tr|A0A0H3CD07|A0A0H3CD07_CAUVN	rcdA	2	2	560000	0.000376
	tr|A0A0H3C9G0|A0A0H3C9G0_CAUVN	CCNA_01925	2	2	5300000	0.00392			tr|A0A0H3CE51|A0A0H3CE51_CAUVN	CCNA_03808	2	2	11000000	0.00637			tr|A0A0H3C758|A0A0H3C758_CAUVN	CCNA_01674	2	2	1500000	0.000675			tr|A0A0H3CBQ1|A0A0H3CBQ1_CAUVN	CCNA_03202	2	2	4700000	0.00316
	tr|A0A0H3CAA0|A0A0H3CAA0_CAUVN	CCNA_02278	2	2	4400000	0.00326			tr|A0A0H3C6L2|A0A0H3C6L2_CAUVN	CCNA_00350	2	2	2100000	0.00118			tr|A0A0H3CBZ1|A0A0H3CBZ1_CAUVN	CCNA_03586	2	2	1700000	0.000769			tr|A0A0H3C809|A0A0H3C809_CAUVN	CCNA_01409	2	2	890000	0.000591
	tr|A0A0H3CDX1|A0A0H3CDX1_CAUVN	CCNA_03744	2	2	3600000	0.00268			tr|A0A0H3C9J4|A0A0H3C9J4_CAUVN	gcrA	2	2	4700000	0.00261			tr|A0A0H3CCM2|A0A0H3CCM2_CAUVN	CCNA_03198	2	2	4600000	0.00207			tr|A0A0H3CE62|A0A0H3CE62_CAUVN	CCNA_03740	2	2	1300000	0.000857
	tr|A0A0H3CEH0|A0A0H3CEH0_CAUVN	fabI	2	2	6100000	0.00457			tr|A0A0H3C7S0|A0A0H3C7S0_CAUVN	CCNA_01374	2	2	2900000	0.00164			tr|A0A0H3C6B9|A0A0H3C6B9_CAUVN	spdR	2	2	23000000	0.0103			tr|A0A0H3CA17|A0A0H3CA17_CAUVN	CCNA_02185	2	2	2300000	0.00152
	sp|B8GZA6|Y2430_CAUVN	CCNA_02430	2	2	2200000	0.00161			tr|A0A0H3CCL0|A0A0H3CCL0_CAUVN	CCNA_03811	2	2	3100000	0.00175			tr|A0A0H3C5S6|A0A0H3C5S6_CAUVN	CCNA_00397	2	2	7000000	0.00314			tr|A0A0H3CDH4|A0A0H3CDH4_CAUVN	phyK	2	2	65000000	0.0432
	sp|B8GXP4|GRPE_CAUVN	grpE	2	2	1800000	0.00137			tr|A0A0H3C6S9|A0A0H3C6S9_CAUVN	CCNA_01505	2	2	3700000	0.00208			tr|A0A0H3C9Q6|A0A0H3C9Q6_CAUVN	CCNA_02173	2	2	2400000	0.00108			tr|A0A0H3CD45|A0A0H3CD45_CAUVN	CCNA_03378	2	2	1300000	0.00084
	tr|A0A0H3CC59|A0A0H3CC59_CAUVN	dapB	2	2	2200000	0.00161			tr|A0A0H3CFI3|A0A0H3CFI3_CAUVN	CCNA_03645	2	2	3200000	0.00178			tr|A0A0H3C8N6|A0A0H3C8N6_CAUVN	CCNA_01109	2	2	2400000	0.00107			tr|A0A0H3C732|A0A0H3C732_CAUVN	CCNA_01634	2	2	1500000	0.00103
	tr|A0A0H3CA54|A0A0H3CA54_CAUVN	CCNA_02852	2	2	690000	0.000513			tr|A0A0H3CD74|A0A0H3CD74_CAUVN	ccmC	2	2	2700000	0.00148			tr|A0A0H3C628|A0A0H3C628_CAUVN	CCNA_00967	2	2	3300000	0.00147			tr|A0A0H3C9M3|A0A0H3C9M3_CAUVN	flaF	2	2	1400000	0.000953
	tr|A0A0H3CE84|A0A0H3CE84_CAUVN	CCNA_03205	2	2	1800000	0.00133			tr|A0A0H3C9G5|A0A0H3C9G5_CAUVN	CCNA_01930	2	2	2100000	0.00114			sp|B8GXG1|HEM3_CAUVN	hemC	2	2	3300000	0.00149			tr|A0A0H3C735|A0A0H3C735_CAUVN	iolD	2	2	940000	0.000624
	tr|A0A0H3CAF3|A0A0H3CAF3_CAUVN	CCNA_02427	2	2	4200000	0.00315			tr|A0A0H3C9D0|A0A0H3C9D0_CAUVN	divK	2	2	2200000	0.00124			tr|A0A0H3CEJ4|A0A0H3CEJ4_CAUVN	cenR	2	2	1200000	0.000525			tr|A0A0H3CF78|A0A0H3CF78_CAUVN	CCNA_03538	2	2	1500000	0.00101
	tr|A0A0H3CDC5|A0A0H3CDC5_CAUVN	CCNA_03848	2	2	2200000	0.00163			tr|A0A0H3CBN3|A0A0H3CBN3_CAUVN	CCNA_02273	2	2	1300000	0.000724			tr|A0A0H3CA43|A0A0H3CA43_CAUVN	CCNA_02211	2	2	3400000	0.00153			tr|A0A0H3CE32|A0A0H3CE32_CAUVN	CCNA_03157	2	2	980000	0.000654
	tr|A0A0H3C8Z9|A0A0H3C8Z9_CAUVN	CCNA_02404	2	2	940000	0.000701			tr|A0A0H3C6X2|A0A0H3C6X2_CAUVN	mopJ	2	2	2700000	0.00153			tr|A0A0H3C9D3|A0A0H3C9D3_CAUVN	CCNA_02254	2	2	1800000	0.000804			sp|B8GZK4|PLSY_CAUVN	plsY	2	2	6800000	0.00451
	tr|A0A0H3C5I4|A0A0H3C5I4_CAUVN	CCNA_00765	2	2	1200000	0.000895			tr|A0A0H3CAR1|A0A0H3CAR1_CAUVN	pyrB	2	2	12000000	0.00654			tr|A0A0H3CDH9|A0A0H3CDH9_CAUVN	coxA	2	2	3300000	0.00149			tr|A0A0H3C9A4|A0A0H3C9A4_CAUVN	CCNA_01861	2	2	510000	0.00034
	tr|A0A0H3CBS6|A0A0H3CBS6_CAUVN	ctaG	2	2	5200000	0.00389			tr|A0A0H3CD07|A0A0H3CD07_CAUVN	rcdA	2	2	1800000	0.000999			tr|A0A0H3CBF4|A0A0H3CBF4_CAUVN	CCNA_02196	2	2	3400000	0.00154			tr|A0A0H3CAQ7|A0A0H3CAQ7_CAUVN	pssZ	2	2	2400000	0.00163
	tr|A0A0H3CD80|A0A0H3CD80_CAUVN	CCNA_02835	2	2	1400000	0.00103			tr|A0A0H3C383|A0A0H3C383_CAUVN	pstC	2	2	3900000	0.00215			tr|A0A0H3CAA1|A0A0H3CAA1_CAUVN	CCNA_02908	2	2	840000	0.000375			sp|B8H533|NRDR_CAUVN	nrdR	2	2	5200000	0.00349
	tr|A0A0H3C5Z7|A0A0H3C5Z7_CAUVN	CCNA_00109	2	2	1200000	0.000915			tr|A0A0H3CE47|A0A0H3CE47_CAUVN	CCNA_03803	2	2	1800000	0.000983			tr|A0A0H3C600|A0A0H3C600_CAUVN	CCNA_01218	2	2	2700000	0.0012			tr|A0A0H3C7N4|A0A0H3C7N4_CAUVN	CCNA_00729	2	2	870000	0.000578
	sp|B8GZV6|LGT_CAUVN	lgt	2	2	1700000	0.0013			sp|B8GZK4|PLSY_CAUVN	plsY	2	2	7600000	0.00422			tr|A0A0H3C672|A0A0H3C672_CAUVN	CCNA_00611	2	2	2200000	0.000986			tr|A0A0H3CD41|A0A0H3CD41_CAUVN	thiE	2	2	1300000	0.000841
	tr|A0A0H3CCR3|A0A0H3CCR3_CAUVN	CCNA_03647	2	2	1700000	0.00126			tr|A0A0H3C5G3|A0A0H3C5G3_CAUVN	CCNA_00458	2	2	5500000	0.00304			tr|A0A0H3CAQ1|A0A0H3CAQ1_CAUVN	CCNA_02461	2	2	4300000	0.00193			tr|A0A0H3CFF5|A0A0H3CFF5_CAUVN	CCNA_03617	2	2	3800000	0.00255
	tr|A0A0H3C9A4|A0A0H3C9A4_CAUVN	CCNA_01861	2	2	760000	0.000567			tr|A0A0H3C8N2|A0A0H3C8N2_CAUVN	tpiA	2	2	3900000	0.0022			tr|A0A0H3CDV2|A0A0H3CDV2_CAUVN	mcsS	2	2	1900000	0.000865			tr|A0A0H3CA54|A0A0H3CA54_CAUVN	CCNA_02852	2	2	690000	0.00046
	tr|A0A0H3C8N3|A0A0H3C8N3_CAUVN	CCNA_01677	2	2	990000	0.00074			tr|A0A0H3C6I9|A0A0H3C6I9_CAUVN	CCNA_00751	2	2	3500000	0.00196			tr|A0A0H3CBM5|A0A0H3CBM5_CAUVN	CCNA_02854	2	2	6200000	0.00279			sp|B8GXF0|Y059_CAUVN	CCNA_00059	2	2	950000	0.000633
	tr|A0A0H3C6F8|A0A0H3C6F8_CAUVN	CCNA_01081	2	2	190000	0.00014			tr|A0A0H3C6A8|A0A0H3C6A8_CAUVN	CCNA_01026	2	2	8400000	0.00468			tr|A0A0H3C8F2|A0A0H3C8F2_CAUVN	sspB	2	2	18000000	0.00797			sp|B8GZV6|LGT_CAUVN	lgt	2	2	2500000	0.00167
	tr|A0A0H3C4W6|A0A0H3C4W6_CAUVN	iatA	2	2	1700000	0.00126			tr|A0A0H3C9F8|A0A0H3C9F8_CAUVN	CCNA_02573	2	2	2700000	0.00153			tr|A0A0H3C6P1|A0A0H3C6P1_CAUVN	CCNA_00853	2	2	1400000	0.000614			tr|A0A0H3C853|A0A0H3C853_CAUVN	CCNA_01746	2	2	2500000	0.00165
	tr|A0A0H3C6H2|A0A0H3C6H2_CAUVN	CCNA_00304	2	2	930000	0.000698			tr|A0A0H3C8D0|A0A0H3C8D0_CAUVN	CCNA_01602	2	2	3900000	0.00215			tr|A0A0H3CB81|A0A0H3CB81_CAUVN	CCNA_03278	2	2	1800000	0.00082			tr|A0A0H3C684|A0A0H3C684_CAUVN	CCNA_00998	2	2	12000000	0.00786
	sp|B8H551|CTAA_CAUVN	ctaA	2	2	1700000	0.00124			tr|A0A0H3CCV9|A0A0H3CCV9_CAUVN	CCNA_03271	2	2	1900000	0.00107			tr|A0A0H3C732|A0A0H3C732_CAUVN	CCNA_01634	2	2	1800000	0.0008			sp|B8GXB5|FLIM_CAUVN	fliM	2	2	1800000	0.0012
	tr|A0A0H3C600|A0A0H3C600_CAUVN	CCNA_01218	2	2	1900000	0.0014			tr|A0A0H3C3T5|A0A0H3C3T5_CAUVN	glmS	2	2	1600000	0.000913			tr|A0A0H3CD28|A0A0H3CD28_CAUVN	CCNA_03763	2	2	1200000	0.000534			tr|A0A0H3C639|A0A0H3C639_CAUVN	CCNA_01260	2	2	1300000	0.000847
	tr|A0A0H3CA15|A0A0H3CA15_CAUVN	CCNA_01688	2	2	710000	0.000528			tr|A0A0H3C8R1|A0A0H3C8R1_CAUVN	pdxA	2	2	2500000	0.0014			sp|B8H6A8|AROA_CAUVN	aroA	2	2	2400000	0.00106			tr|A0A0H3CA20|A0A0H3CA20_CAUVN	CCNA_02292	2	2	850000	0.000568
	tr|A0A0H3C9R2|A0A0H3C9R2_CAUVN	CCNA_02426	2	2	620000	0.000464			tr|A0A0H3C782|A0A0H3C782_CAUVN	CCNA_01140	2	2	2700000	0.00151			tr|A0A0H3C8Y3|A0A0H3C8Y3_CAUVN	qoxB	2	2	23000000	0.0102			tr|A0A0H3C9I8|A0A0H3C9I8_CAUVN	CCNA_01960	2	2	2400000	0.00163
	tr|A0A0H3C880|A0A0H3C880_CAUVN	CCNA_01778	2	2	1300000	0.00101			sp|B8GZJ7|YQGF_CAUVN	CCNA_02521	2	2	2200000	0.00123			tr|A0A0H3C8V1|A0A0H3C8V1_CAUVN	CCNA_01804	2	2	3400000	0.00151			sp|B8GYF5|ARGB_CAUVN	argB	2	2	5900000	0.00393
	tr|A0A0H3C781|A0A0H3C781_CAUVN	perB	2	2	1100000	0.000812			tr|A0A0H3C636|A0A0H3C636_CAUVN	CCNA_00149	2	2	9700000	0.00538			tr|A0A0H3CCM4|A0A0H3CCM4_CAUVN	CCNA_03602	2	2	650000	0.000293			tr|D9HP82|D9HP82_CAUVN	cspC	2	2	2600000	0.00175
	tr|A0A0H3C850|A0A0H3C850_CAUVN	scpB	2	2	320000	0.000236			tr|A0A0H3CB54|A0A0H3CB54_CAUVN	CCNA_03227	2	2	1700000	0.000971			tr|A0A0H3C5F2|A0A0H3C5F2_CAUVN	CCNA_00733	2	2	1600000	0.000731			tr|A0A0H3C7Y8|A0A0H3C7Y8_CAUVN	CCNA_01385	2	2	1600000	0.00109
	tr|A0A0H3CDM8|A0A0H3CDM8_CAUVN	CCNA_03643	2	2	4400000	0.00332			tr|A0A0H3C4C3|A0A0H3C4C3_CAUVN	CCNA_00039	2	2	1400000	0.000776			tr|A0A0H3CCD5|A0A0H3CCD5_CAUVN	CCNA_02539	2	2	1100000	0.0005			tr|A0A0H3CBI5|A0A0H3CBI5_CAUVN	CCNA_02227	2	2	400000	0.000269
	tr|A0A0H3C7Z2|A0A0H3C7Z2_CAUVN	CCNA_00854	2	2	1100000	0.000849			tr|A0A0H3CCT0|A0A0H3CCT0_CAUVN	potA	2	2	4300000	0.00241			tr|A0A0H3C9P1|A0A0H3C9P1_CAUVN	CCNA_02395	2	2	6900000	0.00309			tr|A0A0H3CAL5|A0A0H3CAL5_CAUVN	CCNA_02744	2	2	840000	0.00056
	tr|A0A0H3C674|A0A0H3C674_CAUVN	CCNA_01297	2	2	4200000	0.00312			tr|A0A0H3CB02|A0A0H3CB02_CAUVN	CCNA_02054	2	2	12000000	0.00641			tr|A0A0H3C4X3|A0A0H3C4X3_CAUVN	CCNA_00543	2	2	1000000	0.000453			tr|A0A0H3CCP1|A0A0H3CCP1_CAUVN	CCNA_03214	2	2	4800000	0.0032
	sp|B8H533|NRDR_CAUVN	nrdR	2	2	3100000	0.0023			tr|A0A0H3C3D4|A0A0H3C3D4_CAUVN	priA	2	2	1600000	0.000881			tr|A0A0H3CD74|A0A0H3CD74_CAUVN	ccmC	2	2	3500000	0.00155			tr|A0A0H3C8L2|A0A0H3C8L2_CAUVN	CCNA_01943	2	2	4700000	0.00314
	tr|A0A0H3CDX7|A0A0H3CDX7_CAUVN	CCNA_03749	2	2	1100000	0.000812			tr|A0A0H3C730|A0A0H3C730_CAUVN	CCNA_00546	2	2	1700000	0.000967			tr|A0A0H3C3Q5|A0A0H3C3Q5_CAUVN	CCNA_00435	2	2	2700000	0.0012			tr|A0A0H3C442|A0A0H3C442_CAUVN	CCNA_00243	2	2	1700000	0.00113
	tr|A0A0H3C446|A0A0H3C446_CAUVN	CCNA_00249	2	2	4200000	0.00316			tr|A0A0H3CD86|A0A0H3CD86_CAUVN	CCNA_03500	2	2	2400000	0.00135			tr|A0A0H3CA26|A0A0H3CA26_CAUVN	CCNA_01699	2	2	1900000	0.000848			tr|A0A0H3C9F3|A0A0H3C9F3_CAUVN	CCNA_02568	2	2	670000	0.000446
	tr|A0A0H3C3A6|A0A0H3C3A6_CAUVN	CCNA_00315	2	2	2500000	0.00187			tr|A0A0H3CBQ9|A0A0H3CBQ9_CAUVN	ftsE	2	2	10000000	0.00563			tr|A0A0H3C7L0|A0A0H3C7L0_CAUVN	CCNA_01858	2	2	1600000	0.000709			tr|A0A0H3CCM4|A0A0H3CCM4_CAUVN	CCNA_03602	2	2	840000	0.000563
	tr|A0A0H3CBQ0|A0A0H3CBQ0_CAUVN	CCNA_02889	2	2	2500000	0.00188			tr|A0A0H3C4P5|A0A0H3C4P5_CAUVN	CCNA_00828	2	2	6300000	0.0035			sp|B8H292|PDXH_CAUVN	pdxH	2	2	3500000	0.00156			tr|A0A0H3C864|A0A0H3C864_CAUVN	CCNA_02095	2	2	1200000	0.000805
	tr|A0A0H3C870|A0A0H3C870_CAUVN	CCNA_01481	2	2	1200000	0.000927			tr|A0A0H3CBS6|A0A0H3CBS6_CAUVN	ctaG	2	2	3200000	0.00178			tr|A0A0H3C7B4|A0A0H3C7B4_CAUVN	hppA	2	2	2100000	0.000943			tr|A0A0H3CAG4|A0A0H3CAG4_CAUVN	CCNA_02985	2	2	4700000	0.00316
	sp|B8GYH3|LPXK_CAUVN	lpxK	2	2	1000000	0.000774			tr|A0A0H3C4E8|A0A0H3C4E8_CAUVN	gpsA	2	2	2000000	0.00114			sp|B8H4S1|RL36_CAUVN	rpmJ	2	2	20000000	0.00914			tr|A0A0H3CCZ2|A0A0H3CCZ2_CAUVN	CCNA_03323	2	2	2200000	0.00146
	tr|A0A0H3CE19|A0A0H3CE19_CAUVN	CCNA_03692	2	2	1100000	0.000805			tr|A0A0H3C7X3|A0A0H3C7X3_CAUVN	CCNA_01641	2	2	840000	0.000469			tr|A0A0H3C8L2|A0A0H3C8L2_CAUVN	CCNA_01943	2	2	4700000	0.00209			tr|A0A0H3C4K3|A0A0H3C4K3_CAUVN	CCNA_00141	2	2	2100000	0.00137
	sp|B8H097|MRAY_CAUVN	mraY	2	2	1400000	0.00101			tr|A0A0H3C586|A0A0H3C586_CAUVN	CCNA_00108	2	2	1900000	0.00105			tr|A0A0H3C598|A0A0H3C598_CAUVN	CCNA_01015	2	2	1800000	0.000817			tr|A0A0H3C8L8|A0A0H3C8L8_CAUVN	CCNA_01090	2	2	1300000	0.0009
	tr|A0A0H3C9E9|A0A0H3C9E9_CAUVN	CCNA_02275	2	2	3500000	0.00263			tr|A0A0H3CAC6|A0A0H3CAC6_CAUVN	CCNA_02936	2	2	2700000	0.00151			tr|A0A0H3C3U5|A0A0H3C3U5_CAUVN	CCNA_00135	2	2	3900000	0.00177			tr|A0A0H3C3Q3|A0A0H3C3Q3_CAUVN	CCNA_00078	2	2	1800000	0.00117
	sp|B8GVZ0|DUT_CAUVN	dut	2	2	1700000	0.00129			tr|A0A0H3C998|A0A0H3C998_CAUVN	hfsG	2	2	1800000	0.001			tr|A0A0H3C3P2|A0A0H3C3P2_CAUVN	CCNA_00420	2	2	3600000	0.00162			tr|A0A0H3C8L3|A0A0H3C8L3_CAUVN	CCNA_01084	2	2	2000000	0.00134
	tr|A0A0H3C8R1|A0A0H3C8R1_CAUVN	pdxA	2	2	8100000	0.00604			tr|A0A0H3C530|A0A0H3C530_CAUVN	CCNA_00971	2	2	9300000	0.00515			tr|A0A0H3C5B0|A0A0H3C5B0_CAUVN	CCNA_00665	2	2	1500000	0.000695			tr|A0A0H3CC52|A0A0H3CC52_CAUVN	CCNA_03054	2	2	2600000	0.00174
	tr|A0A0H3C959|A0A0H3C959_CAUVN	CCNA_01811	2	2	85000	6.32e-05			tr|A0A0H3C602|A0A0H3C602_CAUVN	CCNA_00501	2	2	400000	0.000223			tr|A0A0H3C5V1|A0A0H3C5V1_CAUVN	CCNA_00060	2	2	5200000	0.00232			tr|A0A0H3C7Z2|A0A0H3C7Z2_CAUVN	CCNA_00854	2	2	720000	0.000483
	tr|A0A0H3CEH6|A0A0H3CEH6_CAUVN	CCNA_03839	2	2	1300000	0.000966			tr|A0A0H3C9V2|A0A0H3C9V2_CAUVN	CCNA_02127	2	2	4100000	0.00226			tr|A0A0H3CFA7|A0A0H3CFA7_CAUVN	CCNA_03570	2	2	1300000	0.000577			tr|A0A0H3C7V7|A0A0H3C7V7_CAUVN	CCNA_01414	2	2	790000	0.000525
	tr|A0A0H3C8L8|A0A0H3C8L8_CAUVN	CCNA_01090	2	2	900000	0.000671			tr|A0A0H3C2J6|A0A0H3C2J6_CAUVN	CCNA_00024	2	2	2300000	0.00128			tr|A0A0H3C4W2|A0A0H3C4W2_CAUVN	CCNA_00898	2	2	1300000	0.00057			sp|B8H462|Y3352_CAUVN	CCNA_03352	2	2	1900000	0.00127
	tr|A0A0H3CA78|A0A0H3CA78_CAUVN	CCNA_02608	2	2	2200000	0.00168			tr|A0A0H3C509|A0A0H3C509_CAUVN	cenK	2	2	2000000	0.00112			tr|A0A0H3CBI1|A0A0H3CBI1_CAUVN	CCNA_03137	2	2	770000	0.000347			sp|B8GW31|PARA_CAUVN	parA	2	2	4700000	0.00314
	tr|A0A0H3C8S3|A0A0H3C8S3_CAUVN	CCNA_02320	2	2	1200000	0.000925			tr|A0A0H3CAQ6|A0A0H3CAQ6_CAUVN	CCNA_01941	2	2	2200000	0.00125			tr|A0A0H3C6G8|A0A0H3C6G8_CAUVN	CCNA_01412	2	2	1600000	0.000714			tr|A0A0H3CDC0|A0A0H3CDC0_CAUVN	moeB	2	2	4300000	0.0029
	tr|A0A0H3CAQ7|A0A0H3CAQ7_CAUVN	pssZ	2	2	1400000	0.00104			tr|A0A0H3CBM0|A0A0H3CBM0_CAUVN	CCNA_02848	2	2	6800000	0.00378			tr|A0A0H3CC71|A0A0H3CC71_CAUVN	cpaB	2	2	3000000	0.00134			tr|A0A0H3C6B9|A0A0H3C6B9_CAUVN	spdR	2	2	13000000	0.00894
	tr|A0A0H3CDH1|A0A0H3CDH1_CAUVN	CCNA_02935	2	2	420000	0.000312			tr|A0A0H3CA15|A0A0H3CA15_CAUVN	CCNA_01688	2	2	1200000	0.00065			sp|B8GZX1|HEM6_CAUVN	hemF	2	2	1700000	0.000754			tr|A0A0H3C8N2|A0A0H3C8N2_CAUVN	tpiA	2	2	1400000	0.000946
	tr|A0A0H3CBR1|A0A0H3CBR1_CAUVN	CCNA_02900	2	2	340000	0.000257			tr|A0A0H3CBA0|A0A0H3CBA0_CAUVN	CCNA_02709	2	2	4200000	0.00232			sp|B8GVE7|COAD_CAUVN	coaD	2	2	2700000	0.00121			tr|A0A0H3CB06|A0A0H3CB06_CAUVN	CCNA_03200	2	2	1900000	0.0013
	tr|A0A0H3C8N2|A0A0H3C8N2_CAUVN	tpiA	2	2	2000000	0.0015			sp|B8GYH3|LPXK_CAUVN	lpxK	2	2	1700000	0.000927			tr|A0A0H3C3Y1|A0A0H3C3Y1_CAUVN	pulD	2	2	5100000	0.00228			tr|A0A0H3C8D7|A0A0H3C8D7_CAUVN	CCNA_01870	2	2	450000	0.000303
	tr|A0A0H3C5D9|A0A0H3C5D9_CAUVN	CCNA_00711	2	2	2600000	0.00195			tr|A0A0H3CC60|A0A0H3CC60_CAUVN	CCNA_03031	2	2	3200000	0.00179			tr|A0A0H3C4E4|A0A0H3C4E4_CAUVN	mviN	2	2	4000000	0.00178			tr|A0A0H3C5B0|A0A0H3C5B0_CAUVN	CCNA_00665	2	2	1000000	0.000677
	tr|A0A0H3CBJ1|A0A0H3CBJ1_CAUVN	CCNA_02792	2	2	430000	0.000324			tr|A0A0H3C436|A0A0H3C436_CAUVN	CCNA_00591	2	2	2100000	0.00119			tr|A0A0H3C7Q4|A0A0H3C7Q4_CAUVN	CCNA_01268	2	2	2000000	0.000891			tr|A0A0H3C3P2|A0A0H3C3P2_CAUVN	CCNA_00420	2	2	2600000	0.00172
	tr|A0A0H3C4G2|A0A0H3C4G2_CAUVN	CCNA_00085	2	2	1200000	0.000865			tr|A0A0H3C979|A0A0H3C979_CAUVN	CCNA_02489	2	2	11000000	0.00623			tr|A0A0H3C4J6|A0A0H3C4J6_CAUVN	CCNA_00129	2	2	1400000	0.000618			tr|A0A0H3C9Y7|A0A0H3C9Y7_CAUVN	tgt	2	2	9700000	0.00649
	sp|B8GYE8|GLSA_CAUVN	glsA	2	2	150000	0.000112			tr|A0A0H3CCN1|A0A0H3CCN1_CAUVN	nth	2	2	2700000	0.00151			tr|A0A0H3ICY6|A0A0H3ICY6_CAUVN	CCNA_03892	2	2	4800000	0.00214			tr|A0A0H3C2J6|A0A0H3C2J6_CAUVN	CCNA_00024	2	2	1400000	0.000943
	tr|A0A0H3C885|A0A0H3C885_CAUVN	CCNA_01502	2	2	3100000	0.00231			sp|B8GZV6|LGT_CAUVN	lgt	2	2	3900000	0.00215			tr|A0A0H3C5L9|A0A0H3C5L9_CAUVN	CCNA_00813	2	2	1600000	0.000698			tr|A0A0H3CCV3|A0A0H3CCV3_CAUVN	CCNA_02699	2	2	570000	0.000378
	tr|A0A0H3C7X0|A0A0H3C7X0_CAUVN	dusA	2	2	690000	0.000512			tr|A0A0H3C5E3|A0A0H3C5E3_CAUVN	hlyD	2	2	890000	0.000495			tr|A0A0H3C5X0|A0A0H3C5X0_CAUVN	CCNA_00443	2	2	4100000	0.00184			tr|A0A0H3CD03|A0A0H3CD03_CAUVN	CCNA_02747	2	2	1400000	0.000916
	tr|A0A0H3C9J4|A0A0H3C9J4_CAUVN	gcrA	2	2	2400000	0.00182			tr|A0A0H3C6P1|A0A0H3C6P1_CAUVN	CCNA_00853	2	2	1600000	0.000903			sp|B8GX16|CLPP_CAUVN	clpP	2	2	3300000	0.0015			tr|A0A0H3CAB5|A0A0H3CAB5_CAUVN	CCNA_02383	2	2	1100000	0.000754
	tr|A0A0H3CA17|A0A0H3CA17_CAUVN	CCNA_02185	2	2	2000000	0.00151			tr|A0A0H3C7H8|A0A0H3C7H8_CAUVN	CCNA_01251	2	2	1100000	0.000615			tr|A0A0H3CCR6|A0A0H3CCR6_CAUVN	CCNA_03652	2	2	17000000	0.0077			tr|A0A0H3CB49|A0A0H3CB49_CAUVN	CCNA_02647	2	2	7900000	0.00528
	tr|A0A0H3CA37|A0A0H3CA37_CAUVN	CCNA_02831	2	2	2000000	0.00147			tr|A0A0H3C8Y3|A0A0H3C8Y3_CAUVN	qoxB	2	2	21000000	0.0116			tr|A0A0H3C3L7|A0A0H3C3L7_CAUVN	CCNA_00025	2	2	4000000	0.00178			tr|A0A0H3CD80|A0A0H3CD80_CAUVN	CCNA_02835	2	2	1700000	0.00115
	tr|A0A0H3C3K6|A0A0H3C3K6_CAUVN	dnaQ	2	2	1700000	0.00123			tr|A0A0H3CAA0|A0A0H3CAA0_CAUVN	CCNA_02278	2	2	4700000	0.00262			sp|B8GWR3|LPXD_CAUVN	lpxD	2	2	790000	0.000357			tr|A0A0H3C724|A0A0H3C724_CAUVN	ptrB	2	2	710000	0.000474
	tr|A0A0H3C4N6|A0A0H3C4N6_CAUVN	CCNA_00436	2	2	940000	0.000699			tr|A0A0H3CF49|A0A0H3CF49_CAUVN	coxC	2	2	20000000	0.0113			tr|A0A0H3C805|A0A0H3C805_CAUVN	CCNA_00871	2	2	3400000	0.00152			tr|A0A0H3CBF4|A0A0H3CBF4_CAUVN	CCNA_02196	2	2	2500000	0.00164
	tr|A0A0H3C9Z2|A0A0H3C9Z2_CAUVN	CCNA_02152	2	2	820000	0.000609			tr|A0A0H3C867|A0A0H3C867_CAUVN	CCNA_01762	2	2	4500000	0.00249			tr|A0A0H3C8K7|A0A0H3C8K7_CAUVN	sufC	2	2	19000000	0.00844			tr|A0A0H3C3A6|A0A0H3C3A6_CAUVN	CCNA_00315	2	2	3600000	0.00237
	tr|A0A0H3CDH9|A0A0H3CDH9_CAUVN	coxA	2	2	1600000	0.00117			tr|A0A0H3CA17|A0A0H3CA17_CAUVN	CCNA_02185	2	2	4800000	0.00267			tr|A0A0H3C936|A0A0H3C936_CAUVN	CCNA_01335	2	2	1800000	0.000827			tr|A0A0H3C9G0|A0A0H3C9G0_CAUVN	CCNA_01925	2	2	7100000	0.00475
	tr|A0A0H3C302|A0A0H3C302_CAUVN	trmD	2	2	1400000	0.00106			tr|A0A0H3CCM3|A0A0H3CCM3_CAUVN	CCNA_03835	2	2	3500000	0.00197			tr|A0A0H3CC51|A0A0H3CC51_CAUVN	CCNA_03366	2	2	2100000	0.00095			tr|A0A0H3C8B0|A0A0H3C8B0_CAUVN	CCNA_01541	2	2	5600000	0.00372
	tr|A0A0H3C865|A0A0H3C865_CAUVN	CCNA_01534	2	2	2900000	0.0022			tr|A0A0H3CC85|A0A0H3CC85_CAUVN	CCNA_03085	2	2	870000	0.000483			sp|B8GYT0|RPIA_CAUVN	rpiA	2	2	2500000	0.00112			tr|A0A0H3CDY1|A0A0H3CDY1_CAUVN	CCNA_03655	2	2	610000	0.000409
	tr|A0A0H3CEN8|A0A0H3CEN8_CAUVN	CCNA_03353	2	2	1300000	0.000986			sp|B8GXB5|FLIM_CAUVN	fliM	2	2	2600000	0.00145			tr|A0A0H3C8X7|A0A0H3C8X7_CAUVN	CCNA_01222	1	2	1300000	0.000583			tr|A0A0H3C4L3|A0A0H3C4L3_CAUVN	CCNA_00780	2	2	26000000	0.0172
	tr|A0A0H3C994|A0A0H3C994_CAUVN	qoxA	2	2	6000000	0.00446			sp|B8GVE1|BIOD_CAUVN	bioD	2	2	2100000	0.00119			tr|A0A0H3CBB6|A0A0H3CBB6_CAUVN	CCNA_02729	1	2	2200000	0.000982			sp|A0A0H3CDY2|FZLA_CAUVN	fzlA	2	2	1100000	0.000724
	tr|A0A0H3C853|A0A0H3C853_CAUVN	CCNA_01746	2	2	1800000	0.00135			tr|A0A0H3CAI3|A0A0H3CAI3_CAUVN	CCNA_03008	2	2	2900000	0.00161			tr|A0A0H3C8Q9|A0A0H3C8Q9_CAUVN	CCNA_02305	1	2	290000	0.000128			tr|A0A0H3CBV6|A0A0H3CBV6_CAUVN	CCNA_03239	2	2	8500000	0.00565
	tr|A0A0H3CBF4|A0A0H3CBF4_CAUVN	CCNA_02196	2	2	2000000	0.0015			tr|A0A0H3C9D9|A0A0H3C9D9_CAUVN	fbp	2	2	2300000	0.00129			tr|A0A0H3C9F7|A0A0H3C9F7_CAUVN	ccoN	1	2	5500000	0.00249			tr|A0A0H3C9P1|A0A0H3C9P1_CAUVN	CCNA_02395	2	2	2200000	0.00144
	tr|A0A0H3C6S4|A0A0H3C6S4_CAUVN	flhA	2	2	1100000	0.000812			tr|A0A0H3CCW8|A0A0H3CCW8_CAUVN	CCNA_03281	2	2	4900000	0.00273			tr|A0A0H3C861|A0A0H3C861_CAUVN	fixG	1	2	4100000	0.00183			tr|A0A0H3CDJ0|A0A0H3CDJ0_CAUVN	CCNA_03527	2	2	1100000	0.000752
	tr|A0A0H3CEJ4|A0A0H3CEJ4_CAUVN	cenR	2	2	1100000	0.000818			tr|A0A0H3C553|A0A0H3C553_CAUVN	CCNA_00368	2	2	5800000	0.00323			tr|A0A0H3C851|A0A0H3C851_CAUVN	CCNA_01517	1	2	500000	0.000223			sp|B8GVE7|COAD_CAUVN	coaD	2	2	3500000	0.00235
	tr|A0A0H3CDY1|A0A0H3CDY1_CAUVN	CCNA_03655	2	2	2500000	0.00187			tr|A0A0H3C5J8|A0A0H3C5J8_CAUVN	CCNA_01105	2	2	2200000	0.00123			sp|B8GZL9|RL33_CAUVN	rpmG	1	2	52000000	0.0236			tr|A0A0H3CDM4|A0A0H3CDM4_CAUVN	CCNA_03637	2	2	1500000	0.000985
	tr|A0A0H3C9A7|A0A0H3C9A7_CAUVN	coaX	2	2	200000	0.000147			tr|A0A0H3CCW6|A0A0H3CCW6_CAUVN	zapA	2	2	1000000	0.000568			tr|A0A0H3C8Z3|A0A0H3C8Z3_CAUVN	CCNA_02399	1	2	130000	5.91e-05			tr|A0A0H3C423|A0A0H3C423_CAUVN	CCNA_00573	2	2	580000	0.00039
	tr|A0A0H3C9Y8|A0A0H3C9Y8_CAUVN	flgH	2	2	1600000	0.00118			tr|A0A0H3C994|A0A0H3C994_CAUVN	qoxA	2	2	3000000	0.00168			tr|A0A0H3C9P7|A0A0H3C9P7_CAUVN	CCNA_02405	1	2	400000	0.000179			tr|A0A0H3C5L9|A0A0H3C5L9_CAUVN	CCNA_00813	2	2	1100000	0.000758
	tr|A0A0H3CB32|A0A0H3CB32_CAUVN	CCNA_02094	2	2	670000	0.000501			tr|A0A0H3C6M5|A0A0H3C6M5_CAUVN	CCNA_00360	2	2	3600000	0.00202			tr|A0A0H3C9S8|A0A0H3C9S8_CAUVN	CCNA_02443	1	2	680000	0.000307			sp|B8H3C9|PURA_CAUVN	purA	2	2	920000	0.000617
	tr|A0A0H3CCP1|A0A0H3CCP1_CAUVN	CCNA_03214	2	2	5200000	0.00385			tr|A0A0H3C625|A0A0H3C625_CAUVN	CCNA_00138	2	2	2400000	0.00135			tr|A0A0H3IXN5|A0A0H3IXN5_CAUVN	CCNA_03938	1	2	12000000	0.0055			tr|A0A0H3CCM3|A0A0H3CCM3_CAUVN	CCNA_03835	2	2	2400000	0.00158
	tr|A0A0H3C4N9|A0A0H3C4N9_CAUVN	cheYI	2	2	1200000	0.000929			tr|A0A0H3C6Z5|A0A0H3C6Z5_CAUVN	CCNA_00497	2	2	2700000	0.00151			tr|A0A0H3IXM9|A0A0H3IXM9_CAUVN	CCNA_03933	1	2	5000000	0.00225			tr|A0A0H3C8Z8|A0A0H3C8Z8_CAUVN	dapA	2	2	8300000	0.00551
	tr|A0A0H3CA83|A0A0H3CA83_CAUVN	CCNA_01755	2	2	2300000	0.00173			tr|A0A0H3CDM4|A0A0H3CDM4_CAUVN	CCNA_03637	2	2	1900000	0.00106			tr|A0A0H3C678|A0A0H3C678_CAUVN	CCNA_00993	1	2	660000	0.000294			tr|A0A0H3CB37|A0A0H3CB37_CAUVN	CCNA_02965	2	2	1800000	0.0012
	tr|A0A0H3CCT0|A0A0H3CCT0_CAUVN	potA	2	2	3400000	0.00257			tr|A0A0H3C997|A0A0H3C997_CAUVN	pyrH	2	2	2100000	0.00117			tr|A0A0H3C786|A0A0H3C786_CAUVN	CCNA_01388	1	2	3100000	0.00139			tr|A0A0H3C647|A0A0H3C647_CAUVN	CCNA_00571	2	2	6600000	0.00439
	tr|A0A0H3C8V1|A0A0H3C8V1_CAUVN	CCNA_01804	2	2	2500000	0.00188			sp|B8H6C3|UPPP_CAUVN	uppP	2	2	3200000	0.00177			tr|A0A0H3C9X7|A0A0H3C9X7_CAUVN	CCNA_01645	1	2	470000	0.000211			tr|A0A0H3C9E9|A0A0H3C9E9_CAUVN	CCNA_02275	2	2	2900000	0.00192
	tr|A0A0H3C6V4|A0A0H3C6V4_CAUVN	CCNA_01235	2	2	95000	7.1e-05			tr|A0A0H3C9P1|A0A0H3C9P1_CAUVN	CCNA_02395	2	2	7700000	0.0043			tr|A0A0H3C8G3|A0A0H3C8G3_CAUVN	CCNA_02197	1	2	890000	0.000401			tr|A0A0H3CA43|A0A0H3CA43_CAUVN	CCNA_02211	2	2	1800000	0.00122
	sp|B8GXG1|HEM3_CAUVN	hemC	2	2	2300000	0.00175			tr|A0A0H3CD98|A0A0H3CD98_CAUVN	creS	2	2	1600000	0.000877			tr|A0A0H3C7L7|A0A0H3C7L7_CAUVN	CCNA_01221	1	2	2500000	0.00113			tr|A0A0H3C781|A0A0H3C781_CAUVN	perB	2	2	2000000	0.00136
	tr|A0A0H3CCV9|A0A0H3CCV9_CAUVN	CCNA_03271	2	2	1300000	0.000983			tr|A0A0H3CAG0|A0A0H3CAG0_CAUVN	kynA	2	2	5600000	0.00311			tr|A0A0H3C979|A0A0H3C979_CAUVN	CCNA_02489	1	2	1300000	0.000571			tr|A0A0H3C3T1|A0A0H3C3T1_CAUVN	CCNA_00111	2	2	6200000	0.00411
	tr|A0A0H3CDM4|A0A0H3CDM4_CAUVN	CCNA_03637	2	2	1400000	0.00103			tr|A0A0H3C816|A0A0H3C816_CAUVN	CCNA_00881	2	2	1400000	0.000758			tr|A0A0H3CF49|A0A0H3CF49_CAUVN	coxC	1	2	40000000	0.0178			tr|A0A0H3C499|A0A0H3C499_CAUVN	CCNA_00318	2	2	2000000	0.00135
	tr|A0A0H3CG57|A0A0H3CG57_CAUVN	CCNA_03834	2	2	630000	0.000472			tr|A0A0H3CAY9|A0A0H3CAY9_CAUVN	CCNA_02899	2	2	2100000	0.00117			tr|A0A0H3C7R8|A0A0H3C7R8_CAUVN	CCNA_01927	1	2	1700000	0.000783			tr|A0A0H3C6P6|A0A0H3C6P6_CAUVN	CCNA_00381	2	2	1400000	0.000903
	tr|A0A0H3CA63|A0A0H3CA63_CAUVN	CCNA_02591	2	2	4000000	0.00301			tr|A0A0H3CD06|A0A0H3CD06_CAUVN	tolA	2	2	1600000	0.000904			tr|A0A0H3C6B4|A0A0H3C6B4_CAUVN	iolC	1	2	1000000	0.000469			sp|B8H4S1|RL36_CAUVN	rpmJ	2	2	13000000	0.00881
	tr|A0A0H3C7X2|A0A0H3C7X2_CAUVN	fabH	2	2	1500000	0.00115			tr|A0A0H3C661|A0A0H3C661_CAUVN	CCNA_01287	2	2	2600000	0.00146			tr|A0A0H3C8W5|A0A0H3C8W5_CAUVN	CCNA_01748	1	1	2500000	0.00112			tr|A0A0H3CDP7|A0A0H3CDP7_CAUVN	CCNA_03666	2	2	1800000	0.00119
	tr|A0A0H3CBY4|A0A0H3CBY4_CAUVN	CCNA_02982	2	2	940000	0.000704			tr|A0A0H3C6A0|A0A0H3C6A0_CAUVN	CCNA_00782	2	2	2900000	0.00162			tr|A0A0H3C5N8|A0A0H3C5N8_CAUVN	fljO	1	1	4300000	0.00194			tr|A0A0H3CCN9|A0A0H3CCN9_CAUVN	CCNA_02658	2	2	1700000	0.00113
	tr|A0A0H3C7R8|A0A0H3C7R8_CAUVN	CCNA_01927	2	2	950000	0.000712			tr|A0A0H3CC96|A0A0H3CC96_CAUVN	tacA	2	2	1400000	0.000772			tr|A0A0H3C829|A0A0H3C829_CAUVN	CCNA_02056	1	1	1500000	0.000653			tr|A0A0H3C9Z2|A0A0H3C9Z2_CAUVN	CCNA_02152	2	2	1700000	0.00115
	tr|A0A0H3C5X5|A0A0H3C5X5_CAUVN	CCNA_00454	2	2	2100000	0.00157			tr|A0A0H3C805|A0A0H3C805_CAUVN	CCNA_00871	2	2	5700000	0.00317			tr|A0A0H3C9R8|A0A0H3C9R8_CAUVN	CCNA_02093	1	1	580000	0.000261			tr|A0A0H3C4J6|A0A0H3C4J6_CAUVN	CCNA_00129	2	2	760000	0.000508
	tr|A0A0H3C9I1|A0A0H3C9I1_CAUVN	CCNA_02098	2	2	1600000	0.0012			tr|A0A0H3C912|A0A0H3C912_CAUVN	tonB1	2	2	12000000	0.00664			tr|A0A0H3C7H8|A0A0H3C7H8_CAUVN	CCNA_01251	1	1	850000	0.000382			tr|A0A0H3CDH9|A0A0H3CDH9_CAUVN	coxA	2	2	1400000	0.000946
	tr|A0A0H3C8M8|A0A0H3C8M8_CAUVN	CCNA_01672	2	2	540000	0.000405			sp|B8H6A5|IHFB_CAUVN	ihfB	2	2	7100000	0.00397			tr|A0A0H3CC19|A0A0H3CC19_CAUVN	CCNA_03326	1	1	380000	0.000173			sp|B8H331|AROK_CAUVN	aroK	2	2	2300000	0.00156
	tr|A0A0H3C8D9|A0A0H3C8D9_CAUVN	CCNA_01553	2	2	1900000	0.00143			sp|B8GXP3|HRCA_CAUVN	hrcA	2	2	2600000	0.00144			tr|A0A0H3C5X2|A0A0H3C5X2_CAUVN	cheYIII	1	1	320000	0.000144			tr|A0A0H3C5E6|A0A0H3C5E6_CAUVN	CCNA_00216	2	2	2400000	0.00162
	tr|A0A0H3CCZ2|A0A0H3CCZ2_CAUVN	CCNA_03323	2	2	2900000	0.0022			tr|A0A0H3C4S3|A0A0H3C4S3_CAUVN	CCNA_00233	2	2	4400000	0.00246			tr|A0A0H3C6W4|A0A0H3C6W4_CAUVN	cheE	1	1	1600000	0.000718			tr|A0A0H3CEJ4|A0A0H3CEJ4_CAUVN	cenR	2	2	740000	0.000494
	tr|A0A0H3C8M2|A0A0H3C8M2_CAUVN	CCNA_01956	2	2	2300000	0.00174			tr|A0A0H3CCB7|A0A0H3CCB7_CAUVN	CCNA_03731	2	2	2200000	0.00123			tr|A0A0H3C3W1|A0A0H3C3W1_CAUVN	CCNA_00146	1	1	380000	0.000172			tr|A0A0H3C7P0|A0A0H3C7P0_CAUVN	CCNA_01343	2	2	780000	0.000522
	tr|A0A0H3C6L1|A0A0H3C6L1_CAUVN	cydB	2	2	3400000	0.00256			tr|A0A0H3C324|A0A0H3C324_CAUVN	CCNA_00218	2	2	4700000	0.00259			tr|A0A0H3C9I8|A0A0H3C9I8_CAUVN	CCNA_01960	1	1	1500000	0.000655			tr|A0A0H3C4Y8|A0A0H3C4Y8_CAUVN	CCNA_00928	2	2	4400000	0.00291
	tr|A0A0H3CBI4|A0A0H3CBI4_CAUVN	CCNA_03407	2	2	3400000	0.00256			sp|B8H621|PYRE_CAUVN	pyrE	2	2	1600000	0.000918			tr|A0A0H3CD07|A0A0H3CD07_CAUVN	rcdA	1	1	370000	0.000168			tr|A0A0H3C603|A0A0H3C603_CAUVN	CCNA_00671	2	2	3300000	0.00218
	tr|A0A0H3CD12|A0A0H3CD12_CAUVN	CCNA_03409	2	2	1000000	0.000779			tr|A0A0H3C7Z3|A0A0H3C7Z3_CAUVN	CCNA_01675	2	2	24000000	0.0136			tr|A0A0H3C8A4|A0A0H3C8A4_CAUVN	fljJ	1	1	480000	0.000214			tr|A0A0H3CBM0|A0A0H3CBM0_CAUVN	CCNA_02848	2	2	4000000	0.00269
	tr|A0A0H3C9P1|A0A0H3C9P1_CAUVN	CCNA_02395	2	2	2900000	0.00216			tr|A0A0H3C8S9|A0A0H3C8S9_CAUVN	CCNA_02327	2	2	3900000	0.00219			tr|A0A0H3CE86|A0A0H3CE86_CAUVN	CCNA_03760	1	1	1300000	0.000584			tr|A0A0H3C9M2|A0A0H3C9M2_CAUVN	CCNA_02361	2	2	1200000	0.000777
	tr|A0A0H3C9Z8|A0A0H3C9Z8_CAUVN	CCNA_01673	2	2	1000000	0.000779			tr|A0A0H3CE89|A0A0H3CE89_CAUVN	CCNA_03857	2	2	1700000	0.000958			tr|A0A0H3CAD9|A0A0H3CAD9_CAUVN	CCNA_01818	1	1	930000	0.000417			tr|A0A0H3C519|A0A0H3C519_CAUVN	CCNA_00959	2	2	950000	0.000634
	tr|A0A0H3CEI3|A0A0H3CEI3_CAUVN	fadJ	2	2	3600000	0.00268			sp|B8GXP4|GRPE_CAUVN	grpE	2	2	4600000	0.00255			tr|A0A0H3CA94|A0A0H3CA94_CAUVN	CCNA_02362	1	1	530000	0.00024			sp|B8GX52|SURE_CAUVN	surE	2	2	5200000	0.00345
	tr|A0A0H3CBK2|A0A0H3CBK2_CAUVN	CCNA_02242	2	2	1200000	0.000913			tr|A0A0H3C802|A0A0H3C802_CAUVN	nuoH	2	2	6900000	0.00387			tr|A0A0H3CBU6|A0A0H3CBU6_CAUVN	CCNA_02945	1	1	960000	0.00043			tr|A0A0H3C5K4|A0A0H3C5K4_CAUVN	motA	2	2	2600000	0.00174
	tr|A0A0H3C7K6|A0A0H3C7K6_CAUVN	fljK	2	2	1500000	0.00115			tr|A0A0H3CCD7|A0A0H3CCD7_CAUVN	dnaG	2	2	2000000	0.00109			tr|A0A0H3C4I8|A0A0H3C4I8_CAUVN	CCNA_00410	1	1	200000	8.99e-05			tr|A0A0H3CC61|A0A0H3CC61_CAUVN	CCNA_02463	2	2	1400000	0.000938
	tr|A0A0H3CAD9|A0A0H3CAD9_CAUVN	CCNA_01818	2	2	1300000	0.000997			tr|A0A0H3C6V4|A0A0H3C6V4_CAUVN	CCNA_01235	2	2	1200000	0.000651			tr|A0A0H3CAV8|A0A0H3CAV8_CAUVN	CCNA_03148	1	1	730000	0.000328			tr|A0A0H3C6S2|A0A0H3C6S2_CAUVN	CCNA_01500	2	2	2000000	0.00133
	sp|B8H4S1|RL36_CAUVN	rpmJ	2	2	18000000	0.0135			tr|A0A0H3CFF5|A0A0H3CFF5_CAUVN	CCNA_03617	2	2	3300000	0.00184			tr|A0A0H3C9M3|A0A0H3C9M3_CAUVN	flaF	1	1	1300000	0.000567			sp|B8GZJ7|YQGF_CAUVN	CCNA_02521	2	2	2300000	0.00151
	tr|A0A0H3C8Y3|A0A0H3C8Y3_CAUVN	qoxB	2	2	13000000	0.00961			tr|A0A0H3C7F7|A0A0H3C7F7_CAUVN	CCNA_00637	2	2	13000000	0.00743			tr|A0A0H3C515|A0A0H3C515_CAUVN	CCNA_00569	1	1	65000	2.91e-05			tr|A0A0H3C6P1|A0A0H3C6P1_CAUVN	CCNA_00853	2	2	1600000	0.0011
	sp|B8GZK4|PLSY_CAUVN	plsY	2	2	3900000	0.0029			sp|B8GYT0|RPIA_CAUVN	rpiA	2	2	3100000	0.00171			tr|A0A0H3CAT7|A0A0H3CAT7_CAUVN	CCNA_02555	1	1	530000	0.000237			tr|A0A0H3CBT4|A0A0H3CBT4_CAUVN	CCNA_03524	2	2	5400000	0.00359
	tr|A0A0H3C388|A0A0H3C388_CAUVN	purD	2	2	43000000	0.0325			tr|A0A0H3C611|A0A0H3C611_CAUVN	CCNA_00511	1	2	710000	0.000396			tr|A0A0H3CAQ3|A0A0H3CAQ3_CAUVN	CCNA_03083	1	1	67000	3e-05			tr|A0A0H3CDC9|A0A0H3CDC9_CAUVN	CCNA_03856	2	2	590000	0.000391
	tr|A0A0H3C4W2|A0A0H3C4W2_CAUVN	CCNA_00898	2	2	2500000	0.00185			tr|A0A0H3CA30|A0A0H3CA30_CAUVN	CCNA_02302	1	2	2400000	0.00135			tr|A0A0H3CDG4|A0A0H3CDG4_CAUVN	CCNA_03578	1	1	730000	0.000327			sp|B8H3W7|AROC_CAUVN	aroC	2	2	1600000	0.00106
	sp|B8GW32|RSMG_CAUVN	rsmG	2	2	2800000	0.0021			tr|A0A0H3IXN5|A0A0H3IXN5_CAUVN	CCNA_03938	1	2	14000000	0.00776			sp|B8GY92|G6PI_CAUVN	pgi	1	1	260000	0.000116			tr|A0A0H3CAU4|A0A0H3CAU4_CAUVN	stpC	2	2	5200000	0.00345
	tr|A0A0H3CCP5|A0A0H3CCP5_CAUVN	CCNA_03867	2	2	57000000	0.0429			tr|A0A0H3CBU5|A0A0H3CBU5_CAUVN	CCNA_02342	1	2	1800000	0.00102			tr|A0A0H3CDX1|A0A0H3CDX1_CAUVN	CCNA_03744	1	1	2300000	0.00102			sp|B8H292|PDXH_CAUVN	pdxH	2	2	3100000	0.00208
	tr|A0A0H3CCN7|A0A0H3CCN7_CAUVN	glnA3	2	2	3000000	0.00224			tr|A0A0H3C7X1|A0A0H3C7X1_CAUVN	fljM	1	2	1100000	0.000602			tr|A0A0H3C8V5|A0A0H3C8V5_CAUVN	CCNA_01810	1	1	710000	0.000317			sp|B8GXU1|MIAA_CAUVN	miaA	2	2	1200000	0.000812
	tr|A0A0H3C5J8|A0A0H3C5J8_CAUVN	CCNA_01105	2	2	2500000	0.00186			tr|A0A0H3CB64|A0A0H3CB64_CAUVN	CCNA_03003	1	2	520000	0.000287			tr|A0A0H3C9Y2|A0A0H3C9Y2_CAUVN	CCNA_02138	1	1	150000	6.92e-05			tr|A0A0H3C5Z4|A0A0H3C5Z4_CAUVN	CCNA_01213	2	2	2200000	0.0015
	tr|A0A0H3CCB8|A0A0H3CCB8_CAUVN	CCNA_03120	2	2	5700000	0.00426			tr|A0A0H3CEG8|A0A0H3CEG8_CAUVN	CCNA_03277	1	2	660000	0.000369			tr|A0A0H3C8N3|A0A0H3C8N3_CAUVN	CCNA_01677	1	1	760000	0.00034			sp|B8GX16|CLPP_CAUVN	clpP	2	2	3500000	0.00231
	tr|A0A0H3C6G8|A0A0H3C6G8_CAUVN	CCNA_01412	2	2	2800000	0.00208			sp|B8H482|SSRP_CAUVN	smpB	1	2	10000000	0.00571			tr|A0A0H3CFN8|A0A0H3CFN8_CAUVN	CCNA_03693	1	1	170000	7.56e-05			sp|B8H312|IF3_CAUVN	infC	1	3	1000000	0.000676
	tr|A0A0H3C9A6|A0A0H3C9A6_CAUVN	CCNA_01410	2	2	1200000	0.00086			tr|A0A0H3C6B7|A0A0H3C6B7_CAUVN	CCNA_00667	1	2	930000	0.000517			tr|A0A0H3C707|A0A0H3C707_CAUVN	CCNA_01303	1	1	1700000	0.000774			tr|A0A0H3C6W4|A0A0H3C6W4_CAUVN	cheE	1	2	880000	0.000585
	sp|B8GZJ7|YQGF_CAUVN	CCNA_02521	2	2	2000000	0.00146			sp|B8GZL9|RL33_CAUVN	rpmG	1	2	74000000	0.0414			tr|A0A0H3C890|A0A0H3C890_CAUVN	CCNA_01508	1	1	1000000	0.000469			tr|A0A0H3C5X2|A0A0H3C5X2_CAUVN	cheYIII	1	2	260000	0.000173
	tr|A0A0H3C2J6|A0A0H3C2J6_CAUVN	CCNA_00024	2	2	1000000	0.000783			tr|A0A0H3C756|A0A0H3C756_CAUVN	CCNA_01023	1	2	2000000	0.00114			tr|A0A0H3C5I4|A0A0H3C5I4_CAUVN	CCNA_00765	1	1	1800000	0.00083			tr|A0A0H3C954|A0A0H3C954_CAUVN	iolR	1	2	720000	0.00048
	sp|B8GX16|CLPP_CAUVN	clpP	2	2	1700000	0.00123			tr|A0A0H3C7C7|A0A0H3C7C7_CAUVN	CCNA_01199	1	2	340000	0.000189			tr|A0A0H3CAQ7|A0A0H3CAQ7_CAUVN	pssZ	1	1	1300000	0.000606			tr|A0A0H3CBF8|A0A0H3CBF8_CAUVN	CCNA_02201	1	2	250000	0.000166
	tr|A0A0H3CBT4|A0A0H3CBT4_CAUVN	CCNA_03524	2	2	4800000	0.00362			tr|A0A0H3C8W3|A0A0H3C8W3_CAUVN	CCNA_02068	1	2	1800000	0.00099			tr|A0A0H3C826|A0A0H3C826_CAUVN	bamE	1	1	440000	0.000198			tr|A0A0H3CA94|A0A0H3CA94_CAUVN	CCNA_02362	1	2	630000	0.000423
	tr|A0A0H3CAR2|A0A0H3CAR2_CAUVN	CCNA_01947	2	2	1400000	0.00105			tr|A0A0H3C9P7|A0A0H3C9P7_CAUVN	CCNA_02405	1	2	330000	0.000185			tr|A0A0H3C7N2|A0A0H3C7N2_CAUVN	CCNA_01886	1	1	1300000	0.000598			tr|A0A0H3CB32|A0A0H3CB32_CAUVN	CCNA_02094	1	2	270000	0.000181
	sp|B8H085|MURB_CAUVN	murB	1	3	2000000	0.00147			tr|A0A0H3C637|A0A0H3C637_CAUVN	glnC	1	2	660000	0.000366			tr|A0A0H3C877|A0A0H3C877_CAUVN	CCNA_02113	1	1	930000	0.000417			tr|A0A0H3CA77|A0A0H3CA77_CAUVN	CCNA_01750	1	2	390000	0.000258
	sp|B8GW15|HIS6_CAUVN	hisF	1	2	700000	0.000521			tr|A0A0H3C9A7|A0A0H3C9A7_CAUVN	coaX	1	2	450000	0.000249			tr|A0A0H3C6S0|A0A0H3C6S0_CAUVN	CCNA_00408	1	1	870000	0.000392			tr|A0A0H3C8V5|A0A0H3C8V5_CAUVN	CCNA_01810	1	2	1800000	0.00119
	tr|A0A0H3C5V0|A0A0H3C5V0_CAUVN	CCNA_00610	1	2	480000	0.00036			tr|A0A0H3C6R2|A0A0H3C6R2_CAUVN	CCNA_01198	1	2	680000	0.000379			tr|A0A0H3C6R7|A0A0H3C6R7_CAUVN	fliF	1	1	630000	0.000282			tr|A0A0H3IXN5|A0A0H3IXN5_CAUVN	CCNA_03938	1	2	4500000	0.00303
	tr|A0A0H3CAT7|A0A0H3CAT7_CAUVN	CCNA_02555	1	2	980000	0.000734			tr|A0A0H3C6S4|A0A0H3C6S4_CAUVN	flhA	1	2	1200000	0.00068			tr|A0A0H3C9B5|A0A0H3C9B5_CAUVN	dprA	1	1	470000	0.000213			tr|A0A0H3C7N2|A0A0H3C7N2_CAUVN	CCNA_01886	1	2	2100000	0.00142
	tr|A0A0H3CA94|A0A0H3CA94_CAUVN	CCNA_02362	1	2	560000	0.000421			tr|A0A0H3CB95|A0A0H3CB95_CAUVN	CCNA_02702	1	2	99000	5.54e-05			sp|B8GX56|TATB_CAUVN	tatB	1	1	1300000	0.000568			tr|A0A0H3CCU1|A0A0H3CCU1_CAUVN	CCNA_02689	1	2	430000	0.000289
	tr|A0A0H3IXN5|A0A0H3IXN5_CAUVN	CCNA_03938	1	2	4400000	0.00332			sp|B8H6A4|MSCL_CAUVN	mscL	1	2	350000	0.000195			tr|A0A0H3C7V0|A0A0H3C7V0_CAUVN	CCNA_01344	1	1	2400000	0.0011			sp|B8GZL9|RL33_CAUVN	rpmG	1	2	34000000	0.023
	tr|A0A0H3CA14|A0A0H3CA14_CAUVN	CCNA_02806	1	2	43000	3.21e-05			tr|A0A0H3CDS5|A0A0H3CDS5_CAUVN	cobB	1	2	44000000	0.0245			tr|A0A0H3C409|A0A0H3C409_CAUVN	kefB	1	1	1300000	0.000564			tr|A0A0H3C432|A0A0H3C432_CAUVN	CCNA_00586	1	2	1600000	0.00107
	tr|A0A0H3C4I8|A0A0H3C4I8_CAUVN	CCNA_00410	1	2	260000	0.000197			tr|A0A0H3CA54|A0A0H3CA54_CAUVN	CCNA_02852	1	2	1300000	0.000725			tr|A0A0H3C490|A0A0H3C490_CAUVN	CCNA_00006	1	1	640000	0.000288			tr|A0A0H3C9R8|A0A0H3C9R8_CAUVN	CCNA_02093	1	2	790000	0.000527
	tr|A0A0H3C6V7|A0A0H3C6V7_CAUVN	CCNA_00979	1	2	280000	0.000212			tr|A0A0H3CD52|A0A0H3CD52_CAUVN	CCNA_03458	1	2	180000	9.82e-05			tr|A0A0H3C432|A0A0H3C432_CAUVN	CCNA_00586	1	1	1300000	0.000586			tr|A0A0H3C7X1|A0A0H3C7X1_CAUVN	fljM	1	2	520000	0.000345
	tr|A0A0H3CAU9|A0A0H3CAU9_CAUVN	CCNA_02565	1	2	730000	0.000548			tr|A0A0H3C8Q9|A0A0H3C8Q9_CAUVN	CCNA_02305	1	1	2400000	0.00136			tr|A0A0H3C881|A0A0H3C881_CAUVN	CCNA_02118	1	1	400000	0.000178			tr|A0A0H3CAF0|A0A0H3CAF0_CAUVN	CCNA_02964	1	2	450000	0.000302
	sp|B8GZL9|RL33_CAUVN	rpmG	1	2	34000000	0.0257			tr|A0A0H3C8X7|A0A0H3C8X7_CAUVN	CCNA_01222	1	1	520000	0.000287			tr|A0A0H3C637|A0A0H3C637_CAUVN	glnC	1	1	210000	9.32e-05			sp|B8GYP3|UPP_CAUVN	upp	1	2	850000	0.000569
	tr|A0A0H3C5R5|A0A0H3C5R5_CAUVN	sixA	1	2	750000	0.000561			sp|B8GZ33|MTC1_CAUVN	ccrMIM	1	1	2600000	0.00144			tr|D9HP82|D9HP82_CAUVN	cspC	1	1	2600000	0.00118			sp|B8GVW2|DAPF_CAUVN	dapF	1	2	49000	3.29e-05
	tr|A0A0H3CAN7|A0A0H3CAN7_CAUVN	CCNA_03068	1	2	540000	0.000403			tr|A0A0H3CBB4|A0A0H3CBB4_CAUVN	CCNA_03330	1	1	770000	0.000426			tr|A0A0H3C588|A0A0H3C588_CAUVN	fliP	1	1	530000	0.00024			tr|A0A0H3C7U1|A0A0H3C7U1_CAUVN	CCNA_01394	1	2	2900000	0.00192
	tr|A0A0H3C6M5|A0A0H3C6M5_CAUVN	CCNA_00360	1	2	2300000	0.00168			tr|A0A0H3C490|A0A0H3C490_CAUVN	CCNA_00006	1	1	2100000	0.00117			tr|A0A0H3C722|A0A0H3C722_CAUVN	CCNA_01057	1	1	88000	3.97e-05			tr|A0A0H3C980|A0A0H3C980_CAUVN	CCNA_01978	1	1	120000	7.77e-05
	tr|A0A0H3CF49|A0A0H3CF49_CAUVN	coxC	1	2	12000000	0.00927			tr|A0A0H3CD18|A0A0H3CD18_CAUVN	CCNA_03415	1	1	1700000	0.000959			tr|A0A0H3C7M3|A0A0H3C7M3_CAUVN	CCNA_01299	1	1	300000	0.000133			tr|A0A0H3C8N3|A0A0H3C8N3_CAUVN	CCNA_01677	1	1	580000	0.00039
	sp|B8H312|IF3_CAUVN	infC	1	2	390000	0.000289			tr|A0A0H3C6Q2|A0A0H3C6Q2_CAUVN	CCNA_00388	1	1	1400000	0.000764			tr|A0A0H3C3H4|A0A0H3C3H4_CAUVN	CCNA_00389	1	1	260000	0.000118			tr|A0A0H3CBU5|A0A0H3CBU5_CAUVN	CCNA_02342	1	1	400000	0.000269
	tr|A0A0H3C8X7|A0A0H3C8X7_CAUVN	CCNA_01222	1	1	600000	0.00045			tr|A0A0H3C9Q8|A0A0H3C9Q8_CAUVN	exbD	1	1	3100000	0.00171			tr|A0A0H3CAF9|A0A0H3CAF9_CAUVN	CCNA_02353	1	1	520000	0.000232			tr|A0A0H3C514|A0A0H3C514_CAUVN	fliN	1	1	340000	0.00023
	tr|A0A0H3C8Q9|A0A0H3C8Q9_CAUVN	CCNA_02305	1	1	970000	0.000722			tr|A0A0H3C6W4|A0A0H3C6W4_CAUVN	cheE	1	1	1600000	0.000866			tr|A0A0H3C5W8|A0A0H3C5W8_CAUVN	CCNA_00914	1	1	2200000	0.000971			tr|A0A0H3C8Q9|A0A0H3C8Q9_CAUVN	CCNA_02305	1	1	270000	0.00018
	tr|A0A0H3C683|A0A0H3C683_CAUVN	CCNA_00626	1	1	200000	0.000149			tr|A0A0H3C8A4|A0A0H3C8A4_CAUVN	fljJ	1	1	740000	0.000414			tr|A0A0H3CBF9|A0A0H3CBF9_CAUVN	CCNA_02756	1	1	610000	0.000274			tr|A0A0H3C8D8|A0A0H3C8D8_CAUVN	CCNA_02171	1	1	450000	0.0003
	tr|A0A0H3CDZ4|A0A0H3CDZ4_CAUVN	CCNA_03764	1	1	140000	0.000101			tr|A0A0H3IXM9|A0A0H3IXM9_CAUVN	CCNA_03933	1	1	1700000	0.000938			tr|A0A0H3CA15|A0A0H3CA15_CAUVN	CCNA_01688	1	1	460000	0.000207			tr|A0A0H3C689|A0A0H3C689_CAUVN	CCNA_00212	1	1	89000	5.95e-05
	tr|A0A0H3C6W4|A0A0H3C6W4_CAUVN	cheE	1	1	790000	0.000587			sp|B8GW15|HIS6_CAUVN	hisF	1	1	650000	0.000359			tr|A0A0H3CCJ3|A0A0H3CCJ3_CAUVN	CCNA_03167	1	1	450000	0.000203			sp|B8GW15|HIS6_CAUVN	hisF	1	1	200000	0.000136
	tr|A0A0H3C7T3|A0A0H3C7T3_CAUVN	fdhD	1	1	180000	0.000132			sp|B8GXG1|HEM3_CAUVN	hemC	1	1	2000000	0.00114			tr|A0A0H3CA18|A0A0H3CA18_CAUVN	CCNA_02541	1	1	780000	0.000351			sp|B8H3F9|Y1113_CAUVN	CCNA_01113	1	1	170000	0.000111
	sp|B8GVD0|RECO_CAUVN	recO	1	1	650000	0.000488			tr|A0A0H3C7K4|A0A0H3C7K4_CAUVN	nadK	1	1	1000000	0.000581			tr|A0A0H3C6V4|A0A0H3C6V4_CAUVN	CCNA_01235	1	1	700000	0.000313			tr|A0A0H3C862|A0A0H3C862_CAUVN	rsmA	1	1	180000	0.000122
	tr|A0A0H3CD07|A0A0H3CD07_CAUVN	rcdA	1	1	290000	0.000217			tr|A0A0H3C446|A0A0H3C446_CAUVN	CCNA_00249	1	1	2500000	0.00139			tr|A0A0H3CE17|A0A0H3CE17_CAUVN	CCNA_03141	1	1	1500000	0.000662			tr|A0A0H3CAV8|A0A0H3CAV8_CAUVN	CCNA_03148	1	1	340000	0.000224
	tr|A0A0H3C689|A0A0H3C689_CAUVN	CCNA_00212	1	1	120000	8.74e-05			tr|A0A0H3C9C8|A0A0H3C9C8_CAUVN	CCNA_02249	1	1	2900000	0.00161			tr|A0A0H3CA62|A0A0H3CA62_CAUVN	CCNA_01731	1	1	500000	0.000225			sp|B8GY92|G6PI_CAUVN	pgi	1	1	180000	0.000122
	tr|A0A0H3C9P7|A0A0H3C9P7_CAUVN	CCNA_02405	1	1	140000	0.000106			tr|A0A0H3C6I2|A0A0H3C6I2_CAUVN	CCNA_01430	1	1	560000	0.000312			tr|A0A0H3CDN3|A0A0H3CDN3_CAUVN	CCNA_03648	1	1	13000000	0.00592			tr|A0A0H3CDM5|A0A0H3CDM5_CAUVN	CCNA_02995	1	1	580000	0.00039
	tr|A0A0H3C9I8|A0A0H3C9I8_CAUVN	CCNA_01960	1	1	1000000	0.00078			tr|A0A0H3CG81|A0A0H3CG81_CAUVN	CCNA_03866	1	1	7700000	0.00426			sp|B8GYI6|PROB_CAUVN	proB	1	1	2800000	0.00126			tr|A0A0H3CBD3|A0A0H3CBD3_CAUVN	CCNA_03354	1	1	53000	3.51e-05
	tr|A0A0H3C8A4|A0A0H3C8A4_CAUVN	fljJ	1	1	340000	0.000254			tr|A0A0H3CD41|A0A0H3CD41_CAUVN	thiE	1	1	1000000	0.00056			tr|A0A0H3CAZ9|A0A0H3CAZ9_CAUVN	CCNA_02909	1	1	940000	0.000423			tr|A0A0H3CDA9|A0A0H3CDA9_CAUVN	CCNA_03521	1	1	150000	9.82e-05
	tr|A0A0H3CD86|A0A0H3CD86_CAUVN	CCNA_03500	1	1	510000	0.000378			tr|A0A0H3C7X0|A0A0H3C7X0_CAUVN	dusA	1	1	750000	0.000418			sp|B8GVP4|ACP_CAUVN	acpP	1	1	2700000	0.00122			tr|A0A0H3CFA7|A0A0H3CFA7_CAUVN	CCNA_03570	1	1	140000	9.02e-05
	tr|A0A0H3C890|A0A0H3C890_CAUVN	CCNA_01508	1	1	490000	0.000367			tr|A0A0H3C5V0|A0A0H3C5V0_CAUVN	CCNA_00610	1	1	590000	0.00033			tr|A0A0H3C6X2|A0A0H3C6X2_CAUVN	mopJ	1	1	1200000	0.000547			tr|A0A0H3CCV2|A0A0H3CCV2_CAUVN	CCNA_03690	1	1	390000	0.000259
	sp|B8GVE1|BIOD_CAUVN	bioD	1	1	700000	0.000526			tr|A0A0H3C9R8|A0A0H3C9R8_CAUVN	CCNA_02093	1	1	1300000	0.000721			tr|A0A0H3C302|A0A0H3C302_CAUVN	trmD	1	1	1200000	0.000552			tr|A0A0H3C678|A0A0H3C678_CAUVN	CCNA_00993	1	1	160000	0.000104
	tr|A0A0H3C7F6|A0A0H3C7F6_CAUVN	CCNA_01225	1	1	620000	0.000466			tr|A0A0H3C689|A0A0H3C689_CAUVN	CCNA_00212	1	1	300000	0.000167			tr|A0A0H3C9S4|A0A0H3C9S4_CAUVN	CCNA_02099	1	1	630000	0.000282			tr|A0A0H3CDC5|A0A0H3CDC5_CAUVN	CCNA_03848	1	1	940000	0.00063
	tr|A0A0H3CA38|A0A0H3CA38_CAUVN	CCNA_02564	1	1	620000	0.000466			tr|A0A0H3CAQ3|A0A0H3CAQ3_CAUVN	CCNA_03083	1	1	90000	5.02e-05			tr|A0A0H3C6Q2|A0A0H3C6Q2_CAUVN	CCNA_00388	1	1	910000	0.000411			tr|A0A0H3CC19|A0A0H3CC19_CAUVN	CCNA_03326	1	1	110000	7.53e-05
	tr|A0A0H3CCW7|A0A0H3CCW7_CAUVN	CCNA_02716	1	1	520000	0.000386			tr|A0A0H3C8W5|A0A0H3C8W5_CAUVN	CCNA_01748	1	1	1800000	0.00102			tr|A0A0H3C9N6|A0A0H3C9N6_CAUVN	nnrE	1	1	1100000	0.000475			tr|A0A0H3C8W5|A0A0H3C8W5_CAUVN	CCNA_01748	1	1	1600000	0.00106
	tr|A0A0H3C522|A0A0H3C522_CAUVN	CCNA_00580	1	1	160000	0.000119			tr|A0A0H3C678|A0A0H3C678_CAUVN	CCNA_00993	1	1	700000	0.000392			tr|A0A0H3CAY7|A0A0H3CAY7_CAUVN	CCNA_03179	1	1	670000	0.000301			tr|A0A0H3C8W7|A0A0H3C8W7_CAUVN	CCNA_01828	1	1	50000	3.35e-05
	tr|A0A0H3C7H8|A0A0H3C7H8_CAUVN	CCNA_01251	1	1	490000	0.000368			tr|A0A0H3CEA0|A0A0H3CEA0_CAUVN	CCNA_03874	1	1	510000	0.000281			tr|A0A0H3CBK5|A0A0H3CBK5_CAUVN	CCNA_02809	1	1	750000	0.000338			tr|A0A0H3C707|A0A0H3C707_CAUVN	CCNA_01303	1	1	1000000	0.000685
	tr|A0A0H3CB98|A0A0H3CB98_CAUVN	CCNA_02153	1	1	410000	0.000305			tr|A0A0H3C9Y2|A0A0H3C9Y2_CAUVN	CCNA_02138	1	1	280000	0.000158			tr|A0A0H3C9W1|A0A0H3C9W1_CAUVN	CCNA_02230	1	1	740000	0.000333			tr|A0A0H3CD59|A0A0H3CD59_CAUVN	CCNA_02810	1	1	49000	3.24e-05
	tr|A0A0H3C7X1|A0A0H3C7X1_CAUVN	fljM	1	1	360000	0.000266			tr|A0A0H3CC19|A0A0H3CC19_CAUVN	CCNA_03326	1	1	170000	9.74e-05			tr|A0A0H3C5V0|A0A0H3C5V0_CAUVN	CCNA_00610	1	1	290000	0.000128			tr|A0A0H3C2W3|A0A0H3C2W3_CAUVN	CCNA_00150	1	1	190000	0.000125
	tr|A0A0H3C862|A0A0H3C862_CAUVN	rsmA	1	1	190000	0.000141			tr|A0A0H3C8J8|A0A0H3C8J8_CAUVN	CCNA_02233	1	1	930000	0.000516			tr|A0A0H3CDY1|A0A0H3CDY1_CAUVN	CCNA_03655	1	1	140000	6.07e-05			sp|B8H072|HGD_CAUVN	hmgA	1	1	270000	0.000182
	tr|A0A0H3C8W7|A0A0H3C8W7_CAUVN	CCNA_01828	1	1	54000	4.04e-05			tr|A0A0H3C5H0|A0A0H3C5H0_CAUVN	CCNA_00754	1	1	410000	0.000228			sp|B8H5P6|HIS1_CAUVN	hisG	1	1	170000	7.73e-05			tr|A0A0H3C429|A0A0H3C429_CAUVN	CCNA_00227	1	1	300000	0.000202
	tr|A0A0H3CDH4|A0A0H3CDH4_CAUVN	phyK	1	1	370000	0.000279			tr|A0A0H3IFN4|A0A0H3IFN4_CAUVN	CCNA_03906	1	1	1900000	0.00108			tr|A0A0H3CBI5|A0A0H3CBI5_CAUVN	CCNA_02227	1	1	140000	6.31e-05			tr|A0A0H3CA14|A0A0H3CA14_CAUVN	CCNA_02806	1	1	35000	2.33e-05
	tr|A0A0H3C6L7|A0A0H3C6L7_CAUVN	CCNA_01157	1	1	1700000	0.00129			sp|B8GX56|TATB_CAUVN	tatB	1	1	1500000	0.000835			tr|A0A0H3CDU3|A0A0H3CDU3_CAUVN	CCNA_03062	1	1	980000	0.000439			tr|A0A0H3C8Z3|A0A0H3C8Z3_CAUVN	CCNA_02399	1	1	26000	1.71e-05
	tr|A0A0H3CCU6|A0A0H3CCU6_CAUVN	CCNA_03332	1	1	75000	5.6e-05			tr|A0A0H3C578|A0A0H3C578_CAUVN	CCNA_00096	1	1	130000	7.32e-05			tr|A0A0H3CBZ0|A0A0H3CBZ0_CAUVN	CCNA_03285	1	1	730000	0.000327			tr|A0A0H3CBA7|A0A0H3CBA7_CAUVN	CCNA_03320	1	1	91000	6.1e-05
	tr|A0A0H3CBA7|A0A0H3CBA7_CAUVN	CCNA_03320	1	1	150000	0.000113			sp|B8GY92|G6PI_CAUVN	pgi	1	1	320000	0.000177			tr|A0A0H3CB99|A0A0H3CB99_CAUVN	CCNA_02688	1	1	96000	4.29e-05			tr|A0A0H3CBB6|A0A0H3CBB6_CAUVN	CCNA_02729	1	1	930000	0.000622
	tr|A0A0H3C7I9|A0A0H3C7I9_CAUVN	CCNA_01190	1	1	98000	7.28e-05			tr|A0A0H3C5N8|A0A0H3C5N8_CAUVN	fljO	1	1	3500000	0.00196			tr|A0A0H3CC11|A0A0H3CC11_CAUVN	CCNA_03313	1	1	1900000	0.000842			tr|A0A0H3C8A4|A0A0H3C8A4_CAUVN	fljJ	1	1	160000	0.000109
	tr|A0A0H3C8V5|A0A0H3C8V5_CAUVN	CCNA_01810	1	1	450000	0.000333			tr|A0A0H3C890|A0A0H3C890_CAUVN	CCNA_01508	1	1	650000	0.000363			tr|A0A0H3C9Z2|A0A0H3C9Z2_CAUVN	CCNA_02152	1	1	220000	9.74e-05			tr|A0A0H3C9Q5|A0A0H3C9Q5_CAUVN	CCNA_02415	1	1	470000	0.000312
	tr|A0A0H3C637|A0A0H3C637_CAUVN	glnC	1	1	91000	6.76e-05			tr|A0A0H3C5D6|A0A0H3C5D6_CAUVN	CCNA_00422	1	1	100000	5.56e-05			sp|B8H4A3|FOLD_CAUVN	folD	1	1	940000	0.000424			tr|A0A0H3CA62|A0A0H3CA62_CAUVN	CCNA_01731	1	1	410000	0.000276
	tr|A0A0H3C9Q5|A0A0H3C9Q5_CAUVN	CCNA_02415	1	1	350000	0.000262			tr|A0A0H3C9Z9|A0A0H3C9Z9_CAUVN	stpD	1	1	2100000	0.00116			tr|A0A0H3C3X6|A0A0H3C3X6_CAUVN	CCNA_00167	1	1	2800000	0.00124			tr|A0A0H3C6B7|A0A0H3C6B7_CAUVN	CCNA_00667	1	1	180000	0.000123
	tr|A0A0H3CB99|A0A0H3CB99_CAUVN	CCNA_02688	1	1	57000	4.27e-05			sp|B8H535|NUSB_CAUVN	nusB	1	1	560000	0.000311			sp|B8GVD0|RECO_CAUVN	recO	1	1	450000	0.000201			tr|A0A0H3CAF9|A0A0H3CAF9_CAUVN	CCNA_02353	1	1	480000	0.000323
	sp|B8H5C6|Y3506_CAUVN	CCNA_03506	1	1	400000	0.000299			tr|A0A0H3C5N1|A0A0H3C5N1_CAUVN	CCNA_00338	1	1	1300000	0.000744			tr|A0A0H3C800|A0A0H3C800_CAUVN	CCNA_01465	1	1	860000	0.000386			tr|A0A0H3C3Z1|A0A0H3C3Z1_CAUVN	CCNA_00182	1	1	320000	0.000217
	tr|A0A0H3C9W1|A0A0H3C9W1_CAUVN	CCNA_02230	1	1	190000	0.000138			tr|A0A0H3C6Y3|A0A0H3C6Y3_CAUVN	CCNA_00478	1	1	1900000	0.00104			tr|A0A0H3C339|A0A0H3C339_CAUVN	CCNA_00236	1	1	560000	0.000253			sp|B8H1A0|EFP_CAUVN	efp	1	1	1800000	0.00122
	tr|A0A0H3C5Z0|A0A0H3C5Z0_CAUVN	CCNA_00655	1	1	140000	0.000106			tr|A0A0H3C959|A0A0H3C959_CAUVN	CCNA_01811	1	1	130000	7.07e-05			tr|A0A0H3C7C9|A0A0H3C7C9_CAUVN	CCNA_01766	1	1	1100000	0.000513			tr|A0A0H3C7R0|A0A0H3C7R0_CAUVN	CCNA_01363	1	1	520000	0.00035
	tr|A0A0H3C9S8|A0A0H3C9S8_CAUVN	CCNA_02443	1	1	280000	0.00021			tr|A0A0H3C5R8|A0A0H3C5R8_CAUVN	moaA	1	1	760000	0.000422			tr|A0A0H3C6I2|A0A0H3C6I2_CAUVN	CCNA_01430	1	1	580000	0.000258			tr|A0A0H3C9X7|A0A0H3C9X7_CAUVN	CCNA_01645	1	1	150000	9.83e-05
	tr|A0A0H3CB27|A0A0H3CB27_CAUVN	CCNA_02605	1	1	1000000	0.000747			tr|A0A0H3CCJ3|A0A0H3CCJ3_CAUVN	CCNA_03167	1	1	1100000	0.000633			tr|A0A0H3CAG4|A0A0H3CAG4_CAUVN	CCNA_02985	1	1	3100000	0.00138			tr|A0A0H3CDQ3|A0A0H3CDQ3_CAUVN	CCNA_03022	1	1	1100000	0.000722
	tr|A0A0H3CAA6|A0A0H3CAA6_CAUVN	CCNA_02914	1	1	650000	0.000487			tr|A0A0H3CBB6|A0A0H3CBB6_CAUVN	CCNA_02729	1	1	1800000	0.000985			tr|A0A0H3C6V5|A0A0H3C6V5_CAUVN	CCNA_00957	1	1	150000	6.82e-05			tr|A0A0H3CB75|A0A0H3CB75_CAUVN	CCNA_02678	1	1	1100000	0.00073
	tr|A0A0H3CEA0|A0A0H3CEA0_CAUVN	CCNA_03874	1	1	76000	5.67e-05			tr|A0A0H3C665|A0A0H3C665_CAUVN	CCNA_00600	1	1	180000	9.92e-05			tr|A0A0H3CD18|A0A0H3CD18_CAUVN	CCNA_03415	1	1	1700000	0.000783			tr|A0A0H3CE17|A0A0H3CE17_CAUVN	CCNA_03141	1	1	700000	0.000469
	tr|A0A0H3C658|A0A0H3C658_CAUVN	CCNA_00589	1	1	730000	0.000547			tr|A0A0H3CBV5|A0A0H3CBV5_CAUVN	CCNA_02354	1	1	380000	0.000212			tr|A0A0H3CAF2|A0A0H3CAF2_CAUVN	CCNA_01835	1	1	170000	7.7e-05			tr|A0A0H3CBZ3|A0A0H3CBZ3_CAUVN	CCNA_02993	1	1	71000	4.74e-05
	tr|A0A0H3CCD2|A0A0H3CCD2_CAUVN	CCNA_03747	1	1	430000	0.00032			tr|A0A0H3CFS1|A0A0H3CFS1_CAUVN	CCNA_03730	1	1	820000	0.000456			tr|A0A0H3CCG6|A0A0H3CCG6_CAUVN	CCNA_03520	1	1	1100000	0.000491			tr|A0A0H3C5W8|A0A0H3C5W8_CAUVN	CCNA_00914	1	1	1500000	0.00098
	tr|A0A0H3C951|A0A0H3C951_CAUVN	CCNA_02464	1	1	2600000	0.00195			tr|A0A0H3C7H7|A0A0H3C7H7_CAUVN	CCNA_00657	1	1	1800000	0.00101			tr|A0A0H3C724|A0A0H3C724_CAUVN	ptrB	1	1	860000	0.000388			tr|A0A0H3C7F6|A0A0H3C7F6_CAUVN	CCNA_01225	1	1	380000	0.000255
	tr|A0A0H3CBI5|A0A0H3CBI5_CAUVN	CCNA_02227	1	1	70000	5.2e-05			tr|A0A0H3C8V5|A0A0H3C8V5_CAUVN	CCNA_01810	1	1	930000	0.000517			tr|A0A0H3C9R1|A0A0H3C9R1_CAUVN	CCNA_01554	1	1	310000	0.000138			tr|A0A0H3C890|A0A0H3C890_CAUVN	CCNA_01508	1	1	650000	0.000434
	tr|A0A0H3CBF8|A0A0H3CBF8_CAUVN	CCNA_02201	1	1	120000	9.08e-05			tr|A0A0H3C7J0|A0A0H3C7J0_CAUVN	CCNA_01836	1	1	230000	0.000128			tr|A0A0H3CA17|A0A0H3CA17_CAUVN	CCNA_02185	1	1	1000000	0.000465			tr|A0A0H3C4J0|A0A0H3C4J0_CAUVN	CCNA_00123	1	1	720000	0.000477
	tr|A0A0H3C9D0|A0A0H3C9D0_CAUVN	divK	1	1	330000	0.000248			sp|B8GVD0|RECO_CAUVN	recO	1	1	690000	0.000382			tr|A0A0H3C7Y0|A0A0H3C7Y0_CAUVN	CCNA_01375	1	1	770000	0.000344			tr|A0A0H3C5G4|A0A0H3C5G4_CAUVN	CCNA_00234	1	1	2700000	0.00179
	tr|A0A0H3CC53|A0A0H3CC53_CAUVN	trpF	1	1	350000	0.000259			tr|A0A0H3C9X7|A0A0H3C9X7_CAUVN	CCNA_01645	1	1	330000	0.000184			tr|A0A0H3C2U8|A0A0H3C2U8_CAUVN	CCNA_00134	1	1	2000000	0.000921			tr|A0A0H3C6L7|A0A0H3C6L7_CAUVN	CCNA_01157	1	1	1200000	0.000794
	tr|A0A0H3CAF9|A0A0H3CAF9_CAUVN	CCNA_02353	1	1	390000	0.000289			tr|A0A0H3C3K7|A0A0H3C3K7_CAUVN	CCNA_00414	1	1	670000	0.000374			tr|A0A0H3CFF5|A0A0H3CFF5_CAUVN	CCNA_03617	1	1	1300000	0.000602			tr|A0A0H3C4G2|A0A0H3C4G2_CAUVN	CCNA_00085	1	1	440000	0.000295
	tr|A0A0H3C6I9|A0A0H3C6I9_CAUVN	CCNA_00751	1	1	1100000	0.000817			tr|A0A0H3CBD3|A0A0H3CBD3_CAUVN	CCNA_03354	1	1	180000	0.0001			sp|B8H455|RUVA_CAUVN	ruvA	1	1	660000	0.000298			sp|B8GVX4|AHPD_CAUVN	ahpD	1	1	590000	0.000396
	tr|A0A0H3C7Y8|A0A0H3C7Y8_CAUVN	CCNA_01385	1	1	800000	0.000596			tr|A0A0H3C9J7|A0A0H3C9J7_CAUVN	CCNA_02115	1	1	950000	0.000528			tr|A0A0H3C8S9|A0A0H3C8S9_CAUVN	CCNA_02327	1	1	760000	0.000343			tr|A0A0H3C5T3|A0A0H3C5T3_CAUVN	cysI	1	1	1200000	0.000796
	tr|A0A0H3C669|A0A0H3C669_CAUVN	CCNA_00605	1	1	2600000	0.00194			tr|A0A0H3C3F7|A0A0H3C3F7_CAUVN	atpF	1	1	4100000	0.00229			tr|A0A0H3CFS9|A0A0H3CFS9_CAUVN	CCNA_03741	1	1	1700000	0.000754			tr|A0A0H3C9I1|A0A0H3C9I1_CAUVN	CCNA_02098	1	1	560000	0.000376
	sp|B8H661|TRPA_CAUVN	trpA	1	1	190000	0.000138			tr|A0A0H3CAG4|A0A0H3CAG4_CAUVN	CCNA_02985	1	1	2200000	0.0012			tr|A0A0H3C9Y7|A0A0H3C9Y7_CAUVN	tgt	1	1	760000	0.000343			tr|A0A0H3CD88|A0A0H3CD88_CAUVN	CCNA_02845	1	1	280000	0.000184
	tr|A0A0H3C4M4|A0A0H3C4M4_CAUVN	cydC	1	1	700000	0.000522			sp|B8GX09|YBEY_CAUVN	ybeY	1	1	1100000	0.000599			tr|A0A0H3C9H0|A0A0H3C9H0_CAUVN	CCNA_01935	1	1	1100000	0.000485			tr|A0A0H3CBY4|A0A0H3CBY4_CAUVN	CCNA_02982	1	1	99000	6.61e-05
	tr|A0A0H3C3Y5|A0A0H3C3Y5_CAUVN	proC	1	1	2000000	0.0015			tr|A0A0H3C409|A0A0H3C409_CAUVN	kefB	1	1	2100000	0.00116			tr|A0A0H3CBW8|A0A0H3CBW8_CAUVN	CCNA_02946	1	1	690000	0.000308			tr|A0A0H3C787|A0A0H3C787_CAUVN	CCNA_01068	1	1	190000	0.000128
	sp|B8GY92|G6PI_CAUVN	pgi	1	1	150000	0.000111			tr|A0A0H3CAP0|A0A0H3CAP0_CAUVN	CCNA_02501	1	1	620000	0.000345			tr|A0A0H3CF78|A0A0H3CF78_CAUVN	CCNA_03538	1	1	1200000	0.000522			tr|A0A0H3C758|A0A0H3C758_CAUVN	CCNA_01674	1	1	320000	0.000214
	tr|A0A0H3CC11|A0A0H3CC11_CAUVN	CCNA_03313	1	1	1400000	0.00103			tr|A0A0H3C8S3|A0A0H3C8S3_CAUVN	CCNA_02320	1	1	840000	0.000469			tr|A0A0H3C8N2|A0A0H3C8N2_CAUVN	tpiA	1	1	890000	0.000402			tr|A0A0H3C9S8|A0A0H3C9S8_CAUVN	CCNA_02443	1	1	240000	0.000162
	tr|A0A0H3CC88|A0A0H3CC88_CAUVN	CCNA_03414	1	1	680000	0.000506			sp|B8H555|ARGC_CAUVN	argC	1	1	690000	0.000383			tr|A0A0H3C5M9|A0A0H3C5M9_CAUVN	CCNA_00516	1	1	2000000	0.000895			tr|A0A0H3CED0|A0A0H3CED0_CAUVN	ccmA	1	1	330000	0.00022
	tr|A0A0H3C9J9|A0A0H3C9J9_CAUVN	staR	1	1	860000	0.000644			tr|A0A0H3CFS9|A0A0H3CFS9_CAUVN	CCNA_03741	1	1	1100000	0.000623			tr|A0A0H3C5S4|A0A0H3C5S4_CAUVN	CCNA_00867	1	1	270000	0.00012			tr|A0A0H3C730|A0A0H3C730_CAUVN	CCNA_00546	1	1	310000	0.000204
	tr|A0A0H3CBB6|A0A0H3CBB6_CAUVN	CCNA_02729	1	1	590000	0.000442			tr|A0A0H3C7R0|A0A0H3C7R0_CAUVN	CCNA_01363	1	1	580000	0.000321			tr|A0A0H3C850|A0A0H3C850_CAUVN	scpB	1	1	240000	0.000106			tr|A0A0H3CBZ0|A0A0H3CBZ0_CAUVN	CCNA_03285	1	1	770000	0.000511
	tr|A0A0H3CAQ1|A0A0H3CAQ1_CAUVN	CCNA_02461	1	1	590000	0.000439			tr|A0A0H3CAC8|A0A0H3CAC8_CAUVN	CCNA_01806	1	1	1400000	0.000768			tr|A0A0H3C421|A0A0H3C421_CAUVN	CCNA_00214	1	1	1600000	0.000707			tr|A0A0H3C7W3|A0A0H3C7W3_CAUVN	CCNA_01974	1	1	1300000	0.000881
	tr|A0A0H3C2L2|A0A0H3C2L2_CAUVN	CCNA_00042	1	1	450000	0.000336			tr|A0A0H3CCE6|A0A0H3CCE6_CAUVN	CCNA_03155	1	1	6600000	0.00368			tr|A0A0H3CEH6|A0A0H3CEH6_CAUVN	CCNA_03839	1	1	720000	0.000323			tr|A0A0H3C517|A0A0H3C517_CAUVN	CCNA_00326	1	1	560000	0.000373
	tr|A0A0H3C7B9|A0A0H3C7B9_CAUVN	CCNA_01189	1	1	110000	8.23e-05			tr|A0A0H3C5A9|A0A0H3C5A9_CAUVN	CCNA_00148	1	1	1100000	0.000628			tr|A0A0H3C9R4|A0A0H3C9R4_CAUVN	CCNA_02184	1	1	96000	4.33e-05			tr|A0A0H3C951|A0A0H3C951_CAUVN	CCNA_02464	1	1	910000	0.00061
	tr|A0A0H3CE17|A0A0H3CE17_CAUVN	CCNA_03141	1	1	1100000	0.000788			tr|A0A0H3C786|A0A0H3C786_CAUVN	CCNA_01388	1	1	1200000	0.00065			tr|A0A0H3CBN4|A0A0H3CBN4_CAUVN	CCNA_03461	1	1	1200000	0.000534			tr|A0A0H3C6W1|A0A0H3C6W1_CAUVN	CCNA_00984	1	1	310000	0.000206
	tr|A0A0H3C6I2|A0A0H3C6I2_CAUVN	CCNA_01430	1	1	3400000	0.00252			tr|A0A0H3C8Z4|A0A0H3C8Z4_CAUVN	CCNA_01764	1	1	820000	0.000455			tr|A0A0H3CBF5|A0A0H3CBF5_CAUVN	CCNA_03375	1	1	160000	7.26e-05			tr|A0A0H3C4I8|A0A0H3C4I8_CAUVN	CCNA_00410	1	1	78000	5.18e-05
	tr|A0A0H3C716|A0A0H3C716_CAUVN	CCNA_00527	1	1	350000	0.000261			tr|A0A0H3CAM6|A0A0H3CAM6_CAUVN	CCNA_02434	1	1	1000000	0.000572			tr|A0A0H3C4W1|A0A0H3C4W1_CAUVN	CCNA_00523	1	1	830000	0.000372			tr|A0A0H3C2L2|A0A0H3C2L2_CAUVN	CCNA_00042	1	1	370000	0.000247
	tr|A0A0H3C727|A0A0H3C727_CAUVN	CCNA_01623	1	1	160000	0.000118			tr|A0A0H3C9K3|A0A0H3C9K3_CAUVN	CCNA_02339	1	1	2000000	0.00114			tr|A0A0H3CAU9|A0A0H3CAU9_CAUVN	CCNA_02565	1	1	650000	0.000293			tr|A0A0H3C302|A0A0H3C302_CAUVN	trmD	1	1	1000000	0.000678
	sp|B8GXA8|GLK_CAUVN	glk	1	1	1200000	0.000886			tr|A0A0H3C9M3|A0A0H3C9M3_CAUVN	flaF	1	1	1700000	0.000962			tr|A0A0H3C9G3|A0A0H3C9G3_CAUVN	fixH	1	1	1200000	0.00056			tr|A0A0H3CAH4|A0A0H3CAH4_CAUVN	CCNA_02691	1	1	1800000	0.0012
	tr|A0A0H3C5X9|A0A0H3C5X9_CAUVN	CCNA_00092	1	1	2200000	0.00166			tr|A0A0H3C7L0|A0A0H3C7L0_CAUVN	CCNA_01858	1	1	90000	5e-05			tr|A0A0H3CFM6|A0A0H3CFM6_CAUVN	CCNA_03683	1	1	2200000	0.000992			tr|A0A0H3CAA6|A0A0H3CAA6_CAUVN	CCNA_02914	1	1	670000	0.000446
	tr|A0A0H3CA62|A0A0H3CA62_CAUVN	CCNA_01731	1	1	440000	0.000326			tr|A0A0H3C7V9|A0A0H3C7V9_CAUVN	idhA	1	1	610000	0.00034			tr|A0A0H3C6S5|A0A0H3C6S5_CAUVN	CCNA_00906	1	1	3200000	0.00144			tr|A0A0H3C426|A0A0H3C426_CAUVN	CCNA_00579	1	1	39000	2.58e-05
	tr|A0A0H3C798|A0A0H3C798_CAUVN	CCNA_00595	1	1	330000	0.000244			tr|A0A0H3C669|A0A0H3C669_CAUVN	CCNA_00605	1	1	4600000	0.00255			sp|B8H363|FLII_CAUVN	fliI	1	1	9200000	0.00413			tr|A0A0H3C515|A0A0H3C515_CAUVN	CCNA_00569	1	1	83000	5.51e-05
	tr|A0A0H3C490|A0A0H3C490_CAUVN	CCNA_00006	1	1	860000	0.000643			tr|A0A0H3C6S7|A0A0H3C6S7_CAUVN	CCNA_00911	1	1	2100000	0.00119			tr|A0A0H3CC59|A0A0H3CC59_CAUVN	dapB	1	1	1500000	0.000656			tr|A0A0H3CB99|A0A0H3CB99_CAUVN	CCNA_02688	1	1	42000	2.79e-05
	sp|B8GVW2|DAPF_CAUVN	dapF	1	1	280000	0.000212			tr|A0A0H3C9U0|A0A0H3C9U0_CAUVN	CCNA_02210	1	1	1200000	0.000645			sp|B8H367|ILVD_CAUVN	ilvD	1	1	800000	0.000358			tr|A0A0H3C915|A0A0H3C915_CAUVN	CCNA_02130	1	1	29000000	0.0191
	tr|A0A0H3C9F3|A0A0H3C9F3_CAUVN	CCNA_02568	1	1	360000	0.000267			sp|B8GXC6|EX7S_CAUVN	xseB	1	1	1200000	0.000641			tr|A0A0H3CCA1|A0A0H3CCA1_CAUVN	xerD	1	1	160000	7.14e-05			tr|A0A0H3CBF9|A0A0H3CBF9_CAUVN	CCNA_02756	1	1	290000	0.000195
	tr|A0A0H3C9C8|A0A0H3C9C8_CAUVN	CCNA_02249	1	1	970000	0.000721			tr|A0A0H3CCI5|A0A0H3CCI5_CAUVN	CCNA_03552	1	1	4300000	0.00237			tr|A0A0H3CBY0|A0A0H3CBY0_CAUVN	CCNA_02956	1	1	870000	0.000393			tr|A0A0H3CFS1|A0A0H3CFS1_CAUVN	CCNA_03730	1	1	820000	0.000549
	tr|A0A0H3C4X3|A0A0H3C4X3_CAUVN	CCNA_00543	1	1	1100000	0.000843			tr|A0A0H3CAF9|A0A0H3CAF9_CAUVN	CCNA_02353	1	1	1500000	0.000838			tr|A0A0H3C6L4|A0A0H3C6L4_CAUVN	recJ	1	1	710000	0.00032			tr|A0A0H3C6H2|A0A0H3C6H2_CAUVN	CCNA_00304	1	1	380000	0.000254
	tr|A0A0H3CDZ7|A0A0H3CDZ7_CAUVN	CCNA_03672	1	1	300000	0.000223			tr|A0A0H3CC15|A0A0H3CC15_CAUVN	CCNA_03613	1	1	1200000	0.000689			tr|A0A0H3CFS1|A0A0H3CFS1_CAUVN	CCNA_03730	1	1	690000	0.00031			tr|A0A0H3CCU6|A0A0H3CCU6_CAUVN	CCNA_03332	1	1	100000	6.99e-05
	tr|A0A0H3C8B0|A0A0H3C8B0_CAUVN	CCNA_01541	1	1	3400000	0.00251			tr|A0A0H3CCJ8|A0A0H3CCJ8_CAUVN	CCNA_03172	1	1	750000	0.000416			tr|A0A0H3C7X1|A0A0H3C7X1_CAUVN	fljM	1	1	560000	0.00025			tr|A0A0H3C3H4|A0A0H3C3H4_CAUVN	CCNA_00389	1	1	260000	0.000174
	tr|A0A0H3C517|A0A0H3C517_CAUVN	CCNA_00326	1	1	720000	0.000536			tr|A0A0H3CBI5|A0A0H3CBI5_CAUVN	CCNA_02227	1	1	110000	6.08e-05			tr|A0A0H3CBZ3|A0A0H3CBZ3_CAUVN	CCNA_02993	1	1	160000	7.04e-05			tr|A0A0H3CDZ4|A0A0H3CDZ4_CAUVN	CCNA_03764	1	1	100000	6.71e-05
	tr|A0A0H3C8X5|A0A0H3C8X5_CAUVN	scpA	1	1	180000	0.000137			tr|A0A0H3C302|A0A0H3C302_CAUVN	trmD	1	1	1400000	0.000795			tr|A0A0H3CC65|A0A0H3CC65_CAUVN	CCNA_03036	1	1	730000	0.000326			tr|A0A0H3CDG4|A0A0H3CDG4_CAUVN	CCNA_03578	1	1	42000	2.83e-05
	tr|A0A0H3C6S5|A0A0H3C6S5_CAUVN	CCNA_00906	1	1	1500000	0.00114			tr|A0A0H3C8H5|A0A0H3C8H5_CAUVN	kdpD	1	1	710000	0.000393			tr|A0A0H3C8C5|A0A0H3C8C5_CAUVN	CCNA_02154	1	1	460000	0.000209			tr|A0A0H3CDN3|A0A0H3CDN3_CAUVN	CCNA_03648	1	1	6600000	0.0044
	tr|A0A0H3CA71|A0A0H3CA71_CAUVN	CCNA_02873	1	1	40000	2.97e-05			sp|B8H209|UBIG_CAUVN	ubiG	1	1	820000	0.000454			tr|A0A0H3C3D4|A0A0H3C3D4_CAUVN	priA	1	1	620000	0.00028			tr|A0A0H3CBQ4|A0A0H3CBQ4_CAUVN	argH	1	1	450000	0.000299
	tr|A0A0H3CAM5|A0A0H3CAM5_CAUVN	CCNA_02754	1	1	120000	8.7e-05			tr|A0A0H3C6H0|A0A0H3C6H0_CAUVN	CCNA_01100	1	1	240000	0.000136			tr|A0A0H3C509|A0A0H3C509_CAUVN	cenK	1	1	770000	0.000345			tr|A0A0H3C8X5|A0A0H3C8X5_CAUVN	scpA	1	1	190000	0.000125
	tr|A0A0H3C7N2|A0A0H3C7N2_CAUVN	CCNA_01886	1	1	1000000	0.000745			tr|A0A0H3C600|A0A0H3C600_CAUVN	CCNA_01218	1	1	1400000	0.000776			tr|A0A0H3C5Z7|A0A0H3C5Z7_CAUVN	CCNA_00109	1	1	580000	0.000261			sp|B8GYE8|GLSA_CAUVN	glsA	1	1	43000	2.88e-05
	tr|A0A0H3CB02|A0A0H3CB02_CAUVN	CCNA_02054	1	1	650000	0.000482			tr|A0A0H3CAY7|A0A0H3CAY7_CAUVN	CCNA_03179	1	1	850000	0.000471			tr|A0A0H3C4V7|A0A0H3C4V7_CAUVN	CCNA_00893	1	1	670000	0.000302			tr|A0A0H3CD74|A0A0H3CD74_CAUVN	ccmC	1	1	260000	0.000172
	tr|A0A0H3CAY7|A0A0H3CAY7_CAUVN	CCNA_03179	1	1	440000	0.000325			tr|A0A0H3C682|A0A0H3C682_CAUVN	CCNA_00207	1	1	22000000	0.0123			tr|A0A0H3C9J9|A0A0H3C9J9_CAUVN	staR	1	1	1100000	0.000509			tr|A0A0H3CCT0|A0A0H3CCT0_CAUVN	potA	1	1	830000	0.000553
	tr|A0A0H3C9X7|A0A0H3C9X7_CAUVN	CCNA_01645	1	1	160000	0.00012			sp|B8GVX4|AHPD_CAUVN	ahpD	1	1	990000	0.000552			tr|A0A0H3C7B0|A0A0H3C7B0_CAUVN	CCNA_01418	1	1	2500000	0.00115			tr|A0A0H3C9K3|A0A0H3C9K3_CAUVN	CCNA_02339	1	1	1400000	0.000904
	tr|A0A0H3CBQ4|A0A0H3CBQ4_CAUVN	argH	1	1	270000	0.0002			tr|A0A0H3C4J9|A0A0H3C4J9_CAUVN	CCNA_00136	1	1	1000000	0.000557			tr|A0A0H3CAD3|A0A0H3CAD3_CAUVN	CCNA_01813	1	1	560000	0.000252			tr|A0A0H3C507|A0A0H3C507_CAUVN	sciP	1	1	480000	0.000319
	tr|A0A0H3CAZ9|A0A0H3CAZ9_CAUVN	CCNA_02909	1	1	570000	0.000422			tr|A0A0H3CDV2|A0A0H3CDV2_CAUVN	mcsS	1	1	810000	0.000453			tr|A0A0H3C9Y5|A0A0H3C9Y5_CAUVN	CCNA_02505	1	1	880000	0.000397			tr|A0A0H3CAT7|A0A0H3CAT7_CAUVN	CCNA_02555	1	1	150000	0.0001
	tr|A0A0H3C7R3|A0A0H3C7R3_CAUVN	CCNA_01922	1	1	370000	0.000275			tr|A0A0H3CE17|A0A0H3CE17_CAUVN	CCNA_03141	1	1	1800000	0.000979			tr|A0A0H3CAL5|A0A0H3CAL5_CAUVN	CCNA_02744	1	1	360000	0.000162			tr|A0A0H3CC11|A0A0H3CC11_CAUVN	CCNA_03313	1	1	1400000	0.000954
	tr|A0A0H3C7H9|A0A0H3C7H9_CAUVN	CCNA_01180	1	1	88000	6.6e-05			tr|A0A0H3C8Y0|A0A0H3C8Y0_CAUVN	CCNA_01845	1	1	1700000	0.000925			tr|A0A0H3C9Q5|A0A0H3C9Q5_CAUVN	CCNA_02415	1	1	600000	0.000268			tr|A0A0H3C5V1|A0A0H3C5V1_CAUVN	CCNA_00060	1	1	1100000	0.000706
	tr|A0A0H3C786|A0A0H3C786_CAUVN	CCNA_01388	1	1	1100000	0.000791			tr|A0A0H3CBH9|A0A0H3CBH9_CAUVN	CCNA_02222	1	1	1800000	0.000975			tr|A0A0H3C7P7|A0A0H3C7P7_CAUVN	CCNA_01353	1	1	1100000	0.000515			tr|A0A0H3CDZ7|A0A0H3CDZ7_CAUVN	CCNA_03672	1	1	310000	0.000204
	tr|A0A0H3C6X2|A0A0H3C6X2_CAUVN	mopJ	1	1	840000	0.000626			tr|A0A0H3C5R5|A0A0H3C5R5_CAUVN	sixA	1	1	870000	0.000485			tr|A0A0H3C909|A0A0H3C909_CAUVN	CCNA_02124	1	1	1400000	0.000627			tr|A0A0H3C5M9|A0A0H3C5M9_CAUVN	CCNA_00516	1	1	1800000	0.00121
	tr|A0A0H3C7K4|A0A0H3C7K4_CAUVN	nadK	1	1	530000	0.000396			tr|A0A0H3CCA1|A0A0H3CCA1_CAUVN	xerD	1	1	310000	0.000173			tr|A0A0H3C603|A0A0H3C603_CAUVN	CCNA_00671	1	1	2100000	0.000926			tr|A0A0H3CAH9|A0A0H3CAH9_CAUVN	CCNA_02696	1	1	1200000	0.000808
	tr|A0A0H3CB79|A0A0H3CB79_CAUVN	CCNA_03272	1	1	88000	6.57e-05			tr|A0A0H3C6W1|A0A0H3C6W1_CAUVN	CCNA_00984	1	1	1200000	0.000661			tr|A0A0H3CAB5|A0A0H3CAB5_CAUVN	CCNA_02383	1	1	160000	7.37e-05			tr|A0A0H3C9U0|A0A0H3C9U0_CAUVN	CCNA_02210	1	1	1000000	0.000668
	tr|A0A0H3CBV6|A0A0H3CBV6_CAUVN	CCNA_03239	1	1	1800000	0.00134			tr|A0A0H3C5K4|A0A0H3C5K4_CAUVN	motA	1	1	1300000	0.0007			tr|A0A0H3CDM5|A0A0H3CDM5_CAUVN	CCNA_02995	1	1	520000	0.000233			tr|A0A0H3CA19|A0A0H3CA19_CAUVN	CCNA_02811	1	1	1900000	0.00128
	tr|A0A0H3CAG4|A0A0H3CAG4_CAUVN	CCNA_02985	1	1	2300000	0.00175			tr|A0A0H3C5U5|A0A0H3C5U5_CAUVN	CCNA_00889	1	1	1300000	0.000741			tr|A0A0H3CD10|A0A0H3CD10_CAUVN	CCNA_03748	1	1	320000	0.000144			tr|A0A0H3C9S6|A0A0H3C9S6_CAUVN	fumC	1	1	1300000	0.000895
	tr|A0A0H3C722|A0A0H3C722_CAUVN	CCNA_01057	1	1	43000	3.24e-05			tr|A0A0H3CCV3|A0A0H3CCV3_CAUVN	CCNA_02699	1	1	450000	0.000251			tr|A0A0H3C5X9|A0A0H3C5X9_CAUVN	CCNA_00092	1	1	2900000	0.00131			sp|B8H5C6|Y3506_CAUVN	CCNA_03506	1	1	470000	0.000317
	tr|A0A0H3C6K6|A0A0H3C6K6_CAUVN	fixK	1	1	850000	0.000633			tr|A0A0H3C388|A0A0H3C388_CAUVN	purD	1	1	1300000	0.000716			tr|A0A0H3C865|A0A0H3C865_CAUVN	CCNA_01534	1	1	2600000	0.00116			tr|A0A0H3CAN7|A0A0H3CAN7_CAUVN	CCNA_03068	1	1	210000	0.00014
	tr|A0A0H3C678|A0A0H3C678_CAUVN	CCNA_00993	1	1	290000	0.000216			tr|A0A0H3CBN9|A0A0H3CBN9_CAUVN	CCNA_02279	1	1	5200000	0.0029			tr|A0A0H3CBV6|A0A0H3CBV6_CAUVN	CCNA_03239	1	1	3100000	0.00139			tr|A0A0H3C5V0|A0A0H3C5V0_CAUVN	CCNA_00610	1	1	310000	0.000209
	tr|A0A0H3CDN2|A0A0H3CDN2_CAUVN	CCNA_03547	1	1	350000	0.000261			tr|A0A0H3CB63|A0A0H3CB63_CAUVN	CCNA_02662	1	1	1100000	0.000633			tr|A0A0H3C6V0|A0A0H3C6V0_CAUVN	CCNA_01229	1	1	1400000	0.000615			tr|A0A0H3C490|A0A0H3C490_CAUVN	CCNA_00006	1	1	460000	0.000309
	tr|A0A0H3CCA1|A0A0H3CCA1_CAUVN	xerD	1	1	150000	0.000109			tr|A0A0H3C5K2|A0A0H3C5K2_CAUVN	CCNA_00284	1	1	760000	0.000425			sp|B8GXC6|EX7S_CAUVN	xseB	1	1	750000	0.000335			tr|A0A0H3C5X4|A0A0H3C5X4_CAUVN	CCNA_00087	1	1	1400000	0.000947
	tr|A0A0H3CAL5|A0A0H3CAL5_CAUVN	CCNA_02744	1	1	160000	0.000122			tr|A0A0H3C4J4|A0A0H3C4J4_CAUVN	CCNA_00415	1	1	580000	0.000321			sp|B8GXP4|GRPE_CAUVN	grpE	1	1	1500000	0.00068			tr|A0A0H3CB79|A0A0H3CB79_CAUVN	CCNA_03272	1	1	100000	6.86e-05
	tr|A0A0H3CG00|A0A0H3CG00_CAUVN	CCNA_03778	1	1	1300000	0.000984			tr|A0A0H3C8F4|A0A0H3C8F4_CAUVN	CCNA_01888	1	1	360000	0.0002			tr|A0A0H3C978|A0A0H3C978_CAUVN	CCNA_02188	1	1	540000	0.000243			tr|A0A0H3CAC5|A0A0H3CAC5_CAUVN	CCNA_02396	1	1	31000	2.08e-05
	tr|A0A0H3CCE6|A0A0H3CCE6_CAUVN	CCNA_03155	1	1	6500000	0.00487			tr|A0A0H3C716|A0A0H3C716_CAUVN	CCNA_00527	1	1	540000	0.000303			tr|A0A0H3CCV9|A0A0H3CCV9_CAUVN	CCNA_03271	1	1	1300000	0.000566			tr|A0A0H3C4N5|A0A0H3C4N5_CAUVN	CCNA_00817	1	1	620000	0.000416
	tr|A0A0H3CDA9|A0A0H3CDA9_CAUVN	CCNA_03521	1	1	240000	0.000177			tr|A0A0H3C680|A0A0H3C680_CAUVN	CCNA_01302	1	1	180000	9.84e-05			tr|A0A0H3C8U2|A0A0H3C8U2_CAUVN	CCNA_02343	1	1	430000	0.000194			tr|A0A0H3CDF4|A0A0H3CDF4_CAUVN	CCNA_03495	1	1	1800000	0.00118
	tr|A0A0H3C6T6|A0A0H3C6T6_CAUVN	CCNA_00973	1	1	870000	0.000652			tr|A0A0H3C8D7|A0A0H3C8D7_CAUVN	CCNA_01870	1	1	100000	5.54e-05			tr|A0A0H3CCQ7|A0A0H3CCQ7_CAUVN	CCNA_02679	1	1	1400000	0.000607			tr|A0A0H3C350|A0A0H3C350_CAUVN	CCNA_00248	1	1	190000	0.000125
	tr|A0A0H3C9Y5|A0A0H3C9Y5_CAUVN	CCNA_02505	1	1	540000	0.000406			tr|A0A0H3C8W4|A0A0H3C8W4_CAUVN	CCNA_01822	1	1	2600000	0.00145			tr|A0A0H3C7S0|A0A0H3C7S0_CAUVN	CCNA_01374	1	1	530000	0.000239			tr|A0A0H3C8Z4|A0A0H3C8Z4_CAUVN	CCNA_01764	1	1	690000	0.000462
	tr|A0A0H3CAD3|A0A0H3CAD3_CAUVN	CCNA_01813	1	1	470000	0.000353			tr|A0A0H3C9Y7|A0A0H3C9Y7_CAUVN	tgt	1	1	1300000	0.000722			tr|A0A0H3C7K4|A0A0H3C7K4_CAUVN	nadK	1	1	920000	0.000413			tr|A0A0H3C388|A0A0H3C388_CAUVN	purD	1	1	390000	0.000263
	tr|A0A0H3CB75|A0A0H3CB75_CAUVN	CCNA_02678	1	1	930000	0.000696			tr|A0A0H3CG57|A0A0H3CG57_CAUVN	CCNA_03834	1	1	380000	0.000213			tr|A0A0H3C508|A0A0H3C508_CAUVN	CCNA_00312	1	1	2300000	0.00103			tr|A0A0H3CA66|A0A0H3CA66_CAUVN	CCNA_02241	1	1	540000	0.000362
	tr|A0A0H3C5B7|A0A0H3C5B7_CAUVN	CCNA_01035	1	1	57000	4.27e-05			tr|A0A0H3C883|A0A0H3C883_CAUVN	flbE	1	1	280000	0.000154			tr|A0A0H3CDZ7|A0A0H3CDZ7_CAUVN	CCNA_03672	1	1	290000	0.000131			tr|A0A0H3C5F2|A0A0H3C5F2_CAUVN	CCNA_00733	1	1	530000	0.000354
	tr|A0A0H3C4F0|A0A0H3C4F0_CAUVN	CCNA_00378	1	1	190000	0.000141			tr|A0A0H3CC53|A0A0H3CC53_CAUVN	trpF	1	1	580000	0.000323			sp|B8H1L5|CCME_CAUVN	ccmE	1	1	2200000	0.000988			tr|A0A0H3CF30|A0A0H3CF30_CAUVN	CCNA_03491	1	1	780000	0.000521
	tr|A0A0H3CDD8|A0A0H3CDD8_CAUVN	CCNA_03480	1	1	150000	0.000112			tr|A0A0H3C6L1|A0A0H3C6L1_CAUVN	cydB	1	1	3000000	0.00169			tr|A0A0H3C807|A0A0H3C807_CAUVN	CCNA_01690	1	1	1800000	0.000828			tr|A0A0H3C3U5|A0A0H3C3U5_CAUVN	CCNA_00135	1	1	1500000	0.000997
	tr|A0A0H3CFS6|A0A0H3CFS6_CAUVN	CCNA_03735	1	1	630000	0.000467			tr|A0A0H3CBW8|A0A0H3CBW8_CAUVN	CCNA_02946	1	1	3300000	0.00186			tr|A0A0H3C6T7|A0A0H3C6T7_CAUVN	CCNA_01224	1	1	1200000	0.000532			tr|A0A0H3C7V9|A0A0H3C7V9_CAUVN	idhA	1	1	400000	0.000268
	tr|A0A0H3CF78|A0A0H3CF78_CAUVN	CCNA_03538	1	1	440000	0.000328			tr|A0A0H3C9A4|A0A0H3C9A4_CAUVN	CCNA_01861	1	1	74000	4.12e-05			tr|A0A0H3C5D0|A0A0H3C5D0_CAUVN	CCNA_00692	1	1	380000	0.000171			tr|A0A0H3C569|A0A0H3C569_CAUVN	CCNA_00982	1	1	730000	0.000487
	tr|A0A0H3C7V9|A0A0H3C7V9_CAUVN	idhA	1	1	250000	0.000184			tr|A0A0H3CEH6|A0A0H3CEH6_CAUVN	CCNA_03839	1	1	820000	0.000457			tr|A0A0H3C9C8|A0A0H3C9C8_CAUVN	CCNA_02249	1	1	1100000	0.0005			tr|A0A0H3CB90|A0A0H3CB90_CAUVN	pflI	1	1	470000	0.000312
	sp|B8GZ34|RNH2_CAUVN	rnhB	1	1	340000	0.000255			tr|A0A0H3C727|A0A0H3C727_CAUVN	CCNA_01623	1	1	320000	0.00018			tr|A0A0H3CBV1|A0A0H3CBV1_CAUVN	CCNA_03233	1	1	810000	0.000363			tr|A0A0H3C6V7|A0A0H3C6V7_CAUVN	CCNA_00979	1	1	110000	7.14e-05
	tr|A0A0H3C903|A0A0H3C903_CAUVN	CCNA_02409	1	1	180000	0.000133			tr|A0A0H3C399|A0A0H3C399_CAUVN	CCNA_00310	1	1	1300000	0.000743			tr|A0A0H3CAN7|A0A0H3CAN7_CAUVN	CCNA_03068	1	1	270000	0.00012			tr|A0A0H3CBU6|A0A0H3CBU6_CAUVN	CCNA_02945	1	1	220000	0.000149
	tr|A0A0H3C9H0|A0A0H3C9H0_CAUVN	CCNA_01935	1	1	640000	0.000476			tr|A0A0H3CCT2|A0A0H3CCT2_CAUVN	CCNA_03314	1	1	700000	0.000392			tr|A0A0H3CBA7|A0A0H3CBA7_CAUVN	CCNA_03320	1	1	200000	9.14e-05			tr|A0A0H3CBB1|A0A0H3CBB1_CAUVN	CCNA_03325	1	1	1000000	0.000677
	tr|A0A0H3CA20|A0A0H3CA20_CAUVN	CCNA_02292	1	1	160000	0.000122			tr|A0A0H3C508|A0A0H3C508_CAUVN	CCNA_00312	1	1	2200000	0.00121			tr|A0A0H3C7U3|A0A0H3C7U3_CAUVN	CCNA_01334	1	1	980000	0.00044			sp|B8GX62|DGTL1_CAUVN	CCNA_02087	1	1	450000	0.0003
	tr|A0A0H3C4J6|A0A0H3C4J6_CAUVN	CCNA_00129	1	1	490000	0.000363			tr|A0A0H3CAB1|A0A0H3CAB1_CAUVN	CCNA_02919	1	1	610000	0.000342			tr|A0A0H3C7H1|A0A0H3C7H1_CAUVN	CCNA_01814	1	1	2100000	0.00096			tr|A0A0H3C8U2|A0A0H3C8U2_CAUVN	CCNA_02343	1	1	320000	0.00021
	tr|A0A0H3CDS9|A0A0H3CDS9_CAUVN	asd	1	1	110000	7.99e-05			sp|B8GXA8|GLK_CAUVN	glk	1	1	1100000	0.000614			tr|A0A0H3C842|A0A0H3C842_CAUVN	CCNA_01507	1	1	1800000	0.000816			tr|A0A0H3C9S4|A0A0H3C9S4_CAUVN	CCNA_02099	1	1	150000	9.86e-05
	tr|A0A0H3CD45|A0A0H3CD45_CAUVN	CCNA_03378	1	1	180000	0.000135			tr|A0A0H3C9T1|A0A0H3C9T1_CAUVN	CCNA_02199	1	1	980000	0.000543			tr|A0A0H3CCU0|A0A0H3CCU0_CAUVN	CCNA_03246	1	1	920000	0.000414			tr|A0A0H3CF65|A0A0H3CF65_CAUVN	CCNA_03528	1	1	340000	0.000226
	tr|A0A0H3C339|A0A0H3C339_CAUVN	CCNA_00236	1	1	410000	0.000306			tr|A0A0H3CF78|A0A0H3CF78_CAUVN	CCNA_03538	1	1	720000	0.000401			tr|A0A0H3C429|A0A0H3C429_CAUVN	CCNA_00227	1	1	620000	0.000279			tr|A0A0H3C7P9|A0A0H3C7P9_CAUVN	CCNA_01545	1	1	350000	0.000235
	tr|A0A0H3CDN9|A0A0H3CDN9_CAUVN	CCNA_03653	1	1	1000000	0.000759			tr|A0A0H3C4V7|A0A0H3C4V7_CAUVN	CCNA_00893	1	1	710000	0.000396			tr|A0A0H3CB71|A0A0H3CB71_CAUVN	CCNA_03014	1	1	1800000	0.000805			tr|A0A0H3CAQ1|A0A0H3CAQ1_CAUVN	CCNA_02461	1	1	770000	0.000513
	tr|A0A0H3C9T1|A0A0H3C9T1_CAUVN	CCNA_02199	1	1	330000	0.000245			tr|A0A0H3CB79|A0A0H3CB79_CAUVN	CCNA_03272	1	1	190000	0.000103			tr|A0A0H3C4N6|A0A0H3C4N6_CAUVN	CCNA_00436	1	1	1600000	0.000719			tr|A0A0H3C6K4|A0A0H3C6K4_CAUVN	CCNA_01139	1	1	560000	0.000371
	tr|A0A0H3CA48|A0A0H3CA48_CAUVN	CCNA_02574	1	1	47000	3.54e-05			tr|A0A0H3C8S7|A0A0H3C8S7_CAUVN	purN	1	1	610000	0.000341			tr|A0A0H3CB90|A0A0H3CB90_CAUVN	pflI	1	1	530000	0.00024			tr|A0A0H3CG00|A0A0H3CG00_CAUVN	CCNA_03778	1	1	1500000	0.000975
	tr|A0A0H3C8Y5|A0A0H3C8Y5_CAUVN	CCNA_02096	1	1	960000	0.000714			tr|A0A0H3CEX3|A0A0H3CEX3_CAUVN	CCNA_03435	1	1	1100000	0.000598			tr|A0A0H3CD01|A0A0H3CD01_CAUVN	CCNA_03333	1	1	290000	0.000132			sp|B8H3Q5|LLDD_CAUVN	lldD	1	1	380000	0.000256
	tr|A0A0H3CAH9|A0A0H3CAH9_CAUVN	CCNA_02696	1	1	1300000	0.000957			tr|A0A0H3CD45|A0A0H3CD45_CAUVN	CCNA_03378	1	1	360000	0.000201			tr|A0A0H3C2S9|A0A0H3C2S9_CAUVN	CCNA_00115	1	1	150000	6.87e-05			sp|B8GZX1|HEM6_CAUVN	hemF	1	1	830000	0.000556
	tr|A0A0H3C694|A0A0H3C694_CAUVN	CCNA_01009	1	1	150000	0.000112			tr|A0A0H3CF30|A0A0H3CF30_CAUVN	CCNA_03491	1	1	680000	0.000377			tr|A0A0H3C8Z8|A0A0H3C8Z8_CAUVN	dapA	1	1	720000	0.000324			tr|A0A0H3CCJ6|A0A0H3CCJ6_CAUVN	CCNA_02606	1	1	550000	0.000367
	tr|A0A0H3C682|A0A0H3C682_CAUVN	CCNA_00207	1	1	4000000	0.00296			tr|A0A0H3C881|A0A0H3C881_CAUVN	CCNA_02118	1	1	550000	0.000306			sp|B8GW85|ISPDF_CAUVN	ispDF	1	1	1400000	0.000615			sp|B8GYF1|FMT_CAUVN	fmt	1	1	410000	0.000276
	tr|A0A0H3CFF5|A0A0H3CFF5_CAUVN	CCNA_03617	1	1	950000	0.000707			tr|A0A0H3C6V7|A0A0H3C6V7_CAUVN	CCNA_00979	1	1	130000	7.05e-05			tr|A0A0H3CBB9|A0A0H3CBB9_CAUVN	CCNA_02734	1	1	1600000	0.000741			tr|A0A0H3C5F5|A0A0H3C5F5_CAUVN	CCNA_00738	1	1	370000	0.000248
	tr|A0A0H3C8Z4|A0A0H3C8Z4_CAUVN	CCNA_01764	1	1	630000	0.00047			tr|A0A0H3CCY7|A0A0H3CCY7_CAUVN	CCNA_03726	1	1	1300000	0.000735			tr|A0A0H3CCH9|A0A0H3CCH9_CAUVN	CCNA_03540	1	1	2000000	0.000908			tr|A0A0H3C9D3|A0A0H3C9D3_CAUVN	CCNA_02254	1	1	800000	0.000534
	tr|A0A0H3CD10|A0A0H3CD10_CAUVN	CCNA_03748	1	1	420000	0.000312			tr|A0A0H3CAU9|A0A0H3CAU9_CAUVN	CCNA_02565	1	1	870000	0.000483			tr|A0A0H3CB75|A0A0H3CB75_CAUVN	CCNA_02678	1	1	1600000	0.000706			tr|A0A0H3C9W3|A0A0H3C9W3_CAUVN	rodA	1	1	1400000	0.000948
	tr|A0A0H3C732|A0A0H3C732_CAUVN	CCNA_01634	1	1	530000	0.000398			tr|A0A0H3C5A4|A0A0H3C5A4_CAUVN	CCNA_01020	1	1	550000	0.000304			tr|A0A0H3CDJ0|A0A0H3CDJ0_CAUVN	CCNA_03527	1	1	790000	0.000356			tr|A0A0H3C7J7|A0A0H3C7J7_CAUVN	CCNA_00680	1	1	360000	0.000238
	tr|A0A0H3C980|A0A0H3C980_CAUVN	CCNA_01978	1	1	360000	0.000272			tr|A0A0H3C442|A0A0H3C442_CAUVN	CCNA_00243	1	1	770000	0.00043			tr|A0A0H3CBK2|A0A0H3CBK2_CAUVN	CCNA_02242	1	1	2000000	0.000895			tr|A0A0H3CFS6|A0A0H3CFS6_CAUVN	CCNA_03735	1	1	440000	0.000294
	tr|A0A0H3CBZ3|A0A0H3CBZ3_CAUVN	CCNA_02993	1	1	110000	8.49e-05			tr|A0A0H3C9A6|A0A0H3C9A6_CAUVN	CCNA_01410	1	1	2100000	0.00114			tr|A0A0H3C9H7|A0A0H3C9H7_CAUVN	CCNA_02597	1	1	770000	0.000345			tr|A0A0H3C5U9|A0A0H3C5U9_CAUVN	CCNA_00604	1	1	880000	0.000589
	tr|A0A0H3C7C1|A0A0H3C7C1_CAUVN	sufE	1	1	120000	9.04e-05			tr|A0A0H3C7T4|A0A0H3C7T4_CAUVN	CCNA_01942	1	1	210000	0.000119			tr|A0A0H3C7Q5|A0A0H3C7Q5_CAUVN	iolE	1	1	2000000	0.0009			tr|A0A0H3C4W2|A0A0H3C4W2_CAUVN	CCNA_00898	1	1	570000	0.000383
	tr|A0A0H3CCI2|A0A0H3CCI2_CAUVN	rsfS	1	1	2500000	0.00183			tr|A0A0H3CAT8|A0A0H3CAT8_CAUVN	CCNA_02832	1	1	550000	0.000309			tr|A0A0H3CDR0|A0A0H3CDR0_CAUVN	CCNA_03027	1	1	610000	0.000275			tr|A0A0H3C9H0|A0A0H3C9H0_CAUVN	CCNA_01935	1	1	620000	0.000413
	tr|A0A0H3C787|A0A0H3C787_CAUVN	CCNA_01068	1	1	380000	0.000282			tr|A0A0H3C3U5|A0A0H3C3U5_CAUVN	CCNA_00135	1	1	2300000	0.00128			sp|B8GYN6|GPMA_CAUVN	gpmA	1	1	2000000	0.000914			tr|A0A0H3C6N0|A0A0H3C6N0_CAUVN	CCNA_00915	1	1	690000	0.000461
	tr|A0A0H3C8X6|A0A0H3C8X6_CAUVN	CCNA_01840	1	1	380000	0.000281			tr|A0A0H3C7C1|A0A0H3C7C1_CAUVN	sufE	1	1	710000	0.000394			tr|A0A0H3CCW6|A0A0H3CCW6_CAUVN	zapA	1	1	650000	0.000291			tr|A0A0H3CBN4|A0A0H3CBN4_CAUVN	CCNA_03461	1	1	670000	0.000447
	tr|A0A0H3C5F5|A0A0H3C5F5_CAUVN	CCNA_00738	1	1	290000	0.000219			tr|A0A0H3CE54|A0A0H3CE54_CAUVN	nadE	1	1	1600000	0.000869			tr|A0A0H3CE51|A0A0H3CE51_CAUVN	CCNA_03808	1	1	2100000	0.000954			tr|A0A0H3CDN8|A0A0H3CDN8_CAUVN	CCNA_03555	1	1	260000	0.000172
	tr|A0A0H3CA43|A0A0H3CA43_CAUVN	CCNA_02211	1	1	410000	0.000309			tr|A0A0H3CFU0|A0A0H3CFU0_CAUVN	CCNA_03751	1	1	2000000	0.00109			tr|A0A0H3C6X6|A0A0H3C6X6_CAUVN	cysD	1	1	1200000	0.000542			tr|A0A0H3C8E4|A0A0H3C8E4_CAUVN	CCNA_01877	1	1	2600000	0.00171
	tr|A0A0H3C6N0|A0A0H3C6N0_CAUVN	CCNA_00915	1	1	610000	0.000456			tr|A0A0H3C9H0|A0A0H3C9H0_CAUVN	CCNA_01935	1	1	2300000	0.00127			tr|A0A0H3C9E8|A0A0H3C9E8_CAUVN	CCNA_02563	1	1	690000	0.000309			tr|A0A0H3CAN2|A0A0H3CAN2_CAUVN	CCNA_03063	1	1	390000	0.00026
	tr|A0A0H3C7M3|A0A0H3C7M3_CAUVN	CCNA_01299	1	1	49000	3.65e-05			tr|A0A0H3CFM6|A0A0H3CFM6_CAUVN	CCNA_03683	1	1	4100000	0.00229			tr|A0A0H3C4E8|A0A0H3C4E8_CAUVN	gpsA	1	1	980000	0.000439			tr|A0A0H3C9T6|A0A0H3C9T6_CAUVN	CCNA_02205	1	1	790000	0.00053
	tr|A0A0H3CAF2|A0A0H3CAF2_CAUVN	CCNA_01835	1	1	310000	0.000232			tr|A0A0H3CA94|A0A0H3CA94_CAUVN	CCNA_02362	1	1	760000	0.000423			tr|A0A0H3C639|A0A0H3C639_CAUVN	CCNA_01260	1	1	1100000	0.000475			tr|A0A0H3CCA1|A0A0H3CCA1_CAUVN	xerD	1	1	150000	0.0001
	tr|A0A0H3CDP7|A0A0H3CDP7_CAUVN	CCNA_03666	1	1	950000	0.000706			tr|A0A0H3CB05|A0A0H3CB05_CAUVN	CCNA_02920	1	1	920000	0.000511			tr|A0A0H3C5X4|A0A0H3C5X4_CAUVN	CCNA_00087	1	1	1200000	0.000532			tr|A0A0H3C9G2|A0A0H3C9G2_CAUVN	CCNA_02074	1	1	800000	0.000533
	tr|A0A0H3CD74|A0A0H3CD74_CAUVN	ccmC	1	1	170000	0.000128			tr|A0A0H3CCI6|A0A0H3CCI6_CAUVN	xylR	1	1	360000	0.000201			tr|A0A0H3CCT6|A0A0H3CCT6_CAUVN	CCNA_02684	1	1	510000	0.00023			tr|A0A0H3C7I7|A0A0H3C7I7_CAUVN	CCNA_00668	1	1	5800000	0.00389
	tr|A0A0H3CBM0|A0A0H3CBM0_CAUVN	CCNA_02848	1	1	1100000	0.000846			tr|A0A0H3C724|A0A0H3C724_CAUVN	ptrB	1	1	1600000	0.000905			tr|A0A0H3C4P3|A0A0H3C4P3_CAUVN	CCNA_00446	1	1	6100000	0.00275			tr|A0A0H3C8N6|A0A0H3C8N6_CAUVN	CCNA_01109	1	1	680000	0.000455
	tr|A0A0H3C442|A0A0H3C442_CAUVN	CCNA_00243	1	1	730000	0.000544			sp|B8H5C6|Y3506_CAUVN	CCNA_03506	1	1	840000	0.00047			tr|A0A0H3C5E6|A0A0H3C5E6_CAUVN	CCNA_00216	1	1	680000	0.000305			tr|A0A0H3C4C4|A0A0H3C4C4_CAUVN	CCNA_00352	1	1	250000	0.000164
	tr|A0A0H3C9F7|A0A0H3C9F7_CAUVN	ccoN	1	1	1000000	0.000749			tr|A0A0H3C6R7|A0A0H3C6R7_CAUVN	fliF	1	1	830000	0.000463			tr|A0A0H3C9H6|A0A0H3C9H6_CAUVN	hisC	1	1	540000	0.000243			tr|A0A0H3C841|A0A0H3C841_CAUVN	CCNA_02067	1	1	2200000	0.0015
	tr|A0A0H3C9G3|A0A0H3C9G3_CAUVN	fixH	1	1	1100000	0.000809			tr|A0A0H3C785|A0A0H3C785_CAUVN	CCNA_01147	1	1	1100000	0.000597			tr|A0A0H3CAG0|A0A0H3CAG0_CAUVN	kynA	1	1	1000000	0.000471			tr|A0A0H3C9F7|A0A0H3C9F7_CAUVN	ccoN	1	1	1900000	0.0013
	tr|A0A0H3CCY4|A0A0H3CCY4_CAUVN	narX	1	1	250000	0.000184			tr|A0A0H3C426|A0A0H3C426_CAUVN	CCNA_00579	1	1	180000	0.0001			tr|A0A0H3C5J8|A0A0H3C5J8_CAUVN	CCNA_01105	1	1	420000	0.000189			tr|A0A0H3CC48|A0A0H3CC48_CAUVN	CCNA_03651	1	1	110000	7.15e-05
	tr|A0A0H3IA83|A0A0H3IA83_CAUVN	CCNA_03900	1	1	640000	0.000479			tr|A0A0H3C8Z5|A0A0H3C8Z5_CAUVN	CCNA_02108	1	1	450000	0.000251			tr|A0A0H3C5F5|A0A0H3C5F5_CAUVN	CCNA_00738	1	1	1000000	0.000454			tr|A0A0H3C5G8|A0A0H3C5G8_CAUVN	CCNA_01070	1	1	950000	0.000636
	tr|A0A0H3CBZ0|A0A0H3CBZ0_CAUVN	CCNA_03285	1	1	510000	0.000378			tr|A0A0H3C5S4|A0A0H3C5S4_CAUVN	CCNA_00867	1	1	430000	0.000238			tr|A0A0H3CFU0|A0A0H3CFU0_CAUVN	CCNA_03751	1	1	1700000	0.000767			tr|A0A0H3CCJ3|A0A0H3CCJ3_CAUVN	CCNA_03167	1	1	200000	0.000134
	tr|A0A0H3C7A5|A0A0H3C7A5_CAUVN	CCNA_01089	1	1	330000	0.00025			tr|A0A0H3C5G7|A0A0H3C5G7_CAUVN	hprK	1	1	440000	0.000247			tr|A0A0H3C742|A0A0H3C742_CAUVN	CCNA_01648	1	1	630000	0.000282			tr|A0A0H3C9X5|A0A0H3C9X5_CAUVN	CCNA_02245	1	1	1100000	0.000711
	tr|A0A0H3C724|A0A0H3C724_CAUVN	ptrB	1	1	490000	0.000369			tr|A0A0H3CCM2|A0A0H3CCM2_CAUVN	CCNA_03198	1	1	470000	0.000262			tr|A0A0H3C6T2|A0A0H3C6T2_CAUVN	CCNA_01219	1	1	860000	0.000385			tr|A0A0H3C6T6|A0A0H3C6T6_CAUVN	CCNA_00973	1	1	650000	0.000434
	sp|B8GYE0|RECR_CAUVN	recR	1	1	470000	0.00035			tr|A0A0H3CD66|A0A0H3CD66_CAUVN	CCNA_03405	1	1	550000	0.000306			tr|A0A0H3C5V7|A0A0H3C5V7_CAUVN	iatP	1	1	930000	0.000419			tr|A0A0H3C9S7|A0A0H3C9S7_CAUVN	CCNA_02700	1	1	680000	0.000453
	tr|A0A0H3C5F2|A0A0H3C5F2_CAUVN	CCNA_00733	1	1	670000	0.000502			tr|A0A0H3CB77|A0A0H3CB77_CAUVN	ilvE	1	1	980000	0.000548			tr|A0A0H3CE84|A0A0H3CE84_CAUVN	CCNA_03205	1	1	550000	0.000248			sp|B8H1E9|RNPA_CAUVN	rnpA	1	1	1000000	0.000676
	tr|A0A0H3CCB7|A0A0H3CCB7_CAUVN	CCNA_03731	1	1	940000	0.000698			tr|A0A0H3CCR3|A0A0H3CCR3_CAUVN	CCNA_03647	1	1	1000000	0.000573			tr|A0A0H3C569|A0A0H3C569_CAUVN	CCNA_00982	1	1	1500000	0.000694			tr|A0A0H3CC59|A0A0H3CC59_CAUVN	dapB	1	1	980000	0.000653
	tr|A0A0H3C508|A0A0H3C508_CAUVN	CCNA_00312	1	1	1600000	0.00118			tr|A0A0H3C9R1|A0A0H3C9R1_CAUVN	CCNA_01554	1	1	360000	0.000199			sp|B8H623|PDXJ_CAUVN	pdxJ	1	1	1300000	0.000568			tr|A0A0H3C7I9|A0A0H3C7I9_CAUVN	CCNA_01190	1	1	52000	3.44e-05
	tr|A0A0H3C9S4|A0A0H3C9S4_CAUVN	CCNA_02099	1	1	130000	9.65e-05			sp|A0A0H3CDY2|FZLA_CAUVN	fzlA	1	1	900000	0.0005			tr|A0A0H3C8D9|A0A0H3C8D9_CAUVN	CCNA_01553	1	1	1000000	0.000463			tr|A0A0H3C786|A0A0H3C786_CAUVN	CCNA_01388	1	1	1400000	0.000902
	tr|A0A0H3CCG6|A0A0H3CCG6_CAUVN	CCNA_03520	1	1	570000	0.000423			tr|A0A0H3C6D8|A0A0H3C6D8_CAUVN	CCNA_00694	1	1	1200000	0.000673			tr|A0A0H3CCM3|A0A0H3CCM3_CAUVN	CCNA_03835	1	1	1900000	0.000849			tr|A0A0H3CCG6|A0A0H3CCG6_CAUVN	CCNA_03520	1	1	670000	0.00045
	tr|A0A0H3C4G8|A0A0H3C4G8_CAUVN	CCNA_00732	1	1	430000	0.000318			tr|A0A0H3CAB7|A0A0H3CAB7_CAUVN	CCNA_02298	1	1	490000	0.000274			tr|A0A0H3CAA0|A0A0H3CAA0_CAUVN	CCNA_02278	1	1	2900000	0.00132			tr|A0A0H3CAY7|A0A0H3CAY7_CAUVN	CCNA_03179	1	1	490000	0.000328
	sp|B8H367|ILVD_CAUVN	ilvD	1	1	720000	0.00054			tr|A0A0H3CBM8|A0A0H3CBM8_CAUVN	CCNA_03456	1	1	540000	0.000303			tr|A0A0H3C7P0|A0A0H3C7P0_CAUVN	CCNA_01343	1	1	990000	0.000444			tr|A0A0H3C834|A0A0H3C834_CAUVN	ibpA	1	1	580000	0.000387
	tr|A0A0H3C8W8|A0A0H3C8W8_CAUVN	malA	1	1	140000	0.000101			tr|A0A0H3CDR6|A0A0H3CDR6_CAUVN	CCNA_03032	1	1	1100000	0.000612			tr|A0A0H3C8L8|A0A0H3C8L8_CAUVN	CCNA_01090	1	1	480000	0.000215			tr|A0A0H3C959|A0A0H3C959_CAUVN	CCNA_01811	1	1	44000	2.95e-05
	tr|A0A0H3C5D6|A0A0H3C5D6_CAUVN	CCNA_00422	1	1	84000	6.24e-05			tr|A0A0H3C7I7|A0A0H3C7I7_CAUVN	CCNA_00668	1	1	5200000	0.00287			tr|A0A0H3C9Y8|A0A0H3C9Y8_CAUVN	flgH	1	1	960000	0.00043			tr|A0A0H3C842|A0A0H3C842_CAUVN	CCNA_01507	1	1	1400000	0.000901
	tr|A0A0H3C5B0|A0A0H3C5B0_CAUVN	CCNA_00665	1	1	440000	0.000326			tr|A0A0H3CFV5|A0A0H3CFV5_CAUVN	CCNA_03761	1	1	2000000	0.00114			tr|A0A0H3CCB8|A0A0H3CCB8_CAUVN	CCNA_03120	1	1	1900000	0.000847			tr|A0A0H3C5X9|A0A0H3C5X9_CAUVN	CCNA_00092	1	1	1300000	0.000894
	tr|A0A0H3CAM6|A0A0H3CAM6_CAUVN	CCNA_02434	1	1	410000	0.000305			tr|A0A0H3C5D0|A0A0H3C5D0_CAUVN	CCNA_00692	1	1	800000	0.000443			tr|A0A0H3C9K1|A0A0H3C9K1_CAUVN	lexA	1	1	1900000	0.000833			tr|A0A0H3C9M8|A0A0H3C9M8_CAUVN	CCNA_01531	1	1	290000	0.000193
	tr|A0A0H3C7V7|A0A0H3C7V7_CAUVN	CCNA_01414	1	1	99000	7.4e-05			tr|A0A0H3CB75|A0A0H3CB75_CAUVN	CCNA_02678	1	1	2000000	0.0011			tr|A0A0H3C4W6|A0A0H3C4W6_CAUVN	iatA	1	1	990000	0.000445			sp|B8GVZ0|DUT_CAUVN	dut	1	1	430000	0.000284
	tr|A0A0H3CB71|A0A0H3CB71_CAUVN	CCNA_03014	1	1	1000000	0.000754			tr|A0A0H3C9W3|A0A0H3C9W3_CAUVN	rodA	1	1	1600000	0.000884			tr|A0A0H3CAL6|A0A0H3CAL6_CAUVN	CCNA_01906	1	1	220000	9.75e-05			tr|A0A0H3CDQ0|A0A0H3CDQ0_CAUVN	CCNA_03569	1	1	1100000	0.000752
	tr|A0A0H3C6V0|A0A0H3C6V0_CAUVN	CCNA_01229	1	1	720000	0.000539			tr|A0A0H3CDZ7|A0A0H3CDZ7_CAUVN	CCNA_03672	1	1	740000	0.000411			tr|A0A0H3CB44|A0A0H3CB44_CAUVN	CCNA_02976	1	1	1000000	0.000467			tr|A0A0H3C807|A0A0H3C807_CAUVN	CCNA_01690	1	1	1100000	0.000759
	tr|A0A0H3C8E4|A0A0H3C8E4_CAUVN	CCNA_01877	1	1	570000	0.000429			tr|A0A0H3CD78|A0A0H3CD78_CAUVN	CCNA_03791	1	1	290000	0.000164			tr|A0A0H3CC43|A0A0H3CC43_CAUVN	CCNA_02447	1	1	1100000	0.0005			tr|A0A0H3CBG6|A0A0H3CBG6_CAUVN	CCNA_02786	1	1	730000	0.000487
	tr|A0A0H3C6P5|A0A0H3C6P5_CAUVN	CCNA_01183	1	1	500000	0.000372			tr|A0A0H3C781|A0A0H3C781_CAUVN	perB	1	1	1800000	0.00098			sp|B8H482|SSRP_CAUVN	smpB	1	1	4200000	0.00189			tr|A0A0H3C9R9|A0A0H3C9R9_CAUVN	CCNA_02690	1	1	430000	0.000286
	tr|A0A0H3CD68|A0A0H3CD68_CAUVN	CCNA_03780	1	1	1700000	0.00126			tr|A0A0H3C759|A0A0H3C759_CAUVN	pepA	1	1	250000	0.000139			sp|B8GX11|DBH_CAUVN	hup	1	1	1800000	0.000802			tr|A0A0H3C8V1|A0A0H3C8V1_CAUVN	CCNA_01804	1	1	790000	0.00053
	tr|A0A0H3C7S0|A0A0H3C7S0_CAUVN	CCNA_01374	1	1	220000	0.000166			tr|A0A0H3C807|A0A0H3C807_CAUVN	CCNA_01690	1	1	980000	0.000546			tr|A0A0H3C512|A0A0H3C512_CAUVN	CCNA_00319	1	1	94000	4.23e-05			tr|A0A0H3C522|A0A0H3C522_CAUVN	CCNA_00580	1	1	220000	0.000149
	tr|A0A0H3CDT7|A0A0H3CDT7_CAUVN	CCNA_03611	1	1	250000	0.00019			tr|A0A0H3C6N8|A0A0H3C6N8_CAUVN	CCNA_01178	1	1	2000000	0.00111			tr|A0A0H3CBQ0|A0A0H3CBQ0_CAUVN	CCNA_02889	1	1	530000	0.00024			tr|A0A0H3C6I4|A0A0H3C6I4_CAUVN	bioC	1	1	850000	0.000567
	tr|A0A0H3C6I4|A0A0H3C6I4_CAUVN	bioC	1	1	500000	0.000375			sp|B8H533|NRDR_CAUVN	nrdR	1	1	3100000	0.00171			tr|A0A0H3C6C3|A0A0H3C6C3_CAUVN	CCNA_00809	1	1	780000	0.00035			tr|A0A0H3CAI4|A0A0H3CAI4_CAUVN	CCNA_02701	1	1	320000	0.000217
	sp|B8H623|PDXJ_CAUVN	pdxJ	1	1	590000	0.000443			tr|A0A0H3C8Z3|A0A0H3C8Z3_CAUVN	CCNA_02399	1	1	52000	2.88e-05			tr|A0A0H3CCH5|A0A0H3CCH5_CAUVN	CCNA_03186	1	1	270000	0.00012			tr|A0A0H3CC27|A0A0H3CC27_CAUVN	CCNA_02429	1	1	900000	0.000602
	tr|A0A0H3C4I7|A0A0H3C4I7_CAUVN	CCNA_00753	1	1	590000	0.000443			tr|A0A0H3CB71|A0A0H3CB71_CAUVN	CCNA_03014	1	1	980000	0.000546			tr|A0A0H3CAM7|A0A0H3CAM7_CAUVN	CCNA_01916	1	1	1100000	0.00049			tr|A0A0H3C798|A0A0H3C798_CAUVN	CCNA_00595	1	1	290000	0.000191
	tr|A0A0H3CCI6|A0A0H3CCI6_CAUVN	xylR	1	1	71000	5.28e-05			tr|A0A0H3CAX6|A0A0H3CAX6_CAUVN	CCNA_03169	1	1	2600000	0.00147			tr|A0A0H3C837|A0A0H3C837_CAUVN	CCNA_01443	1	1	36000000	0.0163			tr|A0A0H3CCI2|A0A0H3CCI2_CAUVN	rsfS	1	1	1000000	0.000694
	tr|A0A0H3CC31|A0A0H3CC31_CAUVN	CCNA_03035	1	1	1500000	0.00112			tr|A0A0H3C6Y4|A0A0H3C6Y4_CAUVN	CCNA_01278	1	1	1100000	0.000631			tr|A0A0H3CEN8|A0A0H3CEN8_CAUVN	CCNA_03353	1	1	1200000	0.000526			tr|A0A0H3C5R5|A0A0H3C5R5_CAUVN	sixA	1	1	370000	0.00025
	tr|A0A0H3CDR6|A0A0H3CDR6_CAUVN	CCNA_03032	1	1	280000	0.000209			tr|A0A0H3C6D2|A0A0H3C6D2_CAUVN	CCNA_01372	1	1	700000	0.000392			tr|A0A0H3C781|A0A0H3C781_CAUVN	perB	1	1	840000	0.000379			tr|A0A0H3CBD0|A0A0H3CBD0_CAUVN	CCNA_02725	1	1	490000	0.000328
	tr|A0A0H3C6M6|A0A0H3C6M6_CAUVN	CCNA_00832	1	1	21000	1.6e-05			sp|B8GZ34|RNH2_CAUVN	rnhB	1	1	510000	0.000284			tr|A0A0H3C7K6|A0A0H3C7K6_CAUVN	fljK	1	1	420000	0.00019			tr|A0A0H3C7F7|A0A0H3C7F7_CAUVN	CCNA_00637	1	1	190000	0.000124
	tr|A0A0H3CB06|A0A0H3CB06_CAUVN	CCNA_03200	1	1	630000	0.000469			sp|B8GVP4|ACP_CAUVN	acpP	1	1	2300000	0.0013			tr|A0A0H3CAF1|A0A0H3CAF1_CAUVN	CCNA_02341	1	1	740000	0.00033			sp|B8GYN6|GPMA_CAUVN	gpmA	1	1	1300000	0.000873
	tr|A0A0H3CFS1|A0A0H3CFS1_CAUVN	CCNA_03730	1	1	660000	0.000493			tr|A0A0H3CBF2|A0A0H3CBF2_CAUVN	CCNA_03107	1	1	700000	0.000389			tr|A0A0H3CCI5|A0A0H3CCI5_CAUVN	CCNA_03552	1	1	610000	0.000275			tr|A0A0H3CDW3|A0A0H3CDW3_CAUVN	CCNA_03082	1	1	1200000	0.00083
	tr|A0A0H3CBS2|A0A0H3CBS2_CAUVN	CCNA_03509	1	1	6800000	0.00505			tr|A0A0H3C9Y5|A0A0H3C9Y5_CAUVN	CCNA_02505	1	1	740000	0.000411			tr|A0A0H3CDT7|A0A0H3CDT7_CAUVN	CCNA_03611	1	1	1000000	0.000456			tr|A0A0H3C6P7|A0A0H3C6P7_CAUVN	CCNA_01478	1	1	55000	3.65e-05
	tr|A0A0H3C5X4|A0A0H3C5X4_CAUVN	CCNA_00087	1	1	640000	0.000477			tr|A0A0H3CDH4|A0A0H3CDH4_CAUVN	phyK	1	1	240000	0.000134			tr|A0A0H3C6Z2|A0A0H3C6Z2_CAUVN	CCNA_01288	1	1	780000	0.000353			tr|A0A0H3C508|A0A0H3C508_CAUVN	CCNA_00312	1	1	1400000	0.000949
	tr|A0A0H3CCP9|A0A0H3CCP9_CAUVN	CCNA_03257	1	1	440000	0.00033			tr|A0A0H3CB45|A0A0H3CB45_CAUVN	CCNA_02637	1	1	1100000	0.000589			tr|A0A0H3CD45|A0A0H3CD45_CAUVN	CCNA_03378	1	1	770000	0.000346			tr|A0A0H3CBV1|A0A0H3CBV1_CAUVN	CCNA_03233	1	1	690000	0.000458
	tr|A0A0H3C8L2|A0A0H3C8L2_CAUVN	CCNA_01943	1	1	1400000	0.00105			tr|A0A0H3C7Z0|A0A0H3C7Z0_CAUVN	CCNA_01452	1	1	1000000	0.000557			tr|A0A0H3C502|A0A0H3C502_CAUVN	CCNA_00558	1	1	2000000	0.000888			tr|A0A0H3CD06|A0A0H3CD06_CAUVN	tolA	1	1	580000	0.000384
	tr|A0A0H3C5J9|A0A0H3C5J9_CAUVN	cpdR	1	1	2500000	0.00189			tr|A0A0H3CAN7|A0A0H3CAN7_CAUVN	CCNA_03068	1	1	340000	0.000187			tr|A0A0H3CBT4|A0A0H3CBT4_CAUVN	CCNA_03524	1	1	2100000	0.000942			tr|A0A0H3C5V7|A0A0H3C5V7_CAUVN	iatP	1	1	670000	0.000449
	tr|A0A0H3C843|A0A0H3C843_CAUVN	CCNA_01733	1	1	380000	0.000282			tr|A0A0H3C7P9|A0A0H3C7P9_CAUVN	CCNA_01545	1	1	710000	0.000397			tr|A0A0H3C9N0|A0A0H3C9N0_CAUVN	CCNA_02670	1	1	9900000	0.00445			sp|B8GXG1|HEM3_CAUVN	hemC	1	1	820000	0.000545
	tr|A0A0H3CF30|A0A0H3CF30_CAUVN	CCNA_03491	1	1	1700000	0.00128			tr|A0A0H3C865|A0A0H3C865_CAUVN	CCNA_01534	1	1	1400000	0.000778			tr|A0A0H3CFH1|A0A0H3CFH1_CAUVN	CCNA_03633	1	1	890000	0.000398			sp|B8H623|PDXJ_CAUVN	pdxJ	1	1	560000	0.000377
	tr|A0A0H3C4W1|A0A0H3C4W1_CAUVN	CCNA_00523	1	1	470000	0.000354			tr|A0A0H3CDH1|A0A0H3CDH1_CAUVN	CCNA_02935	1	1	800000	0.000443			tr|A0A0H3C383|A0A0H3C383_CAUVN	pstC	1	1	3200000	0.00145			tr|A0A0H3C6G2|A0A0H3C6G2_CAUVN	CCNA_00847	1	1	540000	0.000363
	tr|A0A0H3CAD4|A0A0H3CAD4_CAUVN	CCNA_02406	1	1	1900000	0.0014			tr|A0A0H3C9F3|A0A0H3C9F3_CAUVN	CCNA_02568	1	1	820000	0.000454			sp|B8GX52|SURE_CAUVN	surE	1	1	2400000	0.00109			tr|A0A0H3C8M0|A0A0H3C8M0_CAUVN	lipB	1	1	440000	0.000296
	tr|A0A0H3CDF4|A0A0H3CDF4_CAUVN	CCNA_03495	1	1	1100000	0.000811			tr|A0A0H3CD03|A0A0H3CD03_CAUVN	CCNA_02747	1	1	870000	0.000482			tr|A0A0H3C6P6|A0A0H3C6P6_CAUVN	CCNA_00381	1	1	1100000	0.000497			tr|A0A0H3CDN9|A0A0H3CDN9_CAUVN	CCNA_03653	1	1	760000	0.000506
	sp|B8GX11|DBH_CAUVN	hup	1	1	1700000	0.00124			tr|A0A0H3CBB9|A0A0H3CBB9_CAUVN	CCNA_02734	1	1	2800000	0.00154			tr|A0A0H3C952|A0A0H3C952_CAUVN	CCNA_02155	1	1	600000	0.000271			tr|A0A0H3C5A8|A0A0H3C5A8_CAUVN	CCNA_01025	1	1	300000	0.000199
	tr|A0A0H3C7P9|A0A0H3C7P9_CAUVN	CCNA_01545	1	1	360000	0.000266			tr|A0A0H3C885|A0A0H3C885_CAUVN	CCNA_01502	1	1	840000	0.000467			tr|A0A0H3IA78|A0A0H3IA78_CAUVN	CCNA_03896	1	1	1800000	0.00079			tr|A0A0H3CBY0|A0A0H3CBY0_CAUVN	CCNA_02956	1	1	650000	0.000433
	sp|B8GZX1|HEM6_CAUVN	hemF	1	1	470000	0.000348			tr|A0A0H3CBZ0|A0A0H3CBZ0_CAUVN	CCNA_03285	1	1	830000	0.000463			tr|A0A0H3C813|A0A0H3C813_CAUVN	CCNA_01415	1	1	3600000	0.00164			tr|A0A0H3CFM6|A0A0H3CFM6_CAUVN	CCNA_03683	1	1	2500000	0.00168
	tr|A0A0H3C5V7|A0A0H3C5V7_CAUVN	iatP	1	1	410000	0.000309			tr|A0A0H3C7K2|A0A0H3C7K2_CAUVN	CCNA_00685	1	1	450000	0.000251			tr|A0A0H3IZB7|A0A0H3IZB7_CAUVN	CCNA_03931	1	1	5000000	0.00223			tr|A0A0H3C8J2|A0A0H3C8J2_CAUVN	CCNA_01681	1	1	220000	0.000149
	tr|A0A0H3C979|A0A0H3C979_CAUVN	CCNA_02489	1	1	1900000	0.00139			tr|A0A0H3CBT4|A0A0H3CBT4_CAUVN	CCNA_03524	1	1	4500000	0.00252			tr|A0A0H3C7S2|A0A0H3C7S2_CAUVN	CCNA_00774	1	1	650000	0.000293			tr|A0A0H3CFV5|A0A0H3CFV5_CAUVN	CCNA_03761	1	1	1100000	0.000753
	tr|A0A0H3CD06|A0A0H3CD06_CAUVN	tolA	1	1	600000	0.000447			tr|A0A0H3CDG4|A0A0H3CDG4_CAUVN	CCNA_03578	1	1	1600000	0.000876			tr|A0A0H3CEI9|A0A0H3CEI9_CAUVN	CCNA_03298	1	1	2100000	0.000922			sp|B8GZ34|RNH2_CAUVN	rnhB	1	1	330000	0.000217
	tr|A0A0H3C909|A0A0H3C909_CAUVN	CCNA_02124	1	1	490000	0.000363			sp|B8H661|TRPA_CAUVN	trpA	1	1	1200000	0.000693			tr|A0A0H3CFW6|A0A0H3CFW6_CAUVN	CCNA_03773	1	1	1200000	0.00053			tr|A0A0H3C9Y5|A0A0H3C9Y5_CAUVN	CCNA_02505	1	1	1500000	0.000977
	tr|A0A0H3C665|A0A0H3C665_CAUVN	CCNA_00600	1	1	560000	0.000419			tr|A0A0H3C8U1|A0A0H3C8U1_CAUVN	CCNA_01176	1	1	760000	0.000421			tr|A0A0H3C7Y4|A0A0H3C7Y4_CAUVN	popZ	1	1	3000000	0.00133			tr|A0A0H3CCY4|A0A0H3CCY4_CAUVN	narX	1	1	410000	0.000275
	tr|A0A0H3C9T4|A0A0H3C9T4_CAUVN	CCNA_01583	1	1	730000	0.000547			tr|A0A0H3C5S6|A0A0H3C5S6_CAUVN	CCNA_00397	1	1	290000	0.000161			tr|A0A0H3C9C6|A0A0H3C9C6_CAUVN	CCNA_02540	1	1	270000	0.000121			tr|A0A0H3CB71|A0A0H3CB71_CAUVN	CCNA_03014	1	1	1700000	0.00112
	tr|A0A0H3C9T5|A0A0H3C9T5_CAUVN	CCNA_02111	1	1	720000	0.000539			tr|A0A0H3CA22|A0A0H3CA22_CAUVN	CCNA_02190	1	1	1200000	0.000683			tr|A0A0H3C6J5|A0A0H3C6J5_CAUVN	CCNA_01445	1	1	680000	0.000305			tr|A0A0H3C4W1|A0A0H3C4W1_CAUVN	CCNA_00523	1	1	330000	0.000222
	tr|A0A0H3C9B4|A0A0H3C9B4_CAUVN	CCNA_01416	1	1	320000	0.000236			tr|A0A0H3C744|A0A0H3C744_CAUVN	CCNA_00562	1	1	1800000	0.000977			tr|A0A0H3CD48|A0A0H3CD48_CAUVN	CCNA_03453	1	1	1300000	0.000571			tr|A0A0H3C8C5|A0A0H3C8C5_CAUVN	CCNA_02154	1	1	260000	0.000177
	tr|A0A0H3C9K1|A0A0H3C9K1_CAUVN	lexA	1	1	1400000	0.00102			tr|A0A0H3CAD4|A0A0H3CAD4_CAUVN	CCNA_02406	1	1	3800000	0.00212			tr|A0A0H3CDC0|A0A0H3CDC0_CAUVN	moeB	1	1	660000	0.000297			tr|A0A0H3C4N6|A0A0H3C4N6_CAUVN	CCNA_00436	1	1	680000	0.000455
	tr|A0A0H3C9W3|A0A0H3C9W3_CAUVN	rodA	1	1	980000	0.000732			tr|A0A0H3C5X4|A0A0H3C5X4_CAUVN	CCNA_00087	1	1	540000	0.000303			tr|A0A0H3C4L8|A0A0H3C4L8_CAUVN	CCNA_00168	1	1	3200000	0.00144			tr|A0A0H3CBC9|A0A0H3CBC9_CAUVN	CCNA_02170	1	1	1600000	0.00107
	tr|A0A0H3C8Q5|A0A0H3C8Q5_CAUVN	CCNA_01996	1	1	1300000	0.001			tr|A0A0H3C6R8|A0A0H3C6R8_CAUVN	CCNA_01203	1	1	540000	0.000302			tr|A0A0H3CF02|A0A0H3CF02_CAUVN	CCNA_03460	1	1	2000000	0.000883			tr|A0A0H3CBK5|A0A0H3CBK5_CAUVN	CCNA_02809	1	1	400000	0.000265
	tr|A0A0H3C3T1|A0A0H3C3T1_CAUVN	CCNA_00111	1	1	1600000	0.00117			tr|A0A0H3C4J6|A0A0H3C4J6_CAUVN	CCNA_00129	1	1	1900000	0.00108											tr|A0A0H3CAD4|A0A0H3CAD4_CAUVN	CCNA_02406	1	1	970000	0.00065
	sp|B8GVX4|AHPD_CAUVN	ahpD	1	1	760000	0.000569			tr|A0A0H3CA66|A0A0H3CA66_CAUVN	CCNA_02241	1	1	1400000	0.000775											tr|A0A0H3C7Q5|A0A0H3C7Q5_CAUVN	iolE	1	1	1300000	0.000835
	tr|A0A0H3CDC0|A0A0H3CDC0_CAUVN	moeB	1	1	310000	0.000234			sp|B8GX11|DBH_CAUVN	hup	1	1	7800000	0.00433											tr|A0A0H3C909|A0A0H3C909_CAUVN	CCNA_02124	1	1	490000	0.000326
	tr|A0A0H3C834|A0A0H3C834_CAUVN	ibpA	1	1	690000	0.000513			tr|A0A0H3CD80|A0A0H3CD80_CAUVN	CCNA_02835	1	1	1000000	0.000561											tr|A0A0H3CE84|A0A0H3CE84_CAUVN	CCNA_03205	1	1	520000	0.000345
	tr|A0A0H3C902|A0A0H3C902_CAUVN	CCNA_01259	1	1	660000	0.000491			tr|A0A0H3CA74|A0A0H3CA74_CAUVN	CCNA_02340	1	1	710000	0.000396											tr|A0A0H3CAL9|A0A0H3CAL9_CAUVN	CCNA_03048	1	1	170000	0.000112
	tr|A0A0H3CAF5|A0A0H3CAF5_CAUVN	CCNA_02347	1	1	840000	0.00063			sp|B8GY23|MSRB_CAUVN	msrB	1	1	1600000	0.000917											sp|B8GXP4|GRPE_CAUVN	grpE	1	1	980000	0.000652
	tr|A0A0H3C5V1|A0A0H3C5V1_CAUVN	CCNA_00060	1	1	1300000	0.000978			tr|A0A0H3CAL5|A0A0H3CAL5_CAUVN	CCNA_02744	1	1	360000	0.000203											tr|A0A0H3C8Q5|A0A0H3C8Q5_CAUVN	CCNA_01996	1	1	1400000	0.00096
	tr|A0A0H3C792|A0A0H3C792_CAUVN	CCNA_01073	1	1	480000	0.000355			tr|A0A0H3C7X7|A0A0H3C7X7_CAUVN	CCNA_00839	1	1	410000	0.000229											tr|A0A0H3C6J5|A0A0H3C6J5_CAUVN	CCNA_01445	1	1	10000000	0.00676
	tr|A0A0H3CAX6|A0A0H3CAX6_CAUVN	CCNA_03169	1	1	770000	0.000572			tr|A0A0H3C8E4|A0A0H3C8E4_CAUVN	CCNA_01877	1	1	1200000	0.000689											tr|A0A0H3C5A0|A0A0H3C5A0_CAUVN	CCNA_00131	1	1	460000	0.00031
	tr|A0A0H3C3P2|A0A0H3C3P2_CAUVN	CCNA_00420	1	1	990000	0.00074			tr|A0A0H3C5A0|A0A0H3C5A0_CAUVN	CCNA_00131	1	1	980000	0.000543											tr|A0A0H3CD01|A0A0H3CD01_CAUVN	CCNA_03333	1	1	220000	0.000144
	tr|A0A0H3CAF1|A0A0H3CAF1_CAUVN	CCNA_02341	1	1	2200000	0.00163			tr|A0A0H3C5V7|A0A0H3C5V7_CAUVN	iatP	1	1	840000	0.000465											tr|A0A0H3CCP9|A0A0H3CCP9_CAUVN	CCNA_03257	1	1	670000	0.00045
	tr|A0A0H3CA26|A0A0H3CA26_CAUVN	CCNA_01699	1	1	360000	0.00027			tr|A0A0H3C7A6|A0A0H3C7A6_CAUVN	CCNA_01413	1	1	940000	0.000521											tr|A0A0H3C7U3|A0A0H3C7U3_CAUVN	CCNA_01334	1	1	280000	0.000185
	tr|A0A0H3C5A0|A0A0H3C5A0_CAUVN	CCNA_00131	1	1	380000	0.000287			tr|A0A0H3C4I7|A0A0H3C4I7_CAUVN	CCNA_00753	1	1	1800000	0.000993											tr|A0A0H3CEG1|A0A0H3CEG1_CAUVN	CCNA_03820	1	1	370000	0.000248
	tr|A0A0H3CC52|A0A0H3CC52_CAUVN	CCNA_03054	1	1	440000	0.000329			tr|A0A0H3C792|A0A0H3C792_CAUVN	CCNA_01073	1	1	1000000	0.000566											tr|A0A0H3C9T5|A0A0H3C9T5_CAUVN	CCNA_02111	1	1	810000	0.000538
	tr|A0A0H3C3Q3|A0A0H3C3Q3_CAUVN	CCNA_00078	1	1	700000	0.000521			tr|A0A0H3C9Z1|A0A0H3C9Z1_CAUVN	hfsH	1	1	800000	0.000447											sp|B8GW85|ISPDF_CAUVN	ispDF	1	1	1100000	0.000742
	tr|A0A0H3C7U3|A0A0H3C7U3_CAUVN	CCNA_01334	1	1	370000	0.000274			tr|A0A0H3C7P0|A0A0H3C7P0_CAUVN	CCNA_01343	1	1	1100000	0.000605											tr|A0A0H3C682|A0A0H3C682_CAUVN	CCNA_00207	1	1	1600000	0.00104
	sp|B8GW85|ISPDF_CAUVN	ispDF	1	1	770000	0.000575			tr|A0A0H3CB69|A0A0H3CB69_CAUVN	CCNA_03009	1	1	720000	0.000403											tr|A0A0H3C5J9|A0A0H3C5J9_CAUVN	cpdR	1	1	6800000	0.00454
	tr|A0A0H3CB89|A0A0H3CB89_CAUVN	CCNA_03294	1	1	550000	0.000412			tr|A0A0H3C958|A0A0H3C958_CAUVN	pbpY	1	1	1500000	0.000832											tr|A0A0H3C414|A0A0H3C414_CAUVN	CCNA_00563	1	1	900000	0.0006
	tr|A0A0H3CB81|A0A0H3CB81_CAUVN	CCNA_03278	1	1	1900000	0.00139			sp|B8GW85|ISPDF_CAUVN	ispDF	1	1	2200000	0.00125											tr|A0A0H3C837|A0A0H3C837_CAUVN	CCNA_01443	1	1	840000	0.000562
	sp|B8H6A5|IHFB_CAUVN	ihfB	1	1	1700000	0.00129			tr|A0A0H3C7A0|A0A0H3C7A0_CAUVN	CCNA_01727	1	1	2700000	0.00151											tr|A0A0H3CBB9|A0A0H3CBB9_CAUVN	CCNA_02734	1	1	280000	0.000189
	tr|A0A0H3IA78|A0A0H3IA78_CAUVN	CCNA_03896	1	1	1100000	0.000799			sp|B8H4E2|RL29_CAUVN	rpmC	1	1	5100000	0.00285											tr|A0A0H3CCN7|A0A0H3CCN7_CAUVN	glnA3	1	1	1900000	0.00128
	tr|A0A0H3C6V1|A0A0H3C6V1_CAUVN	fliG	1	1	420000	0.000313			tr|A0A0H3CDN3|A0A0H3CDN3_CAUVN	CCNA_03648	1	1	22000000	0.0123											tr|A0A0H3C4X3|A0A0H3C4X3_CAUVN	CCNA_00543	1	1	980000	0.000655
	tr|A0A0H3C8I3|A0A0H3C8I3_CAUVN	CCNA_01049	1	1	250000	0.000187			tr|A0A0H3C9T3|A0A0H3C9T3_CAUVN	CCNA_02449	1	1	2000000	0.00111											tr|A0A0H3CCY7|A0A0H3CCY7_CAUVN	CCNA_03726	1	1	9100000	0.00604
	tr|A0A0H3C7J5|A0A0H3C7J5_CAUVN	CCNA_01843	1	1	1200000	0.000886			tr|A0A0H3C4P3|A0A0H3C4P3_CAUVN	CCNA_00446	1	1	7400000	0.0041											tr|A0A0H3C6A0|A0A0H3C6A0_CAUVN	CCNA_00782	1	1	870000	0.000583
	tr|A0A0H3CD98|A0A0H3CD98_CAUVN	creS	1	1	300000	0.000227			tr|A0A0H3CBV1|A0A0H3CBV1_CAUVN	CCNA_03233	1	1	1700000	0.00095											tr|A0A0H3C6Y5|A0A0H3C6Y5_CAUVN	CCNA_01562	1	1	980000	0.000651
	tr|A0A0H3CBD3|A0A0H3CBD3_CAUVN	CCNA_03354	1	1	77000	5.71e-05			tr|A0A0H3C569|A0A0H3C569_CAUVN	CCNA_00982	1	1	1700000	0.000945											tr|A0A0H3CDC7|A0A0H3CDC7_CAUVN	CCNA_03466	1	1	210000	0.000138
	sp|B8GW12|HIS7_CAUVN	hisB	1	1	1200000	0.000891			tr|A0A0H3C7T3|A0A0H3C7T3_CAUVN	fdhD	1	1	1100000	0.000609											tr|A0A0H3CAF5|A0A0H3CAF5_CAUVN	CCNA_02347	1	1	2200000	0.00144
	tr|A0A0H3C9R4|A0A0H3C9R4_CAUVN	CCNA_02184	1	1	29000	2.17e-05			tr|A0A0H3C5B0|A0A0H3C5B0_CAUVN	CCNA_00665	1	1	470000	0.000261											tr|A0A0H3C9C6|A0A0H3C9C6_CAUVN	CCNA_02540	1	1	160000	0.000109
	tr|A0A0H3C661|A0A0H3C661_CAUVN	CCNA_01287	1	1	360000	0.000272			tr|A0A0H3C6P6|A0A0H3C6P6_CAUVN	CCNA_00381	1	1	1100000	0.000594											tr|A0A0H3CC09|A0A0H3CC09_CAUVN	CCNA_02983	1	1	1100000	0.000745
	tr|A0A0H3IZB7|A0A0H3IZB7_CAUVN	CCNA_03931	1	1	2300000	0.00168			tr|A0A0H3C6E4|A0A0H3C6E4_CAUVN	CCNA_01387	1	1	1400000	0.000783											tr|A0A0H3C6F0|A0A0H3C6F0_CAUVN	CCNA_01071	1	1	500000	0.000332
	sp|B8GX52|SURE_CAUVN	surE	1	1	2000000	0.00151			tr|A0A0H3C9A3|A0A0H3C9A3_CAUVN	CCNA_02219	1	1	1900000	0.00105											tr|A0A0H3CCH5|A0A0H3CCH5_CAUVN	CCNA_03186	1	1	360000	0.000237
	sp|B8GZS6|YIDD_CAUVN	CCNA_00495	1	1	430000	0.000324			tr|A0A0H3CCZ5|A0A0H3CCZ5_CAUVN	CCNA_02736	1	1	1100000	0.000634											sp|B8GZS6|YIDD_CAUVN	CCNA_00495	1	1	560000	0.000372
	tr|A0A0H3C8S7|A0A0H3C8S7_CAUVN	purN	1	1	410000	0.00031			tr|A0A0H3CC51|A0A0H3CC51_CAUVN	CCNA_03366	1	1	1700000	0.000968											tr|A0A0H3C952|A0A0H3C952_CAUVN	CCNA_02155	1	1	520000	0.000348
	tr|A0A0H3C802|A0A0H3C802_CAUVN	nuoH	1	1	1700000	0.00125			tr|A0A0H3C3L7|A0A0H3C3L7_CAUVN	CCNA_00025	1	1	2500000	0.00141											tr|A0A0H3CCB7|A0A0H3CCB7_CAUVN	CCNA_03731	1	1	660000	0.000439
	tr|A0A0H3CBE5|A0A0H3CBE5_CAUVN	CCNA_02186	1	1	430000	0.00032			tr|A0A0H3C7Y5|A0A0H3C7Y5_CAUVN	CCNA_02005	1	1	1100000	0.0006											tr|A0A0H3C9A1|A0A0H3C9A1_CAUVN	CCNA_01405	1	1	190000	0.000129
	tr|A0A0H3CC09|A0A0H3CC09_CAUVN	CCNA_02983	1	1	870000	0.000649			tr|A0A0H3CDD3|A0A0H3CDD3_CAUVN	CCNA_02897	1	1	830000	0.000459											sp|B8H6A5|IHFB_CAUVN	ihfB	1	1	1100000	0.000763
	tr|A0A0H3C4Z9|A0A0H3C4Z9_CAUVN	CCNA_00301	1	1	230000	0.000175			sp|B8GZX1|HEM6_CAUVN	hemF	1	1	650000	0.000359											tr|A0A0H3C5F8|A0A0H3C5F8_CAUVN	CCNA_00453	1	1	590000	0.000391
	tr|A0A0H3CB37|A0A0H3CB37_CAUVN	CCNA_02965	1	1	770000	0.000571			tr|A0A0H3C6T2|A0A0H3C6T2_CAUVN	CCNA_01219	1	1	1100000	0.000635											tr|A0A0H3C4P3|A0A0H3C4P3_CAUVN	CCNA_00446	1	1	820000	0.000544
									tr|A0A0H3CEN8|A0A0H3CEN8_CAUVN	CCNA_03353	1	1	840000	0.000467											tr|A0A0H3C5X5|A0A0H3C5X5_CAUVN	CCNA_00454	1	1	1300000	0.000836
									tr|A0A0H3CB06|A0A0H3CB06_CAUVN	CCNA_03200	1	1	1100000	0.00059											tr|A0A0H3C9A6|A0A0H3C9A6_CAUVN	CCNA_01410	1	1	710000	0.000476
									tr|A0A0H3C5I3|A0A0H3C5I3_CAUVN	CCNA_01085	1	1	1600000	0.000908											sp|B8GWR2|FABZ_CAUVN	fabZ	1	1	640000	0.000426
									tr|A0A0H3C3P2|A0A0H3C3P2_CAUVN	CCNA_00420	1	1	1900000	0.00109											tr|A0A0H3CBE5|A0A0H3CBE5_CAUVN	CCNA_02186	1	1	420000	0.000278
									tr|A0A0H3C6B4|A0A0H3C6B4_CAUVN	iolC	1	1	720000	0.000398											tr|A0A0H3C5D7|A0A0H3C5D7_CAUVN	CCNA_00206	1	1	1300000	0.000895
									tr|A0A0H3CAZ4|A0A0H3CAZ4_CAUVN	CCNA_02904	1	1	1700000	0.000944											tr|A0A0H3CBQ6|A0A0H3CBQ6_CAUVN	CCNA_03207	1	1	640000	0.00043
									tr|A0A0H3CCP1|A0A0H3CCP1_CAUVN	CCNA_03214	1	1	5700000	0.00318											tr|A0A0H3C723|A0A0H3C723_CAUVN	CCNA_01347	1	1	720000	0.000478
									tr|A0A0H3C7F4|A0A0H3C7F4_CAUVN	CCNA_01154	1	1	1300000	0.000716											tr|A0A0H3CCB8|A0A0H3CCB8_CAUVN	CCNA_03120	1	1	1900000	0.00124
									tr|A0A0H3CB81|A0A0H3CB81_CAUVN	CCNA_03278	1	1	1900000	0.00105											sp|B8H1V7|GREA_CAUVN	greA	1	1	400000	0.000266
									tr|A0A0H3CA26|A0A0H3CA26_CAUVN	CCNA_01699	1	1	430000	0.000238											tr|A0A0H3C4Q0|A0A0H3C4Q0_CAUVN	fljN	1	1	1200000	0.00078
									tr|A0A0H3CAH8|A0A0H3CAH8_CAUVN	CCNA_03002	1	1	1400000	0.000806											tr|A0A0H3CCG1|A0A0H3CCG1_CAUVN	pleC	1	1	710000	0.000473
									tr|A0A0H3CBB7|A0A0H3CBB7_CAUVN	CCNA_02710	1	1	2200000	0.00121											tr|A0A0H3CCK4|A0A0H3CCK4_CAUVN	CCNA_03801	1	1	2500000	0.00165
									tr|A0A0H3C4Q0|A0A0H3C4Q0_CAUVN	fljN	1	1	1200000	0.000643											tr|A0A0H3CD10|A0A0H3CD10_CAUVN	CCNA_03748	1	1	430000	0.000284
									tr|A0A0H3CDC0|A0A0H3CDC0_CAUVN	moeB	1	1	1300000	0.000751											sp|B8GYE7|DAPE_CAUVN	dapE	1	1	200000	0.000132
									tr|A0A0H3C3Q3|A0A0H3C3Q3_CAUVN	CCNA_00078	1	1	1000000	0.000574											sp|B8H4F2|RL30_CAUVN	rpmD	1	1	460000	0.000305
									tr|A0A0H3CCB8|A0A0H3CCB8_CAUVN	CCNA_03120	1	1	7100000	0.00398											tr|A0A0H3C7S9|A0A0H3C7S9_CAUVN	sufD	1	1	700000	0.000469
									tr|A0A0H3C7C4|A0A0H3C7C4_CAUVN	CCNA_01761	1	1	3700000	0.00207											tr|A0A0H3CEX3|A0A0H3CEX3_CAUVN	CCNA_03435	1	1	240000	0.000161
									sp|B8H623|PDXJ_CAUVN	pdxJ	1	1	1100000	0.000608											tr|A0A0H3C4F0|A0A0H3C4F0_CAUVN	CCNA_00378	1	1	600000	0.000399
									tr|A0A0H3C4Z9|A0A0H3C4Z9_CAUVN	CCNA_00301	1	1	740000	0.00041											sp|B8GW12|HIS7_CAUVN	hisB	1	1	480000	0.000322
									tr|A0A0H3CC09|A0A0H3CC09_CAUVN	CCNA_02983	1	1	2000000	0.00111											tr|A0A0H3CFH1|A0A0H3CFH1_CAUVN	CCNA_03633	1	1	7100000	0.00473
									tr|A0A0H3C4E4|A0A0H3C4E4_CAUVN	mviN	1	1	2800000	0.00156											sp|B8H0A3|MRAZ_CAUVN	mraZ	1	1	3000000	0.00199
									tr|A0A0H3CAG5|A0A0H3CAG5_CAUVN	CCNA_01852	1	1	630000	0.000352											tr|A0A0H3C7L7|A0A0H3C7L7_CAUVN	CCNA_01221	1	1	520000	0.000346
									tr|A0A0H3CCH5|A0A0H3CCH5_CAUVN	CCNA_03186	1	1	620000	0.000344											tr|A0A0H3CCK1|A0A0H3CCK1_CAUVN	CCNA_03218	1	1	510000	0.00034
									tr|A0A0H3C8F1|A0A0H3C8F1_CAUVN	CCNA_01019	1	1	2100000	0.00114											tr|A0A0H3CAR2|A0A0H3CAR2_CAUVN	CCNA_01947	1	1	760000	0.000506
									tr|A0A0H3C5X0|A0A0H3C5X0_CAUVN	CCNA_00443	1	1	2000000	0.00114											sp|B8H4R9|Y3428_CAUVN	CCNA_03428	1	1	1000000	0.000698

## Sheet: Organised
reference	Gene Symbol	Annotation	MWT(kDa)	Unique WT	Total WT	Unique ΔperA	Total ΔperA	Unique ΔuzcS;perA::Tn	Total ΔuzcS;perA::Tn	Unique ΔchvG;perA::Tn	Total ΔchvG;perA::Tn	Max	Sum Intensity WT	Sum Intensity ΔperA	Sum Intensity ΔuzcS;perA::Tn	Sum Intensity ΔchvG;perA::Tn	lowest value	WT	ΔperA	ΔuzcS;perA::Tn	ΔchvG;perA::Tn
tr|A0A0H3C4W8|A0A0H3C4W8_CAUVN	rpoC	DNA-directed RNA polymerase subunit beta' OS=Caulobacter vibrioides (strain NA1000 / CB15N) OX=565050 GN=rpoC PE=3 SV=1	154.15	96	154	108	231	108	188	94	133	231	1700000000	4100000000	2900000000	1100000000	79000	21519	51898.7	36708.9	13924.1
sp|B8GZW7|RPOB_CAUVN	rpoB	DNA-directed RNA polymerase subunit beta OS=Caulobacter vibrioides (strain NA1000 / CB15N) OX=565050 GN=rpoB PE=3 SV=1	150.8	94	159	113	212	107	186	96	143	212	2000000000	5700000000	3500000000	1500000000	140000	14285.7	40714.3	25000	10714.3
tr|A0A0H3C571|A0A0H3C571_CAUVN	gdhZ	NAD-specific glutamate dehydrogenase GdhZ OS=Caulobacter vibrioides (strain NA1000 / CB15N) OX=565050 GN=gdhZ PE=4 SV=1	176.28	92	140	85	128	99	172	89	129	172	1200000000	1500000000	2100000000	970000000	100000	12000	15000	21000	9700
tr|A0A0H3C6U4|A0A0H3C6U4_CAUVN	flaY	Regulatory protein flaY OS=Caulobacter vibrioides (strain NA1000 / CB15N) OX=565050 GN=flaY PE=4 SV=1	97.92	0	0	0	0	0	0	0	0	635	NF	NF	NF	NF	910000	0	0	0	0
sp|B8H414|EFG_CAUVN	fusA	Elongation factor G OS=Caulobacter vibrioides (strain NA1000 / CB15N) OX=565050 GN=fusA PE=3 SV=1	76.3	66	159	69	204	66	143	69	132	204	2600000000	4700000000	3300000000	1800000000	3600000	722.222	1305.56	916.667	500
sp|B8H392|SECA_CAUVN	secA	Protein translocase subunit SecA OS=Caulobacter vibrioides (strain NA1000 / CB15N) OX=565050 GN=secA PE=3 SV=1	103.87	55	73	57	93	56	81	54	78	93	670000000	1500000000	1100000000	870000000	940000	712.766	1595.74	1170.21	925.532
tr|A0A0H3C4B5|A0A0H3C4B5_CAUVN	odhA	2-oxoglutarate dehydrogenase E1 component OS=Caulobacter vibrioides (strain NA1000 / CB15N) OX=565050 GN=odhA PE=4 SV=1	109.55	47	91	54	94	57	111	51	92	111	620000000	1200000000	1200000000	580000000	56000	11071.4	21428.6	21428.6	10357.1
tr|A0A0H3C7L8|A0A0H3C7L8_CAUVN	CCNA_01538	Pyruvate, phosphate dikinase OS=Caulobacter vibrioides (strain NA1000 / CB15N) OX=565050 GN=CCNA_01538 PE=3 SV=1	97.08	49	75	64	123	53	93	48	71	123	530000000	1600000000	890000000	430000000	25000	21200	64000	35600	17200
sp|B8H163|CH60_CAUVN	groL	60 kDa chaperonin OS=Caulobacter vibrioides (strain NA1000 / CB15N) OX=565050 GN=groL PE=2 SV=1	57.36	49	147	54	212	47	117	43	82	212	1600000000	4200000000	1600000000	600000000	22000000	72.7273	190.909	72.7273	27.2727
tr|A0A0H3C5Q1|A0A0H3C5Q1_CAUVN	CCNA_00846	Bifunctional protein PutA OS=Caulobacter vibrioides (strain NA1000 / CB15N) OX=565050 GN=CCNA_00846 PE=3 SV=1	109.46	60	78	56	71	62	93	56	79	93	730000000	960000000	1500000000	710000000	15000	48666.7	64000	100000	47333.3
tr|A0A0H3C6X0|A0A0H3C6X0_CAUVN	CCNA_00974	OAR protein OS=Caulobacter vibrioides (strain NA1000 / CB15N) OX=565050 GN=CCNA_00974 PE=4 SV=1	112.84	61	152	6	6	60	152	61	150	152	3800000000	8900000	5400000000	4300000000	150000	25333.3	59.3333	36000	28666.7
tr|A0A0H3CCA6|A0A0H3CCA6_CAUVN	CCNA_03108	TonB-dependent outer membrane receptor OS=Caulobacter vibrioides (strain NA1000 / CB15N) OX=565050 GN=CCNA_03108 PE=3 SV=1	119.73	55	118	17	17	52	117	55	121	121	2100000000	30000000	2500000000	2000000000	400000	5250	75	6250	5000
tr|A0A0H3CCR2|A0A0H3CCR2_CAUVN	CCNA_03280	Pyruvate ferredoxin/flavodoxin oxidoreductase family protein OS=Caulobacter vibrioides (strain NA1000 / CB15N) OX=565050 GN=CCNA_03280 PE=4 SV=1	122.8	45	54	45	52	49	57	42	55	57	300000000	480000000	530000000	330000000	1800000	166.667	266.667	294.444	183.333
tr|A0A0H3CAR6|A0A0H3CAR6_CAUVN	rne	Ribonuclease E OS=Caulobacter vibrioides (strain NA1000 / CB15N) OX=565050 GN=rne PE=3 SV=1	100.63	45	98	44	126	49	84	43	90	126	410000000	590000000	790000000	470000000	55000	7454.55	10727.3	14363.6	8545.45
tr|A0A0H3CCX1|A0A0H3CCX1_CAUVN	CCNA_02721	Peptidase, M16 family OS=Caulobacter vibrioides (strain NA1000 / CB15N) OX=565050 GN=CCNA_02721 PE=3 SV=1	104.71	34	40	57	85	37	39	30	35	85	180000000	1000000000	240000000	150000000	41000	4390.24	24390.2	5853.66	3658.54
tr|A0A0H3CEJ3|A0A0H3CEJ3_CAUVN	tuf	Elongation factor Tu OS=Caulobacter vibrioides (strain NA1000 / CB15N) OX=565050 GN=tuf PE=3 SV=1	43.31	45	142	46	222	45	162	45	148	535	4000000000	8100000000	7100000000	4100000000	290000000	13.7931	27.931	24.4828	14.1379
tr|A0A0H3C9J0|A0A0H3C9J0_CAUVN	alaS	Alanine--tRNA ligase OS=Caulobacter vibrioides (strain NA1000 / CB15N) OX=565050 GN=alaS PE=3 SV=1	93.58	43	58	36	48	48	62	42	57	62	390000000	460000000	650000000	350000000	190000	2052.63	2421.05	3421.05	1842.11
tr|A0A0H3C4Q2|A0A0H3C4Q2_CAUVN	CCNA_00210	TonB-dependent receptor OS=Caulobacter vibrioides (strain NA1000 / CB15N) OX=565050 GN=CCNA_00210 PE=3 SV=1	87.94	52	150	43	84	51	162	53	158	162	2100000000	860000000	2800000000	2200000000	130000	16153.8	6615.38	21538.5	16923.1
tr|A0A0H3C9L0|A0A0H3C9L0_CAUVN	bamA	Outer membrane protein assembly factor BamA OS=Caulobacter vibrioides (strain NA1000 / CB15N) OX=565050 GN=bamA PE=3 SV=1	87.77	42	52	50	75	45	54	36	38	75	250000000	840000000	400000000	150000000	1100000	227.273	763.636	363.636	136.364
tr|A0A0H3C899|A0A0H3C899_CAUVN	tipN	Polar localization protein TipN OS=Caulobacter vibrioides (strain NA1000 / CB15N) OX=565050 GN=tipN PE=1 SV=1	93.31	15	15	17	17	18	18	20	22	94	25000000	44000000	57000000	150000000	25000000	1	1.76	2.28	6
tr|A0A0H3C6D1|A0A0H3C6D1_CAUVN	ahcY	Adenosylhomocysteinase OS=Caulobacter vibrioides (strain NA1000 / CB15N) OX=565050 GN=ahcY PE=3 SV=1	50.73	25	28	34	43	30	33	23	30	69	200000000	680000000	330000000	230000000	3400000	58.8235	200	97.0588	67.6471
tr|A0A0H3C6P3|A0A0H3C6P3_CAUVN	CCNA_00858	TonB-dependent receptor OS=Caulobacter vibrioides (strain NA1000 / CB15N) OX=565050 GN=CCNA_00858 PE=3 SV=1	80.25	11	11	51	232	15	16	14	17	232	20000000	2100000000	27000000	26000000	200000	100	10500	135	130
tr|A0A0H3CDK2|A0A0H3CDK2_CAUVN	CCNA_03615	TonB dependent receptor OS=Caulobacter vibrioides (strain NA1000 / CB15N) OX=565050 GN=CCNA_03615 PE=3 SV=1	74.84	46	154	35	44	50	144	48	120	154	2900000000	300000000	4100000000	2600000000	700000	4142.86	428.571	5857.14	3714.29
tr|A0A0H3C5T8|A0A0H3C5T8_CAUVN	infB	Translation initiation factor IF-2 OS=Caulobacter vibrioides (strain NA1000 / CB15N) OX=565050 GN=infB PE=3 SV=1	107.39	37	56	36	59	38	58	42	59	59	350000000	540000000	460000000	300000000	250000	1400	2160	1840	1200
tr|A0A0H3C8F5|A0A0H3C8F5_CAUVN	parC	DNA topoisomerase 4 subunit A OS=Caulobacter vibrioides (strain NA1000 / CB15N) OX=565050 GN=parC PE=3 SV=1	83.47	34	36	27	33	31	36	31	34	40	180000000	220000000	200000000	170000000	120000	1500	1833.33	1666.67	1416.67
tr|A0A0H3C804|A0A0H3C804_CAUVN	glyS	Glycine--tRNA ligase beta subunit OS=Caulobacter vibrioides (strain NA1000 / CB15N) OX=565050 GN=glyS PE=3 SV=1	76.01	38	43	37	43	40	45	40	48	48	200000000	310000000	310000000	210000000	7700000	25.974	40.2597	40.2597	27.2727
tr|A0A0H3C8S1|A0A0H3C8S1_CAUVN	CCNA_01155	TonB-dependent outer membrane receptor OS=Caulobacter vibrioides (strain NA1000 / CB15N) OX=565050 GN=CCNA_01155 PE=3 SV=1	106.17	41	59	27	31	44	61	42	54	61	400000000	180000000	580000000	310000000	10000	40000	18000	58000	31000
tr|A0A0H3CBS1|A0A0H3CBS1_CAUVN	CCNA_02910	TonB-dependent receptor OS=Caulobacter vibrioides (strain NA1000 / CB15N) OX=565050 GN=CCNA_02910 PE=3 SV=1	103.83	41	93	33	70	44	120	37	75	120	2800000000	1100000000	4700000000	950000000	180000	15555.6	6111.11	26111.1	5277.78
tr|A0A0H3CCW5|A0A0H3CCW5_CAUVN	CCNA_03702	30S ribosomal protein S1 OS=Caulobacter vibrioides (strain NA1000 / CB15N) OX=565050 GN=CCNA_03702 PE=3 SV=1	62.06	38	74	40	75	42	69	37	58	75	940000000	1700000000	1100000000	610000000	620000	1516.13	2741.94	1774.19	983.871
tr|A0A0H3C527|A0A0H3C527_CAUVN	dnaK	Chaperone protein DnaK OS=Caulobacter vibrioides (strain NA1000 / CB15N) OX=565050 GN=dnaK PE=2 SV=1	67.58	33	51	44	73	34	43	29	36	73	360000000	1200000000	410000000	160000000	2000000	180	600	205	80
tr|A0A0H3CG88|A0A0H3CG88_CAUVN	rho	Transcription termination factor Rho OS=Caulobacter vibrioides (strain NA1000 / CB15N) OX=565050 GN=rho PE=3 SV=1	52.44	23	32	26	31	25	33	29	38	53	150000000	330000000	200000000	210000000	2400000	62.5	137.5	83.3333	87.5
tr|A0A0H3CDA5|A0A0H3CDA5_CAUVN	CCNA_03444	TonB-dependent receptor OS=Caulobacter vibrioides (strain NA1000 / CB15N) OX=565050 GN=CCNA_03444 PE=3 SV=1	89.71	42	60	32	36	48	70	41	62	70	340000000	160000000	650000000	350000000	3800	89473.7	42105.3	171053	92105.3
sp|B8GWZ0|PNP_CAUVN	pnp	Polyribonucleotide nucleotidyltransferase OS=Caulobacter vibrioides (strain NA1000 / CB15N) OX=565050 GN=pnp PE=3 SV=1	76.4	38	88	40	155	43	71	33	45	155	770000000	2400000000	970000000	200000000	69000	11159.4	34782.6	14058	2898.55
tr|A0A0H3C4L4|A0A0H3C4L4_CAUVN	CCNA_00163	Exopolysaccharide transport family protein OS=Caulobacter vibrioides (strain NA1000 / CB15N) OX=565050 GN=CCNA_00163 PE=4 SV=1	80.12	40	64	39	59	42	69	38	54	69	530000000	630000000	960000000	460000000	1600000	331.25	393.75	600	287.5
sp|B8GXQ0|GYRB_CAUVN	gyrB	DNA gyrase subunit B OS=Caulobacter vibrioides (strain NA1000 / CB15N) OX=565050 GN=gyrB PE=2 SV=1	88.16	35	44	32	40	38	50	34	44	50	240000000	260000000	440000000	260000000	810000	296.296	320.988	543.21	320.988
tr|A0A0H3C8C8|A0A0H3C8C8_CAUVN	CCNA_01859	TonB-dependent receptor OS=Caulobacter vibrioides (strain NA1000 / CB15N) OX=565050 GN=CCNA_01859 PE=3 SV=1	73.19	43	67	20	21	44	60	39	65	67	1100000000	110000000	1400000000	960000000	130000	8461.54	846.154	10769.2	7384.62
sp|B8GX12|LON_CAUVN	lon	Lon protease OS=Caulobacter vibrioides (strain NA1000 / CB15N) OX=565050 GN=lon PE=3 SV=1	88.19	30	38	37	44	37	43	28	31	44	190000000	340000000	290000000	160000000	17000	11176.5	20000	17058.8	9411.76
tr|A0A0H3CB39|A0A0H3CB39_CAUVN	CCNA_02661	M16 family peptidase OS=Caulobacter vibrioides (strain NA1000 / CB15N) OX=565050 GN=CCNA_02661 PE=4 SV=1	100.32	35	39	45	56	36	39	35	37	56	150000000	540000000	230000000	100000000	180000	833.333	3000	1277.78	555.556
tr|A0A0H3CC94|A0A0H3CC94_CAUVN	CCNA_03699	Peptidase, M16 family OS=Caulobacter vibrioides (strain NA1000 / CB15N) OX=565050 GN=CCNA_03699 PE=4 SV=1	99.08	6	8	47	62	3	4	7	7	62	3600000	790000000	1500000	2800000	2900	1241.38	272414	517.241	965.517
tr|A0A0H3CDP4|A0A0H3CDP4_CAUVN	atpD	ATP synthase subunit beta OS=Caulobacter vibrioides (strain NA1000 / CB15N) OX=565050 GN=atpD PE=3 SV=1	56.83	40	99	44	122	41	105	41	86	122	2400000000	5000000000	3300000000	1900000000	3900000	615.385	1282.05	846.154	487.179
tr|A0A0H3C6J8|A0A0H3C6J8_CAUVN	CCNA_00778	GTP-binding protein TypA/BipA OS=Caulobacter vibrioides (strain NA1000 / CB15N) OX=565050 GN=CCNA_00778 PE=4 SV=1	67	34	50	34	58	33	53	25	38	74	330000000	610000000	500000000	210000000	70000000	4.71429	8.71429	7.14286	3
sp|B8GZS7|SYT_CAUVN	thrS	Threonine--tRNA ligase OS=Caulobacter vibrioides (strain NA1000 / CB15N) OX=565050 GN=thrS PE=3 SV=1	73.67	19	21	32	38	17	20	18	19	52	79000000	400000000	98000000	62000000	3600000	21.9444	111.111	27.2222	17.2222
tr|A0A0H3C4V6|A0A0H3C4V6_CAUVN	metE	5-methyltetrahydropteroyltriglutamate--homocysteine methyltransferase OS=Caulobacter vibrioides (strain NA1000 / CB15N) OX=565050 GN=metE PE=3 SV=1	84.33	35	48	38	68	31	44	30	42	78	330000000	1000000000	380000000	160000000	3900000	84.6154	256.41	97.4359	41.0256
tr|A0A0H3CCK5|A0A0H3CCK5_CAUVN	polA	DNA polymerase I OS=Caulobacter vibrioides (strain NA1000 / CB15N) OX=565050 GN=polA PE=3 SV=1	104.14	33	37	35	38	33	38	34	36	38	120000000	210000000	220000000	110000000	850000	141.176	247.059	258.824	129.412
tr|A0A0H3C981|A0A0H3C981_CAUVN	valS	Valine--tRNA ligase OS=Caulobacter vibrioides (strain NA1000 / CB15N) OX=565050 GN=valS PE=3 SV=1	100.81	28	32	41	51	31	32	26	27	51	120000000	400000000	140000000	62000000	650000	184.615	615.385	215.385	95.3846
tr|A0A0H3C5K7|A0A0H3C5K7_CAUVN	CCNA_00290	Autotransporter protein OS=Caulobacter vibrioides (strain NA1000 / CB15N) OX=565050 GN=CCNA_00290 PE=4 SV=1	110.18	33	38	37	57	33	41	27	31	57	170000000	660000000	320000000	160000000	320000	531.25	2062.5	1000	500
tr|A0A0H3CAV3|A0A0H3CAV3_CAUVN	rpoD	RNA polymerase sigma factor RpoD OS=Caulobacter vibrioides (strain NA1000 / CB15N) OX=565050 GN=rpoD PE=1 SV=1	72.63	30	40	32	39	32	42	30	39	42	240000000	300000000	360000000	200000000	65000	3692.31	4615.38	5538.46	3076.92
tr|A0A0H3C9D6|A0A0H3C9D6_CAUVN	clpA	ATP-dependent clp protease ATP-binding subunit ClpA OS=Caulobacter vibrioides (strain NA1000 / CB15N) OX=565050 GN=clpA PE=3 SV=1	84.94	27	29	26	31	30	35	28	32	35	100000000	120000000	130000000	100000000	410000	243.902	292.683	317.073	243.902
tr|A0A0H3C8L4|A0A0H3C8L4_CAUVN	gyrA	DNA gyrase subunit A OS=Caulobacter vibrioides (strain NA1000 / CB15N) OX=565050 GN=gyrA PE=3 SV=1	99.91	29	37	28	35	28	36	28	34	37	160000000	190000000	230000000	140000000	67000	2388.06	2835.82	3432.84	2089.55
tr|A0A0H3C5F7|A0A0H3C5F7_CAUVN	rsaD	Type I protein secretion ATP-binding protein RsaD OS=Caulobacter vibrioides (strain NA1000 / CB15N) OX=565050 GN=rsaD PE=4 SV=1	61.98	23	28	16	19	31	38	31	41	41	84000000	62000000	180000000	180000000	280000	300	221.429	642.857	642.857
tr|A0A0H3CCD1|A0A0H3CCD1_CAUVN	katG	Catalase-peroxidase OS=Caulobacter vibrioides (strain NA1000 / CB15N) OX=565050 GN=katG PE=3 SV=1	80.25	29	37	41	74	34	41	27	28	74	330000000	2200000000	380000000	120000000	10000	33000	220000	38000	12000
tr|A0A0H3C4F3|A0A0H3C4F3_CAUVN	CCNA_00074	Multifunctional fatty acid oxidation complex subunit alpha FadJ OS=Caulobacter vibrioides (strain NA1000 / CB15N) OX=565050 GN=CCNA_00074 PE=4 SV=1	77.93	28	31	38	43	26	29	21	23	43	79000000	250000000	120000000	40000000	160000	493.75	1562.5	750	250
tr|A0A0H3CCN8|A0A0H3CCN8_CAUVN	CCNA_03619	Zinc metalloprotease OS=Caulobacter vibrioides (strain NA1000 / CB15N) OX=565050 GN=CCNA_03619 PE=4 SV=1	77.37	29	30	40	64	17	17	19	19	64	93000000	700000000	48000000	51000000	24000	3875	29166.7	2000	2125
sp|B8GXH3|SYK_CAUVN	lysS	Lysine--tRNA ligase OS=Caulobacter vibrioides (strain NA1000 / CB15N) OX=565050 GN=lysS PE=3 SV=1	60.99	15	15	22	22	14	14	13	13	42	31000000	100000000	34000000	26000000	110000	281.818	909.091	309.091	236.364
tr|A0A0H3C4H2|A0A0H3C4H2_CAUVN	ileS	Isoleucine--tRNA ligase OS=Caulobacter vibrioides (strain NA1000 / CB15N) OX=565050 GN=ileS PE=3 SV=1	108.57	30	35	34	39	25	26	19	19	39	200000000	260000000	120000000	33000000	220000	909.091	1181.82	545.455	150
tr|A0A0H3CCT8|A0A0H3CCT8_CAUVN	CCNA_03680	Aminopeptidase N OS=Caulobacter vibrioides (strain NA1000 / CB15N) OX=565050 GN=CCNA_03680 PE=4 SV=1	133.88	6	7	41	42	18	20	6	6	42	5200000	300000000	39000000	6700000	110000	47.2727	2727.27	354.545	60.9091
tr|A0A0H3C7I0|A0A0H3C7I0_CAUVN	CCNA_01826	Vitamin B12 receptor OS=Caulobacter vibrioides (strain NA1000 / CB15N) OX=565050 GN=CCNA_01826 PE=3 SV=1	69.31	37	281	34	175	37	256	37	280	281	11000000000	4200000000	13000000000	9200000000	5300000	2075.47	792.453	2452.83	1735.85
tr|A0A0H3CE29|A0A0H3CE29_CAUVN	acnA	Aconitate hydratase OS=Caulobacter vibrioides (strain NA1000 / CB15N) OX=565050 GN=acnA PE=3 SV=1	96.63	28	31	34	46	29	34	24	28	46	82000000	360000000	130000000	93000000	220000	372.727	1636.36	590.909	422.727
sp|B8H4W0|SYR_CAUVN	argS	Arginine--tRNA ligase OS=Caulobacter vibrioides (strain NA1000 / CB15N) OX=565050 GN=argS PE=3 SV=1	66.29	10	10	25	28	11	11	9	9	36	19000000	170000000	26000000	15000000	270000	70.3704	629.63	96.2963	55.5556
tr|A0A0H3C9F5|A0A0H3C9F5_CAUVN	mfd	Transcription-repair-coupling factor OS=Caulobacter vibrioides (strain NA1000 / CB15N) OX=565050 GN=mfd PE=3 SV=1	126.42	17	18	36	38	19	20	17	17	38	17000000	150000000	33000000	17000000	17000000	1	8.82353	1.94118	1
tr|A0A0H3CA06|A0A0H3CA06_CAUVN	CCNA_02277	TonB-dependent outer membrane channel OS=Caulobacter vibrioides (strain NA1000 / CB15N) OX=565050 GN=CCNA_02277 PE=3 SV=1	77.51	33	99	24	31	38	120	37	109	120	1000000000	170000000	1500000000	1100000000	12000	83333.3	14166.7	125000	91666.7
tr|A0A0H3CA12|A0A0H3CA12_CAUVN	topA	DNA topoisomerase 1 OS=Caulobacter vibrioides (strain NA1000 / CB15N) OX=565050 GN=topA PE=3 SV=1	97.66	31	32	27	28	27	28	28	29	32	96000000	170000000	100000000	67000000	100000	960	1700	1000	670
sp|B8H5I2|ATPA_CAUVN	atpA	ATP synthase subunit alpha OS=Caulobacter vibrioides (strain NA1000 / CB15N) OX=565050 GN=atpA PE=3 SV=1	55.26	32	64	33	69	31	55	31	54	69	1700000000	3500000000	2400000000	1200000000	3100000	548.387	1129.03	774.194	387.097
tr|A0A0H3C5S7|A0A0H3C5S7_CAUVN	CCNA_00028	TonB-dependent receptor OS=Caulobacter vibrioides (strain NA1000 / CB15N) OX=565050 GN=CCNA_00028 PE=3 SV=1	81.73	35	75	26	28	31	78	38	95	95	1000000000	260000000	1300000000	1300000000	7600	131579	34210.5	171053	171053
sp|B8GX17|TIG_CAUVN	tig	Trigger factor OS=Caulobacter vibrioides (strain NA1000 / CB15N) OX=565050 GN=tig PE=3 SV=2	49.74	29	51	34	58	30	42	26	34	58	760000000	1800000000	730000000	220000000	430000	1767.44	4186.05	1697.67	511.628
tr|A0A0H3C7V8|A0A0H3C7V8_CAUVN	aspS	Aspartate--tRNA(Asp/Asn) ligase OS=Caulobacter vibrioides (strain NA1000 / CB15N) OX=565050 GN=aspS PE=3 SV=1	68.28	22	25	34	42	24	30	21	24	47	76000000	380000000	160000000	68000000	350000	217.143	1085.71	457.143	194.286
tr|A0A0H3CC10|A0A0H3CC10_CAUVN	CCNA_03607	Ribonucleoside-diphosphate reductase OS=Caulobacter vibrioides (strain NA1000 / CB15N) OX=565050 GN=CCNA_03607 PE=3 SV=1	69.78	27	34	21	25	28	35	23	29	46	130000000	100000000	210000000	120000000	1300000	100	76.9231	161.538	92.3077
tr|A0A0H3C999|A0A0H3C999_CAUVN	CCNA_01856	Ferrichrome-iron receptor OS=Caulobacter vibrioides (strain NA1000 / CB15N) OX=565050 GN=CCNA_01856 PE=3 SV=1	78.2	34	71	13	15	35	56	37	67	71	1200000000	40000000	1700000000	1200000000	20000000	60	2	85	60
sp|B8GXC4|DXS_CAUVN	dxs	1-deoxy-D-xylulose-5-phosphate synthase OS=Caulobacter vibrioides (strain NA1000 / CB15N) OX=565050 GN=dxs PE=3 SV=1	67.13	16	18	14	17	16	17	16	18	33	72000000	99000000	75000000	57000000	3700000	19.4595	26.7568	20.2703	15.4054
tr|A0A0H3CG38|A0A0H3CG38_CAUVN	CCNA_03816	Peptidyl-dipeptidase DCP OS=Caulobacter vibrioides (strain NA1000 / CB15N) OX=565050 GN=CCNA_03816 PE=3 SV=1	78.52	11	13	37	56	6	6	5	5	56	71000000	900000000	8200000	3400000	3400000	20.8824	264.706	2.41176	1
tr|A0A0H3CAJ6|A0A0H3CAJ6_CAUVN	CCNA_03023	TonB-dependent receptor OS=Caulobacter vibrioides (strain NA1000 / CB15N) OX=565050 GN=CCNA_03023 PE=3 SV=1	76.57	29	38	21	25	30	40	29	40	40	210000000	91000000	260000000	210000000	1100000	190.909	82.7273	236.364	190.909
tr|A0A0H3CB72|A0A0H3CB72_CAUVN	uvrA	UvrABC system protein A OS=Caulobacter vibrioides (strain NA1000 / CB15N) OX=565050 GN=uvrA PE=3 SV=1	106.62	15	17	21	30	16	17	10	12	31	38000000	66000000	31000000	11000000	23000	1652.17	2869.57	1347.83	478.261
tr|A0A0H3C6H6|A0A0H3C6H6_CAUVN	xylD	Xylonate dehydratase xylD OS=Caulobacter vibrioides (strain NA1000 / CB15N) OX=565050 GN=xylD PE=3 SV=1	64.16	0	0	0	0	0	0	0	0	43	NF	NF	NF	NF	300000	0	0	0	0
tr|A0A0H3C9E0|A0A0H3C9E0_CAUVN	parE	DNA topoisomerase 4 subunit B OS=Caulobacter vibrioides (strain NA1000 / CB15N) OX=565050 GN=parE PE=3 SV=1	76.12	29	32	16	16	31	34	28	30	36	91000000	55000000	170000000	91000000	99000	919.192	555.556	1717.17	919.192
tr|A0A0H3CA59|A0A0H3CA59_CAUVN	CCNA_02231	ABC transporter ATP-binding protein OS=Caulobacter vibrioides (strain NA1000 / CB15N) OX=565050 GN=CCNA_02231 PE=4 SV=1	62.06	23	33	28	40	27	35	23	27	40	200000000	410000000	240000000	120000000	3300000	60.6061	124.242	72.7273	36.3636
tr|A0A0H3C3T5|A0A0H3C3T5_CAUVN	glmS	Glutamine--fructose-6-phosphate aminotransferase [isomerizing] OS=Caulobacter vibrioides (strain NA1000 / CB15N) OX=565050 GN=glmS PE=3 SV=1	64.3	2	4	2	2	2	2	2	2	78	570000	1600000	600000	230000	230000	2.47826	6.95652	2.6087	1
sp|B8H2Z7|LEPA_CAUVN	lepA	Elongation factor 4 OS=Caulobacter vibrioides (strain NA1000 / CB15N) OX=565050 GN=lepA PE=3 SV=1	66.27	22	24	28	35	24	28	23	27	35	69000000	190000000	110000000	72000000	640000	107.812	296.875	171.875	112.5
sp|B8H444|FTSH_CAUVN	ftsH	ATP-dependent zinc metalloprotease FtsH OS=Caulobacter vibrioides (strain NA1000 / CB15N) OX=565050 GN=ftsH PE=2 SV=1	67.65	24	28	23	30	25	30	24	28	30	130000000	300000000	230000000	140000000	110000	1181.82	2727.27	2090.91	1272.73
tr|A0A0H3C768|A0A0H3C768_CAUVN	guaB	Inosine-5'-monophosphate dehydrogenase OS=Caulobacter vibrioides (strain NA1000 / CB15N) OX=565050 GN=guaB PE=3 SV=1	52.07	22	23	26	32	23	25	18	22	32	71000000	190000000	110000000	50000000	130000	546.154	1461.54	846.154	384.615
tr|A0A0H3CA88|A0A0H3CA88_CAUVN	lptD	LPS-assembly protein LptD OS=Caulobacter vibrioides (strain NA1000 / CB15N) OX=565050 GN=lptD PE=3 SV=1	89.3	31	31	24	25	31	32	27	29	32	120000000	100000000	160000000	81000000	47000	2553.19	2127.66	3404.26	1723.4
tr|A0A0H3CA58|A0A0H3CA58_CAUVN	purL	Phosphoribosylformylglycinamidine synthase subunit PurL OS=Caulobacter vibrioides (strain NA1000 / CB15N) OX=565050 GN=purL PE=3 SV=1	77.65	17	19	33	45	11	12	8	8	45	65000000	230000000	19000000	13000000	280000	232.143	821.429	67.8571	46.4286
tr|A0A0H3CBW4|A0A0H3CBW4_CAUVN	CCNA_03249	TonB-dependent receptor OS=Caulobacter vibrioides (strain NA1000 / CB15N) OX=565050 GN=CCNA_03249 PE=3 SV=1	89.22	32	98	6	6	33	84	29	94	98	930000000	33000000	940000000	870000000	44000	21136.4	750	21363.6	19772.7
tr|A0A0H3CCC0|A0A0H3CCC0_CAUVN	gatB	Aspartyl/glutamyl-tRNA(Asn/Gln) amidotransferase subunit B OS=Caulobacter vibrioides (strain NA1000 / CB15N) OX=565050 GN=gatB PE=3 SV=1	54.99	23	28	25	35	19	24	17	18	35	100000000	240000000	120000000	73000000	240000	416.667	1000	500	304.167
tr|A0A0H3C8G9|A0A0H3C8G9_CAUVN	CCNA_01034	TonB-dependent outer membrane receptor OS=Caulobacter vibrioides (strain NA1000 / CB15N) OX=565050 GN=CCNA_01034 PE=3 SV=1	116.23	30	37	7	7	30	36	21	23	37	270000000	8100000	320000000	42000000	220000	1227.27	36.8182	1454.55	190.909
tr|A0A0H3C698|A0A0H3C698_CAUVN	CCNA_00224	TonB-dependent receptor protein OS=Caulobacter vibrioides (strain NA1000 / CB15N) OX=565050 GN=CCNA_00224 PE=3 SV=1	74.95	0	0	35	67	3	3	0	0	67	NF	1400000000	2000000	NF	2000000	0	700	1	0
sp|B8GXL9|ASSY_CAUVN	argG	Argininosuccinate synthase OS=Caulobacter vibrioides (strain NA1000 / CB15N) OX=565050 GN=argG PE=3 SV=1	45.3	17	18	24	32	13	15	10	10	47	82000000	230000000	64000000	21000000	6600000	12.4242	34.8485	9.69697	3.18182
sp|B8GW64|PYRG_CAUVN	pyrG	CTP synthase OS=Caulobacter vibrioides (strain NA1000 / CB15N) OX=565050 GN=pyrG PE=3 SV=1	60.5	21	23	18	19	17	18	13	13	37	68000000	230000000	110000000	41000000	4100000	16.5854	56.0976	26.8293	10
tr|A0A0H3C5U2|A0A0H3C5U2_CAUVN	metK	S-adenosylmethionine synthetase OS=Caulobacter vibrioides (strain NA1000 / CB15N) OX=565050 GN=metK PE=3 SV=1	43.79	17	17	15	15	20	21	16	20	35	55000000	74000000	130000000	96000000	36000000	1.52778	2.05556	3.61111	2.66667
tr|A0A0H3C8M4|A0A0H3C8M4_CAUVN	pheT	Phenylalanine--tRNA ligase beta subunit OS=Caulobacter vibrioides (strain NA1000 / CB15N) OX=565050 GN=pheT PE=3 SV=1	83.82	26	31	23	27	23	26	28	35	35	240000000	280000000	270000000	230000000	110000	2181.82	2545.45	2454.55	2090.91
tr|A0A0H3C975|A0A0H3C975_CAUVN	CCNA_01971	Peptidyl-prolyl cis-trans isomerase OS=Caulobacter vibrioides (strain NA1000 / CB15N) OX=565050 GN=CCNA_01971 PE=4 SV=1	69.14	25	41	26	58	26	41	21	35	58	180000000	270000000	170000000	92000000	110000	1636.36	2454.55	1545.45	836.364
tr|A0A0H3C896|A0A0H3C896_CAUVN	CCNA_01546	DEAD-box RNA helicase-like protein OS=Caulobacter vibrioides (strain NA1000 / CB15N) OX=565050 GN=CCNA_01546 PE=3 SV=1	81.03	28	34	15	20	29	36	26	32	36	92000000	73000000	180000000	110000000	120000	766.667	608.333	1500	916.667
tr|A0A0H3C9P0|A0A0H3C9P0_CAUVN	CCNA_02048	TonB-dependent receptor OS=Caulobacter vibrioides (strain NA1000 / CB15N) OX=565050 GN=CCNA_02048 PE=3 SV=1	78.21	27	29	17	20	25	27	16	20	29	98000000	76000000	130000000	54000000	8300	11807.2	9156.63	15662.7	6506.02
sp|A0A0H3C7V4|MREB_CAUVN	mreB	Cell shape-determining protein MreB OS=Caulobacter vibrioides (strain NA1000 / CB15N) OX=565050 GN=mreB PE=1 SV=1	36.66	22	31	21	29	25	36	24	35	40	400000000	490000000	720000000	440000000	41000000	9.7561	11.9512	17.561	10.7317
tr|A0A0H3CB68|A0A0H3CB68_CAUVN	CCNA_03248	TonB-dependent receptor OS=Caulobacter vibrioides (strain NA1000 / CB15N) OX=565050 GN=CCNA_03248 PE=3 SV=1	88.77	29	50	18	19	29	49	30	53	53	1600000000	120000000	1900000000	1600000000	150000	10666.7	800	12666.7	10666.7
tr|A0A0H3CCT7|A0A0H3CCT7_CAUVN	CCNA_03322	D-3-phosphoglycerate dehydrogenase OS=Caulobacter vibrioides (strain NA1000 / CB15N) OX=565050 GN=CCNA_03322 PE=3 SV=1	55.13	22	25	25	29	21	22	14	14	31	74000000	190000000	110000000	27000000	2200000	33.6364	86.3636	50	12.2727
tr|A0A0H3C5S1|A0A0H3C5S1_CAUVN	CCNA_00392	Dihydroorotase OS=Caulobacter vibrioides (strain NA1000 / CB15N) OX=565050 GN=CCNA_00392 PE=4 SV=1	48.32	6	7	12	15	3	4	3	3	36	7200000	38000000	4500000	2000000	2000000	3.6	19	2.25	1
tr|A0A0H3C963|A0A0H3C963_CAUVN	ntrX	Nitrogen assimilation regulatory protein ntrX OS=Caulobacter vibrioides (strain NA1000 / CB15N) OX=565050 GN=ntrX PE=4 SV=1	50.38	19	21	17	19	17	21	20	22	22	58000000	87000000	110000000	56000000	620000	93.5484	140.323	177.419	90.3226
sp|B8GX53|SYS_CAUVN	serS	Serine--tRNA ligase OS=Caulobacter vibrioides (strain NA1000 / CB15N) OX=565050 GN=serS PE=3 SV=1	53.03	18	21	18	25	22	25	19	24	35	100000000	200000000	150000000	110000000	4400000	22.7273	45.4545	34.0909	25
sp|B8GYZ1|SUCC_CAUVN	sucC	Succinate--CoA ligase [ADP-forming] subunit beta OS=Caulobacter vibrioides (strain NA1000 / CB15N) OX=565050 GN=sucC PE=3 SV=1	42.01	25	31	28	37	27	32	20	23	37	170000000	410000000	250000000	74000000	3600000	47.2222	113.889	69.4444	20.5556
tr|A0A0H3C8S6|A0A0H3C8S6_CAUVN	nuoG	NADH-quinone oxidoreductase OS=Caulobacter vibrioides (strain NA1000 / CB15N) OX=565050 GN=nuoG PE=3 SV=1	73.12	25	31	23	32	22	29	22	24	32	250000000	580000000	380000000	140000000	310000	806.452	1870.97	1225.81	451.613
tr|A0A0H3C3M7|A0A0H3C3M7_CAUVN	nusA	Transcription termination/antitermination protein NusA OS=Caulobacter vibrioides (strain NA1000 / CB15N) OX=565050 GN=nusA PE=3 SV=1	60.93	26	41	27	40	20	30	24	33	41	440000000	960000000	420000000	310000000	2000000	220	480	210	155
tr|A0A0H3C985|A0A0H3C985_CAUVN	CCNA_01983	Citrate synthase OS=Caulobacter vibrioides (strain NA1000 / CB15N) OX=565050 GN=CCNA_01983 PE=3 SV=1	47.89	12	12	9	9	11	12	10	10	51	37000000	49000000	52000000	33000000	9800000	3.77551	5	5.30612	3.36735
sp|B8H5U4|SYM_CAUVN	metG	Methionine--tRNA ligase OS=Caulobacter vibrioides (strain NA1000 / CB15N) OX=565050 GN=metG PE=3 SV=1	63.69	5	6	12	12	7	7	7	7	53	13000000	25000000	11000000	7300000	28000	464.286	892.857	392.857	260.714
tr|A0A0H3CAI6|A0A0H3CAI6_CAUVN	CCNA_02384	Very-long-chain acyl-CoA synthetase OS=Caulobacter vibrioides (strain NA1000 / CB15N) OX=565050 GN=CCNA_02384 PE=4 SV=1	66.38	17	18	18	18	18	20	13	14	31	31000000	63000000	100000000	69000000	2600000	11.9231	24.2308	38.4615	26.5385
sp|B8H2R9|HUTU_CAUVN	hutU	Urocanate hydratase OS=Caulobacter vibrioides (strain NA1000 / CB15N) OX=565050 GN=hutU PE=3 SV=1	60.21	3	3	10	10	3	3	2	2	35	5200000	27000000	3200000	3700000	3200000	1.625	8.4375	1	1.15625
tr|A0A0H3C848|A0A0H3C848_CAUVN	CCNA_01738	TonB-dependent outer membrane receptor OS=Caulobacter vibrioides (strain NA1000 / CB15N) OX=565050 GN=CCNA_01738 PE=3 SV=1	86.13	24	29	19	22	24	28	28	31	31	110000000	60000000	160000000	91000000	220000	500	272.727	727.273	413.636
tr|A0A0H3C4R5|A0A0H3C4R5_CAUVN	acrB2	Efflux pump membrane transporter OS=Caulobacter vibrioides (strain NA1000 / CB15N) OX=565050 GN=acrB2 PE=3 SV=1	112.07	24	26	28	32	23	23	22	22	32	76000000	180000000	96000000	61000000	180000	422.222	1000	533.333	338.889
sp|B8GW27|SYL_CAUVN	leuS	Leucine--tRNA ligase OS=Caulobacter vibrioides (strain NA1000 / CB15N) OX=565050 GN=leuS PE=3 SV=1	95.48	17	20	27	34	17	17	11	11	34	37000000	150000000	40000000	13000000	200000	185	750	200	65
tr|A0A0H3C459|A0A0H3C459_CAUVN	astD	N-succinylglutamate 5-semialdehyde dehydrogenase OS=Caulobacter vibrioides (strain NA1000 / CB15N) OX=565050 GN=astD PE=3 SV=1	49.78	21	31	22	36	25	38	21	30	38	220000000	600000000	450000000	200000000	25000	8800	24000	18000	8000
tr|A0A0H3C8I9|A0A0H3C8I9_CAUVN	CCNA_01923	ATP-dependent RNA helicase OS=Caulobacter vibrioides (strain NA1000 / CB15N) OX=565050 GN=CCNA_01923 PE=3 SV=1	56.67	19	21	16	17	16	18	20	23	25	120000000	140000000	170000000	130000000	1000000	120	140	170	130
tr|A0A0H3C9X8|A0A0H3C9X8_CAUVN	CCNA_02250	Methylcrotonyl-CoA carboxylase biotin-containing subunit OS=Caulobacter vibrioides (strain NA1000 / CB15N) OX=565050 GN=CCNA_02250 PE=4 SV=1	69.81	20	23	24	29	22	24	16	16	29	77000000	240000000	120000000	38000000	220000	350	1090.91	545.455	172.727
tr|A0A0H3C356|A0A0H3C356_CAUVN	asd	Aspartate-semialdehyde dehydrogenase OS=Caulobacter vibrioides (strain NA1000 / CB15N) OX=565050 GN=asd PE=3 SV=1	37.46	8	8	11	11	5	5	3	3	26	12000000	48000000	12000000	5100000	5100000	2.35294	9.41176	2.35294	1
tr|A0A0H3CA50|A0A0H3CA50_CAUVN	CCNA_02221	Methionine synthase OS=Caulobacter vibrioides (strain NA1000 / CB15N) OX=565050 GN=CCNA_02221 PE=4 SV=1	99.04	17	18	14	15	18	20	15	15	20	31000000	35000000	43000000	21000000	20000	1550	1750	2150	1050
tr|A0A0H3C705|A0A0H3C705_CAUVN	CCNA_01042	TonB-dependent receptor OS=Caulobacter vibrioides (strain NA1000 / CB15N) OX=565050 GN=CCNA_01042 PE=3 SV=1	89.71	25	28	9	9	26	27	21	22	28	120000000	23000000	180000000	91000000	330000	363.636	69.697	545.455	275.758
tr|A0A0H3C950|A0A0H3C950_CAUVN	CCNA_01800	Pyruvate dehydrogenase E1 component subunit beta OS=Caulobacter vibrioides (strain NA1000 / CB15N) OX=565050 GN=CCNA_01800 PE=4 SV=1	48.15	23	33	22	32	24	32	25	35	35	330000000	400000000	470000000	400000000	1800000	183.333	222.222	261.111	222.222
tr|A0A0H3C5E9|A0A0H3C5E9_CAUVN	cheAI	Chemotaxis histidine kinase protein cheAI OS=Caulobacter vibrioides (strain NA1000 / CB15N) OX=565050 GN=cheAI PE=4 SV=1	80.1	25	27	26	28	23	27	21	25	28	68000000	89000000	120000000	53000000	520000	130.769	171.154	230.769	101.923
tr|A0A0H3C605|A0A0H3C605_CAUVN	CCNA_01223	Acyl-CoA synthetase OS=Caulobacter vibrioides (strain NA1000 / CB15N) OX=565050 GN=CCNA_01223 PE=4 SV=1	61.14	14	14	17	18	13	14	11	12	25	47000000	66000000	43000000	33000000	2600000	18.0769	25.3846	16.5385	12.6923
sp|B8GX84|THIC_CAUVN	thiC	Phosphomethylpyrimidine synthase OS=Caulobacter vibrioides (strain NA1000 / CB15N) OX=565050 GN=thiC PE=3 SV=1	67.93	18	19	19	21	19	21	13	13	21	50000000	80000000	85000000	28000000	2000000	25	40	42.5	14
tr|A0A0H3CB54|A0A0H3CB54_CAUVN	CCNA_03227	TonB-dependent receptor OS=Caulobacter vibrioides (strain NA1000 / CB15N) OX=565050 GN=CCNA_03227 PE=3 SV=1	86.59	24	29	2	2	24	26	21	23	29	130000000	1700000	150000000	83000000	170000	764.706	10	882.353	488.235
tr|A0A0H3CAZ3|A0A0H3CAZ3_CAUVN	CCNA_02566	Membrane alanine aminopeptidase OS=Caulobacter vibrioides (strain NA1000 / CB15N) OX=565050 GN=CCNA_02566 PE=4 SV=1	94.82	10	10	27	28	10	10	10	11	28	11000000	130000000	18000000	13000000	11000000	1	11.8182	1.63636	1.18182
sp|B8H4E0|RS3_CAUVN	rpsC	30S ribosomal protein S3 OS=Caulobacter vibrioides (strain NA1000 / CB15N) OX=565050 GN=rpsC PE=3 SV=1	28.12	26	165	23	119	25	156	24	181	181	3200000000	2100000000	3400000000	5000000000	13000000	246.154	161.538	261.538	384.615
tr|A0A0H3C3X1|A0A0H3C3X1_CAUVN	CCNA_00162	Uncharacterized protein OS=Caulobacter vibrioides (strain NA1000 / CB15N) OX=565050 GN=CCNA_00162 PE=4 SV=1	45.84	25	109	26	91	27	104	25	116	116	1900000000	720000000	2600000000	1700000000	920000	2065.22	782.609	2826.09	1847.83
tr|A0A0H3C970|A0A0H3C970_CAUVN	CCNA_01966	Vitamin B12-dependent ribonucleotide reductase OS=Caulobacter vibrioides (strain NA1000 / CB15N) OX=565050 GN=CCNA_01966 PE=4 SV=1	95.11	16	16	14	16	14	16	15	15	27	27000000	84000000	45000000	23000000	2100000	12.8571	40	21.4286	10.9524
tr|A0A0H3C835|A0A0H3C835_CAUVN	CCNA_02062	DNA repair protein RecN OS=Caulobacter vibrioides (strain NA1000 / CB15N) OX=565050 GN=CCNA_02062 PE=3 SV=1	59.55	12	13	12	12	16	17	12	16	23	58000000	64000000	97000000	73000000	170000	341.176	376.471	570.588	429.412
tr|A0A0H3C2I6|A0A0H3C2I6_CAUVN	mutS	DNA mismatch repair protein MutS OS=Caulobacter vibrioides (strain NA1000 / CB15N) OX=565050 GN=mutS PE=3 SV=1	95.95	19	20	13	13	21	25	18	19	25	40000000	25000000	64000000	31000000	79000	506.329	316.456	810.127	392.405
tr|A0A0H3C6R1|A0A0H3C6R1_CAUVN	CCNA_00886	Aspartokinase OS=Caulobacter vibrioides (strain NA1000 / CB15N) OX=565050 GN=CCNA_00886 PE=3 SV=1	44.24	6	6	11	11	5	5	8	8	34	21000000	61000000	24000000	20000000	48000	437.5	1270.83	500	416.667
sp|B8H053|RS4_CAUVN	rpsD	30S ribosomal protein S4 OS=Caulobacter vibrioides (strain NA1000 / CB15N) OX=565050 GN=rpsD PE=3 SV=1	23.27	25	109	25	53	24	98	24	126	126	4200000000	1700000000	4800000000	7200000000	25000000	168	68	192	288
sp|B8GVI7|GUAA_CAUVN	guaA	GMP synthase [glutamine-hydrolyzing] OS=Caulobacter vibrioides (strain NA1000 / CB15N) OX=565050 GN=guaA PE=3 SV=1	56.3	20	26	18	25	18	21	18	20	26	110000000	200000000	160000000	42000000	1700000	64.7059	117.647	94.1176	24.7059
tr|A0A0H3C8T6|A0A0H3C8T6_CAUVN	bamB	Beta-barrel assembly machine (BAM) protein BamB OS=Caulobacter vibrioides (strain NA1000 / CB15N) OX=565050 GN=bamB PE=4 SV=1	50.37	19	24	26	35	19	22	22	28	35	92000000	370000000	140000000	110000000	180000	511.111	2055.56	777.778	611.111
sp|B8GWW5|DNAA_CAUVN	dnaA	Chromosomal replication initiator protein DnaA OS=Caulobacter vibrioides (strain NA1000 / CB15N) OX=565050 GN=dnaA PE=3 SV=1	53.85	19	20	15	15	18	23	16	20	23	91000000	54000000	140000000	100000000	1300000	70	41.5385	107.692	76.9231
tr|A0A0H3CCF4|A0A0H3CCF4_CAUVN	srp	Signal recognition particle protein OS=Caulobacter vibrioides (strain NA1000 / CB15N) OX=565050 GN=srp PE=3 SV=1	53.4	23	27	18	24	24	26	22	27	27	89000000	140000000	150000000	92000000	110000	809.091	1272.73	1363.64	836.364
tr|A0A0H3CBU7|A0A0H3CBU7_CAUVN	CCNA_03228	Tetratricopeptide repeat family protein OS=Caulobacter vibrioides (strain NA1000 / CB15N) OX=565050 GN=CCNA_03228 PE=4 SV=1	73.8	16	17	10	10	15	17	18	19	19	17000000	28000000	35000000	21000000	130000	130.769	215.385	269.231	161.538
tr|A0A0H3C855|A0A0H3C855_CAUVN	clpB	Chaperone protein ClpB OS=Caulobacter vibrioides (strain NA1000 / CB15N) OX=565050 GN=clpB PE=3 SV=1	94	21	21	23	24	22	23	19	21	24	38000000	86000000	61000000	28000000	13000	2923.08	6615.38	4692.31	2153.85
tr|A0A0H3C6E2|A0A0H3C6E2_CAUVN	dnaX	DNA polymerase III subunit gamma/tau OS=Caulobacter vibrioides (strain NA1000 / CB15N) OX=565050 GN=dnaX PE=3 SV=1	65.05	8	9	9	10	13	15	11	11	15	16000000	23000000	37000000	16000000	1700000	9.41176	13.5294	21.7647	9.41176
[truncated: 1,883 more rows]

## Sheet: Selected
reference	Gene Symbol	Annotation	MWT(kDa)	Unique WT	Total WT	Unique ΔperA	Total ΔperA	Unique ΔuzcS;perA::Tn	Total ΔuzcS;perA::Tn	Unique ΔchvG;perA::Tn	Total ΔchvG;perA::Tn
[truncated: 1,907 more rows]
