# Supplementary material for: Asymmetric envelope surface disposition of secreted protein YjbI controls bimodal antibiotic susceptibilities in C. crescentus
Source: EMBO J. 2026 Jan 3;45(3):987–1023. doi: 10.1038/s44318-025-00668-x (PMC12864828; doi:10.1038/s44318-025-00668-x)
Supplement: Supplementary file 5 — Dataset EV4 [file 44318_2025_668_MOESM5_ESM.xlsx]

## Sheet: Sheet1
Dataset EV4:	RNA-Seq analysis of yjbI mutant cells versus WT cells.

## Sheet: yjbI_vs_WT
Name	Chromosome	Region	Max group mean	Log₂ fold change	Fold change	P-value	FDR p-value	Bonferroni	GeneID	minus_log10_pvalue
CCNA_03108	NC_011916	complement(3257575..3260856)	650.574	-6.2304	-75.0823	7.41523e-113	2.80741e-109	2.95275e-109	7330946	112.13
CCNA_01968	NC_011916	2111609..2112478	17.1608	-5.2865	-39.0296	8.41724e-21	4.30644e-19	3.35175e-17	7330108	20.0748
CCNA_00974	NC_011916	1051388..1054555	107.246	-4.60189	-24.2833	3.09485e-90	2.92928e-87	1.23237e-86	7333104	89.5094
CCNA_R0140	NC_011916	complement(1524470..1524552)	5.25044	-4.33365	-20.1632	0.0750398	#N/A	1	18668865	1.12471
CCNA_R0153	NC_011916	2208834..2208917	3.41421	-3.94174	-15.3667	0.0919988	#N/A	1	18668891	1.03622
CCNA_03882	NC_011916	complement(3021595..3021876)	0.790324	-3.42513	-10.7416	0.152921	#N/A	1	17829438	0.815533
CCNA_00588	NC_011916	617604..617843	0.589713	-3.42445	-10.7365	0.153018	#N/A	1	7329987	0.815257
CCNA_R0016	NC_011916	844332..844401	2.02187	-3.42445	-10.7365	0.153018	#N/A	1	7332873	0.815257
CCNA_01184	NC_011916	1303641..1304087	40.7749	-3.41148	-10.6404	4.65423e-24	2.75327e-22	1.85332e-20	7333577	23.3322
CCNA_01893	NC_011916	2035334..2035876	0.931737	-3.13664	-8.79472	0.0192593	#N/A	1	7331441	1.71536
CCNA_03391	NC_011916	3563524..3563763	3.43006	-3.09031	-8.51679	0.00462064	#N/A	1	7332065	2.3353
CCNA_03450	NC_011916	3615471..3615809	1.48325	-2.88812	-7.40305	0.0384036	#N/A	1	7332447	1.41563
CCNA_01034	NC_011916	1123256..1126540	117.051	-2.83412	-7.13106	1.16934e-35	1.2649e-33	4.65633e-32	7329783	34.9321
CCNA_03947	NC_011916	1394783..1394905	7.08596	-2.73935	-6.67769	0.0427347	#N/A	1	18668861	1.36922
CCNA_02287	NC_011916	2435754..2436383	14.3247	-2.73826	-6.67267	3.81547e-14	1.41621e-12	1.51932e-10	7332653	13.4185
CCNA_03929	NC_011916	complement(771721..771834)	1.27423	-2.61147	-6.11124	0.303016	#N/A	1	18668822	0.518535
CCNA_03980	NC_011916	complement(2984595..2984720)	1.15288	-2.61147	-6.11124	0.303016	#N/A	1	18668931	0.518535
CCNA_03996	NC_011916	complement(3789044..3789103)	2.42104	-2.61147	-6.11124	0.303016	#N/A	1	18668968	0.518535
CCNA_03948	NC_011916	1486209..1486346	0.512794	-2.61105	-6.1095	0.302875	#N/A	1	18668862	0.518736
CCNA_R0189	NC_011916	3534837..3535031	0.3629	-2.61105	-6.1095	0.302875	#N/A	1	18668957	0.518736
CCNA_00535	NC_011916	547379..547537	1.86635	-2.58762	-6.01106	0.0697933	#N/A	1	7332225	1.15619
CCNA_R0041	NC_011916	1782039..1782113	4.76745	-2.5876	-6.01096	0.0730695	#N/A	1	7331720	1.13626
CCNA_00498	NC_011916	complement(515285..515404)	6.64231	-2.43817	-5.41954	0.045117	#N/A	1	7332188	1.34566
CCNA_02778	NC_011916	2936392..2936646	1.95721	-2.36715	-5.1592	0.0396814	#N/A	1	7330940	1.40141
CCNA_00476	NC_011916	complement(493326..493709)	0.606321	-2.35012	-5.09868	0.14289	#N/A	1	7330603	0.845
CCNA_R0076	NC_011916	complement(3487433..3487508)	51.9974	-2.32077	-4.99597	0.00113702	0.0108688	1	7330334	2.94423
CCNA_01035	NC_011916	1126541..1128433	47.2355	-2.29217	-4.89792	6.21951e-27	4.61707e-25	2.47661e-23	7329784	26.2062
CCNA_R0043	NC_011916	2044469..2044558	39.3156	-2.25564	-4.77546	0.00716513	0.0465303	1	7331450	2.14478
CCNA_03917	NC_011916	complement(256240..256344)	3.50603	-2.20882	-4.62297	0.147112	#N/A	1	18668794	0.832353
CCNA_01483	NC_011916	1590869..1591087	1.00064	-2.208	-4.62034	0.127019	#N/A	1	7333157	0.896133
CCNA_01756	NC_011916	complement(1883535..1883654)	4.86801	-2.13452	-4.39093	0.0722132	#N/A	1	7331221	1.14138
CCNA_01173	NC_011916	complement(1293181..1293510)	57.043	-2.05583	-4.15782	2.90038e-15	1.16817e-13	1.15493e-11	7333566	14.5375
CCNA_02195	NC_011916	2345936..2346370	24.3382	-2.01104	-4.03072	1.583e-09	4.22059e-08	6.3035e-06	7333446	8.80052
exbB	NC_011916	complement(2564732..2565640)	928.27	-1.99292	-3.98041	4.33948e-10	1.20804e-08	1.72798e-06	7331654	9.36256
CCNA_R0058	NC_011916	complement(2568658..2568733)	16.1647	-1.93149	-3.81449	0.0158176	#N/A	1	7331658	1.80086
exbD	NC_011916	complement(2564292..2564726)	1216.2	-1.89481	-3.71873	1.28092e-14	4.99957e-13	5.10064e-11	7331653	13.8925
CCNA_00949	NC_011916	1026741..1026965	7.77224	-1.88475	-3.6929	0.0113468	0.0653864	1	7333079	1.94513
CCNA_03944	NC_011916	complement(1021470..1021586)	3.17304	-1.82353	-3.53947	0.123248	#N/A	1	18668846	0.909219
CCNA_R0021	NC_011916	complement(1056960..1057036)	5.61111	-1.8234	-3.53914	0.125697	#N/A	1	7333107	0.900676
CCNA_00335	NC_011916	345618..346055	1.00205	-1.82335	-3.53901	0.119679	#N/A	1	7331034	0.921983
CCNA_01802	NC_011916	1926792..1926908	3.17304	-1.82332	-3.53894	0.117338	#N/A	1	7331268	0.930561
nasE	NC_011916	704241..704585	1.05624	-1.82261	-3.5372	0.126911	#N/A	1	7330457	0.8965
CCNA_02687	NC_011916	2840372..2841652	54.6893	-1.76011	-3.38724	9.89176e-19	4.45836e-17	3.9389e-15	7332790	18.0047
CCNA_02689	NC_011916	2842846..2843370	24.3646	-1.75874	-3.38403	2.17328e-07	4.57114e-06	0.000865402	7332792	6.66288
CCNA_01599	NC_011916	complement(1720927..1721103)	7.77903	-1.75716	-3.38031	0.0160907	0.0850618	1	7331577	1.79343
CCNA_R0060	NC_011916	2607991..2608064	136.268	-1.74011	-3.3406	0.00128523	0.0118676	1	7331700	2.89102
CCNA_02900	NC_011916	complement(3053174..3054487)	33.6429	-1.72567	-3.30735	3.53118e-16	1.45316e-14	1.40611e-12	7331330	15.4521
CCNA_03413	NC_011916	complement(3580852..3581187)	10.051	-1.68	-3.20428	7.52322e-05	0.00103199	0.299575	7332087	4.1236
tonB1	NC_011916	complement(2563550..2564281)	1527.33	-1.65895	-3.15787	6.09863e-11	1.81806e-09	2.42848e-07	7331652	10.2148
CCNA_02177	NC_011916	2328683..2328937	1.46807	-1.62585	-3.08623	0.117438	#N/A	1	7333427	0.930191
CCNA_00114	NC_011916	122547..122852	2.40408	-1.60896	-3.05032	0.0457864	#N/A	1	7332368	1.33926
CCNA_R0171	NC_011916	2800063..2800304	2.73203	-1.60855	-3.04945	0.0451072	#N/A	1	18668919	1.34575
CCNA_R0129	NC_011916	1128325..1128505	6538	-1.5677	-2.96431	5.91271e-06	0.000104605	0.0235444	18668850	5.22821
glnK	NC_011916	complement(1520115..1520453)	17.2315	-1.55948	-2.94749	0.000137846	0.00175718	0.548902	7331858	3.86061
CCNA_03523	NC_011916	complement(3680336..3680833)	10.495	-1.54876	-2.92565	0.000154159	0.00192622	0.61386	7332520	3.81203
CCNA_02288	NC_011916	2436380..2437219	5.92711	-1.53469	-2.89727	4.86946e-05	0.000709068	0.193902	7332654	4.31252
CCNA_00515	NC_011916	529324..531657	149.697	-1.50919	-2.8465	3.12489e-09	8.04818e-08	1.24433e-05	7332205	8.50517
parE-1	NC_011916	complement(994709..994999)	27.5039	-1.505	-2.83825	0.000100608	0.00133649	0.400619	7329957	3.99737
CCNA_R0039	NC_011916	1566858..1566934	17.6959	-1.49312	-2.81497	0.0508106	0.185505	1	7330187	1.29405
CCNA_02688	NC_011916	2841783..2842697	30.9437	-1.47863	-2.78683	8.15661e-10	2.23775e-08	3.24796e-06	7332791	9.08849
CCNA_03932	NC_011916	complement(773733..773987)	305.628	-1.42929	-2.69314	0.000469962	0.00518739	1	18668826	3.32794
CCNA_R0028	NC_011916	complement(1291593..1291668)	9.45854	-1.42366	-2.68264	0.0985012	#N/A	1	7333563	1.00656
CCNA_00265	NC_011916	278017..279471	121.311	-1.42043	-2.67665	2.16668e-12	7.08659e-11	8.62771e-09	7330717	11.6642
CCNA_01561	NC_011916	1679798..1680181	1.89954	-1.4093	-2.65609	0.158013	#N/A	1	7331539	0.801308
CCNA_R0030	NC_011916	1423164..1423249	37.6649	-1.4055	-2.6491	0.00813001	0.0515582	1	7333028	2.08991
CCNA_02690	NC_011916	2843370..2844557	28.8066	-1.37725	-2.59773	1.90621e-11	5.9155e-10	7.59053e-08	7332793	10.7198
CCNA_03351	NC_011916	complement(3529418..3530380)	24.5778	-1.37504	-2.59375	1.22221e-10	3.61508e-09	4.86685e-07	7332023	9.91285
CCNA_01399	NC_011916	complement(1518556..1520088)	26.1887	-1.3566	-2.56082	5.1732e-11	1.55442e-09	2.05997e-07	7331857	10.2862
CCNA_01830	NC_011916	1956674..1959535	17.2178	-1.3401	-2.53169	1.77163e-10	5.12016e-09	7.05465e-07	7331378	9.75163
CCNA_02830	NC_011916	2984967..2985137	2.56666	-1.32568	-2.50652	0.227922	#N/A	1	7331155	0.642215
CCNA_R0141	NC_011916	complement(1607671..1607996)	1.09681	-1.32511	-2.50552	0.228195	#N/A	1	18668869	0.641693
CCNA_03888	NC_011916	761965..762324	2.22103	-1.31949	-2.49578	0.0738092	#N/A	1	17829423	1.13189
CCNA_01962	NC_011916	2106314..2106967	18.5136	-1.3135	-2.48544	6.48323e-07	1.2987e-05	0.00258162	7330102	6.18821
CCNA_02700	NC_011916	complement(2853848..2854864)	29.5581	-1.29623	-2.45587	3.40961e-07	7.01563e-06	0.0013577	7332803	6.4673
CCNA_00615	NC_011916	complement(656945..659863)	8.947	-1.29372	-2.45159	1.14962e-08	2.65395e-07	4.5778e-05	7330014	7.93944
CCNA_03669	NC_011916	complement(3830389..3830733)	4.5847	-1.29344	-2.45113	0.0385713	0.15453	1	7331863	1.41374
CCNA_03805	NC_011916	complement(3970256..3970834)	27.6505	-1.24113	-2.36384	2.74691e-06	5.07308e-05	0.0109382	7332003	5.56116
CCNA_R0047	NC_011916	complement(2180469..2180543)	19.2688	-1.20243	-2.30128	0.142449	0.361227	1	7333366	0.846341
CCNA_01036	NC_011916	complement(1129199..1132048)	16.5386	-1.19384	-2.28761	1.37198e-09	3.68391e-08	5.46322e-06	7329785	8.86265
nepR	NC_011916	complement(3744561..3744746)	19.1575	-1.18867	-2.27942	0.0063999	0.0429298	1	7332588	2.19383
CCNA_00257	NC_011916	complement(270176..271567)	273.692	-1.18373	-2.27164	1.1969e-06	2.32383e-05	0.00476607	7330709	5.92194
CCNA_03804	NC_011916	complement(3969955..3970287)	13.6612	-1.18191	-2.26876	0.00375558	0.0282804	1	7332002	2.42532
CCNA_03994	NC_011916	complement(3725054..3725227)	2.48308	-1.17312	-2.25499	0.312978	#N/A	1	18668965	0.504486
CCNA_00200	NC_011916	complement(214320..215255)	77.1796	-1.17161	-2.25262	1.2371e-07	2.69175e-06	0.000492612	7330246	6.9076
CCNA_02691	NC_011916	2844554..2845246	27.3855	-1.16967	-2.24961	1.50739e-06	2.89713e-05	0.00600243	7332794	5.82177
CCNA_02190	NC_011916	2340908..2343046	24.2702	-1.16762	-2.24641	3.57404e-09	9.14277e-08	1.42318e-05	7333441	8.44684
CCNA_R0033	NC_011916	1491776..1491850	66.5803	-1.16588	-2.2437	0.0465457	0.176046	1	7331833	1.33212
CCNA_R0003	NC_011916	complement(200125..200201)	66.8991	-1.16343	-2.23989	0.0166288	0.0871976	1	7330230	1.77914
CCNA_01457	NC_011916	1567625..1567876	2.89208	-1.15613	-2.22859	0.117405	#N/A	1	7330191	0.930312
CCNA_00700	NC_011916	complement(759099..761024)	3.96072	-1.14704	-2.21459	0.000289852	0.00339745	1	7330509	3.53782
CCNA_02959	NC_011916	3116116..3116976	6.05278	-1.12912	-2.18725	0.00163584	0.0143981	1	7333248	2.78626
CCNA_03963	NC_011916	complement(2370612..2370800)	10.1233	-1.12813	-2.18575	0.0312057	0.133196	1	18668896	1.50577
CCNA_00282	NC_011916	294659..294991	11.2153	-1.12681	-2.18375	0.00414829	0.0305553	1	7330735	2.38213
CCNA_01155	NC_011916	1258877..1261810	116.186	-1.1036	-2.1489	5.85009e-06	0.000103983	0.023295	7331526	5.23284
CCNA_02695	NC_011916	2849457..2849675	17.8417	-1.10091	-2.1449	0.0192053	0.0957513	1	7332798	1.71658
CCNA_00433	NC_011916	438748..439005	4.47053	-1.085	-2.12137	0.107938	0.302543	1	7330560	0.966826
CCNA_02703	NC_011916	complement(2858762..2859109)	48.1364	-1.07737	-2.11018	2.40458e-05	0.000365613	0.0957505	7332806	4.61896
CCNA_01585	NC_011916	complement(1702356..1704437)	1.83108	-1.0703	-2.09986	0.00968061	0.0583157	1	7331563	2.0141
CCNA_02903	NC_011916	3058970..3060181	1.1893	-1.06993	-2.09934	0.160129	0.387627	1	7331333	0.79553
CCNA_01831	NC_011916	1959650..1961173	5.30562	-1.06728	-2.09548	0.00067442	0.007073	1	7331379	3.17107
CCNA_02074	NC_011916	2224538..2225008	3.7406	-1.06495	-2.09209	0.0761111	0.242107	1	7330380	1.11855
CCNA_03260	NC_011916	complement(3429697..3430062)	27.9963	-1.05479	-2.07742	0.00057051	0.00608437	1	7330854	3.24374
CCNA_02686	NC_011916	2839054..2840337	25.2797	-1.05303	-2.07488	1.50748e-06	2.89713e-05	0.0060028	7332789	5.82175
CCNA_00210	NC_011916	225115..227526	329.742	-1.0452	-2.06365	0.00174008	0.0151771	1	7330256	2.75943
CCNA_02622	NC_011916	complement(2769600..2771456)	27.2127	-1.03068	-2.04298	4.90851e-07	1.00452e-05	0.00195457	7332972	6.30905
CCNA_R0086	NC_011916	complement(3795918..3795994)	55.4103	-1.0295	-2.04132	0.0591059	0.206515	1	7329727	1.22837
CCNA_02468	NC_011916	complement(2611664..2611921)	1.66017	-1.02715	-2.038	0.324742	#N/A	1	7330620	0.488461
CCNA_02697	NC_011916	2851063..2851479	17.4748	-1.02597	-2.03633	0.00160971	0.014306	1	7332800	2.79325
rpmC	NC_011916	1436077..1436268	180.037	-1.02575	-2.03602	0.000932195	0.00926323	1	7333046	3.03049
CCNA_02813	NC_011916	2970103..2970537	26.6797	-1.02496	-2.0349	0.000259492	0.00307011	1	7331137	3.58588
CCNA_00466	NC_011916	479191..480435	142.16	-1.02425	-2.0339	0.00398776	0.0295453	1	7330593	2.39927
CCNA_03390	NC_011916	3563024..3563524	9.34286	-1.02184	-2.0305	0.00681456	0.0446366	1	7332064	2.16656
CCNA_00472	NC_011916	complement(487093..488169)	64.2016	-1.01954	-2.02727	1.71656e-05	0.000267444	0.0683534	7330599	4.76534
CCNA_00804	NC_011916	complement(868374..868859)	60.3815	-1.00973	-2.01353	6.59282e-06	0.000115025	0.0262526	7329840	5.18093
glnB	NC_011916	2192516..2192854	58.301	-1.00701	-2.00974	0.0011397	0.0108688	1	7333378	2.94321
CCNA_02696	NC_011916	2849672..2851066	28.2959	-0.990972	-1.98752	6.00571e-06	0.000105756	0.0239147	7332799	5.22144
CCNA_01562	NC_011916	1680175..1680849	35.6452	-0.989868	-1.986	0.000123666	0.00160342	0.492436	7331540	3.90775
CCNA_03524	NC_011916	complement(3681121..3683001)	73.8646	-0.98553	-1.98004	1.10654e-06	2.15947e-05	0.00440625	7332522	5.95603
CCNA_00440	NC_011916	447518..447805	69.7738	-0.980155	-1.97268	8.2638e-05	0.00111978	0.329064	7330567	4.08282
CCNA_03189	NC_011916	3349978..3350382	2.71617	-0.979776	-1.97216	0.150617	0.375154	1	7330783	0.822127
CCNA_01601	NC_011916	1722154..1722390	6.27889	-0.977837	-1.96951	0.120585	0.321052	1	7331579	0.918705
CCNA_01460	NC_011916	1568518..1568736	1.68098	-0.974612	-1.96511	0.416828	#N/A	1	7330194	0.380044
CCNA_00655	NC_011916	complement(708328..710310)	12.8011	-0.9744	-1.96482	1.18446e-05	0.000194129	0.0471653	7330461	4.92648
CCNA_R0094	NC_011916	complement(1..182)	3.6703	-0.973367	-1.96342	0.221894	#N/A	1	18668974	0.653855
CCNA_03352	NC_011916	complement(3530448..3531203)	106.04	-0.966664	-1.95432	4.80703e-08	1.0833e-06	0.000191416	7332024	7.31812
glnE	NC_011916	complement(2991299..2994175)	9.6793	-0.962644	-1.94888	4.06571e-05	0.000598941	0.161897	7331164	4.39086
CCNA_03380	NC_011916	complement(3551865..3552536)	41.8919	-0.949952	-1.93181	4.40269e-05	0.000643574	0.175315	7332054	4.35628
CCNA_00481	NC_011916	497352..497597	23.837	-0.94823	-1.9295	0.0131853	0.072875	1	7330608	1.87991
CCNA_01486	NC_011916	complement(1592713..1593723)	9.21187	-0.946738	-1.92751	0.00177846	0.0153028	1	7333160	2.74996
CCNA_02415	NC_011916	2559422..2559829	24.1393	-0.944248	-1.92419	0.00187719	0.0157934	1	7331647	2.72649
CCNA_02610	NC_011916	2756849..2757226	7.71222	-0.943218	-1.92281	0.0360896	0.147554	1	7332960	1.44262
CCNA_00471	NC_011916	complement(486159..487127)	42.7709	-0.940624	-1.91936	1.33761e-05	0.000215497	0.0532636	7330598	4.87367
CCNA_03915	NC_011916	177944..178090	18.3872	-0.939787	-1.91824	0.0299449	0.13005	1	18668791	1.52368
CCNA_00434	NC_011916	439068..440003	5.27399	-0.938196	-1.91613	0.00653715	0.0433444	1	7330561	2.18461
CCNA_02398	NC_011916	complement(2540198..2541193)	3.87555	-0.938045	-1.91593	0.0231525	0.108217	1	7331630	1.6354
CCNA_03248	NC_011916	3415868..3418381	108.623	-0.933827	-1.91034	0.000464052	0.00513714	1	7330842	3.33343
CCNA_02222	NC_011916	complement(2370800..2371876)	32.5105	-0.931374	-1.90709	1.04408e-05	0.000172615	0.0415753	7333473	4.98127
CCNA_01202	NC_011916	complement(1326323..1328746)	55.9992	-0.929639	-1.9048	3.09412e-06	5.65911e-05	0.0123208	7333595	5.50946
CCNA_R0071	NC_011916	2919418..2919502	2.5415	-0.926217	-1.90029	0.486733	#N/A	1	7330916	0.312709
CCNA_00972	NC_011916	1050224..1050370	1.46958	-0.926106	-1.90014	0.488331	#N/A	1	7333102	0.311286
CCNA_02506	NC_011916	complement(2656074..2656214)	1.53211	-0.926106	-1.90014	0.490118	#N/A	1	7330658	0.309699
CCNA_02841	NC_011916	2995269..2995508	0.618227	-0.925864	-1.89982	0.505205	#N/A	1	7331166	0.296532
CCNA_02698	NC_011916	2851489..2852460	78.9744	-0.920462	-1.89272	2.36792e-06	4.48247e-05	0.00942904	7332801	5.62563
CCNA_03579	NC_011916	3736897..3737205	6.80046	-0.918206	-1.88976	0.0931552	0.275834	1	7332577	1.03079
CCNA_00439	NC_011916	445497..447518	168.521	-0.917278	-1.88855	9.96526e-05	0.00132847	0.396817	7330566	4.00151
CCNA_02221	NC_011916	complement(2367923..2370622)	38.395	-0.9152	-1.88583	4.17712e-06	7.53074e-05	0.0166333	7333472	5.37912
CCNA_00269	NC_011916	284102..284431	72.9559	-0.91488	-1.88541	0.000151825	0.00191443	0.604567	7330722	3.81866
CCNA_01102	NC_011916	1208217..1208816	8.24818	-0.91405	-1.88433	0.00477581	0.0339872	1	7331471	2.32095
CCNA_01144	NC_011916	complement(1248269..1248661)	6.68811	-0.912222	-1.88194	0.0623292	0.212208	1	7331515	1.20531
CCNA_00517	NC_011916	complement(532435..533052)	25.4533	-0.909107	-1.87788	0.000299216	0.00349639	1	7332207	3.52402
CCNA_02223	NC_011916	complement(2371873..2372742)	36.1544	-0.902244	-1.86897	1.49122e-05	0.000237217	0.0593804	7333474	4.82646
CCNA_03892	NC_011916	complement(1627539..1628183)	74.2435	-0.90037	-1.86654	7.08427e-06	0.000122471	0.0282096	17829428	5.1497
CCNA_01801	NC_011916	1926343..1926795	118.663	-0.899378	-1.86526	1.28644e-05	0.00020814	0.0512261	7331267	4.89061
CCNA_02277	NC_011916	2426768..2428969	2.32586	-0.897023	-1.86222	0.00941746	0.057054	1	7332643	2.02607
CCNA_00470	NC_011916	complement(484789..486132)	33.8555	-0.887919	-1.85051	0.000853005	0.00863496	1	7330597	3.06905
CCNA_03311	NC_011916	complement(3487017..3487334)	107.26	-0.88662	-1.84884	0.00110716	0.0106659	1	7330333	2.95579
relE-3	NC_011916	3129098..3129376	4.16301	-0.886206	-1.84831	0.240663	0.497082	1	7333263	0.61859
rplN	NC_011916	1436536..1436904	933.053	-0.884561	-1.8462	0.00179977	0.0153813	1	7333048	2.74478
CCNA_02394	NC_011916	complement(2537390..2538052)	12.0048	-0.881212	-1.84192	0.00842041	0.0526067	1	7331626	2.07467
CCNA_01960	NC_011916	2104350..2104862	34.8401	-0.881146	-1.84184	0.00658198	0.0435653	1	7330100	2.18164
CCNA_00477	NC_011916	complement(494090..494284)	0.744935	-0.877864	-1.83765	0.614441	#N/A	1	7330604	0.21152
CCNA_01048	NC_011916	1145106..1145369	0.550236	-0.877864	-1.83765	0.614441	#N/A	1	7329798	0.21152
CCNA_R0103	NC_011916	339708..339810	0.753486	-0.877726	-1.83748	0.614505	#N/A	1	18668796	0.211475
CCNA_03895	NC_011916	complement(2009954..2010232)	0.520653	-0.877648	-1.83738	0.614515	#N/A	1	7331419	0.211467
CCNA_03918	NC_011916	387425..387559	1.07602	-0.877538	-1.83724	0.616088	#N/A	1	18668799	0.210357
CCNA_03829	NC_011916	complement(3994195..3994335)	1.03023	-0.877538	-1.83724	0.616366	#N/A	1	7332677	0.210161
CCNA_02804	NC_011916	2960344..2960544	0.352067	-0.877453	-1.83713	0.614633	#N/A	1	7331128	0.211384
CCNA_03930	NC_011916	complement(772790..772894)	0.739134	-0.8774	-1.83706	0.61552	#N/A	1	18668824	0.210758
CCNA_01772	NC_011916	1899035..1899412	3.07929	-0.877286	-1.83692	0.163019	0.391867	1	7331237	0.787761
CCNA_03078	NC_011916	3228145..3228258	0.62075	-0.877238	-1.83685	0.614707	#N/A	1	7333532	0.211332
CCNA_00460	NC_011916	473245..473400	0.453625	-0.877127	-1.83671	0.614745	#N/A	1	7330588	0.211305
parD-1	NC_011916	complement(994996..995262)	75.1323	-0.875121	-1.83416	0.00393389	0.0292034	1	7329958	2.40518
CCNA_00616	NC_011916	complement(660157..660612)	4.5932	-0.873603	-1.83223	0.0819376	0.253237	1	7330015	1.08652
CCNA_01619	NC_011916	complement(1740418..1741014)	22.9278	-0.869763	-1.82736	0.000650072	0.00685563	1	7331597	3.18704
CCNA_00093	NC_011916	complement(105028..105237)	10.0745	-0.868435	-1.82568	0.0735099	0.236255	1	7332347	1.13365
fljN	NC_011916	901034..901855	155.615	-0.864658	-1.82091	3.34872e-05	0.000495245	0.133346	7329872	4.47512
CCNA_03883	NC_011916	complement(3125570..3125986)	7.17853	-0.856788	-1.811	0.0479718	0.17929	1	17829440	1.31901
CCNA_03639	NC_011916	complement(3798508..3798828)	48.2865	-0.856417	-1.81054	0.00383896	0.0286673	1	7329730	2.41579
CCNA_03751	NC_011916	complement(3921045..3921557)	40.373	-0.855051	-1.80882	0.000863187	0.00871474	1	7331947	3.0639
CCNA_01442	NC_011916	1553908..1554861	30.8918	-0.854838	-1.80856	0.000851638	0.00863496	1	7330172	3.06975
phyR	NC_011916	3744974..3745774	68.7881	-0.854765	-1.80846	3.22994e-05	0.000481439	0.128616	7332589	4.49081
CCNA_01799	NC_011916	1923957..1924988	185.532	-0.854003	-1.80751	0.00133143	0.0121758	1	7331265	2.87568
CCNA_00636	NC_011916	683537..684388	54.0236	-0.852199	-1.80525	1.9449e-05	0.000301779	0.077446	7330035	4.7111
metK	NC_011916	complement(50902..52125)	157.976	-0.851693	-1.80462	0.000106617	0.00140645	0.424549	7332138	3.97217
CCNA_01183	NC_011916	1302605..1303633	51.618	-0.84989	-1.80236	8.69571e-06	0.000147632	0.0346263	7333576	5.06069
CCNA_00428	NC_011916	437146..437328	12.7278	-0.848509	-1.80064	0.125817	0.331255	1	7330555	0.900259
CCNA_01434	NC_011916	1548878..1549303	14.7781	-0.848382	-1.80048	0.0103746	0.0607256	1	7330163	1.98403
CCNA_R0037	NC_011916	1564996..1565070	186.837	-0.847533	-1.79942	0.049612	0.183071	1	7330182	1.30441
CCNA_03353	NC_011916	complement(3531298..3532131)	40.8922	-0.843038	-1.79382	6.40889e-05	0.000908766	0.255202	7332025	4.19322
CCNA_01609	NC_011916	1728187..1730142	3.75868	-0.839856	-1.78987	0.00741152	0.0479659	1	7331587	2.13009
CCNA_00006	NC_011916	4022..4810	38.6228	-0.839466	-1.78939	0.00012769	0.00164995	0.508463	7333147	3.89384
CCNA_00465	NC_011916	477921..479033	192.896	-0.838605	-1.78832	0.0127896	0.0720391	1	7330592	1.89314
rplE	NC_011916	1437211..1437768	893.072	-0.829637	-1.77724	0.00943845	0.057083	1	7333050	2.0251
CCNA_02794	NC_011916	complement(2953501..2955258)	1.34614	-0.828751	-1.77615	0.138344	0.354618	1	7331118	0.859039
CCNA_01233	NC_011916	complement(1360253..1361161)	6.04814	-0.827526	-1.77464	0.0241576	0.111537	1	7333626	1.61695
CCNA_00245	NC_011916	257623..257907	13.3569	-0.821547	-1.7673	0.0365524	0.148644	1	7330291	1.43708
CCNA_01520	NC_011916	1629134..1629508	6.85362	-0.820088	-1.76551	0.0591835	0.206515	1	7333194	1.2278
CCNA_01546	NC_011916	complement(1656352..1658577)	14.2373	-0.819788	-1.76515	0.000515727	0.00562693	1	7333221	3.28758
CCNA_02126	NC_011916	2279405..2279620	7.17086	-0.818006	-1.76297	0.183077	0.420589	1	7330432	0.737366
CCNA_00425	NC_011916	complement(435633..436094)	6.09355	-0.817847	-1.76277	0.205579	0.448595	1	7330552	0.687022
CCNA_03873	NC_011916	complement(4036307..4036564)	17.4113	-0.817386	-1.76221	0.0406089	0.159487	1	7332721	1.39138
CCNA_01098	NC_011916	complement(1203784..1203984)	207.887	-0.813998	-1.75808	0.00270847	0.0215426	1	7331467	2.56728
CCNA_02538	NC_011916	complement(2687023..2688045)	9.23956	-0.813218	-1.75713	0.00437693	0.0318063	1	7330691	2.35883
CCNA_00194	NC_011916	complement(208043..208345)	2.4053	-0.812078	-1.75574	0.254183	#N/A	1	7330239	0.594853
CCNA_02491	NC_011916	2638974..2639681	0.914498	-0.811402	-1.75492	0.286451	#N/A	1	7330643	0.54295
CCNA_02097	NC_011916	2245508..2247499	58.5584	-0.809781	-1.75295	6.40374e-06	0.000112243	0.0254997	7330403	5.19357
CCNA_01563	NC_011916	1680856..1681962	63.1518	-0.805608	-1.74788	0.000139621	0.00177384	0.55597	7331541	3.85505
CCNA_02273	NC_011916	complement(2424964..2425212)	66.1376	-0.80421	-1.74619	0.00262948	0.0210026	1	7332639	2.58013
glnA	NC_011916	2192898..2194307	127.881	-0.804049	-1.74599	0.00863527	0.0537716	1	7333379	2.06372
CCNA_02021	NC_011916	complement(2168059..2168298)	37.0844	-0.800973	-1.74228	0.00375728	0.0282804	1	7333349	2.42513
CCNA_03954	NC_011916	1699323..1699610	14.8195	-0.800878	-1.74216	0.0300576	0.130204	1	18668873	1.52205
CCNA_02732	NC_011916	complement(2894963..2895169)	154.591	-0.800003	-1.7411	0.000130886	0.00168549	0.521188	7330893	3.88311
CCNA_02701	NC_011916	complement(2854982..2857321)	35.8943	-0.798611	-1.73943	5.31574e-05	0.000768145	0.211673	7332804	4.27444
CCNA_02699	NC_011916	complement(2852575..2853861)	27.1702	-0.793754	-1.73358	7.33815e-05	0.00101549	0.292205	7332802	4.13441
CCNA_00264	NC_011916	complement(276384..277637)	97.0997	-0.792517	-1.73209	8.84483e-06	0.000148829	0.0352201	7330716	5.05331
CCNA_01587	NC_011916	1705307..1706755	1.8658	-0.791789	-1.73122	0.0990255	0.285973	1	7331565	1.00425
CCNA_R0010	NC_011916	complement(720365..720441)	15.9143	-0.78858	-1.72737	0.357568	0.610074	1	7330470	0.446641
cheD	NC_011916	453301..453864	97.6129	-0.788494	-1.72727	0.000332474	0.0037914	1	7330574	3.47824
CCNA_01984	NC_011916	complement(2130172..2130435)	1.9282	-0.788166	-1.72688	0.313346	#N/A	1	7330124	0.503975
CCNA_00410	NC_011916	424513..425043	18.9041	-0.787444	-1.72601	0.0206884	0.100676	1	7330537	1.68427
CCNA_01559	NC_011916	1675960..1676727	8.19318	-0.787131	-1.72564	0.0130705	0.0726653	1	7333234	1.88371
CCNA_02465	NC_011916	complement(2608583..2609890)	16.4414	-0.781863	-1.71935	0.00185051	0.015661	1	7330699	2.73271
CCNA_02931	NC_011916	complement(3091612..3091857)	29.8311	-0.781766	-1.71923	0.0207833	0.100958	1	7331362	1.68229
CCNA_02436	NC_011916	complement(2577082..2577531)	34.7381	-0.778882	-1.7158	0.00127177	0.0118013	1	7331670	2.89559
CCNA_01933	NC_011916	complement(2077966..2078166)	8.67862	-0.777791	-1.7145	0.133255	0.345314	1	7330073	0.875316
CCNA_03907	NC_011916	complement(3592612..3592947)	41.8297	-0.775176	-1.7114	0.000693287	0.00722827	1	17829446	3.15909
CCNA_02225	NC_011916	complement(2373680..2374657)	37.2726	-0.773181	-1.70903	0.000728546	0.00753628	1	7333476	3.13754
rpsS	NC_011916	1434213..1434491	487.688	-0.769923	-1.70518	0.00180516	0.0153926	1	7333042	2.74348
CCNA_00284	NC_011916	complement(295966..296631)	30.4877	-0.769711	-1.70493	0.00016147	0.00199128	0.642972	7330737	3.79191
CCNA_00642	NC_011916	complement(692642..692899)	8.23878	-0.768524	-1.70353	0.097142	0.281823	1	7330041	1.01259
CCNA_00371	NC_011916	complement(388096..388629)	421.718	-0.766404	-1.70102	0.00489299	0.0345613	1	7331070	2.31043
CCNA_00876	NC_011916	complement(953903..954307)	25.946	-0.761065	-1.69474	0.00236429	0.0192499	1	7329916	2.6263
CCNA_01658	NC_011916	1778893..1779993	30.8324	-0.760633	-1.69423	0.000561419	0.00603844	1	7331717	3.25071
CCNA_00620	NC_011916	664466..665644	7.60796	-0.760393	-1.69395	0.00822245	0.0518836	1	7330019	2.085
rplS	NC_011916	complement(211121..211522)	388.992	-0.76025	-1.69378	0.00212701	0.0176598	1	7330243	2.67223
CCNA_02005	NC_011916	2152629..2153588	19.8352	-0.753809	-1.68624	0.00170655	0.0149215	1	7333333	2.76788
CCNA_00214	NC_011916	230262..232307	5.96093	-0.752654	-1.68489	0.0046504	0.0333455	1	7330260	2.33251
CCNA_01902	NC_011916	2044927..2045415	5.08567	-0.74709	-1.6784	0.0950281	0.278034	1	7331451	1.02215
CCNA_01864	NC_011916	1998726..1999349	22.0506	-0.746843	-1.67812	0.0152692	0.0816087	1	7331412	1.81618
rsaA	NC_011916	1159693..1162773	5063.79	-0.746122	-1.67728	0.0102218	0.0601826	1	7329809	1.99047
CCNA_00641	NC_011916	complement(692376..692672)	3.16869	-0.746021	-1.67716	0.280193	0.535355	1	7330040	0.552543
CCNA_00768	NC_011916	824776..825000	17.5615	-0.745379	-1.67642	0.0493673	0.182524	1	7332855	1.30656
CCNA_03304	NC_011916	complement(3480990..3483068)	578.647	-0.744937	-1.6759	0.0180781	0.0912583	1	7330326	1.74285
CCNA_00959	NC_011916	1037402..1038040	11.5921	-0.744612	-1.67552	0.0215796	0.103549	1	7333089	1.66596
CCNA_02630	NC_011916	2781006..2781527	9.21428	-0.743722	-1.67449	0.0486554	0.18088	1	7332732	1.31287
CCNA_00846	NC_011916	complement(917301..920390)	88.4129	-0.742847	-1.67348	0.000970197	0.00961562	1	7329883	3.01314
CCNA_01419	NC_011916	1536723..1538009	137.23	-0.742234	-1.67276	0.0029775	0.0232429	1	7330148	2.52615
CCNA_01832	NC_011916	1961197..1963485	7.16544	-0.741493	-1.6719	0.0043473	0.0316517	1	7331380	2.36178
CCNA_01560	NC_011916	1676914..1679643	10.279	-0.741022	-1.67136	0.00023279	0.00277152	0.926972	7333316	3.63303
CCNA_02702	NC_011916	complement(2857314..2858762)	36.0259	-0.739815	-1.66996	7.17949e-05	0.000999322	0.285887	7332805	4.14391
CCNA_R0172	NC_011916	complement(2940596..2940670)	133.011	-0.736878	-1.66657	0.18038	0.416922	1	18668925	0.743812
CCNA_01833	NC_011916	1963485..1964894	5.41668	-0.734909	-1.66429	0.0142119	0.0774191	1	7331381	1.84735
CCNA_01713	NC_011916	1844752..1845330	13.3284	-0.730788	-1.65955	0.0272689	0.120748	1	7331773	1.56433
CCNA_R0137	NC_011916	complement(1387617..1387892)	10.0248	-0.729804	-1.65841	0.10434	0.297465	1	18668860	0.981547
CCNA_02714	NC_011916	2873155..2874981	15.7002	-0.728808	-1.65727	0.000398738	0.00449292	1	7330874	3.39931
CCNA_00320	NC_011916	complement(334940..335209)	340.399	-0.728312	-1.6567	0.00257928	0.0206452	1	7330773	2.5885
CCNA_00372	NC_011916	complement(388756..388980)	636.14	-0.725161	-1.65308	0.000393424	0.00445959	1	7331071	3.40514
CCNA_01033	NC_011916	1121997..1122992	41.9778	-0.722763	-1.65034	0.000750247	0.00769766	1	7329782	3.1248
rplP	NC_011916	1435640..1436071	705.653	-0.722628	-1.65018	0.0113302	0.0653864	1	7333045	1.94576
CCNA_03281	NC_011916	3451086..3451583	64.1576	-0.721082	-1.64842	0.00103745	0.0101756	1	7330303	2.98403
CCNA_03961	NC_011916	complement(2167838..2168062)	25.6069	-0.720238	-1.64745	0.0230837	0.108029	1	18668890	1.63669
cheYI	NC_011916	447802..448167	97.9093	-0.719575	-1.6467	0.00318692	0.0245238	1	7330568	2.49663
CCNA_R0164	NC_011916	complement(2608032..2608458)	18.6634	-0.718656	-1.64565	0.0287685	0.125916	1	18668907	1.54108
CCNA_03414	NC_011916	complement(3581213..3582355)	33.4462	-0.71496	-1.64144	0.00176789	0.0152466	1	7332088	2.75254
CCNA_02236	NC_011916	2385001..2385906	2.15284	-0.713711	-1.64002	0.205695	0.448595	1	7332598	0.686776
CCNA_02972	NC_011916	complement(3128129..3128749)	10.7194	-0.711782	-1.63783	0.0174794	0.0897925	1	7333261	1.75747
CCNA_03331	NC_011916	complement(3510578..3511381)	46.0497	-0.709156	-1.63485	0.000928726	0.00925305	1	7330355	3.03211
CCNA_01800	NC_011916	1924985..1926337	204.417	-0.707906	-1.63343	0.00243872	0.0196446	1	7331266	2.61284
CCNA_03542	NC_011916	3698905..3699468	8.34419	-0.707014	-1.63242	0.0550884	0.196204	1	7332540	1.25894
CCNA_R0001	NC_011916	76150..76225	126.458	-0.705785	-1.63103	0.170881	0.402085	1	7332164	0.767307
CCNA_02272	NC_011916	complement(2424687..2424929)	12.329	-0.705229	-1.6304	0.159692	0.387064	1	7332638	0.796717
CCNA_03415	NC_011916	complement(3582474..3582704)	261.856	-0.701519	-1.62622	0.00123497	0.0115447	1	7332089	2.90834
CCNA_03168	NC_011916	complement(3326871..3327722)	18.9465	-0.701083	-1.62572	0.00280132	0.0221086	1	7331006	2.55264
CCNA_02194	NC_011916	2344537..2345928	82.9334	-0.699389	-1.62382	0.00200386	0.0167106	1	7333445	2.69813
CCNA_00318	NC_011916	333179..334138	31.7895	-0.699286	-1.6237	0.00191096	0.0159711	1	7330771	2.71875
rusA	NC_011916	complement(2343481..2343921)	17.3342	-0.699258	-1.62367	0.0262172	0.117857	1	7333443	1.58141
CCNA_02224	NC_011916	complement(2372739..2373683)	32.2523	-0.698806	-1.62316	0.000979088	0.0096784	1	7333475	3.00918
CCNA_R0073	NC_011916	complement(3170300..3170443)	20.6798	-0.697801	-1.62203	0.202968	0.444955	1	7333307	0.692572
CCNA_01602	NC_011916	1722517..1723155	22.5672	-0.69745	-1.62164	0.00270367	0.0215426	1	7331580	2.56805
trmE	NC_011916	complement(4034962..4036332)	16.031	-0.696	-1.62001	0.00841723	0.0526067	1	7332720	2.07483
CCNA_02427	NC_011916	complement(2570061..2570666)	43.948	-0.695983	-1.61999	0.0017634	0.0152426	1	7331661	2.75365
CCNA_R0083	NC_011916	complement(3792471..3792588)	261.916	-0.694096	-1.61787	0.0364978	0.148582	1	7329724	1.43773
CCNA_00285	NC_011916	complement(296628..297542)	87.7566	-0.690266	-1.61358	0.00118269	0.0111663	1	7330738	2.92713
CCNA_02910	NC_011916	complement(3066392..3069331)	722.193	-0.689607	-1.61284	0.0123133	0.0698923	1	7331341	1.90963
CCNA_01426	NC_011916	complement(1543638..1544192)	14.5757	-0.68846	-1.61156	0.0136083	0.0744578	1	7330155	1.8662
dnaQ	NC_011916	3190..3903	71.6053	-0.687075	-1.61002	0.000508693	0.00556622	1	7333146	3.29354
CCNA_01646	NC_011916	complement(1766524..1767183)	19.5111	-0.685142	-1.60786	0.0214273	0.10308	1	7331705	1.66903
CCNA_R0147	NC_011916	1986625..1986741	43.359	-0.684173	-1.60678	0.0980394	0.283558	1	18668880	1.0086
CCNA_03053	NC_011916	3207465..3208235	2.27059	-0.681935	-1.60429	0.167613	0.398608	1	7333507	0.775692
CCNA_00407	NC_011916	422528..423007	12.4584	-0.677631	-1.59951	0.0486837	0.18088	1	7331106	1.31262
CCNA_02620	NC_011916	2768190..2768480	18.5426	-0.67684	-1.59863	0.0371182	0.150139	1	7332970	1.43041
CCNA_00321	NC_011916	complement(335240..335755)	1066.18	-0.675834	-1.59752	0.0084112	0.0526067	1	7330774	2.07514
CCNA_03290	NC_011916	complement(3457415..3457891)	22.1206	-0.675646	-1.59731	0.00674919	0.044285	1	7330312	2.17075
CCNA_01795	NC_011916	1921855..1923135	205.575	-0.672531	-1.59387	0.00578981	0.0395672	1	7331261	2.23734
CCNA_01750	NC_011916	1877432..1878712	114.843	-0.671094	-1.59228	0.00133907	0.0122162	1	7331215	2.8732
CCNA_03090	NC_011916	complement(3239258..3240220)	106.229	-0.670096	-1.59118	0.000566364	0.00605722	1	7333544	3.2469
CCNA_02883	NC_011916	complement(3031082..3032707)	1.16216	-0.669622	-1.59066	0.174127	0.406691	1	7331313	0.759133
CCNA_R0085	NC_011916	complement(3795775..3795850)	20.9594	-0.668726	-1.58967	0.244326	0.500823	1	7329726	0.61203
rplC	NC_011916	1431629..1432432	745.757	-0.668505	-1.58942	0.0249059	0.113744	1	7333038	1.6037
CCNA_00875	NC_011916	complement(953751..953924)	6.63228	-0.667447	-1.58826	0.320183	0.574781	1	7329915	0.494602
CCNA_01237	NC_011916	complement(1363329..1363481)	4.27652	-0.66694	-1.5877	0.366871	#N/A	1	7333630	0.435486
CCNA_00036	NC_011916	complement(39430..39879)	30.5195	-0.665497	-1.58611	0.00376887	0.0283114	1	7332126	2.42379
CCNA_01418	NC_011916	complement(1536112..1536558)	49.9187	-0.665456	-1.58607	0.0254516	0.115678	1	7330147	1.59428
rplR	NC_011916	1439060..1439410	418.851	-0.665105	-1.58568	0.00472644	0.0337628	1	7333054	2.32547
CCNA_02871	NC_011916	complement(3021200..3021598)	0.803504	-0.663209	-1.5836	0.492436	#N/A	1	7331301	0.30765
CCNA_02317	NC_011916	complement(2460852..2461289)	9.82917	-0.663064	-1.58344	0.0895812	0.269384	1	7332271	1.04778
CCNA_02179	NC_011916	2330137..2331435	119.806	-0.662991	-1.58336	0.0121223	0.0690684	1	7333429	1.91642
CCNA_R0066	NC_011916	complement(2862654..2865446)	102853	-0.662973	-1.58334	0.0538716	0.193325	1	7332811	1.26864
CCNA_00186	NC_011916	complement(200286..201602)	10.3872	-0.662101	-1.58239	0.00486277	0.0344246	1	7330231	2.31312
CCNA_03428	NC_011916	complement(3592995..3593264)	75.7192	-0.66067	-1.58082	0.0315545	0.134231	1	7332102	1.50094
CCNA_R0067	NC_011916	complement(2865742..2865817)	27.8619	-0.660557	-1.58069	0.331685	0.584074	1	7332426	0.479274
rpsN	NC_011916	1437790..1438095	308.851	-0.659529	-1.57957	0.0464601	0.176046	1	7333051	1.33292
CCNA_02466	NC_011916	complement(2609942..2610925)	22.0796	-0.6591	-1.5791	0.00757654	0.0487836	1	7330618	2.12053
CCNA_00346	NC_011916	360419..361819	187.273	-0.65864	-1.57859	0.00590905	0.0400926	1	7331045	2.22848
dinB	NC_011916	2697983..2699239	8.24522	-0.658272	-1.57819	0.0313113	0.133496	1	7332900	1.5043
CCNA_R0084	NC_011916	complement(3792687..3795479)	117979	-0.656479	-1.57623	0.0539455	0.193407	1	7329725	1.26804
rpmD	NC_011916	1440030..1440215	428.751	-0.655668	-1.57535	0.00281718	0.0221743	1	7333056	2.55019
CCNA_02901	NC_011916	complement(3054695..3056206)	5.48967	-0.655187	-1.57482	0.0493434	0.182524	1	7331331	1.30677
CCNA_02640	NC_011916	complement(2792403..2793515)	74.2361	-0.652495	-1.57188	0.00109707	0.0105957	1	7332742	2.95977
CCNA_03430	NC_011916	complement(3593983..3594108)	71.3157	-0.652042	-1.57139	0.0370628	0.150075	1	7332427	1.43106
CCNA_03249	NC_011916	3418740..3421262	14.9753	-0.651642	-1.57095	0.0122795	0.069805	1	7330843	1.91082
CCNA_03250	NC_011916	3421457..3422272	5.18771	-0.649848	-1.569	0.0557829	0.197378	1	7330844	1.2535
CCNA_03891	NC_011916	complement(1254289..1254639)	6.71031	-0.648949	-1.56803	0.145042	0.365616	1	17829426	0.838506
CCNA_03933	NC_011916	complement(774018..774278)	372.426	-0.648776	-1.56784	0.0512324	0.186865	1	18668827	1.29046
CCNA_00678	NC_011916	complement(734576..735007)	486.948	-0.648032	-1.56703	0.0314476	0.133926	1	7330485	1.50241
CCNA_01603	NC_011916	complement(1723294..1724496)	72.2916	-0.647822	-1.5668	0.00419027	0.0307616	1	7331581	2.37776
abfA	NC_011916	1596728..1598278	12.2781	-0.647567	-1.56652	0.00232305	0.0190782	1	7333163	2.63394
CCNA_03448	NC_011916	complement(3613397..3613870)	8.20527	-0.647292	-1.56623	0.100645	0.289545	1	7332445	0.997209
CCNA_01119	NC_011916	1223722..1224102	36.4185	-0.647173	-1.5661	0.0064103	0.0429298	1	7331490	2.19312
trpS	NC_011916	complement(63327..64361)	70.3948	-0.647153	-1.56608	0.000212462	0.00255449	0.846025	7332152	3.67272
CCNA_R0065	NC_011916	complement(2862438..2862555)	248.563	-0.646956	-1.56586	0.0380264	0.152995	1	7332810	1.41991
CCNA_01659	NC_011916	1779993..1781108	21.2693	-0.645408	-1.56418	0.00174715	0.0151771	1	7331718	2.75767
CCNA_02764	NC_011916	complement(2926215..2926454)	12.809	-0.644743	-1.56346	0.100828	0.289753	1	7330926	0.996418
CCNA_01440	NC_011916	1552866..1553339	849.185	-0.643553	-1.56217	0.00967358	0.0583157	1	7330170	2.01441
CCNA_00340	NC_011916	352434..353633	426.339	-0.642615	-1.56116	0.0264412	0.118469	1	7331039	1.57772
CCNA_02960	NC_011916	3117044..3117358	2.97578	-0.642526	-1.56106	0.383087	0.637062	1	7333249	0.416703
CCNA_02578	NC_011916	complement(2729198..2729842)	2.84509	-0.642184	-1.56069	0.205293	0.448595	1	7332928	0.687626
CCNA_00211	NC_011916	227686..228693	48.132	-0.642123	-1.56062	0.00234507	0.0191759	1	7330257	2.62984
gltB	NC_011916	3886784..3891310	12.2959	-0.639861	-1.55818	0.00206133	0.0171521	1	7331918	2.68585
CCNA_01961	NC_011916	2104868..2106214	120.125	-0.639365	-1.55764	0.0031504	0.0242921	1	7330101	2.50163
CCNA_02936	NC_011916	3097275..3097937	10.1677	-0.638695	-1.55692	0.0532853	0.191949	1	7331367	1.27339
xylC	NC_011916	complement(941464..942333)	57.4165	-0.637668	-1.55581	0.00245581	0.0197403	1	7329903	2.60981
CCNA_02666	NC_011916	2819873..2820208	12.34	-0.637363	-1.55548	0.0832208	0.255742	1	7332769	1.07977
CCNA_02333	NC_011916	complement(2474478..2475422)	32.0617	-0.637289	-1.5554	0.00240706	0.0194621	1	7332287	2.61851
rplX	NC_011916	1436904..1437218	598.459	-0.63688	-1.55496	0.0380816	0.153054	1	7333049	1.41929
cpaA	NC_011916	complement(3197836..3198348)	33.0735	-0.635486	-1.55346	0.0172525	0.0892322	1	7333496	1.76315
CCNA_01201	NC_011916	complement(1325802..1326326)	22.7969	-0.634826	-1.55275	0.0209951	0.101647	1	7333594	1.67788
CCNA_03401	NC_011916	complement(3570378..3571091)	181.163	-0.634656	-1.55257	0.00648882	0.0433275	1	7332075	2.18783
CCNA_02576	NC_011916	2727918..2728676	78.5481	-0.633701	-1.55154	0.00277205	0.0219943	1	7332926	2.5572
CCNA_00283	NC_011916	complement(295109..295969)	45.5983	-0.632351	-1.55009	0.00241092	0.0194621	1	7330736	2.61782
cheW	NC_011916	678577..679029	2.59419	-0.631574	-1.54925	0.415726	0.666918	1	7330030	0.381193
CCNA_R0031	NC_011916	1423360..1423433	106.202	-0.631356	-1.54902	0.180046	0.416405	1	7333029	0.744616
CCNA_01648	NC_011916	1768405..1769667	21.1039	-0.631218	-1.54887	0.00288687	0.022582	1	7331707	2.53957
nuoA	NC_011916	complement(2177095..2177472)	107.269	-0.631062	-1.5487	0.00978893	0.0583451	1	7333361	2.00926
rplB	NC_011916	1433370..1434209	642.353	-0.62992	-1.54748	0.0258496	0.116925	1	7333041	1.58755
CCNA_01859	NC_011916	1991852..1993885	147.735	-0.629637	-1.54718	0.023613	0.109962	1	7331407	1.62685
CCNA_R0177	NC_011916	3111902..3112088	3.55552	-0.628105	-1.54553	0.390089	#N/A	1	18668936	0.408836
CCNA_00565	NC_011916	complement(580036..581778)	27.634	-0.627508	-1.54489	0.00088433	0.00890445	1	7332255	3.05339
CCNA_01904	NC_011916	2046262..2046888	1.06042	-0.627239	-1.54461	0.411728	#N/A	1	7331453	0.385389
CCNA_01855	NC_011916	1986769..1987485	65.5282	-0.627148	-1.54451	0.0199798	0.0983662	1	7331403	1.69941
CCNA_03558	NC_011916	complement(3714018..3714278)	227.99	-0.626296	-1.5436	0.00308331	0.023872	1	7332556	2.51098
CCNA_01863	NC_011916	complement(1997194..1998630)	19.2121	-0.625253	-1.54248	0.00111509	0.010715	1	7331411	2.95269
sdhC	NC_011916	complement(3803238..3803645)	173.793	-0.623576	-1.54069	0.000581519	0.00618435	1	7329735	3.23544
CCNA_03464	NC_011916	complement(3627738..3628103)	315.838	-0.621221	-1.53818	0.00128832	0.0118676	1	7332461	2.88998
CCNA_03306	NC_011916	complement(3483670..3484041)	506.579	-0.621128	-1.53808	0.0287254	0.125916	1	7330328	1.54173
CCNA_00364	NC_011916	complement(380179..381273)	91.2203	-0.620353	-1.53725	0.00632971	0.042641	1	7331063	2.19862
CCNA_01814	NC_011916	1938708..1939829	21.8793	-0.620252	-1.53714	0.0032214	0.0247388	1	7331281	2.49195
socA	NC_011916	complement(3786224..3786790)	44.5979	-0.618429	-1.5352	0.0219364	0.104467	1	7329715	1.65883
nuoK	NC_011916	complement(2166334..2166639)	109.173	-0.615176	-1.53174	0.00652833	0.0433444	1	7333346	2.1852
gcvT	NC_011916	complement(3628123..3629250)	199.004	-0.61506	-1.53162	0.0247047	0.113161	1	7332462	1.60722
CCNA_02741	NC_011916	2901593..2902285	77.5056	-0.614245	-1.53076	0.00426666	0.0312448	1	7330902	2.36991
CCNA_03476	NC_011916	3640797..3641246	29.8521	-0.613862	-1.53035	0.00976564	0.0583166	1	7332473	2.0103
CCNA_00467	NC_011916	480439..481710	114.366	-0.61317	-1.52962	0.00238123	0.0193463	1	7330594	2.6232
CCNA_02604	NC_011916	complement(2749903..2750319)	2.42802	-0.612322	-1.52872	0.404563	0.657091	1	7332954	0.393013
CCNA_02488	NC_011916	2636384..2637121	1.11933	-0.612288	-1.52868	0.362801	0.615408	1	7330640	0.440331
CCNA_02210	NC_011916	2357949..2358464	30.6294	-0.611162	-1.52749	0.00970389	0.0583157	1	7333461	2.01305
CCNA_03399	NC_011916	complement(3569377..3569994)	12.9662	-0.608967	-1.52517	0.035122	0.144535	1	7332073	1.45442
rpsQ	NC_011916	1436279..1436518	393.019	-0.608271	-1.52443	0.0817251	0.252787	1	7333047	1.08764
CCNA_00639	NC_011916	complement(690126..691751)	14.9729	-0.607637	-1.52376	0.004301	0.0314355	1	7330038	2.36643
CCNA_03640	NC_011916	complement(3798872..3800110)	21.6765	-0.606748	-1.52282	0.0040918	0.0302569	1	7329731	2.38809
CCNA_03089	NC_011916	complement(3238826..3239239)	86.2739	-0.606203	-1.52225	0.00386464	0.0288022	1	7333543	2.41289
CCNA_00887	NC_011916	966367..966831	17.5199	-0.605419	-1.52142	0.0394962	0.156907	1	7329927	1.40344
CCNA_R0075	NC_011916	complement(3443871..3443947)	94.06	-0.605155	-1.52114	0.125122	0.329653	1	7330298	0.902666
CCNA_R0118	NC_011916	808729..808841	10.3006	-0.604884	-1.52086	0.326249	0.578809	1	18668830	0.486451
CCNA_01998	NC_011916	complement(2144332..2145072)	93.187	-0.604556	-1.52051	0.00104119	0.0101859	1	7333326	2.98247
CCNA_02418	NC_011916	2561765..2563204	1.51791	-0.604287	-1.52023	0.182797	0.420199	1	7331650	0.738032
CCNA_00190	NC_011916	204137..204571	34.0049	-0.603281	-1.51917	0.0118631	0.0679483	1	7330235	1.9258
CCNA_00635	NC_011916	682056..683531	26.6942	-0.602044	-1.51787	0.00188996	0.0158656	1	7330034	2.72355
CCNA_01429	NC_011916	1545062..1545592	61.0843	-0.600146	-1.51587	0.0134567	0.0740508	1	7330158	1.87106
rpsC	NC_011916	1434874..1435626	846.679	-0.599069	-1.51474	0.0443035	0.16977	1	7333044	1.35356
CCNA_01245	NC_011916	complement(1372630..1373421)	25.5161	-0.598277	-1.51391	0.00518101	0.0361906	1	7333638	2.28559
rcdA	NC_011916	3572670..3573179	40.4416	-0.597221	-1.5128	0.0181927	0.0917144	1	7332078	1.7401
CCNA_01689	NC_011916	1815952..1817415	105.116	-0.595829	-1.51134	0.00691884	0.0452413	1	7331749	2.15997
CCNA_01959	NC_011916	2103849..2104289	175.379	-0.595766	-1.51128	0.00248578	0.0199389	1	7330099	2.60454
CCNA_01997	NC_011916	complement(2143739..2144305)	124.148	-0.595148	-1.51063	0.00534489	0.0370786	1	7333325	2.27206
CCNA_02290	NC_011916	complement(2437686..2438333)	23.8316	-0.59464	-1.5101	0.0194064	0.0964206	1	7332656	1.71206
CCNA_03702	NC_011916	complement(3869691..3871400)	662.677	-0.594303	-1.50974	0.049735	0.183284	1	7331896	1.30334
CCNA_00638	NC_011916	complement(687421..690129)	14.3598	-0.593691	-1.5091	0.00164854	0.0144476	1	7330037	2.7829
CCNA_02348	NC_011916	2487854..2488291	11.4019	-0.593327	-1.50872	0.0918194	0.273939	1	7332302	1.03707
CCNA_01294	NC_011916	1418730..1419224	4.0896	-0.592755	-1.50812	0.229399	0.480103	1	7333024	0.639408
CCNA_03839	NC_011916	4004243..4006246	32.9453	-0.592075	-1.50741	0.00808184	0.0513447	1	7332687	2.09249
CCNA_02627	NC_011916	complement(2776907..2778310)	21.9245	-0.592045	-1.50738	0.00785217	0.0502167	1	7332977	2.10501
CCNA_01432	NC_011916	1547371..1548348	51.3798	-0.59153	-1.50684	0.00235737	0.0192349	1	7330161	2.62757
CCNA_01692	NC_011916	1819124..1820686	61.1707	-0.591095	-1.50639	0.00369559	0.0279272	1	7331752	2.43232
CCNA_03764	NC_011916	3932758..3933612	70.2469	-0.588794	-1.50399	0.00925481	0.0563323	1	7331960	2.03363
CCNA_00614	NC_011916	complement(655396..656883)	6.18663	-0.588693	-1.50388	0.0410832	0.160022	1	7330013	1.38634
CCNA_01826	NC_011916	1951298..1953250	1122.13	-0.588216	-1.50339	0.0694104	0.228511	1	7331293	1.15858
CCNA_03463	NC_011916	complement(3626273..3627619)	289.345	-0.58783	-1.50298	0.00887573	0.0548182	1	7332460	2.0518
CCNA_R0015	NC_011916	842304..842378	361.177	-0.587727	-1.50288	0.153437	0.379185	1	7332871	0.81407
CCNA_03615	NC_011916	3768717..3770777	275.611	-0.587124	-1.50225	0.0591474	0.206515	1	7329698	1.22806
CCNA_01739	NC_011916	complement(1869268..1869852)	574.026	-0.586088	-1.50117	0.0220802	0.104654	1	7331204	1.656
CCNA_01805	NC_011916	1928791..1930191	106.416	-0.585418	-1.50047	0.00871096	0.0540651	1	7331272	2.05993
rpsH	NC_011916	1438106..1438504	566.288	-0.584866	-1.4999	0.0602307	0.207874	1	7333052	1.22018
CCNA_01741	NC_011916	complement(1870159..1870539)	295.547	-0.584676	-1.4997	0.023679	0.109979	1	7331206	1.62564
CCNA_01529	NC_011916	1637293..1637661	53.393	-0.582265	-1.4972	0.0307674	0.13166	1	7333203	1.51191
CCNA_01479	NC_011916	1586381..1588444	14.9751	-0.582143	-1.49707	0.00651407	0.0433444	1	7333142	2.18615
CCNA_03952	NC_011916	1649019..1649504	28.7401	-0.58101	-1.4959	0.0168753	0.0882456	1	18668870	1.77275
CCNA_02740	NC_011916	complement(2900947..2901381)	27.029	-0.580116	-1.49497	0.0911833	0.273049	1	7330901	1.04008
CCNA_03643	NC_011916	complement(3802816..3803271)	108.073	-0.579864	-1.49471	0.00216916	0.0179311	1	7329734	2.66371
CCNA_03412	NC_011916	complement(3579405..3580823)	16.4223	-0.579122	-1.49394	0.0051192	0.0359073	1	7332086	2.2908
CCNA_00961	NC_011916	1038075..1038479	57.0043	-0.578905	-1.49371	0.016867	0.0882456	1	7333091	1.77296
CCNA_01611	NC_011916	1732085..1732963	4.46059	-0.57787	-1.49264	0.12169	0.32347	1	7331589	0.914743
CCNA_03937	NC_011916	829105..829290	3.52111	-0.577804	-1.49258	0.461671	#N/A	1	18668834	0.335667
CCNA_03648	NC_011916	3806485..3806931	6.62891	-0.577793	-1.49256	0.200869	0.442704	1	7329739	0.697087
CCNA_R0026	NC_011916	1213683..1213757	97.8581	-0.577446	-1.49221	0.303686	0.558185	1	7331478	0.517576
CCNA_03269	NC_011916	3438397..3439374	0.593487	-0.577178	-1.49193	0.452645	#N/A	1	7330863	0.344243
CCNA_02306	NC_011916	2451284..2452405	34.5618	-0.577023	-1.49177	0.00379312	0.0283809	1	7332672	2.421
CCNA_03377	NC_011916	complement(3550214..3550669)	5.58843	-0.576753	-1.49149	0.245692	0.502242	1	7332051	0.609608
CCNA_03911	NC_011916	complement(20665..20778)	2.57576	-0.576747	-1.49148	0.583676	#N/A	1	18668783	0.233828
CCNA_01770	NC_011916	1898272..1898691	567.278	-0.576119	-1.49083	0.00969208	0.0583157	1	7331235	2.01358
CCNA_01032	NC_011916	1121440..1122033	21.5959	-0.574405	-1.48906	0.014846	0.0800671	1	7329781	1.82839
CCNA_03795	NC_011916	3958800..3959258	26.6014	-0.574315	-1.48897	0.0796481	0.248802	1	7331993	1.09882
CCNA_03013	NC_011916	3165964..3167547	14.145	-0.573163	-1.48778	0.0292223	0.127749	1	7333302	1.53429
nuoC	NC_011916	complement(2175933..2176526)	207.8	-0.572591	-1.48719	0.00377889	0.0283304	1	7333359	2.42264
rplQ	NC_011916	1445475..1445888	527.107	-0.57212	-1.48671	0.0175053	0.0898037	1	7331787	1.75683
CCNA_03303	NC_011916	complement(3479680..3480870)	1066.56	-0.572094	-1.48668	0.0610866	0.209109	1	7330325	1.21405
malA	NC_011916	2514140..2516905	1.53385	-0.5714	-1.48596	0.0820913	0.253299	1	7332324	1.0857
CCNA_01242	NC_011916	complement(1367607..1369202)	181.195	-0.570663	-1.48521	0.0249046	0.113744	1	7333635	1.60372
CCNA_02375	NC_011916	complement(2519993..2520256)	5.31531	-0.570484	-1.48502	0.412287	0.664221	1	7332329	0.3848
CCNA_02522	NC_011916	2671693..2672145	23.1476	-0.570381	-1.48492	0.0283869	0.124734	1	7330675	1.54688
CCNA_00778	NC_011916	complement(837946..839778)	115.579	-0.569233	-1.48373	0.0275373	0.121652	1	7332866	1.56008
CCNA_01083	NC_011916	1186885..1188876	67.3357	-0.569024	-1.48352	0.0131018	0.072695	1	7329834	1.88267
CCNA_01249	NC_011916	1376633..1377439	16.6415	-0.568688	-1.48317	0.0169365	0.0884434	1	7332896	1.77118
CCNA_02388	NC_011916	complement(2532165..2532848)	48.8093	-0.568073	-1.48254	0.00855537	0.0533618	1	7331457	2.06776
CCNA_02204	NC_011916	complement(2351931..2352950)	80.9322	-0.567144	-1.48159	0.00898031	0.0552186	1	7333455	2.04671
CCNA_03719	NC_011916	complement(3884181..3884981)	43.1563	-0.567104	-1.48155	0.00607552	0.0410749	1	7331915	2.21642
CCNA_03613	NC_011916	3767676..3768128	30.6706	-0.566989	-1.48143	0.0303315	0.130643	1	7329696	1.51811
CCNA_00464	NC_011916	477514..477678	10.2073	-0.56684	-1.48128	0.31255	0.5665	1	7330591	0.50508
CCNA_00160	NC_011916	169387..170526	7.55621	-0.563288	-1.47763	0.0394467	0.156875	1	7332414	1.40399
CCNA_01837	NC_011916	complement(1969053..1970081)	2.74554	-0.562798	-1.47713	0.248836	0.504063	1	7331385	0.604086
rpsE	NC_011916	1439421..1440026	776.208	-0.562642	-1.47697	0.0327819	0.137512	1	7333055	1.48437
CCNA_00611	NC_011916	651343..652815	21.5734	-0.562442	-1.47677	0.00971937	0.0583162	1	7330010	2.01236
recA	NC_011916	1245163..1246233	154.142	-0.562161	-1.47648	0.0153043	0.0816087	1	7331512	1.81519
CCNA_00373	NC_011916	complement(389030..389791)	186.449	-0.560734	-1.47502	0.00782834	0.0502167	1	7331072	2.10633
CCNA_00677	NC_011916	complement(733882..734571)	497.114	-0.560732	-1.47502	0.0254458	0.115678	1	7330484	1.59438
CCNA_02605	NC_011916	complement(2750412..2751203)	29.1814	-0.559793	-1.47406	0.0150465	0.0807384	1	7332955	1.82256
CCNA_03127	NC_011916	3274732..3276030	18.1851	-0.558583	-1.47282	0.0164872	0.086695	1	7330965	1.78285
CCNA_R0052	NC_011916	complement(2408899..2408983)	149.446	-0.558449	-1.47268	0.197452	0.43936	1	7332621	0.704538
CCNA_02377	NC_011916	complement(2520520..2521242)	9.29986	-0.557816	-1.47204	0.0758368	0.241682	1	7332331	1.12012
CCNA_01856	NC_011916	1987428..1989626	140.617	-0.557152	-1.47136	0.0261139	0.117857	1	7331404	1.58313
CCNA_02123	NC_011916	2274928..2275422	3.91303	-0.556945	-1.47115	0.277237	0.532801	1	7330429	0.55715
rpsJ	NC_011916	1431343..1431651	600.312	-0.556617	-1.47082	0.0267608	0.119336	1	7333037	1.5725
CCNA_03359	NC_011916	3537302..3538492	51.5265	-0.556375	-1.47057	0.00748389	0.0483515	1	7332032	2.12587
rplV	NC_011916	1434494..1434874	605.044	-0.556187	-1.47038	0.0318254	0.135231	1	7333043	1.49723
CCNA_01655	NC_011916	1776509..1776976	214.135	-0.556081	-1.47027	0.00584705	0.0398146	1	7331714	2.23306
CCNA_02445	NC_011916	2586432..2587169	8.23976	-0.555644	-1.46982	0.12032	0.320833	1	7331680	0.919663
atpD	NC_011916	complement(3714529..3716148)	381.373	-0.554654	-1.46882	0.0500248	0.183526	1	7332558	1.30081
xylA	NC_011916	complement(943210..944646)	1.87099	-0.554385	-1.46854	0.165853	0.396916	1	7329905	0.780276
CCNA_03262	NC_011916	complement(3430764..3431492)	17.2715	-0.554225	-1.46838	0.0112512	0.0650337	1	7330856	1.9488
CCNA_00691	NC_011916	complement(748560..748901)	77.4576	-0.553272	-1.46741	0.0136093	0.0744578	1	7330499	1.86616
CCNA_01298	NC_011916	1423488..1424678	1063.24	-0.552201	-1.46632	0.0751886	0.240314	1	7333030	1.12385
CCNA_01286	NC_011916	1412679..1412939	23.2309	-0.552051	-1.46617	0.0713917	0.232607	1	7333016	1.14635
flbY	NC_011916	2820213..2820662	15.8508	-0.551965	-1.46608	0.113645	0.311287	1	7332770	0.944448
CCNA_02304	NC_011916	2449310..2450335	16.6215	-0.551745	-1.46586	0.0149128	0.0803128	1	7332670	1.82644
CCNA_03905	NC_011916	complement(3539800..3540480)	19.8519	-0.550598	-1.46469	0.0140794	0.0768214	1	17829444	1.85142
CCNA_R0068	NC_011916	complement(2865885..2865961)	33.7879	-0.54957	-1.46365	0.250712	0.506238	1	7330864	0.600824
CCNA_03991	NC_011916	complement(3527624..3527956)	11.8753	-0.545872	-1.4599	0.11698	0.316126	1	18668956	0.931888
CCNA_00516	NC_011916	complement(531683..532432)	11.7876	-0.54463	-1.45865	0.0622922	0.212208	1	7332206	1.20557
CCNA_03332	NC_011916	complement(3511434..3512258)	12.4248	-0.543335	-1.45734	0.0435551	0.167581	1	7330356	1.36096
CCNA_02025	NC_011916	complement(2172762..2173028)	39.8909	-0.543171	-1.45717	0.0234485	0.10933	1	7333353	1.62988
CCNA_01100	NC_011916	complement(1205363..1207291)	28.4048	-0.543084	-1.45708	0.0108653	0.063092	1	7331469	1.96396
CCNA_00128	NC_011916	complement(137246..138472)	74.7578	-0.540326	-1.4543	0.00784575	0.0502167	1	7332382	2.10537
fliN	NC_011916	1030335..1030667	32.2345	-0.540274	-1.45425	0.0415775	0.16178	1	7333083	1.38114
CCNA_03607	NC_011916	complement(3760356..3762239)	175.863	-0.539973	-1.45395	0.0130551	0.0726653	1	7329690	1.88422
CCNA_02748	NC_011916	2910262..2910510	10.5584	-0.539857	-1.45383	0.210279	0.453886	1	7330909	0.677204
CCNA_01746	NC_011916	1874210..1875154	80.1555	-0.53959	-1.45356	0.00913679	0.0560646	1	7331211	2.03921
CCNA_03642	NC_011916	complement(3801029..3802816)	192.707	-0.538775	-1.45274	0.0171579	0.0889845	1	7329733	1.76554
CCNA_02906	NC_011916	3061621..3062715	20.2826	-0.538302	-1.45226	0.0130493	0.0726653	1	7331336	1.88441
CCNA_03330	NC_011916	complement(3509997..3510581)	33.2817	-0.537267	-1.45122	0.015066	0.0807384	1	7330354	1.822
CCNA_00808	NC_011916	complement(872176..872310)	165.455	-0.536567	-1.45052	0.0436199	0.16766	1	7329844	1.36032
CCNA_02363	NC_011916	2502410..2502739	192.231	-0.535588	-1.44953	0.0246329	0.113043	1	7332317	1.60848
CCNA_03922	NC_011916	483798..484859	36.3548	-0.535289	-1.44923	0.0195618	0.0970655	1	18668807	1.70859
CCNA_03032	NC_011916	complement(3186588..3187988)	13.7846	-0.535104	-1.44905	0.0125588	0.0710729	1	7333486	1.90105
CCNA_01246	NC_011916	complement(1373427..1374338)	18.7003	-0.534448	-1.44839	0.0261473	0.117857	1	7333639	1.58257
phoU	NC_011916	309660..310352	21.2894	-0.53383	-1.44777	0.0472383	0.177425	1	7330748	1.32571
CCNA_02994	NC_011916	complement(3146857..3150156)	45.3956	-0.533186	-1.44712	0.0135464	0.0743285	1	7333283	1.86818
CCNA_01543	NC_011916	complement(1653545..1654885)	20.2398	-0.533129	-1.44706	0.00839053	0.0526067	1	7333218	2.07621
adk	NC_011916	1442583..1443158	374.564	-0.532639	-1.44657	0.0216768	0.103753	1	7333059	1.664
CCNA_01430	NC_011916	1545577..1546116	39.4457	-0.532624	-1.44656	0.0176631	0.0901247	1	7330159	1.75293
CCNA_03217	NC_011916	complement(3377955..3378587)	5.47543	-0.532376	-1.44631	0.17121	0.40236	1	7330811	0.76647
CCNA_01950	NC_011916	complement(2092058..2093173)	81.6578	-0.532208	-1.44614	0.0187837	0.0939431	1	7330090	1.72622
gltD	NC_011916	3885212..3886657	12.3013	-0.531545	-1.44548	0.0228377	0.107483	1	7331917	1.64135
rplF	NC_011916	1438523..1439056	882.019	-0.530659	-1.44459	0.0609822	0.209109	1	7333053	1.2148
CCNA_02971	NC_011916	complement(3127025..3128053)	29.5809	-0.530505	-1.44443	0.0104561	0.0610905	1	7333260	1.98063
CCNA_01485	NC_011916	complement(1591536..1592672)	6.84009	-0.530464	-1.44439	0.0766311	0.24258	1	7333159	1.1156
CCNA_03267	NC_011916	3437329..3437760	29.3743	-0.530213	-1.44414	0.0156998	0.0834822	1	7330861	1.80411
CCNA_02986	NC_011916	complement(3140496..3142415)	39.372	-0.529801	-1.44373	0.0101055	0.0599393	1	7333275	1.99544
CCNA_01803	NC_011916	1926921..1928207	96.4743	-0.529705	-1.44363	0.00750163	0.0483836	1	7331269	2.12484
nuoL	NC_011916	complement(2164265..2166325)	202.103	-0.529404	-1.44333	0.0245866	0.113001	1	7333345	1.6093
CCNA_00852	NC_011916	927638..928252	16.5603	-0.52866	-1.44259	0.0322796	0.136396	1	7329892	1.49107
CCNA_03628	NC_011916	complement(3783744..3785231)	49.1783	-0.527716	-1.44164	0.0128057	0.0720391	1	7329712	1.8926
CCNA_03858	NC_011916	4021713..4022204	125.041	-0.527346	-1.44128	0.0236575	0.109979	1	7332706	1.62603
rpoA	NC_011916	1444254..1445270	497.291	-0.527268	-1.4412	0.0663955	0.221474	1	7331785	1.17786
CCNA_02520	NC_011916	complement(2670650..2670937)	46.2642	-0.526126	-1.44006	0.0271184	0.120223	1	7330673	1.56674
CCNA_01097	NC_011916	complement(1203412..1203768)	541.42	-0.524438	-1.43837	0.0205478	0.100379	1	7331466	1.68724
CCNA_01905	NC_011916	2046899..2050522	2.94835	-0.523803	-1.43774	0.0362333	0.147722	1	7331454	1.44089
CCNA_00104	NC_011916	complement(115289..115990)	11.0833	-0.523675	-1.43761	0.0652796	0.218865	1	7332358	1.18522
CCNA_01257	NC_011916	complement(1384556..1385512)	3.11548	-0.523514	-1.43745	0.265761	0.522959	1	7332986	0.575508
gmk	NC_011916	1880687..1881328	18.0204	-0.521838	-1.43578	0.0836568	0.256042	1	7331218	1.0775
CCNA_01678	NC_011916	1805059..1806063	84.0383	-0.521126	-1.43507	0.0117894	0.0677306	1	7331738	1.92851
CCNA_00637	NC_011916	complement(684440..687454)	12.7221	-0.521097	-1.43505	0.0102734	0.0603026	1	7330036	1.98829
CCNA_03641	NC_011916	complement(3800239..3801021)	158.782	-0.520918	-1.43487	0.0107901	0.0627519	1	7329732	1.96697
CCNA_01008	NC_011916	complement(1086800..1088464)	49.4424	-0.520439	-1.43439	0.0127815	0.0720391	1	7333140	1.89342
CCNA_R0008	NC_011916	582032..582108	234.936	-0.519896	-1.43385	0.257876	0.513972	1	7332256	0.588588
CCNA_01679	NC_011916	1806060..1807517	89.8012	-0.519675	-1.43363	0.00875794	0.0542677	1	7331739	2.0576
lysS	NC_011916	complement(85222..86880)	41.5698	-0.519264	-1.43322	0.0103776	0.0607256	1	7332173	1.9839
CCNA_R0034	NC_011916	1491986..1492060	49.0078	-0.518969	-1.43293	0.357063	0.609762	1	7331834	0.447255
CCNA_00924	NC_011916	complement(1001739..1002017)	5.68974	-0.518486	-1.43245	0.341124	0.594338	1	7329965	0.467087
stpX	NC_011916	complement(1420118..1422046)	34.9488	-0.518184	-1.43215	0.00419254	0.0307616	1	7333026	2.37752
CCNA_01502	NC_011916	1613345..1614289	15.6654	-0.51761	-1.43158	0.0398545	0.157734	1	7333177	1.39952
CCNA_01190	NC_011916	1309772..1311301	26.2023	-0.516818	-1.4308	0.00586266	0.0398493	1	7333583	2.23191
CCNA_00507	NC_011916	522241..523086	431.863	-0.516775	-1.43075	0.0173875	0.0894417	1	7332197	1.75976
CCNA_01431	NC_011916	1546292..1547374	34.8642	-0.516686	-1.43066	0.0262668	0.117857	1	7330160	1.58059
CCNA_03462	NC_011916	complement(3624696..3626276)	240.852	-0.516552	-1.43053	0.0203792	0.0998131	1	7332459	1.69081
CCNA_02515	NC_011916	complement(2665716..2665994)	42.7652	-0.516103	-1.43009	0.0812037	0.251873	1	7330668	1.09042
rplO	NC_011916	1440388..1440873	419.475	-0.51582	-1.42981	0.0585434	0.205037	1	7333057	1.23252
recR	NC_011916	284558..285160	41.9407	-0.515238	-1.42923	0.0198278	0.0981284	1	7330723	1.70272
CCNA_01453	NC_011916	1566524..1566829	134.435	-0.515138	-1.42913	0.0111526	0.0645621	1	7330186	1.95263
CCNA_03770	NC_011916	complement(3937871..3938833)	253.776	-0.515124	-1.42912	0.024946	0.11379	1	7331966	1.603
CCNA_02540	NC_011916	complement(2689408..2690706)	59.35	-0.51215	-1.42617	0.00840216	0.0526067	1	7330693	2.07561
CCNA_02042	NC_011916	complement(2187021..2188385)	310.892	-0.512051	-1.42608	0.0713202	0.232574	1	7333373	1.14679
CCNA_03307	NC_011916	3484065..3484331	2.18787	-0.511216	-1.42525	0.588472	#N/A	1	7330329	0.230275
CCNA_02315	NC_011916	complement(2460236..2460430)	2.57857	-0.510822	-1.42486	0.534445	#N/A	1	7332269	0.272097
murD	NC_011916	complement(2790973..2792388)	57.7211	-0.510464	-1.42451	0.0146203	0.079188	1	7332741	1.83504
CCNA_03936	NC_011916	824706..824840	7.55059	-0.509995	-1.42405	0.452586	0.701388	1	18668833	0.344299
atpA	NC_011916	complement(3717106..3718638)	431.116	-0.50892	-1.42298	0.0709183	0.231862	1	7332560	1.14924
CCNA_01377	NC_011916	complement(1492093..1492239)	3.05344	-0.508763	-1.42283	0.567259	#N/A	1	7331835	0.246219
CCNA_00762	NC_011916	complement(820861..821205)	13.3804	-0.508458	-1.42253	0.115178	0.31402	1	7332849	0.938631
CCNA_R0023	NC_011916	complement(1094451..1094527)	91.6017	-0.507435	-1.42152	0.300032	0.55492	1	7329762	0.522832
CCNA_02827	NC_011916	2982256..2982522	8.32052	-0.50617	-1.42027	0.278528	0.533853	1	7331152	0.555131
CCNA_00596	NC_011916	complement(627846..628364)	6.24151	-0.505399	-1.41952	0.214243	0.459406	1	7329995	0.669093
CCNA_R0036	NC_011916	1564876..1564950	175.68	-0.505326	-1.41944	0.308055	0.561799	1	7330181	0.511372
CCNA_01914	NC_011916	2057017..2057925	25.8594	-0.505103	-1.41923	0.00974673	0.0583166	1	7330053	2.01114
CCNA_00899	NC_011916	complement(977024..978094)	32.4258	-0.503433	-1.41758	0.0336884	0.140467	1	7329940	1.47252
CCNA_03901	NC_011916	2733704..2734027	11.4711	-0.502978	-1.41714	0.168862	0.399321	1	17829437	0.772468
CCNA_00310	NC_011916	complement(324066..324845)	18.3946	-0.502448	-1.41662	0.0351099	0.144535	1	7330763	1.45457
CCNA_03931	NC_011916	complement(773437..773730)	190.585	-0.501525	-1.41571	0.149633	0.373898	1	18668825	0.824974
CCNA_02907	NC_011916	3063015..3063950	3.73134	-0.501446	-1.41563	0.191424	0.430069	1	7331338	0.718004
CCNA_02944	NC_011916	3103950..3104690	25.3245	-0.499949	-1.41416	0.0293129	0.127855	1	7331375	1.53294
CCNA_00530	NC_011916	542581..543099	1134.67	-0.49955	-1.41377	0.0901431	0.270429	1	7332220	1.04507
CCNA_02103	NC_011916	complement(2252045..2252605)	8.37993	-0.498993	-1.41323	0.215718	0.461157	1	7330409	0.666113
CCNA_02802	NC_011916	2959375..2959686	6.25917	-0.498967	-1.4132	0.288638	0.542055	1	7331126	0.539646
CCNA_01007	NC_011916	complement(1086496..1086663)	1.72931	-0.498421	-1.41267	0.709738	#N/A	1	7333139	0.148902
CCNA_02693	NC_011916	complement(2846063..2848015)	22.9663	-0.498358	-1.41261	0.0152946	0.0816087	1	7332796	1.81546
CCNA_02543	NC_011916	2692233..2692400	178.442	-0.497642	-1.4119	0.056555	0.198994	1	7330696	1.24753
CCNA_00612	NC_011916	complement(653295..654179)	3.4332	-0.496719	-1.411	0.179802	0.416094	1	7330011	0.745206
nuoJ	NC_011916	complement(2166636..2167253)	149.969	-0.495985	-1.41028	0.0208855	0.101245	1	7333347	1.68015
CCNA_03757	NC_011916	complement(3926971..3928056)	1.40282	-0.49595	-1.41025	0.348362	0.601488	1	7331953	0.457969
CCNA_01943	NC_011916	2085576..2086226	104.94	-0.495809	-1.41011	0.00915938	0.0560829	1	7330083	2.03813
CCNA_01085	NC_011916	complement(1190105..1191112)	77.7402	-0.495395	-1.40971	0.0262217	0.117857	1	7329836	1.58134
CCNA_02344	NC_011916	complement(2484136..2484849)	57.8605	-0.494533	-1.40887	0.0403029	0.158945	1	7332298	1.39466
CCNA_02050	NC_011916	2197425..2198894	50.9495	-0.494242	-1.40858	0.0118199	0.0678032	1	7333382	1.92739
CCNA_01204	NC_011916	complement(1330891..1331838)	17.2806	-0.492158	-1.40655	0.0472157	0.177425	1	7333597	1.32591
CCNA_02289	NC_011916	complement(2437366..2437677)	6.92893	-0.491111	-1.40553	0.295439	0.550128	1	7332655	0.529532
CCNA_00888	NC_011916	966956..967309	30.7338	-0.491102	-1.40552	0.0878035	0.265515	1	7329928	1.05649
CCNA_02980	NC_011916	complement(3135581..3136372)	39.6367	-0.490981	-1.4054	0.0157579	0.083674	1	7333269	1.8025
CCNA_00267	NC_011916	complement(280931..281872)	54.2926	-0.490255	-1.40469	0.0163567	0.0862284	1	7330719	1.7863
CCNA_01999	NC_011916	complement(2145250..2146188)	327.219	-0.489715	-1.40417	0.0410017	0.160022	1	7333327	1.3872
CCNA_02390	NC_011916	2534303..2535016	12.5981	-0.488587	-1.40307	0.0672184	0.22304	1	7331621	1.17251
CCNA_00566	NC_011916	complement(582330..583541)	4.0603	-0.487964	-1.40246	0.214693	0.459485	1	7332257	0.668181
CCNA_03959	NC_011916	2097338..2097556	34.9512	-0.487958	-1.40246	0.198582	0.440441	1	18668888	0.70206
rplW	NC_011916	1433070..1433366	263.884	-0.487562	-1.40207	0.0802536	0.249663	1	7333040	1.09554
CCNA_R0089	NC_011916	3874441..3874516	221.756	-0.487522	-1.40203	0.316373	0.571192	1	7331900	0.4998
CCNA_01390	NC_011916	1507389..1509002	8.18306	-0.487358	-1.40188	0.0303872	0.130734	1	7331848	1.51731
CCNA_01963	NC_011916	complement(2106904..2107542)	45.8576	-0.486806	-1.40134	0.0230515	0.108011	1	7330103	1.6373
CCNA_01339	NC_011916	1452254..1452583	4.19125	-0.485715	-1.40028	0.421797	0.672388	1	7331794	0.374897
rpsK	NC_011916	1443787..1444176	667.613	-0.485505	-1.40008	0.0568883	0.199795	1	7331784	1.24498
CCNA_01695	NC_011916	complement(1823677..1826589)	1.70736	-0.485071	-1.39965	0.161289	0.389402	1	7331755	0.792394
CCNA_00157	NC_011916	165022..165393	23.3096	-0.485049	-1.39963	0.146445	0.367665	1	7332411	0.834326
CCNA_00661	NC_011916	complement(718799..719233)	25.1012	-0.483655	-1.39828	0.130112	0.339728	1	7330467	0.885681
zwf	NC_011916	complement(2292773..2294236)	109.657	-0.483481	-1.39811	0.0362478	0.147722	1	7330442	1.44072
CCNA_01009	NC_011916	complement(1088589..1089404)	26.6311	-0.482906	-1.39756	0.0298301	0.129812	1	7329675	1.52535
CCNA_02773	NC_011916	2932755..2933504	5.45385	-0.481461	-1.39616	0.196428	0.437973	1	7330935	0.706796
CCNA_03497	NC_011916	3656061..3656513	5.568	-0.480405	-1.39514	0.278123	0.53356	1	7332494	0.555763
CCNA_R0018	NC_011916	920425..920663	18.623	-0.480193	-1.39493	0.162009	0.39068	1	7329884	0.79046
CCNA_00162	NC_011916	171649..172917	563.709	-0.480005	-1.39475	0.11529	0.31402	1	7332416	0.938208
recF	NC_011916	165621..166784	34.927	-0.479943	-1.39469	0.0175821	0.089954	1	7332412	1.75493
CCNA_03167	NC_011916	complement(3325776..3326630)	20.9753	-0.479334	-1.3941	0.0268147	0.119436	1	7331005	1.57163
CCNA_R0045	NC_011916	2177672..2177748	300.738	-0.479311	-1.39408	0.281272	0.535931	1	7333362	0.550874
CCNA_R0022	NC_011916	1057201..1057274	208.514	-0.478109	-1.39292	0.252719	0.508122	1	7333108	0.597362
CCNA_03977	NC_011916	2959963..2960223	4.23142	-0.476796	-1.39165	0.545949	0.768476	1	18668926	0.262848
CCNA_02093	NC_011916	2240848..2242695	14.4361	-0.476786	-1.39164	0.0203577	0.0998131	1	7330399	1.69127
CCNA_02053	NC_011916	2202810..2203127	1.86829	-0.476464	-1.39133	0.575883	#N/A	1	7333385	0.239666
CCNA_01495	NC_011916	complement(1604575..1606026)	3.33486	-0.476442	-1.39131	0.165324	0.395898	1	7333169	0.781665
CCNA_02067	NC_011916	complement(2218802..2219416)	41.8032	-0.475807	-1.3907	0.0468262	0.176578	1	7330213	1.32951
CCNA_03481	NC_011916	3644280..3644732	22.6263	-0.475634	-1.39053	0.0526552	0.190404	1	7332478	1.27856
CCNA_00045	NC_011916	49105..49638	207.476	-0.473436	-1.38841	0.0144037	0.0782385	1	7332135	1.84153
CCNA_03226	NC_011916	complement(3388367..3389683)	3.80163	-0.472983	-1.38798	0.255773	0.511815	1	7330820	0.592146
CCNA_01680	NC_011916	1807514..1808854	45.215	-0.471973	-1.387	0.0183676	0.0923501	1	7331740	1.73595
ntrC	NC_011916	1939826..1941247	19.9109	-0.471289	-1.38635	0.0224639	0.106176	1	7331282	1.64852
CCNA_01535	NC_011916	1643665..1644168	192.433	-0.470647	-1.38573	0.0268973	0.119663	1	7333209	1.57029
CCNA_02161	NC_011916	2316227..2316895	50.2812	-0.47057	-1.38566	0.037386	0.151005	1	7333411	1.42729
CCNA_02326	NC_011916	complement(2468002..2469219)	150.45	-0.47029	-1.38539	0.0324765	0.136922	1	7332280	1.48843
CCNA_01690	NC_011916	1817419..1817814	42.6312	-0.47001	-1.38512	0.0393472	0.156644	1	7331750	1.40509
CCNA_00531	NC_011916	543145..543528	1225.49	-0.469355	-1.38449	0.107851	0.302543	1	7332221	0.967175
CCNA_00506	NC_011916	520955..522235	393.857	-0.469298	-1.38444	0.0700118	0.229865	1	7332196	1.15483
CCNA_03360	NC_011916	3538659..3539750	175.676	-0.468265	-1.38344	0.095255	0.278054	1	7332033	1.02111
CCNA_03789	NC_011916	complement(3954823..3955206)	17.247	-0.468191	-1.38337	0.146266	0.367665	1	7331987	0.834857
CCNA_03012	NC_011916	3165259..3165822	201.047	-0.466683	-1.38193	0.018075	0.0912583	1	7333301	1.74292
CCNA_01812	NC_011916	complement(1936456..1937604)	31.8544	-0.465338	-1.38064	0.0221475	0.104813	1	7331279	1.65467
CCNA_02612	NC_011916	complement(2758473..2761115)	69.8997	-0.465028	-1.38034	0.0391713	0.156272	1	7332962	1.40703
dnaA	NC_011916	5636..7108	303.691	-0.464636	-1.37997	0.0430044	0.166114	1	7333149	1.36649
CCNA_01813	NC_011916	1937704..1938711	32.7245	-0.464264	-1.37961	0.0281654	0.124282	1	7331280	1.55028
CCNA_00766	NC_011916	complement(823602..824180)	19.1059	-0.463943	-1.37931	0.0815832	0.252761	1	7332853	1.0884
CCNA_01763	NC_011916	1891999..1893480	77.3411	-0.463081	-1.37848	0.0165544	0.0869279	1	7331228	1.78109
CCNA_00488	NC_011916	complement(506715..507341)	10.1828	-0.462714	-1.37813	0.138691	0.355028	1	7330616	0.85795
CCNA_02316	NC_011916	complement(2460427..2460942)	9.93059	-0.462045	-1.37749	0.157542	0.383982	1	7332270	0.802604
rpsM	NC_011916	1443405..1443773	668.483	-0.461819	-1.37728	0.0714732	0.232672	1	7331783	1.14586
CCNA_03830	NC_011916	3994626..3995735	23.6503	-0.459944	-1.37549	0.0301031	0.130252	1	7332678	1.52139
CCNA_03504	NC_011916	3661597..3663408	23.7311	-0.459923	-1.37547	0.0211048	0.102047	1	7332501	1.67562
CCNA_01647	NC_011916	complement(1767180..1768334)	12.7839	-0.458302	-1.37392	0.0483695	0.180066	1	7331706	1.31543
CCNA_01677	NC_011916	1803814..1805058	87.6474	-0.457993	-1.37363	0.0117077	0.0673638	1	7331737	1.93153
CCNA_02000	NC_011916	complement(2146328..2147134)	380.399	-0.457713	-1.37336	0.108429	0.303228	1	7333328	0.964853
chpT	NC_011916	3739999..3740676	69.9361	-0.457264	-1.37294	0.0130184	0.0726653	1	7332582	1.88544
sufC	NC_011916	complement(2081188..2081937)	33.7293	-0.456629	-1.37233	0.0305697	0.131221	1	7330078	1.51471
CCNA_00445	NC_011916	451877..452911	76.8178	-0.456029	-1.37176	0.0243391	0.112238	1	7330572	1.6137
CCNA_00212	NC_011916	228693..229571	50.9803	-0.455653	-1.3714	0.0232287	0.108439	1	7330258	1.63398
CCNA_01121	NC_011916	1224493..1226007	34.6555	-0.454285	-1.3701	0.0526138	0.190404	1	7331492	1.2789
CCNA_01624	NC_011916	1745014..1745598	125.958	-0.454096	-1.36992	0.0134531	0.0740508	1	7331602	1.87118
CCNA_03826	NC_011916	complement(3991771..3992325)	47.9537	-0.453784	-1.36963	0.107769	0.302543	1	7332674	0.967508
CCNA_02607	NC_011916	2753922..2755133	234.205	-0.452889	-1.36878	0.0720542	0.23396	1	7332957	1.14234
pstA	NC_011916	307455..308750	27.9159	-0.452493	-1.3684	0.0597972	0.207339	1	7330746	1.22332
CCNA_00353	NC_011916	369280..370374	22.1862	-0.452338	-1.36826	0.0398605	0.157734	1	7331052	1.39946
CCNA_R0027	NC_011916	1213808..1213882	92.5038	-0.452314	-1.36823	0.326184	0.578809	1	7331479	0.486537
fzlA	NC_011916	complement(3923690..3924376)	60.8357	-0.451756	-1.3677	0.0196844	0.0975458	1	7331950	1.70588
CCNA_00215	NC_011916	232614..233402	333.667	-0.451717	-1.36767	0.0778051	0.245475	1	7330261	1.10899
CCNA_01691	NC_011916	1817814..1819091	39.7268	-0.451183	-1.36716	0.0269484	0.11975	1	7331751	1.56947
CCNA_02569	NC_011916	complement(2720568..2721197)	23.55	-0.450706	-1.36671	0.062657	0.212753	1	7332919	1.20303
CCNA_03767	NC_011916	complement(3934841..3935338)	234.435	-0.45043	-1.36645	0.0432975	0.166759	1	7331963	1.36354
CCNA_02307	NC_011916	2452412..2453350	21.6722	-0.449851	-1.3659	0.0616511	0.21066	1	7332729	1.21006
CCNA_03662	NC_011916	complement(3822013..3822399)	18.2611	-0.448744	-1.36485	0.20402	0.446744	1	7329753	0.690327
xylR	NC_011916	3316700..3317755	16.1905	-0.447547	-1.36372	0.0444013	0.169801	1	7330999	1.3526
CCNA_03618	NC_011916	3772717..3773289	173.846	-0.447441	-1.36362	0.0238332	0.110309	1	7329701	1.62282
CCNA_00107	NC_011916	complement(118260..118457)	48.6064	-0.446087	-1.36234	0.118702	0.318213	1	7332361	0.92554
CCNA_01558	NC_011916	1674964..1675803	9.45074	-0.445754	-1.36203	0.157242	0.383982	1	7333233	0.803432
CCNA_03493	NC_011916	complement(3652689..3653120)	34.0484	-0.445557	-1.36184	0.0752173	0.240314	1	7332490	1.12368
sufE	NC_011916	complement(1219079..1219504)	24.4846	-0.445547	-1.36183	0.0618373	0.210915	1	7331485	1.20875
CCNA_01983	NC_011916	2128834..2130114	185.701	-0.444606	-1.36094	0.095661	0.279023	1	7330123	1.01927
CCNA_02342	NC_011916	complement(2481416..2482681)	90.6009	-0.44444	-1.36079	0.0159976	0.0847091	1	7332296	1.79594
CCNA_01793	NC_011916	1919960..1920958	10.6273	-0.444048	-1.36042	0.0727944	0.235153	1	7331259	1.1379
katG	NC_011916	3286001..3288217	13.8941	-0.443522	-1.35992	0.0840265	0.256966	1	7330976	1.07558
CCNA_01367	NC_011916	1482331..1483221	31.0389	-0.443364	-1.35977	0.0275109	0.121652	1	7331822	1.5605
CCNA_02116	NC_011916	complement(2265728..2266525)	1.72651	-0.442754	-1.3592	0.45376	0.701724	1	7330422	0.343174
CCNA_02010	NC_011916	complement(2157310..2157570)	25.9248	-0.442295	-1.35876	0.172357	0.404052	1	7333338	0.763571
CCNA_03325	NC_011916	complement(3506186..3506512)	498.177	-0.441836	-1.35833	0.0474252	0.177774	1	7330349	1.32399
flbD	NC_011916	1030701..1032068	50.2234	-0.441281	-1.35781	0.0120176	0.0686256	1	7333084	1.92018
CCNA_02494	NC_011916	2641492..2642673	2.5924	-0.44113	-1.35767	0.278988	0.533999	1	7330646	0.554414
CCNA_R0069	NC_011916	complement(2866134..2867609)	44348	-0.440186	-1.35678	0.216429	0.462154	1	7330865	0.664685
CCNA_03256	NC_011916	3427166..3428284	56.1915	-0.439377	-1.35602	0.0211918	0.102206	1	7330850	1.67383
CCNA_02201	NC_011916	complement(2349785..2350345)	11.2326	-0.438747	-1.35543	0.177365	0.411713	1	7333452	0.751132
CCNA_02648	NC_011916	2802232..2803152	1.71589	-0.4383	-1.35501	0.410613	0.66281	1	7332751	0.386567
CCNA_03849	NC_011916	4014965..4015954	46.9983	-0.437693	-1.35444	0.0254931	0.115727	1	7332697	1.59358
CCNA_R0087	NC_011916	complement(3796167..3797642)	44485.6	-0.437218	-1.35399	0.221103	0.468699	1	7329728	0.655406
nuoE	NC_011916	complement(2173251..2173937)	153.957	-0.436405	-1.35323	0.0247185	0.113161	1	7333355	1.60698
nuoG	NC_011916	complement(2169373..2171433)	191.555	-0.435837	-1.3527	0.0543652	0.194543	1	7333351	1.26468
CCNA_02519	NC_011916	complement(2669181..2670650)	79.7444	-0.435207	-1.3521	0.0287508	0.125916	1	7330672	1.54135
CCNA_00503	NC_011916	519310..519732	25.058	-0.434979	-1.35189	0.104927	0.298238	1	7332193	0.979113
nuoF	NC_011916	complement(2171439..2172758)	186.55	-0.434154	-1.35112	0.0647387	0.217288	1	7333352	1.18884
CCNA_02151	NC_011916	complement(2308196..2308450)	47.4885	-0.433739	-1.35073	0.100934	0.289753	1	7333401	0.995964
CCNA_00066	NC_011916	complement(69120..69488)	15.3568	-0.433552	-1.35055	0.168769	0.399321	1	7332156	0.772708
CCNA_00223	NC_011916	239869..240651	16.0331	-0.433414	-1.35043	0.0598029	0.207339	1	7330269	1.22328
CCNA_R0046	NC_011916	2177813..2177889	265.104	-0.433042	-1.35008	0.271867	0.527841	1	7333363	0.565643
CCNA_01513	NC_011916	1622843..1623826	1.4918	-0.432611	-1.34967	0.522648	0.752089	1	7333187	0.281791
CCNA_03313	NC_011916	complement(3487939..3488355)	5.17009	-0.430336	-1.34755	0.405195	0.657271	1	7330336	0.392335
CCNA_03700	NC_011916	complement(3868697..3869116)	56.3362	-0.429458	-1.34673	0.0387698	0.154997	1	7331894	1.41151
CCNA_01604	NC_011916	1724760..1725353	1.35236	-0.429267	-1.34655	0.579701	0.790331	1	7331582	0.236796
CCNA_03975	NC_011916	complement(2903734..2903886)	1.25443	-0.428902	-1.34621	0.74524	#N/A	1	18668923	0.127704
CCNA_02518	NC_011916	complement(2667679..2669175)	97.294	-0.428864	-1.34617	0.0470907	0.177222	1	7330671	1.32706
CCNA_03668	NC_011916	complement(3829789..3829977)	1.0005	-0.428687	-1.34601	0.732137	#N/A	1	7331861	0.135408
CCNA_00816	NC_011916	complement(879721..879912)	1.12514	-0.428555	-1.34589	0.741411	#N/A	1	7329852	0.129941
CCNA_02152	NC_011916	complement(2308548..2309207)	39.7447	-0.427896	-1.34527	0.0430926	0.166139	1	7333402	1.3656
CCNA_R0199	NC_011916	3987216..3987334	26.7455	-0.426259	-1.34374	0.34657	0.600571	1	18668973	0.460209
CCNA_01093	NC_011916	complement(1198666..1198962)	9.51024	-0.425587	-1.34312	0.331567	0.584074	1	7331462	0.479429
CCNA_02629	NC_011916	complement(2779586..2781007)	87.721	-0.425584	-1.34312	0.0257807	0.116753	1	7332731	1.5887
CCNA_R0152	NC_011916	2086425..2086939	15.865	-0.424784	-1.34237	0.156594	0.383236	1	18668886	0.805224
CCNA_00750	NC_011916	complement(807593..808621)	29.3278	-0.424634	-1.34223	0.047529	0.177811	1	7332837	1.32304
CCNA_02332	NC_011916	2473963..2474481	46.8044	-0.423158	-1.34086	0.0407682	0.159912	1	7332286	1.38968
cztR	NC_011916	3780304..3781209	15.4506	-0.42305	-1.34076	0.106341	0.300453	1	7329708	0.973299
CCNA_00518	NC_011916	complement(533140..533733)	462.386	-0.421614	-1.33942	0.079933	0.249168	1	7332208	1.09727
CCNA_01220	NC_011916	complement(1346517..1347731)	106.67	-0.42154	-1.33936	0.0500625	0.183526	1	7333613	1.30049
CCNA_01347	NC_011916	1460358..1461083	105.087	-0.421159	-1.339	0.0360197	0.147428	1	7331802	1.44346
CCNA_00593	NC_011916	complement(622934..624517)	8.99451	-0.420854	-1.33872	0.182103	0.418859	1	7329992	0.739683
thiC	NC_011916	complement(2258250..2260088)	14.2932	-0.420718	-1.33859	0.063214	0.214067	1	7330415	1.19919
CCNA_00444	NC_011916	450996..451877	78.2973	-0.419898	-1.33783	0.0307634	0.13166	1	7330571	1.51197
CCNA_03028	NC_011916	complement(3183110..3183961)	21.4591	-0.419898	-1.33783	0.0524849	0.190333	1	7333482	1.27997
CCNA_03015	NC_011916	complement(3168427..3168684)	1.67463	-0.419326	-1.3373	0.641322	#N/A	1	7333304	0.192924
CCNA_02882	NC_011916	complement(3030666..3031067)	0.942562	-0.418779	-1.3368	0.641796	#N/A	1	7331312	0.192603
CCNA_01480	NC_011916	1588441..1588848	84.4415	-0.418686	-1.33671	0.0494584	0.182683	1	7333154	1.30576
CCNA_03899	NC_011916	complement(2672953..2673444)	16.4216	-0.418625	-1.33665	0.131716	0.342968	1	17829435	0.880363
CCNA_00690	NC_011916	complement(747704..748207)	120.112	-0.418108	-1.33617	0.0891035	0.26816	1	7330498	1.05011
CCNA_03896	NC_011916	2230242..2230709	78.796	-0.41805	-1.33612	0.122321	0.324532	1	17829431	0.912499
CCNA_03171	NC_011916	complement(3329327..3331879)	32.6739	-0.417881	-1.33596	0.0452209	0.172413	1	7331009	1.34466
CCNA_01651	NC_011916	1771304..1774063	108.08	-0.41775	-1.33584	0.051702	0.188023	1	7331710	1.28649
CCNA_03735	NC_011916	3904176..3906137	66.4264	-0.417569	-1.33568	0.0343005	0.141925	1	7331931	1.4647
CCNA_02497	NC_011916	complement(2645968..2647773)	7.36918	-0.417565	-1.33567	0.0727453	0.235153	1	7330649	1.1382
CCNA_03688	NC_011916	complement(3854292..3854765)	17.5089	-0.417405	-1.33552	0.168717	0.399321	1	7331882	0.772842
CCNA_00213	NC_011916	229568..230116	23.5957	-0.41493	-1.33323	0.0741564	0.237929	1	7330259	1.12985
CCNA_02228	NC_011916	2376055..2376489	1.7633	-0.41422	-1.33258	0.570321	0.785177	1	7333479	0.24388
CCNA_01969	NC_011916	complement(2112556..2114394)	120.208	-0.413936	-1.33232	0.0751129	0.240314	1	7330109	1.12429
CCNA_00597	NC_011916	628523..631663	1.67527	-0.412979	-1.33143	0.26921	0.526189	1	7329996	0.569909
CCNA_03227	NC_011916	complement(3389735..3392125)	23.6282	-0.412951	-1.33141	0.064467	0.21676	1	7330821	1.19066
CCNA_02489	NC_011916	2637121..2637768	1.45581	-0.412896	-1.33136	0.54931	0.769808	1	7330641	0.260182
CCNA_03663	NC_011916	complement(3822460..3824760)	41.4131	-0.412509	-1.331	0.0498366	0.183364	1	7329754	1.30245
CCNA_02435	NC_011916	complement(2575695..2576984)	90.0299	-0.412427	-1.33092	0.0262736	0.117857	1	7331669	1.58048
CCNA_00886	NC_011916	964937..966184	69.152	-0.411965	-1.3305	0.0608081	0.208721	1	7329926	1.21604
CCNA_00767	NC_011916	complement(824218..824421)	28.4052	-0.4108	-1.32942	0.207018	0.450587	1	7332854	0.683992
CCNA_02452	NC_011916	2591981..2592478	5.33886	-0.410445	-1.3291	0.317061	0.571657	1	7331687	0.498857
fabI	NC_011916	complement(3997994..3998809)	118.014	-0.410399	-1.32905	0.0634684	0.214355	1	7332681	1.19744
CCNA_02231	NC_011916	complement(2377969..2379636)	98.01	-0.41036	-1.32902	0.11448	0.312714	1	7332593	0.94127
CCNA_03247	NC_011916	3413760..3415601	53.6137	-0.410219	-1.32889	0.0408861	0.159912	1	7330841	1.38842
CCNA_01632	NC_011916	complement(1751025..1751486)	13.0674	-0.410069	-1.32875	0.207321	0.450587	1	7331610	0.683356
CCNA_02548	NC_011916	2696440..2697087	10.2434	-0.408855	-1.32763	0.187362	0.425453	1	7332898	0.727319
CCNA_00512	NC_011916	complement(525945..527045)	37.9972	-0.408606	-1.3274	0.0843524	0.257339	1	7332202	1.0739
CCNA_03984	NC_011916	complement(3119602..3119790)	19.0893	-0.408456	-1.32726	0.29928	0.554109	1	18668938	0.523922
CCNA_01441	NC_011916	1553343..1553816	564.419	-0.407954	-1.3268	0.0765127	0.242417	1	7330171	1.11627
CCNA_03261	NC_011916	complement(3430135..3430767)	16.8102	-0.407334	-1.32623	0.11859	0.318213	1	7330855	0.925951
CCNA_00963	NC_011916	complement(1038937..1039353)	11.5128	-0.40696	-1.32589	0.248819	0.504063	1	7333093	0.604117
CCNA_03690	NC_011916	complement(3856093..3856797)	18.0327	-0.406744	-1.32569	0.0703831	0.230511	1	7331884	1.15253
CCNA_01490	NC_011916	1598349..1599989	30.3585	-0.406703	-1.32565	0.0368727	0.149465	1	7333164	1.4333
CCNA_01714	NC_011916	1845426..1845773	43.728	-0.406607	-1.32556	0.101723	0.29066	1	7331774	0.992579
CCNA_02982	NC_011916	3137112..3138284	15.3964	-0.40633	-1.32531	0.0794036	0.248448	1	7333271	1.10016
cobQ	NC_011916	1953316..1954770	138.705	-0.406015	-1.32502	0.09647	0.280734	1	7331294	1.01561
CCNA_00370	NC_011916	complement(387576..388085)	474.181	-0.405662	-1.3247	0.0964081	0.280734	1	7331069	1.01589
CCNA_01010	NC_011916	complement(1089523..1091064)	68.4274	-0.405642	-1.32468	0.032798	0.137512	1	7329758	1.48415
CCNA_02182	NC_011916	complement(2333403..2334281)	37.7122	-0.40559	-1.32463	0.0576424	0.202069	1	7333432	1.23926
gidB	NC_011916	complement(4032295..4032945)	32.0472	-0.405282	-1.32435	0.0811491	0.251873	1	7332718	1.09072
CCNA_02325	NC_011916	complement(2466949..2467884)	81.2059	-0.405143	-1.32422	0.034031	0.141428	1	7332279	1.46813
sucD	NC_011916	353634..354518	383.923	-0.403764	-1.32295	0.0882569	0.266381	1	7331040	1.05425
CCNA_03729	NC_011916	complement(3897144..3897797)	79.9312	-0.403355	-1.32258	0.0729419	0.235228	1	7331925	1.13702
CCNA_00538	NC_011916	556424..558220	19.7646	-0.402115	-1.32144	0.0623845	0.212208	1	7332228	1.20492
CCNA_00537	NC_011916	552015..556205	265.151	-0.401993	-1.32133	0.167576	0.398608	1	7332227	0.775788
CCNA_01778	NC_011916	1905204..1906496	33.4377	-0.400589	-1.32005	0.0368216	0.149418	1	7331243	1.4339
CCNA_00199	NC_011916	212387..214267	48.3886	-0.400382	-1.31986	0.0595106	0.20712	1	7330245	1.22541
CCNA_R0091	NC_011916	complement(3906450..3906525)	73.9452	-0.400122	-1.31962	0.484814	0.724351	1	7331932	0.314425
CCNA_02754	NC_011916	complement(2917965..2919263)	31.9891	-0.400089	-1.31959	0.0381942	0.153344	1	7330915	1.418
CCNA_00604	NC_011916	640131..641012	9.32862	-0.39975	-1.31928	0.263331	0.519797	1	7330003	0.579498
CCNA_00613	NC_011916	complement(654176..655519)	4.43088	-0.399635	-1.31917	0.243343	0.499716	1	7330012	0.613781
CCNA_01861	NC_011916	1995291..1996484	33.1655	-0.39959	-1.31913	0.0568095	0.199703	1	7331409	1.24558
CCNA_03287	NC_011916	complement(3456436..3456741)	23.7918	-0.399515	-1.31906	0.193783	0.433863	1	7330309	0.712684
CCNA_02526	NC_011916	2674741..2676042	24.7167	-0.399325	-1.31889	0.0505425	0.184883	1	7330679	1.29634
CCNA_02056	NC_011916	complement(2205383..2206108)	19.3843	-0.398824	-1.31843	0.0842601	0.257339	1	7333388	1.07438
CCNA_00271	NC_011916	285270..285422	31.0802	-0.398466	-1.31811	0.273135	0.529216	1	7330724	0.563623
CCNA_03998	NC_011916	475532..476800	45.9423	-0.39687	-1.31665	0.0507022	0.185288	1	18668806	1.29497
CCNA_00453	NC_011916	complement(459857..460948)	7.17738	-0.396822	-1.3166	0.159457	0.386769	1	7330580	0.797356
rsaD	NC_011916	1163016..1164752	96.2368	-0.396202	-1.31604	0.0642219	0.216128	1	7329810	1.19232
stpD	NC_011916	complement(2423833..2424618)	50.7357	-0.395627	-1.31551	0.0367775	0.149399	1	7332637	1.43442
CCNA_02448	NC_011916	complement(2589111..2589782)	92.2929	-0.3954	-1.31531	0.0593452	0.206888	1	7331683	1.22661
CCNA_01774	NC_011916	complement(1900105..1900686)	17.0593	-0.394988	-1.31493	0.145375	0.365951	1	7331239	0.83751
CCNA_R0056	NC_011916	2535064..2535138	227.925	-0.393941	-1.31398	0.301509	0.556564	1	7331622	0.5207
cheAII	NC_011916	676286..678580	2.58158	-0.39387	-1.31391	0.195169	0.436192	1	7330029	0.70959
CCNA_01775	NC_011916	complement(1900847..1901872)	55.8284	-0.393716	-1.31377	0.0500747	0.183526	1	7331240	1.30038
CCNA_01731	NC_011916	complement(1859756..1860373)	20.9934	-0.393694	-1.31375	0.0700644	0.229865	1	7331196	1.1545
CCNA_00878	NC_011916	955220..956650	34.0972	-0.393034	-1.31315	0.120342	0.320833	1	7329918	0.919582
CCNA_01728	NC_011916	complement(1856420..1857175)	51.9252	-0.39293	-1.31306	0.0408862	0.159912	1	7331193	1.38842
CCNA_00089	NC_011916	complement(99466..101895)	57.1489	-0.392905	-1.31303	0.0480816	0.179347	1	7332343	1.31802
pstB	NC_011916	308810..309634	21.9099	-0.392629	-1.31278	0.0791485	0.247999	1	7330747	1.10156
sigT	NC_011916	complement(3743953..3744558)	46.9893	-0.391165	-1.31145	0.0716088	0.232913	1	7332587	1.14503
nusB	NC_011916	1539042..1539491	85.0467	-0.390482	-1.31083	0.0536582	0.192742	1	7330151	1.27036
CCNA_03416	NC_011916	complement(3582768..3583769)	16.9879	-0.390343	-1.3107	0.0989303	0.285916	1	7332090	1.00467
CCNA_02278	NC_011916	2429076..2429684	36.9884	-0.389883	-1.31029	0.132687	0.344313	1	7332644	0.877172
CCNA_03664	NC_011916	3825000..3825773	31.1582	-0.389779	-1.31019	0.0785674	0.246852	1	7329755	1.10476
CCNA_00496	NC_011916	512331..514298	138.304	-0.389712	-1.31013	0.0920671	0.274461	1	7332186	1.0359
CCNA_00163	NC_011916	172964..175183	231.416	-0.389046	-1.30953	0.129577	0.339021	1	7332417	0.887473
CCNA_00380	NC_011916	complement(396879..397418)	20.7955	-0.388809	-1.30931	0.159147	0.386763	1	7331079	0.798201
CCNA_03120	NC_011916	3268075..3268551	93.9494	-0.388395	-1.30894	0.0546913	0.195341	1	7330958	1.26208
CCNA_00388	NC_011916	complement(404125..405006)	49.3942	-0.388152	-1.30872	0.0464808	0.176046	1	7331087	1.33273
CCNA_01620	NC_011916	1741064..1741558	8.17181	-0.387891	-1.30848	0.280263	0.535355	1	7331598	0.552435
CCNA_01927	NC_011916	2073818..2074621	10.2046	-0.387661	-1.30827	0.193139	0.432676	1	7330067	0.714131
CCNA_01283	NC_011916	1409575..1410771	1.69678	-0.387524	-1.30815	0.443519	0.694443	1	7333013	0.353088
CCNA_00792	NC_011916	complement(855026..856210)	3.42489	-0.387381	-1.30802	0.29249	0.547388	1	7332883	0.533889
CCNA_00309	NC_011916	complement(323812..324045)	114.372	-0.387155	-1.30781	0.0862353	0.261904	1	7330762	1.06432
ftsB	NC_011916	1923489..1923791	127.977	-0.387072	-1.30774	0.0416537	0.16191	1	7331263	1.38035
CCNA_01223	NC_011916	complement(1349006..1350724)	35.0533	-0.386229	-1.30697	0.0559458	0.197585	1	7333616	1.25223
CCNA_03874	NC_011916	4036691..4037386	10.1633	-0.385783	-1.30657	0.275601	0.532079	1	7332722	0.559718
xynB2	NC_011916	complement(2582757..2584259)	6.11183	-0.384999	-1.30586	0.239864	0.496678	1	7331677	0.620035
yidC	NC_011916	complement(869778..871625)	93.4688	-0.384583	-1.30548	0.0951748	0.278034	1	7329842	1.02148
CCNA_01829	NC_011916	1955493..1956539	19.9175	-0.384453	-1.30537	0.0735077	0.236255	1	7331377	1.13367
perP	NC_011916	complement(1481196..1481714)	51.7804	-0.384284	-1.30521	0.0928539	0.27529	1	7331820	1.0322
CCNA_01248	NC_011916	1375993..1376628	34.2152	-0.38377	-1.30475	0.0811476	0.251873	1	7333641	1.09072
CCNA_01416	NC_011916	1533716..1534612	28.4444	-0.383065	-1.30411	0.0945225	0.277412	1	7330145	1.02447
CCNA_00333	NC_011916	complement(344130..344957)	18.0586	-0.38275	-1.30382	0.115607	0.314309	1	7331032	0.937017
CCNA_02426	NC_011916	complement(2569003..2570064)	37.1491	-0.382276	-1.3034	0.0473655	0.177726	1	7331660	1.32454
CCNA_00125	NC_011916	complement(135509..136177)	13.6965	-0.382209	-1.30334	0.180592	0.416961	1	7332379	0.743302
CCNA_02030	NC_011916	complement(2175516..2175911)	167.805	-0.382026	-1.30317	0.0596462	0.207175	1	7333358	1.22442
CCNA_00536	NC_011916	547831..551901	228.707	-0.381781	-1.30295	0.184201	0.421635	1	7332226	0.734709
CCNA_01785	NC_011916	complement(1912486..1913097)	12.0054	-0.381674	-1.30285	0.246672	0.502729	1	7331250	0.60788
CCNA_00526	NC_011916	539769..540026	49.0696	-0.381671	-1.30285	0.12669	0.33309	1	7332216	0.897256
CCNA_02066	NC_011916	complement(2218017..2218730)	10.7332	-0.381619	-1.3028	0.216027	0.461557	1	7333398	0.665492
CCNA_00390	NC_011916	405999..407213	30.9422	-0.380772	-1.30204	0.0624464	0.212228	1	7331089	1.20449
CCNA_02112	NC_011916	2261538..2262539	16.148	-0.380753	-1.30202	0.105878	0.299368	1	7330418	0.975195
CCNA_02840	NC_011916	2994294..2995181	15.8542	-0.379629	-1.30101	0.112952	0.31032	1	7331165	0.947107
CCNA_02722	NC_011916	complement(2884725..2885654)	60.3362	-0.37933	-1.30074	0.0679217	0.224586	1	7330882	1.16799
CCNA_01538	NC_011916	1646212..1648902	163.651	-0.378624	-1.3001	0.140572	0.35863	1	7333213	0.8521
CCNA_02072	NC_011916	2223019..2223858	9.35093	-0.378593	-1.30007	0.181471	0.418166	1	7330378	0.741194
CCNA_02167	NC_011916	complement(2320949..2321581)	17.8446	-0.378392	-1.29989	0.152613	0.377395	1	7333417	0.81641
CCNA_01929	NC_011916	complement(2075015..2075419)	32.4107	-0.378392	-1.29989	0.107715	0.302543	1	7330069	0.967723
CCNA_00349	NC_011916	complement(364395..365309)	13.9919	-0.378371	-1.29987	0.112827	0.31032	1	7331048	0.947586
CCNA_03761	NC_011916	3930947..3931366	16.7033	-0.376947	-1.29859	0.29063	0.544176	1	7331957	0.53666
CCNA_00570	NC_011916	complement(588225..589130)	2.8757	-0.37684	-1.29849	0.417292	0.667488	1	7332261	0.37956
CCNA_00861	NC_011916	complement(938979..939557)	11.8756	-0.376795	-1.29845	0.276559	0.532239	1	7329901	0.558213
sigU	NC_011916	3132063..3132632	34.7258	-0.375862	-1.29761	0.122488	0.324748	1	7333266	0.911906
CCNA_00534	NC_011916	546314..547336	11.1542	-0.375395	-1.29719	0.186081	0.423773	1	7332224	0.730298
CCNA_02596	NC_011916	complement(2743723..2744340)	406.824	-0.374794	-1.29665	0.194921	0.435895	1	7332946	0.710142
CCNA_02297	NC_011916	complement(2444280..2444861)	73.0514	-0.374712	-1.29658	0.0555556	0.196941	1	7332663	1.25527
CCNA_02983	NC_011916	3138328..3139320	19.9148	-0.374558	-1.29644	0.111069	0.308289	1	7333272	0.954408
CCNA_01736	NC_011916	1864287..1864886	8.16236	-0.37376	-1.29573	0.282888	0.537658	1	7331201	0.548385
nuoI	NC_011916	complement(2167336..2167827)	109.513	-0.373724	-1.29569	0.0968328	0.281173	1	7333348	1.01398
CCNA_02365	NC_011916	complement(2505205..2507520)	6.33031	-0.37372	-1.29569	0.113793	0.311287	1	7332319	0.943883
CCNA_01996	NC_011916	complement(2142908..2143687)	73.9211	-0.373312	-1.29532	0.0700034	0.229865	1	7333324	1.15488
CCNA_00982	NC_011916	1061622..1062050	130.068	-0.372974	-1.29502	0.109207	0.304909	1	7333114	0.961751
CCNA_02434	NC_011916	complement(2575252..2575692)	80.2496	-0.372637	-1.29472	0.0912326	0.273049	1	7331668	1.03985
CCNA_02719	NC_011916	2879937..2880551	30.1371	-0.372014	-1.29416	0.162494	0.391333	1	7330879	0.789163
CCNA_03825	NC_011916	complement(3991412..3991774)	27.9491	-0.371875	-1.29403	0.261969	0.517919	1	7332673	0.58175
CCNA_00033	NC_011916	complement(35824..37962)	174.047	-0.370588	-1.29288	0.169717	0.399843	1	7332123	0.770276
CCNA_03617	NC_011916	3772262..3772717	114.693	-0.370011	-1.29236	0.11434	0.312558	1	7329700	0.9418
CCNA_01618	NC_011916	complement(1739738..1740415)	10.9312	-0.369981	-1.29234	0.279515	0.534467	1	7331596	0.553594
CCNA_01652	NC_011916	1774090..1774581	78.3382	-0.369786	-1.29216	0.0711839	0.23233	1	7331711	1.14762
CCNA_00105	NC_011916	116088..116786	22.3696	-0.369761	-1.29214	0.151785	0.376605	1	7332359	0.818771
CCNA_03609	NC_011916	complement(3762727..3763932)	567.975	-0.368935	-1.2914	0.175738	0.40919	1	7329692	0.755135
CCNA_03678	NC_011916	3837928..3838554	2.03747	-0.368682	-1.29117	0.569436	0.784439	1	7331872	0.244555
CCNA_02396	NC_011916	complement(2538661..2539389)	4.87001	-0.368147	-1.29069	0.397082	0.651931	1	7331628	0.40112
nuoB	NC_011916	complement(2176523..2177125)	161.58	-0.368094	-1.29065	0.0483618	0.180066	1	7333360	1.3155
CCNA_00779	NC_011916	840345..840746	8.46371	-0.367904	-1.29048	0.327621	0.580071	1	7332868	0.484628
CCNA_01481	NC_011916	1588858..1590603	27.9726	-0.367626	-1.29023	0.0504238	0.184627	1	7333155	1.29736
CCNA_02785	NC_011916	2943107..2944021	9.46933	-0.367211	-1.28986	0.24685	0.502729	1	7331109	0.607568
CCNA_00814	NC_011916	complement(877757..878080)	8.85765	-0.367064	-1.28973	0.403281	0.656697	1	7329850	0.394393
CCNA_03515	NC_011916	complement(3672544..3672705)	13.2702	-0.366979	-1.28965	0.44244	0.69304	1	7332512	0.354146
CCNA_02254	NC_011916	complement(2404518..2405678)	119.17	-0.366653	-1.28936	0.0800541	0.249248	1	7332618	1.09662
CCNA_00055	NC_011916	complement(58201..58608)	216.846	-0.36653	-1.28925	0.0799627	0.249168	1	7332145	1.09711
CCNA_00583	NC_011916	complement(611838..613205)	1.43114	-0.365837	-1.28863	0.469877	0.714361	1	7329982	0.328016
CCNA_01221	NC_011916	complement(1347735..1347995)	84.4019	-0.365557	-1.28838	0.099178	0.286195	1	7333614	1.00358
CCNA_R0064	NC_011916	complement(2862298..2862374)	428.684	-0.365015	-1.28789	0.281899	0.536646	1	7332809	0.549906
CCNA_02052	NC_011916	2200445..2202532	49.4997	-0.3648	-1.2877	0.0556727	0.197172	1	7333384	1.25436
parA	NC_011916	complement(4031502..4032305)	41.8889	-0.364561	-1.28749	0.0928303	0.27529	1	7332717	1.03231
CCNA_00299	NC_011916	312678..313961	43.2644	-0.364436	-1.28738	0.0729341	0.235228	1	7330752	1.13707
CCNA_02681	NC_011916	2833779..2835203	18.2822	-0.363866	-1.28687	0.101177	0.290194	1	7332784	0.994918
CCNA_02349	NC_011916	2488425..2489324	15.2901	-0.36386	-1.28686	0.116184	0.314675	1	7332303	0.934853
thiG	NC_011916	complement(2102616..2103425)	45.7285	-0.363491	-1.28654	0.118614	0.318213	1	7330097	0.925863
CCNA_01978	NC_011916	2122422..2123273	11.1216	-0.363427	-1.28648	0.189637	0.427105	1	7330118	0.722078
CCNA_01449	NC_011916	1561881..1562858	28.2205	-0.363341	-1.2864	0.0771324	0.2439	1	7330179	1.11276
CCNA_02002	NC_011916	complement(2148110..2148739)	17.6657	-0.362965	-1.28607	0.185208	0.422663	1	7333330	0.73234
era	NC_011916	1751636..1752586	57.8862	-0.362863	-1.28598	0.111529	0.308888	1	7331611	0.952611
CCNA_03378	NC_011916	3550841..3551641	52.308	-0.362494	-1.28565	0.0631381	0.214002	1	7332052	1.19971
CCNA_02214	NC_011916	2361994..2362434	24.6702	-0.362466	-1.28562	0.1784	0.413607	1	7333465	0.748606
flgE	NC_011916	1024495..1026270	53.2395	-0.362365	-1.28553	0.109551	0.305198	1	7333077	0.960383
CCNA_00277	NC_011916	290161..291321	32.3963	-0.362334	-1.2855	0.0779946	0.245868	1	7330730	1.10794
CCNA_00130	NC_011916	complement(138921..140918)	85.529	-0.362196	-1.28538	0.0874705	0.264719	1	7332384	1.05814
CCNA_02704	NC_011916	2859445..2861721	52.7583	-0.362061	-1.28526	0.0531085	0.191769	1	7332807	1.27484
acpS	NC_011916	1748329..1748730	11.935	-0.361825	-1.28505	0.26786	0.526189	1	7331605	0.572092
CCNA_00110	NC_011916	complement(120169..120675)	18.3279	-0.361339	-1.28462	0.197614	0.43936	1	7332364	0.704182
nuoD	NC_011916	complement(2174263..2175513)	227.88	-0.360258	-1.28366	0.10681	0.301329	1	7333357	0.971388
CCNA_01084	NC_011916	1188873..1190108	34.9321	-0.359492	-1.28297	0.173619	0.405775	1	7329835	0.760402
CCNA_01868	NC_011916	complement(2005193..2005987)	2.23282	-0.359407	-1.2829	0.479464	0.720624	1	7331416	0.319244
CCNA_00499	NC_011916	complement(515480..515845)	7.30317	-0.359123	-1.28265	0.415932	0.666918	1	7332189	0.380978
CCNA_01594	NC_011916	complement(1715035..1715901)	28.2765	-0.358575	-1.28216	0.11303	0.31032	1	7331572	0.946806
CCNA_01681	NC_011916	1808851..1809357	42.9915	-0.357791	-1.28146	0.150384	0.374822	1	7331741	0.822798
CCNA_02028	NC_011916	complement(2173934..2174266)	72.9982	-0.355286	-1.27924	0.132466	0.343986	1	7333356	0.877895
CCNA_02130	NC_011916	complement(2283929..2285359)	14.5838	-0.354881	-1.27888	0.123277	0.326047	1	7330436	0.909119
pssZ	NC_011916	complement(2610967..2611620)	85.3348	-0.354526	-1.27857	0.08123	0.251873	1	7330619	1.09028
CCNA_03467	NC_011916	complement(3630434..3632938)	15.4245	-0.353974	-1.27808	0.072335	0.23414	1	7332464	1.14065
CCNA_01392	NC_011916	1510305..1510772	32.7608	-0.353947	-1.27805	0.153801	0.379343	1	7331850	0.81304
CCNA_02211	NC_011916	2358556..2359698	29.8618	-0.353844	-1.27796	0.079893	0.249168	1	7333462	1.09749
glk	NC_011916	complement(2289247..2290242)	52.4894	-0.353716	-1.27785	0.0859777	0.261466	1	7330439	1.06561
CCNA_03305	NC_011916	complement(3483183..3483656)	756.992	-0.353642	-1.27778	0.1574	0.383982	1	7330327	0.802995
xylD	NC_011916	complement(939696..941471)	22.6731	-0.352817	-1.27705	0.0754774	0.240942	1	7329902	1.12218
CCNA_01397	NC_011916	1516960..1517832	27.8369	-0.352694	-1.27694	0.0780801	0.245933	1	7331855	1.10746
fzeB	NC_011916	3710527..3711843	48.9286	-0.352389	-1.27667	0.0602319	0.207874	1	7332552	1.22017
CCNA_00367	NC_011916	383800..384825	55.6965	-0.35233	-1.27662	0.116982	0.316126	1	7331066	0.931882
CCNA_00657	NC_011916	712528..713880	24.0582	-0.352024	-1.27635	0.185643	0.4234	1	7330463	0.731322
CCNA_03284	NC_011916	3453897..3454931	20.898	-0.351092	-1.27553	0.14287	0.361903	1	7330306	0.845059
CCNA_00044	NC_011916	complement(48271..48846)	66.4253	-0.351019	-1.27546	0.0862637	0.261904	1	7332134	1.06417
fljM	NC_011916	899662..900483	331.702	-0.350848	-1.27531	0.201673	0.444023	1	7329870	0.695351
CCNA_00608	NC_011916	645702..647285	2.99621	-0.350756	-1.27523	0.293487	0.54817	1	7330007	0.532412
CCNA_02061	NC_011916	2210438..2211667	66.4722	-0.350754	-1.27523	0.0946374	0.277534	1	7333393	1.02394
CCNA_02397	NC_011916	2539482..2540201	7.93722	-0.350522	-1.27502	0.333	0.584777	1	7331629	0.477556
CCNA_02469	NC_011916	2611950..2612546	3.81047	-0.350417	-1.27493	0.479983	0.72082	1	7330621	0.318774
CCNA_01860	NC_011916	1993888..1995033	61.6764	-0.350311	-1.27484	0.0731681	0.235557	1	7331408	1.13568
CCNA_02993	NC_011916	complement(3145387..3146679)	18.3932	-0.350232	-1.27477	0.097249	0.281918	1	7333282	1.01211
CCNA_03989	NC_011916	complement(3422208..3423167)	8.94481	-0.349977	-1.27454	0.252247	0.507492	1	18668951	0.598174
CCNA_01593	NC_011916	complement(1713020..1714831)	45.1097	-0.349738	-1.27433	0.0774574	0.244582	1	7331571	1.11094
CCNA_03221	NC_011916	3383005..3384636	11.6668	-0.349708	-1.2743	0.121951	0.323778	1	7330815	0.913814
CCNA_02747	NC_011916	complement(2909315..2910127)	25.1897	-0.348686	-1.2734	0.174353	0.406968	1	7330908	0.758569
CCNA_01509	NC_011916	complement(1619099..1620214)	28.0928	-0.348654	-1.27337	0.160854	0.389134	1	7333183	0.793567
CCNA_03616	NC_011916	3770847..3772259	163.075	-0.348534	-1.27327	0.155304	0.381734	1	7329699	0.808817
gyrB	NC_011916	166781..169246	94.0486	-0.348364	-1.27312	0.126219	0.33208	1	7332413	0.898877
CCNA_01258	NC_011916	complement(1385509..1386171)	10.3545	-0.347551	-1.2724	0.324962	0.578696	1	7332987	0.488167
CCNA_02380	NC_011916	complement(2522992..2523348)	73.9523	-0.347523	-1.27237	0.0968436	0.281173	1	7332335	1.01393
cheYIII	NC_011916	454259..454861	50.4201	-0.346479	-1.27145	0.100612	0.289545	1	7330576	0.99735
CCNA_02260	NC_011916	complement(2410926..2411330)	98.4012	-0.34581	-1.27086	0.0679134	0.224586	1	7332625	1.16804
CCNA_03737	NC_011916	3906938..3907234	14.649	-0.345603	-1.27068	0.29346	0.54817	1	7331934	0.532452
CCNA_01982	NC_011916	2127354..2128766	35.3446	-0.345582	-1.27066	0.143194	0.362157	1	7330122	0.844076
CCNA_01556	NC_011916	1672295..1673368	69.272	-0.345517	-1.27061	0.0497665	0.183284	1	7333231	1.30306
CCNA_R0063	NC_011916	2889176..2889287	28.6771	-0.345463	-1.27056	0.500979	0.737484	1	7330886	0.30018
CCNA_02905	NC_011916	3061150..3061527	3.68434	-0.345451	-1.27055	0.549804	0.769808	1	7331335	0.259792
CCNA_00602	NC_011916	637845..639158	20.4014	-0.345041	-1.27019	0.255632	0.511804	1	7330001	0.592386
CCNA_00777	NC_011916	complement(835363..837786)	23.32	-0.344678	-1.26987	0.111237	0.308529	1	7332865	0.953752
CCNA_03736	NC_011916	3906631..3906945	150.923	-0.344175	-1.26942	0.0825488	0.254183	1	7331933	1.08329
CCNA_00396	NC_011916	complement(412933..413610)	7.17824	-0.343273	-1.26863	0.278195	0.53356	1	7331095	0.55565
CCNA_00813	NC_011916	complement(876155..877531)	2.52404	-0.343172	-1.26854	0.368603	0.621063	1	7329849	0.433442
CCNA_02590	NC_011916	2739616..2740506	49.1407	-0.342812	-1.26823	0.1015	0.290412	1	7332940	0.993534
CCNA_01865	NC_011916	1999438..2000526	10.915	-0.342636	-1.26807	0.235009	0.489139	1	7331413	0.628916
CCNA_01199	NC_011916	1322567..1323436	55.5976	-0.342058	-1.26756	0.0684273	0.226061	1	7333592	1.16477
CCNA_00438	NC_011916	complement(444889..445200)	1793.41	-0.342025	-1.26753	0.161377	0.389402	1	7330565	0.792159
CCNA_01256	NC_011916	complement(1383564..1384559)	3.70014	-0.341557	-1.26712	0.414751	0.666489	1	7332985	0.382212
CCNA_R0090	NC_011916	complement(3882765..3882851)	932.396	-0.340622	-1.2663	0.448231	0.697493	1	7331913	0.348498
CCNA_01791	NC_011916	1917887..1919539	94.4722	-0.340612	-1.26629	0.0976363	0.282608	1	7331257	1.01039
fliF	NC_011916	1026984..1028648	53.5978	-0.339512	-1.26533	0.112794	0.31032	1	7333080	0.947715
trmD	NC_011916	complement(211519..212256)	603.463	-0.33908	-1.26495	0.13373	0.345599	1	7330244	0.873771
CCNA_01101	NC_011916	complement(1207424..1207945)	177.474	-0.338533	-1.26447	0.218397	0.465046	1	7331470	0.660753
CCNA_00281	NC_011916	complement(293641..294567)	29.6779	-0.338334	-1.2643	0.112191	0.309364	1	7330734	0.95004
mipZ	NC_011916	complement(2395180..2396016)	81.5624	-0.338169	-1.26415	0.076162	0.242107	1	7332608	1.11826
CCNA_02771	NC_011916	2931550..2931816	8.66437	-0.337684	-1.26373	0.518724	0.750286	1	7330933	0.285064
CCNA_00058	NC_011916	complement(59754..60386)	29.3315	-0.337263	-1.26336	0.130772	0.340979	1	7332148	0.883486
acnA	NC_011916	complement(3947320..3950007)	184.714	-0.336983	-1.26311	0.195295	0.436215	1	7331979	0.70931
CCNA_03541	NC_011916	3698085..3698924	16.4964	-0.336748	-1.26291	0.132829	0.344445	1	7332539	0.876708
CCNA_00688	NC_011916	complement(743786..745096)	4.49914	-0.336521	-1.26271	0.282874	0.537658	1	7330496	0.548407
CCNA_02185	NC_011916	2336026..2337831	5.07005	-0.335649	-1.26194	0.21376	0.458784	1	7333435	0.670074
CCNA_03382	NC_011916	3553817..3555118	24.0088	-0.335522	-1.26183	0.111836	0.30935	1	7332056	0.951417
CCNA_02985	NC_011916	3139760..3140485	28.0294	-0.334959	-1.26134	0.141041	0.359097	1	7333274	0.850654
CCNA_02444	NC_011916	complement(2585347..2586378)	4.33161	-0.334955	-1.26134	0.313994	0.567708	1	7331679	0.503079
CCNA_00984	NC_011916	complement(1064062..1064613)	22.0756	-0.33495	-1.26133	0.252272	0.507492	1	7333116	0.598131
CCNA_03222	NC_011916	3384698..3385912	12.0468	-0.334885	-1.26128	0.169076	0.399327	1	7330816	0.771918
CCNA_02680	NC_011916	complement(2832742..2833680)	13.7177	-0.334699	-1.26111	0.14678	0.368264	1	7332783	0.833332
CCNA_03796	NC_011916	3959547..3960557	43.9946	-0.334421	-1.26087	0.119567	0.319917	1	7331994	0.922387
hipB	NC_011916	complement(52245..52679)	5.53681	-0.333336	-1.25992	0.434874	0.686014	1	7332139	0.361636
CCNA_02484	NC_011916	complement(2631756..2632583)	4.58403	-0.333131	-1.25974	0.386466	0.640613	1	7330636	0.412889
sspB	NC_011916	2339090..2339578	94.819	-0.332373	-1.25908	0.109552	0.305198	1	7333438	0.96038
CCNA_00914	NC_011916	complement(993288..993815)	20.906	-0.331929	-1.2587	0.218369	0.465046	1	7329955	0.660809
CCNA_03658	NC_011916	complement(3819271..3820491)	78.8025	-0.331702	-1.2585	0.0932466	0.275834	1	7329749	1.03037
CCNA_00348	NC_011916	complement(362218..364221)	51.096	-0.330523	-1.25747	0.0962776	0.280606	1	7331047	1.01647
CCNA_00923	NC_011916	1001397..1001729	51.4864	-0.330428	-1.25739	0.168775	0.399321	1	7329964	0.772692
CCNA_03766	NC_011916	complement(3934203..3934784)	25.0142	-0.330409	-1.25737	0.290522	0.544176	1	7331962	0.536821
hfsH	NC_011916	2660530..2661303	12.1478	-0.330297	-1.25727	0.246805	0.502729	1	7330663	0.607646
CCNA_02186	NC_011916	2337874..2338431	18.5628	-0.330163	-1.25716	0.210186	0.453886	1	7333436	0.677395
CCNA_03358	NC_011916	3536116..3537123	165.677	-0.329829	-1.25686	0.150754	0.37525	1	7332031	0.82173
ccoO	NC_011916	1576367..1577110	1.97884	-0.32979	-1.25683	0.60381	0.80387	1	7330202	0.2191
CCNA_00469	NC_011916	complement(482231..483454)	72.3831	-0.329421	-1.25651	0.287941	0.542055	1	7330596	0.540697
secY	NC_011916	1441093..1442448	216.887	-0.32906	-1.25619	0.151305	0.376128	1	7333058	0.820146
CCNA_01573	NC_011916	complement(1689765..1690118)	4.8578	-0.328973	-1.25612	0.532651	0.758828	1	7331551	0.273557
CCNA_01516	NC_011916	complement(1625780..1626412)	24.712	-0.328493	-1.2557	0.166421	0.39752	1	7333190	0.778792
CCNA_01898	NC_011916	complement(2040850..2041638)	31.5427	-0.328464	-1.25568	0.104766	0.298097	1	7331446	0.979781
CCNA_01656	NC_011916	complement(1777143..1778120)	24.4072	-0.328446	-1.25566	0.127755	0.334957	1	7331715	0.893624
CCNA_02305	NC_011916	2450438..2451238	15.9681	-0.32843	-1.25565	0.19827	0.440007	1	7332671	0.702742
CCNA_00871	NC_011916	complement(950906..951757)	24.0557	-0.328398	-1.25562	0.137628	0.353502	1	7329911	0.861292
CCNA_03405	NC_011916	complement(3573190..3573867)	40.96	-0.327722	-1.25503	0.110307	0.306624	1	7332079	0.957398
CCNA_03612	NC_011916	complement(3767028..3767276)	38.5921	-0.327593	-1.25492	0.310586	0.564802	1	7329695	0.507818
CCNA_01222	NC_011916	complement(1348063..1349016)	17.1719	-0.327379	-1.25473	0.149717	0.373898	1	7333615	0.824729
CCNA_02281	NC_011916	2430959..2432740	7.71782	-0.326735	-1.25417	0.167487	0.398608	1	7332647	0.77602
CCNA_00067	NC_011916	complement(69493..69774)	15.2239	-0.326237	-1.25374	0.376486	0.629582	1	7332157	0.424252
CCNA_01745	NC_011916	complement(1873509..1874042)	34.4596	-0.326077	-1.2536	0.27154	0.527748	1	7331210	0.566165
CCNA_02496	NC_011916	complement(2644382..2645956)	6.82378	-0.32527	-1.2529	0.175604	0.409131	1	7330648	0.755465
CCNA_01877	NC_011916	2015915..2016775	8.72336	-0.323924	-1.25173	0.303404	0.558158	1	7331425	0.517978
CCNA_03626	NC_011916	complement(3781650..3782612)	33.6839	-0.323281	-1.25117	0.120418	0.320833	1	7329710	0.919308
CCNA_00435	NC_011916	440156..441607	37.4369	-0.323153	-1.25106	0.115245	0.31402	1	7330562	0.938378
CCNA_02385	NC_011916	complement(2528009..2529388)	25.5333	-0.323017	-1.25094	0.115648	0.314309	1	7332340	0.936863
CCNA_R0154	NC_011916	complement(2304965..2305194)	4.46162	-0.322743	-1.25071	0.635086	0.820224	1	18668892	0.197168
CCNA_02831	NC_011916	2985216..2985773	33.2932	-0.32236	-1.25037	0.268367	0.526189	1	7331156	0.571271
CCNA_01886	NC_011916	complement(2025426..2028326)	4.12248	-0.322248	-1.25028	0.312283	0.5665	1	7331434	0.505452
smpB	NC_011916	1382418..1382876	49.4244	-0.32169	-1.24979	0.157446	0.383982	1	7332983	0.802867
CCNA_02150	NC_011916	complement(2307274..2308158)	55.2275	-0.321517	-1.24964	0.112985	0.31032	1	7333400	0.946978
mmcB	NC_011916	complement(3737442..3737900)	25.3525	-0.321157	-1.24933	0.271514	0.527748	1	7332578	0.566208
serS	NC_011916	complement(2228427..2229875)	75.6825	-0.321031	-1.24922	0.096565	0.280795	1	7330384	1.01518
CCNA_00316	NC_011916	complement(330777..331910)	18.9173	-0.320778	-1.249	0.165026	0.395518	1	7330769	0.782448
CCNA_01804	NC_011916	1928226..1928708	79.2306	-0.320725	-1.24896	0.133602	0.345599	1	7331271	0.874187
CCNA_01610	NC_011916	1730384..1731958	8.11833	-0.320432	-1.2487	0.187768	0.425453	1	7331588	0.726379
ruvC	NC_011916	complement(3525834..3526355)	43.1115	-0.319502	-1.2479	0.159159	0.386763	1	7330370	0.798169
CCNA_01566	NC_011916	complement(1682996..1683307)	15.1752	-0.319497	-1.2479	0.316222	0.571191	1	7331544	0.500008
CCNA_02282	NC_011916	2432848..2433369	35.4277	-0.319215	-1.24765	0.208478	0.451744	1	7332648	0.68094
CCNA_02193	NC_011916	complement(2343879..2344412)	26.2849	-0.317743	-1.24638	0.150888	0.375336	1	7333444	0.821346
CCNA_00847	NC_011916	920836..921303	27.5686	-0.317363	-1.24605	0.187778	0.425453	1	7329886	0.726355
CCNA_03985	NC_011916	3263371..3263811	32.3855	-0.316378	-1.2452	0.166375	0.39752	1	18668940	0.778912
rplD	NC_011916	1432432..1433070	318.555	-0.316204	-1.24505	0.28555	0.540275	1	7333039	0.544319
CCNA_02523	NC_011916	2672380..2672874	107.561	-0.316199	-1.24505	0.123319	0.326047	1	7330676	0.908969
CCNA_02628	NC_011916	complement(2778529..2779434)	41.3146	-0.315241	-1.24422	0.127976	0.335305	1	7332730	0.892873
CCNA_03086	NC_011916	complement(3235578..3236024)	22.9096	-0.315036	-1.24404	0.227132	0.476147	1	7333540	0.643722
CCNA_03611	NC_011916	complement(3765209..3767008)	34.6962	-0.314759	-1.2438	0.244282	0.500823	1	7329694	0.612109
CCNA_03531	NC_011916	complement(3687031..3688545)	27.5755	-0.314685	-1.24374	0.100947	0.289753	1	7332529	0.995907
nuoM	NC_011916	complement(2162766..2164268)	186.881	-0.314139	-1.24327	0.154521	0.380376	1	7333344	0.811011
CCNA_03025	NC_011916	3180278..3180784	15.4546	-0.313686	-1.24288	0.311025	0.565014	1	7333315	0.507205
CCNA_02389	NC_011916	complement(2532845..2534233)	60.1991	-0.312344	-1.24172	0.121197	0.322453	1	7331620	0.916509
CCNA_01747	NC_011916	1875173..1875913	75.7537	-0.311845	-1.24129	0.221545	0.469111	1	7331212	0.654538
CCNA_00375	NC_011916	390599..390988	66.7125	-0.31157	-1.24106	0.454535	0.701724	1	7331074	0.342432
nuoH	NC_011916	complement(2168298..2169368)	239.966	-0.311405	-1.24092	0.16506	0.395518	1	7333350	0.782357
CCNA_02096	NC_011916	complement(2244856..2245224)	8.15516	-0.309636	-1.2394	0.562766	0.779879	1	7330402	0.249672
nrtD	NC_011916	697642..698427	2.96303	-0.309591	-1.23936	0.504198	0.739332	1	7330046	0.297399
CCNA_00387	NC_011916	403575..403997	11.576	-0.309531	-1.23931	0.389256	0.644392	1	7331086	0.409764
CCNA_02414	NC_011916	complement(2558192..2559208)	35.6128	-0.309376	-1.23917	0.135458	0.348872	1	7331646	0.868197
CCNA_01858	NC_011916	1990867..1991769	117.464	-0.308937	-1.23879	0.117826	0.317727	1	7331406	0.928759
cgtA	NC_011916	complement(331907..332971)	68.7327	-0.308326	-1.23827	0.0870426	0.263846	1	7330770	1.06027
CCNA_01740	NC_011916	complement(1869866..1870144)	158.717	-0.308259	-1.23821	0.26989	0.526388	1	7331205	0.568814
CCNA_02132	NC_011916	complement(2288142..2289161)	33.3632	-0.308186	-1.23815	0.129663	0.339021	1	7330438	0.887185
tacA	NC_011916	3590254..3591720	53.1336	-0.307792	-1.23781	0.111323	0.308542	1	7332098	0.953416
CCNA_01995	NC_011916	complement(2142103..2142948)	52.1642	-0.307226	-1.23733	0.118714	0.318213	1	7333323	0.925497
CCNA_02626	NC_011916	complement(2775710..2776684)	39.089	-0.307153	-1.23726	0.141328	0.359348	1	7332976	0.849771
CCNA_03748	NC_011916	3918154..3918711	26.0427	-0.307034	-1.23716	0.239943	0.496678	1	7331944	0.619892
CCNA_03259	NC_011916	complement(3429300..3429683)	38.7366	-0.306866	-1.23702	0.185148	0.422663	1	7330853	0.73248
CCNA_02953	NC_011916	3112235..3113203	1.30593	-0.30626	-1.2365	0.649849	0.827995	1	7333242	0.187188
CCNA_02266	NC_011916	2419189..2420253	4.57972	-0.305853	-1.23615	0.378537	0.6316	1	7332631	0.421892
CCNA_00968	NC_011916	1042164..1043663	25.3788	-0.305376	-1.23574	0.137794	0.353687	1	7333098	0.86077
CCNA_03475	NC_011916	3639847..3640800	54.8739	-0.30517	-1.23556	0.11213	0.309364	1	7332472	0.950279
CCNA_01278	NC_011916	complement(1404393..1404881)	70.5094	-0.304559	-1.23504	0.13999	0.357384	1	7333008	0.853904
CCNA_00505	NC_011916	520398..520949	257.212	-0.304496	-1.23499	0.135857	0.349663	1	7332195	0.866918
CCNA_03294	NC_011916	complement(3463221..3464447)	14.6493	-0.30399	-1.23455	0.212416	0.456676	1	7330316	0.672814
CCNA_01163	NC_011916	1272589..1280028	53.6068	-0.303736	-1.23434	0.173193	0.405258	1	7331534	0.76147
narX	NC_011916	complement(3478474..3479457)	20.4144	-0.303661	-1.23427	0.184779	0.422193	1	7330324	0.733347
CCNA_02601	NC_011916	complement(2746432..2747541)	58.6125	-0.303652	-1.23426	0.115741	0.314309	1	7332951	0.936513
CCNA_02790	NC_011916	2946155..2946682	8.45398	-0.303341	-1.234	0.425771	0.675609	1	7331114	0.370824
CCNA_03030	NC_011916	3184852..3185538	296.664	-0.303136	-1.23382	0.16837	0.399321	1	7333484	0.773736
CCNA_01096	NC_011916	complement(1202090..1203163)	63.5726	-0.302664	-1.23342	0.124333	0.32803	1	7331465	0.905415
CCNA_00289	NC_011916	complement(300549..300797)	3.32891	-0.302461	-1.23325	0.669125	0.837734	1	7330742	0.174493
CCNA_01478	NC_011916	complement(1585598..1586344)	9.14475	-0.302276	-1.23309	0.340841	0.594117	1	7330212	0.467449
CCNA_00548	NC_011916	565904..566170	9.97423	-0.302042	-1.23289	0.528382	0.756764	1	7332238	0.277052
CCNA_02124	NC_011916	complement(2275567..2276028)	32.2371	-0.302028	-1.23288	0.205514	0.448595	1	7330430	0.687158
CCNA_00115	NC_011916	122939..126268	22.9835	-0.301651	-1.23255	0.13625	0.350437	1	7332369	0.865662
CCNA_01945	NC_011916	complement(2086909..2088006)	21.5704	-0.301321	-1.23227	0.170031	0.400335	1	7330085	0.769471
CCNA_03014	NC_011916	complement(3167565..3168458)	33.3756	-0.301253	-1.23221	0.192623	0.432031	1	7333303	0.715293
CCNA_01230	NC_011916	1357095..1358750	9.31387	-0.301091	-1.23208	0.197754	0.439375	1	7333623	0.703876
CCNA_03559	NC_011916	complement(3714278..3714529)	225.552	-0.300836	-1.23186	0.147139	0.368918	1	7332557	0.832274
CCNA_02203	NC_011916	complement(2351214..2351792)	40.0718	-0.300548	-1.23161	0.243439	0.499716	1	7333454	0.61361
cheAI	NC_011916	448237..450525	120.441	-0.299897	-1.23106	0.172562	0.404281	1	7330569	0.763056
CCNA_02011	NC_011916	complement(2157570..2157989)	67.1365	-0.299554	-1.23076	0.138012	0.354007	1	7333339	0.860082
CCNA_00091	NC_011916	complement(103149..104042)	12.3724	-0.299065	-1.23035	0.23561	0.489852	1	7332345	0.627806
nusA	NC_011916	complement(46622..48268)	131.401	-0.298635	-1.22998	0.260105	0.51585	1	7332133	0.584851
CCNA_01628	NC_011916	1748742..1749035	5.57608	-0.297909	-1.22936	0.575949	0.787768	1	7331606	0.239616
fixJ	NC_011916	complement(858980..859588)	33.4381	-0.297596	-1.22909	0.172156	0.403832	1	7332886	0.764077
acrB4	NC_011916	2000523..2003621	8.0244	-0.297164	-1.22873	0.160082	0.387627	1	7331414	0.795658
surF1	NC_011916	complement(3669759..3670445)	9.69409	-0.296946	-1.22854	0.423552	0.673961	1	7332508	0.373093
CCNA_02676	NC_011916	complement(2829259..2830155)	62.1451	-0.29693	-1.22853	0.11749	0.317117	1	7332779	0.930001
hfsF	NC_011916	2658342..2659604	15.7377	-0.296779	-1.2284	0.16259	0.391333	1	7330661	0.788905
CCNA_03000	NC_011916	complement(3154279..3155121)	10.4654	-0.296743	-1.22837	0.322909	0.576394	1	7333289	0.49092
CCNA_01897	NC_011916	complement(2040047..2040853)	16.163	-0.296652	-1.22829	0.250435	0.506012	1	7331445	0.601305
CCNA_00603	NC_011916	639155..640153	20.6696	-0.296573	-1.22822	0.283992	0.538675	1	7330002	0.546693
CCNA_01718	NC_011916	1847210..1847725	9.55855	-0.29623	-1.22793	0.360539	0.613759	1	7331778	0.443048
CCNA_00675	NC_011916	complement(733100..733495)	19.6593	-0.296148	-1.22786	0.345093	0.599321	1	7330482	0.462064
CCNA_01142	NC_011916	1246920..1247396	27.9523	-0.29613	-1.22785	0.257062	0.513041	1	7331513	0.589962
CCNA_03689	NC_011916	3854885..3855997	774.417	-0.295906	-1.22766	0.247455	0.503419	1	7331883	0.606504
CCNA_03742	NC_011916	3911831..3912265	10.3238	-0.295621	-1.22741	0.391552	0.646496	1	7331939	0.40721
CCNA_03916	NC_011916	complement(220822..221085)	4.56413	-0.295009	-1.22689	0.697625	0.851911	1	18668792	0.156378
CCNA_03207	NC_011916	3369752..3370579	37.2676	-0.294545	-1.2265	0.171528	0.402608	1	7330801	0.765664
CCNA_03561	NC_011916	complement(3716196..3717071)	245.227	-0.294329	-1.22631	0.204817	0.44823	1	7332559	0.688634
CCNA_03733	NC_011916	complement(3900536..3901846)	47.3007	-0.294189	-1.2262	0.148292	0.371183	1	7331929	0.828883
CCNA_01050	NC_011916	1146283..1147911	42.427	-0.294139	-1.22615	0.118092	0.318213	1	7329800	0.92778
CCNA_02544	NC_011916	complement(2692471..2692743)	28.9198	-0.294104	-1.22612	0.53349	0.758828	1	7330697	0.272874
CCNA_01903	NC_011916	2045412..2046251	3.07462	-0.293799	-1.22586	0.538353	0.762808	1	7331452	0.268933
CCNA_01947	NC_011916	2089668..2090129	38.5771	-0.293331	-1.22547	0.275642	0.532079	1	7330087	0.559655
CCNA_01744	NC_011916	complement(1872325..1873437)	11.1349	-0.29333	-1.22547	0.30719	0.561302	1	7331209	0.512593
CCNA_01751	NC_011916	1878709..1879809	70.9272	-0.293088	-1.22526	0.116145	0.314675	1	7331216	0.934998
CCNA_02164	NC_011916	complement(2318142..2319203)	148.086	-0.292951	-1.22514	0.149141	0.372951	1	7333414	0.826403
CCNA_02320	NC_011916	complement(2462335..2463360)	70.3853	-0.2926	-1.22485	0.105048	0.298358	1	7332274	0.978612
CCNA_02321	NC_011916	2463535..2464719	45.9456	-0.291512	-1.22392	0.145073	0.365616	1	7332275	0.838414
CCNA_02437	NC_011916	complement(2577811..2578719)	7.94498	-0.291052	-1.22353	0.369883	0.621982	1	7331672	0.431935
CCNA_01417	NC_011916	1534788..1536014	97.8292	-0.290458	-1.22303	0.117516	0.317117	1	7330146	0.929904
CCNA_02092	NC_011916	complement(2240106..2240744)	10.0083	-0.289582	-1.22229	0.322496	0.576201	1	7330398	0.491475
CCNA_02051	NC_011916	2198894..2200246	41.3011	-0.28896	-1.22176	0.159292	0.386769	1	7333383	0.797805
CCNA_02014	NC_011916	complement(2160559..2161311)	62.8636	-0.288873	-1.22169	0.134199	0.346237	1	7333342	0.87225
CCNA_01854	NC_011916	1985974..1986639	105.013	-0.288022	-1.22097	0.151796	0.376605	1	7331402	0.81874
phoB	NC_011916	310374..311066	24.1116	-0.287872	-1.22084	0.270364	0.526541	1	7330749	0.568052
CCNA_02387	NC_011916	complement(2530722..2532122)	57.8665	-0.287691	-1.22069	0.15037	0.374822	1	7332342	0.822838
CCNA_R0195	NC_011916	3786554..3787019	43.5788	-0.285966	-1.21923	0.214855	0.45957	1	18668967	0.667856
motA	NC_011916	complement(850554..851420)	45.3415	-0.285609	-1.21893	0.157916	0.384234	1	7332878	0.801575
CCNA_03777	NC_011916	complement(3943462..3944514)	21.8086	-0.284447	-1.21794	0.23351	0.487359	1	7331973	0.631695
CCNA_03458	NC_011916	complement(3621165..3621650)	12.4992	-0.284257	-1.21778	0.432026	0.683615	1	7332455	0.36449
CCNA_R0025	NC_011916	1175968..1176304	103.591	-0.284191	-1.21773	0.199348	0.441364	1	7329820	0.700387
odhA	NC_011916	354697..357660	193.189	-0.284175	-1.21771	0.276804	0.532239	1	7331041	0.557828
rpoD	NC_011916	complement(3292250..3294208)	81.7718	-0.283683	-1.2173	0.228411	0.478298	1	7330980	0.641283
CCNA_01726	NC_011916	1852884..1854650	43.315	-0.283371	-1.21704	0.119184	0.319116	1	7331191	0.923783
CCNA_01424	NC_011916	1540672..1541166	36.6998	-0.282995	-1.21672	0.256031	0.512061	1	7330153	0.591708
CCNA_01735	NC_011916	complement(1863704..1864189)	0.648013	-0.28283	-1.21658	0.778924	#N/A	1	7331200	0.108505
CCNA_00656	NC_011916	710696..712531	29.7611	-0.281672	-1.2156	0.155376	0.381734	1	7330462	0.808617
CCNA_00549	NC_011916	566164..567090	7.96808	-0.281654	-1.21559	0.419313	0.669275	1	7332239	0.377461
CCNA_00260	NC_011916	complement(272872..273558)	10.5613	-0.281573	-1.21552	0.430961	0.6824	1	7330712	0.365562
CCNA_02600	NC_011916	complement(2745450..2746283)	25.0632	-0.281397	-1.21537	0.202645	0.444503	1	7332950	0.693265
CCNA_01421	NC_011916	1538581..1539045	142.442	-0.279875	-1.21409	0.171119	0.40236	1	7330150	0.766702
CCNA_03371	NC_011916	complement(3546725..3547204)	64.3094	-0.279541	-1.21381	0.247638	0.503521	1	7332045	0.606183
ubiA	NC_011916	3692947..3693894	19.8692	-0.279412	-1.2137	0.274633	0.530962	1	7332532	0.561248
CCNA_03623	NC_011916	3777874..3779079	3.96059	-0.27938	-1.21367	0.453354	0.701724	1	7329706	0.343562
CCNA_00872	NC_011916	complement(951754..952008)	22.2784	-0.278795	-1.21318	0.456113	0.703112	1	7329912	0.340928
crfA	NC_011916	complement(3781372..3781500)	21.2389	-0.278572	-1.21299	0.557696	0.775693	1	10051475	0.253603
CCNA_00489	NC_011916	complement(507328..507747)	29.6147	-0.276972	-1.21165	0.346795	0.600625	1	7330617	0.459927
CCNA_03148	NC_011916	3301621..3303414	14.198	-0.276556	-1.2113	0.202004	0.444127	1	7330986	0.69464
kdpE	NC_011916	1789742..1790440	9.67906	-0.275886	-1.21074	0.373533	0.626304	1	7331727	0.427672
sciP	NC_011916	1026439..1026720	784.52	-0.275879	-1.21073	0.223566	0.471281	1	7333078	0.650595
CCNA_00376	NC_011916	391059..391838	17.8352	-0.275726	-1.2106	0.274091	0.530255	1	7331075	0.562105
socB	NC_011916	complement(3785533..3786246)	24.8491	-0.275599	-1.2105	0.351608	0.604262	1	7329714	0.453941
CCNA_00763	NC_011916	complement(821210..822151)	212.661	-0.275424	-1.21035	0.249529	0.504927	1	7332850	0.602878
CCNA_01227	NC_011916	1353981..1355048	17.909	-0.274339	-1.20944	0.20958	0.453151	1	7333620	0.678651
CCNA_02237	NC_011916	2385974..2388190	43.8867	-0.274151	-1.20928	0.183946	0.421432	1	7332599	0.735309
vanR	NC_011916	complement(2620049..2620783)	16.6456	-0.274133	-1.20927	0.32156	0.575614	1	7330627	0.492739
CCNA_02737	NC_011916	complement(2898473..2898928)	62.9468	-0.273724	-1.20892	0.20869	0.451744	1	7330898	0.680499
CCNA_03718	NC_011916	3883021..3883980	154.605	-0.2733	-1.20857	0.155884	0.382603	1	7331914	0.807198
flgD	NC_011916	1023665..1024348	26.5948	-0.273118	-1.20842	0.319789	0.574345	1	7333076	0.495137
CCNA_00413	NC_011916	426379..427632	53.2863	-0.273111	-1.20841	0.154491	0.380376	1	7330540	0.811097
CCNA_02040	NC_011916	2185464..2186132	64.0245	-0.272469	-1.20787	0.154029	0.379658	1	7333371	0.812397
CCNA_01598	NC_011916	1719348..1720859	11.9944	-0.272417	-1.20783	0.259037	0.515186	1	7331576	0.586639
CCNA_00275	NC_011916	complement(288082..289527)	8.37154	-0.272173	-1.20763	0.320918	0.575506	1	7330728	0.493606
CCNA_03740	NC_011916	complement(3909605..3910591)	57.3357	-0.272139	-1.2076	0.176049	0.409662	1	7331937	0.754367
CCNA_01568	NC_011916	1684807..1686171	13.4353	-0.271871	-1.20737	0.234395	0.488668	1	7331546	0.630051
CCNA_00451	NC_011916	455598..458639	10.9952	-0.271303	-1.2069	0.200254	0.442704	1	7330578	0.698419
CCNA_00542	NC_011916	complement(561341..561664)	57.5451	-0.271285	-1.20688	0.276791	0.532239	1	7332232	0.557847
ihfA	NC_011916	1548563..1548865	85.433	-0.271001	-1.20664	0.230527	0.481664	1	7330162	0.637278
nuoN	NC_011916	complement(2161313..2162773)	152.295	-0.270591	-1.2063	0.2244	0.472777	1	7333343	0.648976
CCNA_00479	NC_011916	495332..495655	1.92211	-0.270332	-1.20609	0.736181	#N/A	1	7330606	0.133015
CCNA_00595	NC_011916	complement(626899..627888)	10.2176	-0.270332	-1.20609	0.326209	0.578809	1	7329994	0.486504
CCNA_03498	NC_011916	3656510..3656806	2.1518	-0.270293	-1.20605	0.726551	#N/A	1	7332495	0.138734
CCNA_03972	NC_011916	complement(2824196..2824309)	5.68494	-0.270249	-1.20602	0.725057	#N/A	1	18668920	0.139628
CCNA_02240	NC_011916	complement(2389711..2390484)	35.6154	-0.269925	-1.20574	0.209953	0.4537	1	7332602	0.677878
CCNA_03202	NC_011916	complement(3363139..3363765)	44.4116	-0.269711	-1.20557	0.19022	0.428164	1	7330796	0.720744
CCNA_00083	NC_011916	complement(87043..88683)	25.2447	-0.268793	-1.2048	0.156884	0.383697	1	7332174	0.804421
CCNA_03836	NC_011916	complement(4001960..4002472)	192.833	-0.268368	-1.20444	0.159468	0.386769	1	7332684	0.797326
lexA	NC_011916	2123444..2124148	52.0022	-0.267226	-1.20349	0.200889	0.442704	1	7330119	0.697044
relB-4	NC_011916	3397198..3397377	14.0955	-0.266956	-1.20327	0.575295	0.787442	1	7330825	0.24011
dgcB	NC_011916	2072620..2073681	98.4693	-0.26683	-1.20316	0.16397	0.393718	1	7330066	0.785235
thiS	NC_011916	complement(2103570..2103770)	46.7324	-0.266408	-1.20281	0.34803	0.601488	1	7330098	0.458383
CCNA_01275	NC_011916	1401717..1402610	43.1071	-0.266304	-1.20272	0.229813	0.480452	1	7333005	0.638625
CCNA_03582	NC_011916	complement(3738874..3739671)	18.5152	-0.2659	-1.20239	0.37104	0.623505	1	7332580	0.43058
CCNA_02565	NC_011916	2713272..2713823	14.7861	-0.265577	-1.20212	0.356337	0.609086	1	7332915	0.448139
CCNA_02964	NC_011916	3119851..3120858	59.9634	-0.265501	-1.20205	0.197631	0.43936	1	7333253	0.704145
CCNA_02470	NC_011916	complement(2612678..2613682)	0.952806	-0.265446	-1.20201	0.704157	0.855503	1	7330622	0.152331
CCNA_01621	NC_011916	1741687..1742046	360.282	-0.264681	-1.20137	0.169431	0.399635	1	7331599	0.771006
pbpZ	NC_011916	complement(3846049..3848232)	8.42658	-0.264301	-1.20105	0.288612	0.542055	1	7331879	0.539686
CCNA_02379	NC_011916	complement(2522509..2522988)	57.902	-0.264073	-1.20086	0.211358	0.455436	1	7332334	0.674981
pstC	NC_011916	306029..307462	17.4376	-0.262412	-1.19948	0.189371	0.42698	1	7330745	0.722687
pgl	NC_011916	complement(2292072..2292770)	66.0161	-0.262304	-1.19939	0.188708	0.42679	1	7330441	0.724211
CCNA_00883	NC_011916	complement(963045..963803)	22.0345	-0.262121	-1.19924	0.30768	0.561387	1	7329923	0.5119
CCNA_01143	NC_011916	complement(1247757..1248239)	15.9551	-0.262028	-1.19916	0.41615	0.666918	1	7331514	0.38075
CCNA_00314	NC_011916	complement(328587..329198)	16.8571	-0.261929	-1.19908	0.30552	0.560226	1	7330767	0.514961
higA	NC_011916	complement(3280908..3281234)	34.2868	-0.261792	-1.19897	0.339084	0.59242	1	7330970	0.469692
CCNA_02472	NC_011916	2614927..2616189	20.2017	-0.261754	-1.19894	0.271808	0.527841	1	7330624	0.565739
CCNA_00261	NC_011916	273695..274738	95.8151	-0.261661	-1.19886	0.219497	0.46668	1	7330713	0.658571
CCNA_01444	NC_011916	complement(1555589..1557607)	31.2572	-0.261635	-1.19884	0.208107	0.451514	1	7330174	0.681714
CCNA_02247	NC_011916	2396214..2397071	18.5722	-0.261463	-1.19869	0.260456	0.516005	1	7332609	0.584266
higB	NC_011916	complement(3281228..3281524)	77.8935	-0.261423	-1.19866	0.313363	0.56711	1	7330971	0.503952
ilvD	NC_011916	1594813..1596615	18.7923	-0.261043	-1.19835	0.210741	0.45438	1	7333162	0.676252
CCNA_03657	NC_011916	complement(3818431..3819258)	75.8527	-0.261016	-1.19832	0.189428	0.42698	1	7329748	0.722555
CCNA_03060	NC_011916	3212737..3212916	12.2749	-0.260962	-1.19828	0.581868	0.791859	1	7333514	0.235176
CCNA_R0197	NC_011916	complement(3866270..3866732)	17.4716	-0.26081	-1.19815	0.379477	0.632561	1	18668970	0.420814
CCNA_02542	NC_011916	2691699..2692151	4.19007	-0.260316	-1.19774	0.606579	0.804871	1	7330695	0.217113
CCNA_00681	NC_011916	complement(737244..737981)	3.41099	-0.260253	-1.19769	0.556298	0.774627	1	7330489	0.254692
CCNA_02572	NC_011916	2724537..2725847	34.5276	-0.260108	-1.19757	0.180727	0.416961	1	7332922	0.742977
CCNA_00990	NC_011916	complement(1071582..1072052)	10.0779	-0.259127	-1.19675	0.423674	0.673961	1	7333122	0.372969
CCNA_00070	NC_011916	71977..72945	27.7638	-0.25794	-1.19577	0.259077	0.515186	1	7332160	0.58657
CCNA_02293	NC_011916	complement(2440516..2441148)	42.1697	-0.257832	-1.19568	0.328478	0.580588	1	7332659	0.483493
CCNA_01806	NC_011916	1930211..1931668	36.5539	-0.25728	-1.19522	0.184453	0.421753	1	7331273	0.734114
CCNA_00326	NC_011916	338634..339665	42.9441	-0.257107	-1.19508	0.207323	0.450587	1	7330779	0.683354
CCNA_00145	NC_011916	complement(156966..157568)	21.8353	-0.256923	-1.19493	0.285159	0.540219	1	7332399	0.544914
CCNA_R0105	NC_011916	complement(372505..372817)	26.0898	-0.256623	-1.19468	0.425457	0.675609	1	18668798	0.371144
CCNA_03693	NC_011916	complement(3859081..3859836)	20.8788	-0.256276	-1.19439	0.313677	0.567406	1	7331887	0.503517
CCNA_03253	NC_011916	3423688..3425037	10.4173	-0.255882	-1.19407	0.276018	0.532079	1	7330847	0.559063
CCNA_01531	NC_011916	1638743..1639297	107.451	-0.255513	-1.19376	0.225182	0.473896	1	7333205	0.647466
CCNA_02658	NC_011916	complement(2810792..2811589)	40.5498	-0.255388	-1.19366	0.31189	0.566066	1	7332761	0.505999
CCNA_03374	NC_011916	3548407..3548814	16.3038	-0.255348	-1.19362	0.404376	0.657091	1	7332048	0.393214
CCNA_03600	NC_011916	3754120..3754890	37.9555	-0.254577	-1.19299	0.20859	0.451744	1	7329683	0.680707
CCNA_00662	NC_011916	complement(719217..719564)	10.9028	-0.254432	-1.19287	0.536301	0.761401	1	7330468	0.270591
CCNA_03176	NC_011916	complement(3335155..3335445)	39.1732	-0.254196	-1.19267	0.334061	0.586349	1	7331014	0.476174
CCNA_00302	NC_011916	315702..316991	23.7288	-0.253905	-1.19243	0.223074	0.470827	1	7330755	0.65155
CCNA_03051	NC_011916	complement(3205573..3205971)	3.93415	-0.253452	-1.19206	0.656805	0.829994	1	7333505	0.182564
CCNA_02347	NC_011916	2486278..2487774	40.6577	-0.253289	-1.19192	0.213616	0.458735	1	7332301	0.670366
CCNA_03128	NC_011916	complement(3276178..3277110)	8.59405	-0.253029	-1.19171	0.408594	0.661458	1	7330966	0.388708
CCNA_02586	NC_011916	2734094..2736313	88.6742	-0.252814	-1.19153	0.245401	0.502242	1	7332936	0.610124
CCNA_00540	NC_011916	complement(559904..560776)	23.775	-0.252293	-1.1911	0.261733	0.517723	1	7332230	0.582141
odhB	NC_011916	357720..358928	188.751	-0.251856	-1.19074	0.257936	0.513972	1	7331042	0.588488
CCNA_00770	NC_011916	825728..826336	37.6874	-0.251822	-1.19071	0.257368	0.513379	1	7332857	0.589446
CCNA_02814	NC_011916	2970534..2971514	13.3774	-0.251465	-1.19042	0.3129	0.566813	1	7331138	0.504594
CCNA_R0007	NC_011916	complement(499085..499174)	608.767	-0.251262	-1.19025	0.519786	0.750286	1	7330610	0.284176
CCNA_01228	NC_011916	1355045..1355674	9.05755	-0.251171	-1.19017	0.526246	0.755636	1	7333621	0.278811
CCNA_00024	NC_011916	24091..24981	14.8373	-0.250639	-1.18973	0.279406	0.534467	1	7332114	0.553764
CCNA_00034	NC_011916	complement(38211..38480)	980.75	-0.249504	-1.1888	0.287694	0.541895	1	7332124	0.54107
mopB	NC_011916	complement(341832..342602)	5.075	-0.249461	-1.18876	0.51222	0.746159	1	7331029	0.290543
CCNA_01534	NC_011916	1643010..1643408	68.0189	-0.249372	-1.18869	0.234997	0.489139	1	7333208	0.628938
CCNA_00521	NC_011916	complement(536277..536528)	15.5696	-0.248991	-1.18838	0.517718	0.750286	1	7332211	0.285907
CCNA_01935	NC_011916	complement(2078573..2078929)	20.1645	-0.248589	-1.18804	0.476761	0.719416	1	7330075	0.3217
ptrB	NC_011916	complement(1064610..1066802)	46.396	-0.248552	-1.18801	0.2249	0.473566	1	7333117	0.648011
CCNA_03774	NC_011916	complement(3941503..3942390)	17.6359	-0.24846	-1.18794	0.30644	0.560474	1	7331970	0.513655
CCNA_01883	NC_011916	2022050..2023222	1.19632	-0.248456	-1.18793	0.703886	0.855503	1	7331431	0.152498
CCNA_03828	NC_011916	3993731..3994198	42.8777	-0.2484	-1.18789	0.242443	0.499668	1	7332676	0.61539
CCNA_01250	NC_011916	1377382..1378422	22.6824	-0.248193	-1.18772	0.327811	0.580071	1	7332979	0.484376
CCNA_03620	NC_011916	complement(3775675..3776478)	8.18602	-0.248068	-1.18762	0.410746	0.66281	1	7329703	0.386427
CCNA_02153	NC_011916	complement(2309204..2310124)	27.3908	-0.247639	-1.18726	0.231149	0.482697	1	7333403	0.636108
CCNA_02098	NC_011916	2247588..2248484	64.0616	-0.247629	-1.18725	0.24324	0.499716	1	7330404	0.613965
CCNA_02077	NC_011916	complement(2227639..2228430)	60.7587	-0.247422	-1.18708	0.191398	0.430069	1	7330383	0.718062
CCNA_00329	NC_011916	341277..341825	13.9009	-0.247378	-1.18705	0.43345	0.684909	1	7331028	0.363061
CCNA_03398	NC_011916	complement(3568899..3569450)	15.9208	-0.246973	-1.18671	0.367462	0.620522	1	7332072	0.434788
nrtB	NC_011916	696739..697629	2.27154	-0.246095	-1.18599	0.601673	0.803504	1	7330045	0.220639
edd	NC_011916	complement(2290257..2292065)	74.7158	-0.245717	-1.18568	0.217268	0.463685	1	7330440	0.663004
ligA	NC_011916	1709381..1711732	15.8228	-0.245212	-1.18527	0.225999	0.475087	1	7331568	0.645893
CCNA_03852	NC_011916	4017194..4017928	79.8772	-0.245157	-1.18522	0.234207	0.488544	1	7332700	0.630401
hfsJ	NC_011916	complement(105310..106230)	54.6988	-0.244981	-1.18508	0.189138	0.42698	1	7332348	0.723221
CCNA_01597	NC_011916	complement(1718983..1719228)	18.0669	-0.244973	-1.18507	0.519735	0.750286	1	7331575	0.284218
CCNA_02731	NC_011916	complement(2894158..2894847)	27.9332	-0.244644	-1.1848	0.288918	0.542311	1	7330892	0.539226
CCNA_02208	NC_011916	2355989..2356828	56.6258	-0.244604	-1.18477	0.220827	0.468376	1	7333459	0.655948
CCNA_03546	NC_011916	3702556..3703077	20.0962	-0.244124	-1.18437	0.364938	0.617637	1	7332544	0.437781
CCNA_03052	NC_011916	complement(3206175..3207347)	39.1484	-0.243507	-1.18387	0.250467	0.506012	1	7333506	0.60125
CCNA_03146	NC_011916	3298839..3300800	18.1467	-0.242614	-1.18313	0.268568	0.526189	1	7330984	0.570946
CCNA_01699	NC_011916	complement(1830513..1831520)	8.5731	-0.242383	-1.18294	0.464147	0.709432	1	7331759	0.333344
CCNA_R0176	NC_011916	complement(3091335..3091482)	366.767	-0.242339	-1.18291	0.448748	0.697759	1	18668933	0.347997
CCNA_02423	NC_011916	complement(2567378..2567818)	30.7076	-0.242019	-1.18265	0.28612	0.540543	1	7331656	0.543452
CCNA_01012	NC_011916	1092339..1093718	33.0966	-0.241662	-1.18235	0.222105	0.470034	1	7329760	0.653441
CCNA_00227	NC_011916	complement(243490..244056)	17.8339	-0.241646	-1.18234	0.451728	0.700668	1	7330273	0.345123
CCNA_00106	NC_011916	116834..118099	30.6458	-0.240988	-1.1818	0.239707	0.496678	1	7332360	0.620319
CCNA_03832	NC_011916	3997368..3997976	15.5256	-0.24037	-1.1813	0.389886	0.64487	1	7332680	0.409063
CCNA_01779	NC_011916	complement(1906529..1906798)	20.2055	-0.240185	-1.18114	0.485356	0.72459	1	7331244	0.313939
CCNA_00087	NC_011916	complement(96628..97737)	13.3978	-0.240055	-1.18104	0.339686	0.593197	1	7332179	0.468922
gsrN	NC_011916	3830130..3830241	14.228	-0.240017	-1.18101	0.731302	0.87473	1	7331862	0.135903
CCNA_03512	NC_011916	complement(3670438..3670800)	8.53282	-0.239895	-1.18091	0.565353	0.781017	1	7332509	0.24768
gdhZ	NC_011916	complement(91467..96290)	144.014	-0.239679	-1.18073	0.362086	0.615144	1	7332177	0.441189
CCNA_00262	NC_011916	274921..275793	16.99	-0.239619	-1.18068	0.33722	0.58998	1	7330714	0.472086
CCNA_00944	NC_011916	1021867..1023069	42.9056	-0.239264	-1.18039	0.208245	0.451555	1	7333074	0.681426
CCNA_00090	NC_011916	complement(101960..102943)	14.8633	-0.23883	-1.18004	0.274737	0.530962	1	7332344	0.561083
CCNA_02575	NC_011916	complement(2727217..2727531)	222.36	-0.238718	-1.17994	0.199811	0.44213	1	7332925	0.699381
CCNA_03315	NC_011916	3489776..3491002	19.4983	-0.238414	-1.1797	0.317104	0.571657	1	7330338	0.498798
CCNA_00524	NC_011916	complement(537635..538759)	21.1968	-0.238413	-1.17969	0.273399	0.529458	1	7332214	0.563203
CCNA_02399	NC_011916	complement(2541255..2542061)	14.0207	-0.23839	-1.17968	0.365504	0.618318	1	7331631	0.437108
CCNA_01203	NC_011916	complement(1328834..1330816)	17.033	-0.238294	-1.1796	0.24872	0.504063	1	7333596	0.60429
CCNA_02206	NC_011916	2354280..2354843	8.46152	-0.238125	-1.17946	0.502907	0.738814	1	7333457	0.298512
CCNA_01439	NC_011916	complement(1551231..1552631)	14.1247	-0.23799	-1.17935	0.256661	0.51251	1	7330169	0.59064
CCNA_00619	NC_011916	663176..664456	3.70435	-0.236705	-1.1783	0.55173	0.771648	1	7330018	0.258273
fixG	NC_011916	1578146..1579636	1.65876	-0.23664	-1.17825	0.622784	0.814178	1	7330205	0.205663
CCNA_00689	NC_011916	745305..747635	2.54471	-0.236006	-1.17773	0.488976	0.727435	1	7330497	0.310712
ftsW	NC_011916	complement(2786329..2787501)	34.2227	-0.235919	-1.17766	0.226429	0.475463	1	7332737	0.645068
CCNA_03277	NC_011916	complement(3443992..3445041)	23.7612	-0.235443	-1.17727	0.225358	0.474002	1	7330299	0.647128
CCNA_01557	NC_011916	1673476..1674939	2.863	-0.235335	-1.17718	0.539928	0.764747	1	7333232	0.267664
CCNA_01913	NC_011916	2056542..2056922	17.771	-0.235227	-1.17709	0.477695	0.719965	1	7330052	0.320849
CCNA_03776	NC_011916	complement(3942909..3943448)	20.0868	-0.234229	-1.17628	0.365901	0.618438	1	7331972	0.436636
CCNA_02269	NC_011916	2421986..2422978	10.7215	-0.233828	-1.17595	0.358613	0.611306	1	7332635	0.445374
CCNA_02409	NC_011916	2552018..2553811	95.2904	-0.233823	-1.17595	0.302432	0.557182	1	7331641	0.519372
CCNA_01907	NC_011916	complement(2052344..2053105)	2.99482	-0.233775	-1.17591	0.670928	0.839158	1	7331456	0.173324
greA	NC_011916	3101543..3102016	109.129	-0.233669	-1.17582	0.348166	0.601488	1	7331372	0.458213
CCNA_02471	NC_011916	2613665..2614930	17.409	-0.233176	-1.17542	0.347329	0.601275	1	7330623	0.459259
CCNA_01649	NC_011916	1769664..1770605	20.7904	-0.232392	-1.17478	0.281973	0.536646	1	7331708	0.549793
CCNA_02537	NC_011916	2684623..2686905	27.0309	-0.231651	-1.17418	0.260019	0.51585	1	7330690	0.584995
CCNA_02395	NC_011916	complement(2538160..2538489)	126.917	-0.23137	-1.17395	0.268282	0.526189	1	7331627	0.571409
CCNA_03860	NC_011916	4023026..4023535	8.39022	-0.230529	-1.17326	0.549726	0.769808	1	7332708	0.259854
CCNA_02739	NC_011916	complement(2899970..2900950)	15.5878	-0.230294	-1.17307	0.375603	0.628384	1	7330900	0.425271
CCNA_00350	NC_011916	complement(365306..365986)	66.9119	-0.230289	-1.17307	0.27014	0.526388	1	7331049	0.568411
CCNA_02099	NC_011916	complement(2248481..2249896)	38.792	-0.230166	-1.17297	0.280645	0.535545	1	7330405	0.551843
CCNA_00383	NC_011916	complement(399852..400487)	46.7144	-0.229823	-1.17269	0.327346	0.57994	1	7331082	0.484993
CCNA_00191	NC_011916	204697..205173	10.7618	-0.229189	-1.17218	0.525695	0.755325	1	7330236	0.279266
CCNA_00945	NC_011916	1022922..1023653	23.9425	-0.229135	-1.17213	0.331465	0.584074	1	7333075	0.479563
CCNA_00201	NC_011916	215418..216098	19.0546	-0.228974	-1.172	0.369264	0.621348	1	7330247	0.432663
CCNA_01584	NC_011916	complement(1699686..1702070)	30.4028	-0.228919	-1.17196	0.207083	0.450587	1	7331562	0.683856
CCNA_03471	NC_011916	3637666..3638625	39.0102	-0.228743	-1.17181	0.280505	0.535545	1	7332468	0.552059
CCNA_01545	NC_011916	1655039..1656220	18.9732	-0.228414	-1.17155	0.317959	0.572144	1	7333220	0.497629
CCNA_03792	NC_011916	complement(3956266..3956886)	49.6522	-0.227827	-1.17107	0.282072	0.536646	1	7331990	0.549639
CCNA_01892	NC_011916	2033679..2035319	1.11813	-0.22779	-1.17104	0.641415	0.823276	1	7331440	0.192861
CCNA_00568	NC_011916	complement(585948..587111)	3.43419	-0.227682	-1.17095	0.563722	0.780348	1	7332259	0.248935
CCNA_02207	NC_011916	2354920..2355870	81.5807	-0.227542	-1.17084	0.220764	0.468376	1	7333458	0.656071
glyS	NC_011916	1521840..1523918	87.8179	-0.227242	-1.1706	0.293888	0.548526	1	7330133	0.531818
CCNA_02745	NC_011916	complement(2907542..2908183)	4.04388	-0.227101	-1.17048	0.620017	0.812022	1	7330906	0.207596
glpX	NC_011916	1560867..1561820	48.9284	-0.226769	-1.17021	0.249486	0.504927	1	7330178	0.602954
CCNA_R0070	NC_011916	complement(2981024..2981107)	7.64186	-0.226627	-1.1701	0.796007	#N/A	1	7331150	0.0990829
CCNA_01764	NC_011916	1893601..1894062	29.563	-0.226616	-1.17009	0.362165	0.615144	1	7331229	0.441093
CCNA_02939	NC_011916	3099431..3099787	10.295	-0.226284	-1.16982	0.576884	0.788477	1	7331370	0.238912
CCNA_03110	NC_011916	complement(3261360..3261728)	44.0549	-0.225034	-1.1688	0.352462	0.604905	1	7330948	0.452888
CCNA_01576	NC_011916	complement(1692309..1693604)	5.30389	-0.223401	-1.16748	0.491113	0.728873	1	7331554	0.308818
CCNA_01923	NC_011916	2068157..2069710	61.8185	-0.222803	-1.167	0.285915	0.540543	1	7330063	0.543763
CCNA_03563	NC_011916	complement(3718691..3719245)	226.293	-0.22267	-1.16689	0.269929	0.526388	1	7332561	0.568751
CCNA_02296	NC_011916	2442876..2444141	39.9245	-0.22236	-1.16664	0.23674	0.491661	1	7332662	0.625728
CCNA_02102	NC_011916	2251005..2252048	10.0862	-0.222326	-1.16661	0.434601	0.685869	1	7330408	0.361909
parD-2	NC_011916	1212099..1212368	26.4011	-0.222132	-1.16646	0.526897	0.755636	1	7331475	0.278274
CCNA_00520	NC_011916	complement(535198..536136)	86.5025	-0.221686	-1.1661	0.268554	0.526189	1	7332210	0.570968
CCNA_00545	NC_011916	563825..564547	87.8154	-0.221605	-1.16603	0.39779	0.652527	1	7332235	0.400347
CCNA_02054	NC_011916	complement(2203400..2204932)	54.2397	-0.221308	-1.16579	0.325498	0.578809	1	7333386	0.487452
CCNA_03528	NC_011916	complement(3684965..3685681)	26.1031	-0.221109	-1.16563	0.330136	0.582974	1	7332526	0.481307
CCNA_01808	NC_011916	complement(1933343..1934419)	8.06543	-0.220768	-1.16535	0.433928	0.685378	1	7331275	0.362583
mcsS	NC_011916	3895656..3896642	20.3175	-0.220438	-1.16509	0.297511	0.552959	1	7331923	0.526497
CCNA_01828	NC_011916	complement(1954767..1955342)	11.6288	-0.22027	-1.16495	0.47323	0.715815	1	7331376	0.324927
CCNA_01776	NC_011916	1901998..1903167	116.979	-0.220146	-1.16485	0.263645	0.520146	1	7331241	0.57898
CCNA_01508	NC_011916	complement(1618206..1618991)	38.7742	-0.220042	-1.16477	0.302427	0.557182	1	7333182	0.51938
ftsQ	NC_011916	complement(2774833..2775741)	76.7786	-0.21991	-1.16466	0.251993	0.507492	1	7332975	0.598611
CCNA_02527	NC_011916	2676011..2676541	9.48539	-0.219706	-1.1645	0.608802	0.806482	1	7330680	0.215524
CCNA_03811	NC_011916	complement(3974785..3975687)	13.3411	-0.219508	-1.16434	0.463578	0.709283	1	7332009	0.333877
hfsG	NC_011916	2659601..2660530	13.7814	-0.218637	-1.16363	0.446317	0.696387	1	7330662	0.350356
CCNA_02178	NC_011916	2329001..2329906	36.8751	-0.218144	-1.16324	0.383146	0.637062	1	7333428	0.416636
CCNA_03147	NC_011916	3300889..3301518	6.01452	-0.217136	-1.16242	0.571874	0.785922	1	7330985	0.2427
CCNA_02549	NC_011916	2697084..2697974	33.2662	-0.217083	-1.16238	0.325321	0.578809	1	7332899	0.487688
CCNA_00047	NC_011916	complement(50132..50812)	52.6027	-0.217037	-1.16234	0.299881	0.554912	1	7332137	0.523051
CCNA_03646	NC_011916	complement(3804414..3805532)	36.036	-0.216728	-1.16209	0.284462	0.539295	1	7329737	0.545976
CCNA_03614	NC_011916	3768188..3768616	553.554	-0.215895	-1.16142	0.371894	0.624386	1	7329697	0.429581
CCNA_00288	NC_011916	complement(299485..300534)	13.3544	-0.215759	-1.16131	0.446776	0.696661	1	7330741	0.34991
CCNA_01031	NC_011916	1119701..1121353	4.59874	-0.215496	-1.1611	0.504214	0.739332	1	7329780	0.297385
CCNA_01766	NC_011916	complement(1894443..1895228)	48.6881	-0.215202	-1.16087	0.389839	0.64487	1	7331231	0.409114
CCNA_00514	NC_011916	528078..528908	14.6219	-0.214861	-1.16059	0.414537	0.666428	1	7332204	0.382437
CCNA_01105	NC_011916	1211168..1212040	19.1212	-0.21486	-1.16059	0.343993	0.59796	1	7331474	0.46345
lepA	NC_011916	complement(1191305..1193113)	51.0609	-0.214434	-1.16025	0.336833	0.58998	1	7329837	0.472586
CCNA_03286	NC_011916	complement(3455888..3456568)	23.6647	-0.214131	-1.16001	0.417312	0.667488	1	7330308	0.379539
CCNA_02117	NC_011916	complement(2266640..2267236)	4.57266	-0.214079	-1.15996	0.619962	0.812022	1	7330423	0.207635
CCNA_01346	NC_011916	1459714..1460394	4.00863	-0.213805	-1.15974	0.629349	0.81791	1	7331801	0.201109
CCNA_02357	NC_011916	complement(2496500..2497996)	66.9005	-0.213689	-1.15965	0.277515	0.533065	1	7332311	0.556714
CCNA_00685	NC_011916	complement(741108..741725)	17.2328	-0.213671	-1.15964	0.437301	0.688694	1	7330493	0.35922
argJ	NC_011916	complement(3317963..3319408)	46.54	-0.213639	-1.15961	0.242707	0.499672	1	7331000	0.614919
xylB	NC_011916	complement(942458..943204)	3.6364	-0.213519	-1.15951	0.615293	0.810543	1	7329904	0.210918
CCNA_03731	NC_011916	complement(3898748..3899293)	21.9393	-0.213142	-1.15921	0.474774	0.71699	1	7331927	0.323513
CCNA_03397	NC_011916	complement(3568610..3568840)	55.7615	-0.212997	-1.15909	0.415015	0.66663	1	7332071	0.381936
CCNA_02329	NC_011916	2471231..2472748	24.1096	-0.212995	-1.15909	0.325716	0.578809	1	7332283	0.487161
CCNA_00345	NC_011916	complement(359343..360176)	7.93587	-0.212183	-1.15844	0.502535	0.73875	1	7331044	0.298834
CCNA_00454	NC_011916	complement(460977..461789)	8.84388	-0.212125	-1.15839	0.54943	0.769808	1	7330581	0.260087
CCNA_02361	NC_011916	complement(2500476..2501627)	35.9052	-0.211081	-1.15755	0.303714	0.558185	1	7332315	0.517535
CCNA_03677	NC_011916	complement(3836597..3837808)	16.9385	-0.21088	-1.15739	0.306197	0.560474	1	7331871	0.513999
CCNA_03019	NC_011916	complement(3171579..3174431)	0.841966	-0.210435	-1.15704	0.654618	0.829029	1	7333309	0.184012
CCNA_00492	NC_011916	509704..511095	55.1864	-0.210237	-1.15688	0.262653	0.51873	1	7332182	0.580617
CCNA_00727	NC_011916	783127..783723	48.9338	-0.209715	-1.15646	0.302603	0.557224	1	7332814	0.519127
CCNA_03745	NC_011916	complement(3914761..3915603)	32.5255	-0.209675	-1.15643	0.327172	0.579903	1	7333141	0.485224
CCNA_03002	NC_011916	complement(3155705..3156322)	53.6265	-0.20952	-1.1563	0.328308	0.580557	1	7333291	0.483719
CCNA_01337	NC_011916	1450109..1451731	6.03369	-0.20949	-1.15628	0.461296	0.707644	1	7331792	0.336021
CCNA_00161	NC_011916	170951..171577	937.21	-0.209322	-1.15614	0.394584	0.650368	1	7332415	0.403861
CCNA_03355	NC_011916	complement(3533132..3535117)	61.9742	-0.208164	-1.15522	0.288568	0.542055	1	7332028	0.539752
CCNA_01302	NC_011916	1428800..1429948	26.6893	-0.207877	-1.15499	0.336986	0.58998	1	7333034	0.472388
CCNA_01970	NC_011916	complement(2114516..2115277)	54.2841	-0.207808	-1.15493	0.324195	0.577601	1	7330110	0.489194
CCNA_00222	NC_011916	238241..239860	37.827	-0.206947	-1.15424	0.317144	0.571657	1	7330268	0.498743
CCNA_01138	NC_011916	1240937..1241314	12.7211	-0.206224	-1.15366	0.520141	0.750286	1	7331509	0.283879
CCNA_01186	NC_011916	1304705..1305016	869.92	-0.205589	-1.15316	0.404976	0.657196	1	7333579	0.392571
CCNA_00764	NC_011916	complement(822151..822897)	237.446	-0.205501	-1.15309	0.401883	0.655847	1	7332851	0.395901
CCNA_01095	NC_011916	complement(1199533..1201932)	68.6994	-0.204943	-1.15264	0.313288	0.56711	1	7331464	0.504057
CCNA_01840	NC_011916	complement(1970882..1972324)	31.002	-0.204741	-1.15248	0.32316	0.576571	1	7331388	0.490582
CCNA_01547	NC_011916	1659435..1661144	46.9577	-0.204327	-1.15215	0.289485	0.542838	1	7333222	0.538374
CCNA_03485	NC_011916	complement(3647087..3648061)	54.3929	-0.203884	-1.15179	0.321043	0.575506	1	7332482	0.493437
mtgA	NC_011916	340575..341264	34.2178	-0.203758	-1.15169	0.403243	0.656697	1	7331027	0.394433
cheE	NC_011916	454858..455328	76.6703	-0.203294	-1.15132	0.350215	0.603236	1	7330577	0.455666
pleC	NC_011916	2716669..2719197	34.1224	-0.203186	-1.15124	0.310303	0.564802	1	7332917	0.508213
CCNA_02589	NC_011916	2739366..2739602	20.7782	-0.202624	-1.15079	0.531064	0.758644	1	7332939	0.274853
CCNA_01077	NC_011916	complement(1180973..1183075)	5.00234	-0.202454	-1.15065	0.43227	0.683615	1	7329828	0.364245
CCNA_01967	NC_011916	2111017..2111514	19.3245	-0.202248	-1.15049	0.482856	0.72282	1	7330107	0.316182
CCNA_03258	NC_011916	3429049..3429288	8.70265	-0.202098	-1.15037	0.661467	0.83147	1	7330852	0.179492
CCNA_03373	NC_011916	3547674..3548318	13.2009	-0.202086	-1.15036	0.495409	0.732949	1	7332047	0.305036
CCNA_00586	NC_011916	complement(614415..615746)	5.05577	-0.202043	-1.15033	0.536359	0.761401	1	7329985	0.270544
CCNA_02463	NC_011916	complement(2605030..2606004)	13.6648	-0.20165	-1.15001	0.388219	0.643238	1	7331698	0.410923
CCNA_02073	NC_011916	2223933..2224532	6.2251	-0.201419	-1.14983	0.603331	0.80387	1	7330379	0.219444
CCNA_00967	NC_011916	complement(1041399..1042019)	33.8222	-0.200872	-1.14939	0.520801	0.750286	1	7333097	0.283328
CCNA_00253	NC_011916	265999..267027	66.5291	-0.20049	-1.14909	0.336954	0.58998	1	7330705	0.472429
relE-4	NC_011916	3397365..3397640	7.54961	-0.200396	-1.14901	0.687603	0.849352	1	7330826	0.162662
CCNA_01748	NC_011916	1875935..1876864	92.4075	-0.200277	-1.14892	0.307485	0.561302	1	7331213	0.512176
CCNA_00056	NC_011916	complement(58654..59106)	19.141	-0.200063	-1.14875	0.451066	0.700179	1	7332146	0.345759
CCNA_01152	NC_011916	1255714..1256535	11.6055	-0.198143	-1.14722	0.474104	0.716509	1	7331523	0.324126
ccrM	NC_011916	complement(398637..399713)	91.2712	-0.198129	-1.14721	0.325871	0.578809	1	7331081	0.486954
CCNA_02354	NC_011916	2493653..2494216	57.458	-0.196851	-1.14619	0.341424	0.594505	1	7332308	0.466706
CCNA_02118	NC_011916	complement(2267319..2269502)	18.3953	-0.196814	-1.14616	0.413357	0.665153	1	7330424	0.383674
CCNA_00276	NC_011916	complement(289617..290096)	3.40505	-0.19628	-1.14574	0.733178	0.876203	1	7330729	0.134791
CCNA_00249	NC_011916	260971..261561	41.3626	-0.195838	-1.14539	0.355364	0.607957	1	7330701	0.449326
CCNA_00073	NC_011916	74573..76108	43.5821	-0.195472	-1.1451	0.347694	0.601488	1	7332163	0.458803
CCNA_01626	NC_011916	1747568..1748332	26.1529	-0.194821	-1.14458	0.378693	0.6316	1	7331604	0.421713
CCNA_03583	NC_011916	complement(3739668..3739859)	22.423	-0.194736	-1.14451	0.581085	0.791515	1	7332581	0.23576
CCNA_02481	NC_011916	complement(2626536..2629109)	1.84544	-0.194594	-1.1444	0.590412	0.796038	1	7330633	0.228845
creS	NC_011916	3976615..3977988	83.3249	-0.19417	-1.14407	0.305826	0.560434	1	7332011	0.514526
CCNA_00769	NC_011916	824997..825644	51.778	-0.193844	-1.14381	0.366944	0.619925	1	7332856	0.4354
CCNA_00363	NC_011916	complement(379324..380100)	6.12361	-0.193549	-1.14357	0.571237	0.785922	1	7331062	0.243183
CCNA_02558	NC_011916	2704653..2706239	11.6311	-0.193493	-1.14353	0.440749	0.692114	1	7332908	0.355809
CCNA_01046	NC_011916	complement(1141093..1141746)	45.9892	-0.192626	-1.14284	0.362018	0.615144	1	7329795	0.44127
CCNA_00532	NC_011916	543952..544842	10.9545	-0.192575	-1.1428	0.555142	0.774627	1	7332222	0.255596
ftsY	NC_011916	complement(3956890..3957831)	79.7388	-0.192548	-1.14278	0.348887	0.602001	1	7331991	0.457315
CCNA_02925	NC_011916	3086931..3088097	67.1234	-0.192454	-1.14271	0.283659	0.538312	1	7331356	0.547204
CCNA_03364	NC_011916	3542359..3543201	2.10574	-0.19241	-1.14267	0.715253	0.864883	1	7332038	0.14554
rsaE	NC_011916	1164820..1166130	88.0294	-0.192368	-1.14264	0.304234	0.558598	1	7329811	0.516792
ctrA	NC_011916	complement(3278952..3279647)	304.881	-0.192188	-1.1425	0.402546	0.656348	1	7330968	0.395184
CCNA_00610	NC_011916	648428..651031	18.3023	-0.191592	-1.14202	0.317386	0.571657	1	7330009	0.498413
CCNA_03472	NC_011916	3638700..3638969	15.4452	-0.191103	-1.14164	0.628375	0.817255	1	7332469	0.201781
parB	NC_011916	complement(4030549..4031463)	66.6086	-0.19076	-1.14136	0.346605	0.600571	1	7332716	0.460165
CCNA_01634	NC_011916	1752579..1753430	38.4002	-0.190201	-1.14092	0.359484	0.612514	1	7331612	0.44432
CCNA_00497	NC_011916	514298..515224	97.2522	-0.190191	-1.14091	0.356607	0.609258	1	7332187	0.44781
CCNA_00758	NC_011916	815435..816001	220.159	-0.190121	-1.14086	0.333011	0.584777	1	7332845	0.477542
CCNA_00898	NC_011916	complement(976253..977020)	35.6767	-0.190083	-1.14083	0.362539	0.615408	1	7329939	0.440646
CCNA_00551	NC_011916	complement(568260..568700)	5.05207	-0.189992	-1.14076	0.701857	0.854141	1	7332241	0.153751
CCNA_03106	NC_011916	3256535..3256810	26.7286	-0.189965	-1.14074	0.572375	0.786288	1	7333560	0.242319
CCNA_00490	NC_011916	507838..508722	16.3941	-0.189949	-1.14072	0.399767	0.654353	1	7332180	0.398193
CCNA_03071	NC_011916	3221505..3222779	5.58168	-0.189738	-1.14056	0.620788	0.81213	1	7333525	0.207057
CCNA_02895	NC_011916	complement(3043535..3046756)	2.82705	-0.189105	-1.14006	0.544948	0.768121	1	7331325	0.263645
CCNA_R0082	NC_011916	complement(3792331..3792407)	479.47	-0.189089	-1.14004	0.588037	0.794259	1	7329723	0.230596
clpP	NC_011916	complement(2186211..2186852)	250.153	-0.188131	-1.13929	0.400645	0.655223	1	7333372	0.397241
CCNA_00344	NC_011916	358988..359335	34.5466	-0.188014	-1.13919	0.489794	0.728057	1	7331043	0.309986
CCNA_00035	NC_011916	complement(38495..39427)	405.078	-0.187902	-1.13911	0.394871	0.650379	1	7332125	0.403544
CCNA_01769	NC_011916	complement(1896310..1898175)	19.4829	-0.187763	-1.139	0.377168	0.630167	1	7331234	0.423465
CCNA_03271	NC_011916	complement(3439382..3440587)	42.2994	-0.18769	-1.13894	0.325657	0.578809	1	7332812	0.48724
CCNA_02583	NC_011916	2732389..2733051	229.333	-0.187237	-1.13858	0.342874	0.596289	1	7332933	0.464866
CCNA_R0059	NC_011916	2577622..2577696	545.85	-0.186237	-1.13779	0.573621	0.786288	1	7331671	0.241375
rpsU	NC_011916	3574049..3574282	482.011	-0.185985	-1.13759	0.368165	0.620878	1	7332080	0.433958
CCNA_01899	NC_011916	complement(2041635..2042645)	31.5091	-0.185589	-1.13728	0.454656	0.701724	1	7331447	0.342317
flaF	NC_011916	1634651..1635013	124.436	-0.184961	-1.13679	0.35086	0.604072	1	7333200	0.454867
CCNA_01727	NC_011916	complement(1854729..1856234)	30.8789	-0.184694	-1.13658	0.368339	0.620895	1	7331192	0.433753
gcrA	NC_011916	2470434..2470955	226.024	-0.18434	-1.1363	0.317262	0.571657	1	7332282	0.498582
CCNA_00246	NC_011916	257952..258737	12.3984	-0.184276	-1.13625	0.512143	0.746159	1	7330292	0.290609
CCNA_00164	NC_011916	175173..177098	106.732	-0.184233	-1.13621	0.390556	0.645414	1	7332418	0.408317
CCNA_01276	NC_011916	1402610..1402969	18.7939	-0.183701	-1.13579	0.59066	0.796038	1	7333006	0.228662
CCNA_02301	NC_011916	2447415..2448032	43.0199	-0.18368	-1.13578	0.414248	0.666247	1	7332667	0.382739
CCNA_01971	NC_011916	2115417..2117381	119.009	-0.18346	-1.1356	0.454457	0.701724	1	7330111	0.342507
CCNA_02776	NC_011916	complement(2934572..2936026)	7.69096	-0.183279	-1.13546	0.458946	0.704896	1	7330938	0.338239
CCNA_00679	NC_011916	735544..736479	3.45047	-0.182919	-1.13518	0.645184	0.825717	1	7330487	0.190316
CCNA_01195	NC_011916	complement(1318104..1319129)	23.8421	-0.182837	-1.13511	0.43018	0.681449	1	7333588	0.366349
CCNA_02474	NC_011916	complement(2619485..2619961)	19.6978	-0.182534	-1.13488	0.549551	0.769808	1	7330626	0.259992
ppx1	NC_011916	complement(1906954..1908453)	62.8971	-0.182507	-1.13485	0.386058	0.640498	1	7331245	0.413347
CCNA_02090	NC_011916	2238341..2239129	26.8011	-0.182276	-1.13467	0.458022	0.70462	1	7330396	0.339114
CCNA_01304	NC_011916	1431129..1431329	483.246	-0.18152	-1.13408	0.397775	0.652527	1	7333036	0.400362
CCNA_00511	NC_011916	complement(525200..525880)	17.1028	-0.181452	-1.13402	0.564883	0.781017	1	7332201	0.248041
CCNA_01058	NC_011916	complement(1159130..1159429)	59.2805	-0.181446	-1.13402	0.520201	0.750286	1	7329808	0.283829
CCNA_01364	NC_011916	1480166..1481191	22.0266	-0.181276	-1.13389	0.458644	0.704896	1	7331819	0.338524
CCNA_00601	NC_011916	636877..637848	33.1874	-0.18124	-1.13386	0.499621	0.736591	1	7330000	0.301359
CCNA_00144	NC_011916	complement(155819..156973)	11.1552	-0.181178	-1.13381	0.5268	0.755636	1	7332398	0.278354
CCNA_02367	NC_011916	2509312..2510400	13.0332	-0.180675	-1.13341	0.462875	0.709175	1	7332321	0.334536
rsmB	NC_011916	complement(111745..113034)	24.2514	-0.180294	-1.13311	0.427236	0.677636	1	7332355	0.369332
CCNA_00957	NC_011916	1034478..1035959	35.9814	-0.179732	-1.13267	0.346422	0.600571	1	7333087	0.460394
CCNA_02728	NC_011916	2891107..2891412	100.887	-0.179713	-1.13266	0.511985	0.746159	1	7330889	0.290743
CCNA_00041	NC_011916	complement(42585..45614)	208.239	-0.179635	-1.1326	0.482244	0.722794	1	7332131	0.316733
cenR	NC_011916	complement(4022266..4022952)	84.1769	-0.179454	-1.13246	0.41873	0.668964	1	7332707	0.378065
CCNA_01271	NC_011916	1398470..1399003	26.1767	-0.179436	-1.13244	0.485893	0.724819	1	7333000	0.313459
CCNA_00117	NC_011916	127915..129735	24.3473	-0.179328	-1.13236	0.362808	0.615408	1	7332371	0.440323
CCNA_01687	NC_011916	1814109..1814819	31.9447	-0.17901	-1.13211	0.428337	0.678813	1	7331747	0.368214
CCNA_02318	NC_011916	complement(2461318..2461581)	10.9491	-0.17887	-1.132	0.703991	0.855503	1	7332272	0.152433
CCNA_02453	NC_011916	complement(2592489..2592992)	9.28392	-0.178282	-1.13154	0.612732	0.808328	1	7331688	0.21273
CCNA_02407	NC_011916	complement(2549896..2550660)	11.4878	-0.178084	-1.13138	0.51689	0.750263	1	7331639	0.286602
CCNA_01964	NC_011916	complement(2107547..2107942)	224.188	-0.177801	-1.13116	0.410351	0.66281	1	7330104	0.386845
CCNA_03480	NC_011916	3643337..3644191	1.69538	-0.177798	-1.13116	0.756494	0.890021	1	7332477	0.121195
CCNA_01637	NC_011916	1755866..1758145	70.4023	-0.177459	-1.13089	0.40622	0.658086	1	7331615	0.391239
CCNA_02147	NC_011916	2304546..2304875	35.8899	-0.176657	-1.13026	0.520701	0.750286	1	7330453	0.283411
CCNA_03115	NC_011916	3264787..3265797	49.0274	-0.176456	-1.1301	0.404234	0.657091	1	7330953	0.393367
CCNA_03974	NC_011916	complement(2899489..2899896)	30.5724	-0.176279	-1.12997	0.533581	0.758828	1	18668922	0.272799
CCNA_03061	NC_011916	3213009..3213830	10.5045	-0.176097	-1.12982	0.578147	0.789255	1	7333515	0.237962
CCNA_00937	NC_011916	complement(1012655..1012924)	21.2038	-0.175901	-1.12967	0.60152	0.803504	1	7333067	0.22075
CCNA_01191	NC_011916	complement(1311323..1312558)	6.49235	-0.175578	-1.12942	0.659998	0.831354	1	7333584	0.180457
CCNA_00672	NC_011916	complement(729890..730693)	4.8993	-0.17549	-1.12935	0.658846	0.831354	1	7330479	0.181216
CCNA_03236	NC_011916	complement(3401109..3401984)	5.46897	-0.175364	-1.12925	0.610302	0.80736	1	7330830	0.214455
CCNA_03636	NC_011916	complement(3789689..3790714)	105.699	-0.174917	-1.1289	0.369076	0.621308	1	7329721	0.432885
rfaE	NC_011916	complement(3924496..3925947)	43.7215	-0.174728	-1.12875	0.404738	0.657091	1	7331951	0.392826
CCNA_03210	NC_011916	3373019..3373972	11.3534	-0.174671	-1.12871	0.541489	0.76524	1	7330804	0.26641
CCNA_03199	NC_011916	complement(3358667..3359806)	18.408	-0.174563	-1.12862	0.445439	0.695723	1	7330793	0.351212
CCNA_R0024	NC_011916	1141901..1141990	333.33	-0.17448	-1.12856	0.663018	0.832289	1	7329796	0.178475
CCNA_01946	NC_011916	2088215..2089540	75.9475	-0.174074	-1.12824	0.401893	0.655847	1	7330086	0.39589
CCNA_00644	NC_011916	694013..695422	0.720994	-0.173967	-1.12816	0.803237	0.913499	1	7330043	0.0951565
CCNA_01055	NC_011916	complement(1154844..1156148)	32.69	-0.173921	-1.12812	0.356346	0.609086	1	7329805	0.448129
ileS	NC_011916	complement(793796..796705)	55.0689	-0.173871	-1.12808	0.393356	0.648626	1	7332824	0.405214
CCNA_00169	NC_011916	181379..182917	10.1813	-0.173841	-1.12806	0.50448	0.739435	1	7332423	0.297156
CCNA_00525	NC_011916	complement(538746..539654)	39.7656	-0.17375	-1.12799	0.424074	0.674315	1	7332215	0.372558
CCNA_01645	NC_011916	1765667..1766527	31.1106	-0.172652	-1.12713	0.436758	0.688413	1	7331704	0.359759
CCNA_00436	NC_011916	441717..442865	17.5099	-0.172467	-1.12698	0.440752	0.692114	1	7330563	0.355806
CCNA_01413	NC_011916	1531128..1531727	80.3026	-0.172382	-1.12692	0.360162	0.613393	1	7330142	0.443502
CCNA_03062	NC_011916	complement(3213796..3214908)	93.3645	-0.171849	-1.1265	0.377049	0.630167	1	7333516	0.423603
CCNA_02577	NC_011916	2728727..2728966	92.6334	-0.171546	-1.12627	0.440444	0.692114	1	7332927	0.356109
CCNA_00553	NC_011916	complement(569423..570172)	10.5679	-0.171186	-1.12598	0.608105	0.806123	1	7332243	0.216021
CCNA_02826	NC_011916	2981109..2982131	22.9817	-0.170994	-1.12583	0.544586	0.767897	1	7331151	0.263934
CCNA_00300	NC_011916	complement(313978..314385)	7.14223	-0.170911	-1.12577	0.70988	0.861136	1	7330753	0.148815
cydA	NC_011916	864829..866391	13.3199	-0.170842	-1.12571	0.466592	0.712652	1	7332891	0.331062
flgC	NC_011916	1085652..1086071	28.2094	-0.170417	-1.12538	0.501389	0.737484	1	7333137	0.299825
CCNA_03791	NC_011916	complement(3955605..3956165)	18.7156	-0.170366	-1.12534	0.520641	0.750286	1	7331989	0.283462
CCNA_03206	NC_011916	3368261..3369649	36.3265	-0.170328	-1.12531	0.383064	0.637062	1	7330800	0.416729
CCNA_00811	NC_011916	complement(874918..875553)	17.8251	-0.169578	-1.12473	0.495768	0.733194	1	7329847	0.304722
CCNA_02636	NC_011916	2787593..2787991	16.4936	-0.168666	-1.12402	0.625526	0.8157	1	7332738	0.203755
lovK	NC_011916	complement(298212..299318)	21.0806	-0.168338	-1.12376	0.484441	0.724079	1	7330740	0.314759
CCNA_03385	NC_011916	complement(3557646..3558134)	24.8049	-0.167842	-1.12338	0.551473	0.771573	1	7332059	0.258476
CCNA_03369	NC_011916	complement(3545467..3546042)	40.7329	-0.167772	-1.12332	0.447904	0.697493	1	7332043	0.348815
CCNA_00495	NC_011916	512080..512334	52.4043	-0.16757	-1.12317	0.515526	0.749244	1	7332185	0.287749
CCNA_03746	NC_011916	3915780..3916955	33.4224	-0.167133	-1.12283	0.446416	0.696387	1	7331942	0.35026
CCNA_03276	NC_011916	3442782..3443771	0.574469	-0.167128	-1.12282	0.832293	#N/A	1	7330297	0.0797239
CCNA_00151	NC_011916	complement(160464..161180)	51.8215	-0.166958	-1.12269	0.444264	0.694969	1	7332405	0.352359
flmE	NC_011916	3109246..3109893	30.5042	-0.166892	-1.12264	0.445895	0.696148	1	7333238	0.350767
CCNA_00273	NC_011916	286774..287295	79.2817	-0.166852	-1.12261	0.455365	0.702531	1	7330726	0.34164
CCNA_00398	NC_011916	complement(415406..416764)	324.932	-0.166771	-1.12254	0.543611	0.766807	1	7331097	0.264712
CCNA_01244	NC_011916	complement(1371913..1372320)	10.9842	-0.166753	-1.12253	0.621929	0.813341	1	7333637	0.206259
CCNA_00725	NC_011916	complement(780950..781612)	0.868519	-0.166497	-1.12233	0.841622	#N/A	1	7330534	0.0748832
CCNA_02937	NC_011916	3098040..3098702	6.70797	-0.166326	-1.1222	0.655742	0.829029	1	7331368	0.183267
CCNA_02451	NC_011916	2591191..2591835	25.2565	-0.166196	-1.1221	0.494078	0.731838	1	7331686	0.306205
CCNA_03029	NC_011916	complement(3183958..3184695)	31.311	-0.166005	-1.12195	0.470014	0.714361	1	7333483	0.327889
CCNA_00920	NC_011916	996464..997576	138.266	-0.165709	-1.12172	0.399264	0.65415	1	7329961	0.39874
CCNA_02070	NC_011916	complement(2220831..2222429)	99.7399	-0.164566	-1.12083	0.471304	0.715173	1	7330376	0.326699
CCNA_02525	NC_011916	2673609..2674607	41.2222	-0.164078	-1.12045	0.421593	0.672347	1	7330678	0.375107
CCNA_03578	NC_011916	3735005..3736852	21.0573	-0.164049	-1.12043	0.460739	0.707077	1	7332576	0.336545
nhaA	NC_011916	471542..472783	27.5123	-0.163688	-1.12015	0.444997	0.69532	1	7330587	0.351642
CCNA_03263	NC_011916	3431964..3434777	2.36965	-0.163683	-1.12014	0.59915	0.802692	1	7330857	0.222465
CCNA_01295	NC_011916	complement(1419254..1419994)	40.7875	-0.163568	-1.12005	0.473053	0.715815	1	7333025	0.32509
CCNA_02908	NC_011916	complement(3063971..3064684)	10.7204	-0.162391	-1.11914	0.607341	0.805391	1	7331339	0.216568
CCNA_00983	NC_011916	complement(1062171..1063988)	5.56093	-0.1623	-1.11907	0.606623	0.804871	1	7333115	0.217081
CCNA_02416	NC_011916	2560136..2560414	2531.73	-0.162036	-1.11887	0.533993	0.758895	1	7331648	0.272465
CCNA_02350	NC_011916	2489366..2489764	18.0329	-0.161998	-1.11884	0.629959	0.81791	1	7332304	0.200687
CCNA_00366	NC_011916	383009..383803	70.9418	-0.161532	-1.11847	0.425094	0.675609	1	7331065	0.371515
CCNA_03627	NC_011916	complement(3782612..3783772)	48.4103	-0.161246	-1.11825	0.46837	0.713293	1	7329711	0.329411
CCNA_02094	NC_011916	complement(2242725..2243642)	78.6372	-0.160329	-1.11754	0.396769	0.651931	1	7330400	0.401462
CCNA_02270	NC_011916	complement(2423096..2423605)	14.1402	-0.160236	-1.11747	0.618454	0.812022	1	7332636	0.208693
CCNA_03752	NC_011916	3921686..3922582	120.226	-0.159506	-1.1169	0.410886	0.66281	1	7331948	0.386279
CCNA_01939	NC_011916	complement(2081930..2082319)	28.8592	-0.159409	-1.11683	0.548857	0.769808	1	7330079	0.260541
CCNA_03772	NC_011916	3940020..3940445	13.5238	-0.159326	-1.11677	0.605595	0.804871	1	7331968	0.217818
CCNA_03935	NC_011916	802082..802519	4.92439	-0.159012	-1.11652	0.733571	0.87625	1	18668829	0.134558
CCNA_01517	NC_011916	complement(1626548..1627576)	35.8251	-0.158954	-1.11648	0.478329	0.720179	1	7333191	0.320274
CCNA_00007	NC_011916	4960..5235	634.152	-0.158616	-1.11622	0.472481	0.715525	1	7333148	0.325616
ftsA	NC_011916	complement(2773477..2774802)	115.326	-0.158513	-1.11614	0.425554	0.675609	1	7332974	0.371045
fljK	NC_011916	1636359..1637180	222.238	-0.158375	-1.11603	0.546421	0.768766	1	7333202	0.262473
CCNA_00509	NC_011916	complement(523993..524526)	6.44059	-0.158292	-1.11597	0.721764	0.868594	1	7332199	0.141605
dgrA	NC_011916	1793574..1793930	40.1568	-0.15747	-1.11533	0.536799	0.761475	1	7331731	0.270188
CCNA_00721	NC_011916	complement(777942..779585)	679.728	-0.157224	-1.11514	0.651203	0.828446	1	7330530	0.186284
CCNA_03835	NC_011916	complement(4000678..4001889)	148.861	-0.15717	-1.1151	0.457083	0.703747	1	7332683	0.340005
nusG	NC_011916	complement(3486449..3487006)	296.401	-0.157099	-1.11504	0.437881	0.689035	1	7330332	0.358644
CCNA_01981	NC_011916	complement(2125014..2127191)	5.55503	-0.156952	-1.11493	0.603564	0.80387	1	7330121	0.219277
CCNA_00230	NC_011916	complement(245765..247003)	23.951	-0.156524	-1.1146	0.448084	0.697493	1	7330276	0.34864
CCNA_01977	NC_011916	2121781..2122371	19.9369	-0.156497	-1.11458	0.594274	0.799546	1	7330117	0.226013
CCNA_00391	NC_011916	407210..407767	22.2979	-0.1564	-1.1145	0.583597	0.792787	1	7331090	0.233887
CCNA_02892	NC_011916	3040024..3040320	4.53323	-0.155736	-1.11399	0.843984	0.934032	1	7331322	0.073666
CCNA_03326	NC_011916	3506595..3508568	58.3365	-0.155569	-1.11386	0.411346	0.663269	1	7330350	0.385793
CCNA_01944	NC_011916	complement(2086293..2086811)	29.4763	-0.155413	-1.11374	0.557166	0.775526	1	7330084	0.254015
CCNA_00627	NC_011916	complement(672921..673382)	3.27593	-0.155249	-1.11361	0.817402	0.921037	1	7330026	0.0875644
CCNA_01062	NC_011916	1166270..1167247	90.8875	-0.154704	-1.11319	0.447707	0.697493	1	7329812	0.349006
CCNA_01684	NC_011916	complement(1811466..1812350)	202.458	-0.154089	-1.11272	0.480444	0.720952	1	7331744	0.318357
CCNA_03122	NC_011916	complement(3268804..3269481)	19.035	-0.153794	-1.11249	0.576714	0.788477	1	7330960	0.239039
CCNA_03185	NC_011916	3345853..3346479	16.7239	-0.153779	-1.11248	0.590826	0.796038	1	7331023	0.228541
CCNA_02428	NC_011916	complement(2570674..2570892)	59.0447	-0.153682	-1.11241	0.585862	0.793182	1	7331662	0.232205
CCNA_02755	NC_011916	2919671..2920069	9.68714	-0.153652	-1.11238	0.712186	0.863317	1	7330917	0.147406
CCNA_00738	NC_011916	complement(797019..798110)	15.7088	-0.153267	-1.11209	0.509238	0.744003	1	7332825	0.293079
CCNA_02110	NC_011916	complement(2260320..2260748)	11.4125	-0.153243	-1.11207	0.659151	0.831354	1	7330416	0.181015
moaB	NC_011916	complement(17491..18042)	29.0775	-0.153084	-1.11194	0.507024	0.74259	1	7332105	0.294971
CCNA_01976	NC_011916	2120897..2121685	25.7422	-0.152839	-1.11176	0.492263	0.729722	1	7330116	0.307803
CCNA_01857	NC_011916	1989653..1990909	107.832	-0.152834	-1.11175	0.453028	0.701724	1	7331405	0.343875
CCNA_03295	NC_011916	3464572..3466500	8.32368	-0.152257	-1.11131	0.533218	0.758828	1	7330317	0.273095
CCNA_03170	NC_011916	complement(3328757..3329278)	12.6872	-0.152019	-1.11112	0.646872	0.826518	1	7331008	0.189182
CCNA_00311	NC_011916	complement(324842..326173)	48.7284	-0.15117	-1.11047	0.453665	0.701724	1	7330764	0.343265
CCNA_00939	NC_011916	1014509..1015012	44.2949	-0.150663	-1.11008	0.488367	0.727435	1	7333069	0.311254
CCNA_01768	NC_011916	complement(1895834..1896232)	57.7451	-0.150641	-1.11006	0.497523	0.735301	1	7331233	0.303187
CCNA_03887	NC_011916	635047..635673	57.9787	-0.150544	-1.10999	0.541113	0.764994	1	17829422	0.266712
CCNA_01407	NC_011916	1525535..1526167	8.77685	-0.150542	-1.10999	0.638026	0.822212	1	7330136	0.195161
CCNA_02521	NC_011916	2671117..2671587	24.5845	-0.14973	-1.10936	0.560527	0.778486	1	7330674	0.251404
ftsK	NC_011916	3983868..3986345	29.055	-0.149572	-1.10924	0.42578	0.675609	1	7332017	0.370815
CCNA_01623	NC_011916	complement(1744514..1744933)	94.5676	-0.149371	-1.10909	0.520592	0.750286	1	7331601	0.283502
CCNA_00233	NC_011916	248082..249119	28.5419	-0.149365	-1.10908	0.473873	0.716487	1	7330279	0.324338
CCNA_03180	NC_011916	complement(3339416..3340147)	6.22239	-0.147003	-1.10727	0.645656	0.825829	1	7331018	0.189999
CCNA_00113	NC_011916	121972..122544	12.9971	-0.146972	-1.10724	0.681173	0.845271	1	7332367	0.166742
CCNA_02661	NC_011916	2812862..2815669	48.1922	-0.146632	-1.10698	0.524285	0.753965	1	7332764	0.280432
CCNA_00676	NC_011916	complement(733495..733734)	58.3417	-0.146224	-1.10667	0.52691	0.755636	1	7330483	0.278264
CCNA_03536	NC_011916	3695078..3695737	15.6552	-0.146143	-1.10661	0.612683	0.808328	1	7332534	0.212764
popA	NC_011916	2061343..2062668	81.0363	-0.145279	-1.10594	0.468581	0.713328	1	7330058	0.329215
CCNA_01934	NC_011916	complement(2078166..2078567)	23.3101	-0.145278	-1.10594	0.671654	0.83979	1	7330074	0.172854
CCNA_01387	NC_011916	1503930..1505177	17.8052	-0.145054	-1.10577	0.509527	0.744003	1	7331845	0.292832
CCNA_01037	NC_011916	complement(1132130..1132891)	31.9553	-0.144928	-1.10568	0.497581	0.735301	1	7329786	0.303137
CCNA_01366	NC_011916	complement(1482020..1482244)	15.7031	-0.144672	-1.10548	0.71041	0.861503	1	7331821	0.148491
CCNA_00618	NC_011916	661761..663179	5.40313	-0.144659	-1.10547	0.660122	0.831354	1	7330017	0.180376
glyQ	NC_011916	1520934..1521833	94.39	-0.14431	-1.1052	0.463138	0.709175	1	7330132	0.33429
flgL	NC_011916	complement(1018428..1019351)	18.2822	-0.144172	-1.1051	0.585516	0.793117	1	7333072	0.232461
hfsE	NC_011916	2656649..2658154	26.4455	-0.1441	-1.10504	0.498806	0.73625	1	7330660	0.302068
CCNA_01156	NC_011916	1261886..1262671	18.2727	-0.144004	-1.10497	0.508134	0.743352	1	7331527	0.294022
CCNA_01013	NC_011916	1093715..1094422	24.0446	-0.143768	-1.10479	0.611024	0.807447	1	7329761	0.213942
CCNA_00753	NC_011916	complement(811400..812437)	32.0869	-0.143514	-1.10459	0.506327	0.741856	1	7332840	0.295569
CCNA_03024	NC_011916	complement(3179307..3180197)	77.8937	-0.143485	-1.10457	0.504011	0.739332	1	7333314	0.29756
CCNA_00501	NC_011916	complement(516738..518417)	25.9119	-0.143092	-1.10427	0.46323	0.709175	1	7332191	0.334203
CCNA_00728	NC_011916	783796..784959	17.6552	-0.143089	-1.10427	0.515458	0.749244	1	7332815	0.287807
CCNA_00003	NC_011916	1700..2557	24.4226	-0.142544	-1.10385	0.527348	0.755979	1	7333144	0.277903
CCNA_00324	NC_011916	complement(337932..338390)	636.68	-0.14225	-1.10362	0.545379	0.768156	1	7330777	0.263302
CCNA_03348	NC_011916	3528025..3528981	35.3982	-0.142022	-1.10345	0.509537	0.744003	1	7330372	0.292825
cspD	NC_011916	1565243..1565833	26.6889	-0.142015	-1.10344	0.661706	0.83147	1	7330183	0.179335
CCNA_02957	NC_011916	complement(3115680..3116042)	5.06842	-0.141405	-1.10298	0.79863	0.912284	1	7333246	0.0976543
rho	NC_011916	complement(4038433..4039866)	85.8719	-0.141294	-1.10289	0.47048	0.714495	1	7332724	0.327459
CCNA_01464	NC_011916	complement(1572066..1572383)	71.4666	-0.139856	-1.1018	0.543164	0.766807	1	7330198	0.265069
CCNA_01554	NC_011916	complement(1669091..1670539)	2.93195	-0.139013	-1.10115	0.713789	0.864217	1	7333229	0.14643
CCNA_03205	NC_011916	3366406..3368058	88.3353	-0.138824	-1.10101	0.528673	0.756764	1	7330799	0.276813
CCNA_03255	NC_011916	complement(3426607..3427053)	6.98013	-0.138628	-1.10086	0.755739	0.889755	1	7330849	0.121628
CCNA_02241	NC_011916	complement(2390484..2390951)	84.6179	-0.138594	-1.10083	0.528695	0.756764	1	7332603	0.276795
CCNA_02171	NC_011916	complement(2323300..2324580)	68.443	-0.138568	-1.10081	0.51336	0.747531	1	7333421	0.289578
CCNA_02181	NC_011916	complement(2332741..2333406)	34.0849	-0.138424	-1.1007	0.55921	0.777228	1	7333431	0.252425
hfsI	NC_011916	complement(544865..546187)	16.2748	-0.138304	-1.10061	0.58243	0.792054	1	7332223	0.234757
CCNA_R0038	NC_011916	1566421..1566497	9.01096	-0.137894	-1.1003	0.855105	#N/A	1	7330185	0.0679807
CCNA_03703	NC_011916	complement(3871549..3872190)	21.5806	-0.137257	-1.09981	0.556247	0.774627	1	7331897	0.254732
CCNA_01625	NC_011916	complement(1745770..1747389)	7.41182	-0.137243	-1.0998	0.606241	0.804871	1	7331603	0.217355
CCNA_00722	NC_011916	complement(779643..779933)	398.586	-0.136779	-1.09945	0.603273	0.80387	1	7330531	0.219486
CCNA_00181	NC_011916	194951..195427	5.30566	-0.135438	-1.09843	0.756323	0.890021	1	7330225	0.121293
CCNA_02726	NC_011916	complement(2889287..2889817)	13.2208	-0.134908	-1.09802	0.704332	0.855503	1	7330887	0.152222
ruvB	NC_011916	complement(3524183..3525223)	26.5873	-0.134671	-1.09784	0.532837	0.758828	1	7330368	0.273406
CCNA_03744	NC_011916	complement(3913617..3914687)	32.5897	-0.134132	-1.09743	0.532315	0.758828	1	7331941	0.273831
CCNA_02335	NC_011916	2475998..2476834	39.316	-0.134099	-1.09741	0.520638	0.750286	1	7332289	0.283464
CCNA_00625	NC_011916	670498..670875	63.9936	-0.134031	-1.09736	0.581406	0.791515	1	7330024	0.23552
CCNA_00761	NC_011916	complement(820655..820864)	9.32631	-0.133922	-1.09727	0.79147	0.909134	1	7332848	0.101566
CCNA_03383	NC_011916	complement(3555235..3557088)	21.6965	-0.133788	-1.09717	0.520015	0.750286	1	7332057	0.283984
CCNA_01936	NC_011916	complement(2078937..2080163)	38.5391	-0.133435	-1.0969	0.497941	0.735471	1	7330076	0.302822
CCNA_00443	NC_011916	450529..450996	48.1719	-0.133189	-1.09672	0.563667	0.780348	1	7330570	0.248978
hlyD	NC_011916	774394..775635	48.3558	-0.133001	-1.09657	0.639018	0.822613	1	7330528	0.194487
CCNA_00355	NC_011916	371323..372567	36.2467	-0.132371	-1.09609	0.491396	0.729007	1	7331054	0.308568
CCNA_00504	NC_011916	complement(519729..520193)	28.728	-0.131893	-1.09573	0.599369	0.802692	1	7332194	0.222306
CCNA_03660	NC_011916	complement(3821223..3821492)	9.30507	-0.131694	-1.09558	0.782433	0.905622	1	7329751	0.106553
stpB	NC_011916	complement(2707489..2708913)	39.0078	-0.131538	-1.09546	0.502647	0.73875	1	7332911	0.298737
CCNA_00207	NC_011916	221641..222282	72.7817	-0.131171	-1.09518	0.55857	0.776623	1	7330253	0.252923
CCNA_03139	NC_011916	complement(3288469..3290322)	12.7167	-0.130772	-1.09488	0.571836	0.785922	1	7330977	0.242728
CCNA_01672	NC_011916	complement(1794029..1795006)	5.91112	-0.130681	-1.09481	0.697775	0.851911	1	7331732	0.156284
CCNA_02976	NC_011916	complement(3131479..3131838)	327.778	-0.130496	-1.09467	0.518176	0.750286	1	7333265	0.285522
CCNA_00794	NC_011916	857776..858969	2.22559	-0.130441	-1.09463	0.764485	0.895028	1	7332885	0.116631
CCNA_00744	NC_011916	801752..802036	20.2592	-0.13035	-1.09456	0.705176	0.856252	1	7332831	0.151703
CCNA_03072	NC_011916	3222860..3223564	19.6037	-0.130075	-1.09435	0.642399	0.823291	1	7333526	0.192195
divJ	NC_011916	1220535..1222292	71.2606	-0.129321	-1.09378	0.522542	0.752089	1	7331487	0.281878
CCNA_03056	NC_011916	complement(3210250..3210639)	13.2649	-0.128681	-1.09329	0.697759	0.851911	1	7333510	0.156294
CCNA_01251	NC_011916	1378419..1379177	19.0294	-0.12842	-1.0931	0.623282	0.814267	1	7332980	0.205315
CCNA_02611	NC_011916	complement(2757266..2758156)	7.38424	-0.128376	-1.09306	0.674162	0.841258	1	7332961	0.171236
CCNA_03708	NC_011916	complement(3875483..3875851)	3.7357	-0.12797	-1.09276	0.839352	0.931629	1	7331903	0.0760557
CCNA_00508	NC_011916	complement(523154..523927)	11.0041	-0.127775	-1.09261	0.701604	0.854107	1	7332198	0.153908
CCNA_00594	NC_011916	complement(624522..626342)	18.3729	-0.127584	-1.09246	0.641918	0.823276	1	7329993	0.19252
CCNA_01263	NC_011916	1392280..1394634	31.2861	-0.127487	-1.09239	0.492857	0.730316	1	7332992	0.307279
CCNA_03163	NC_011916	complement(3319424..3320395)	46.4507	-0.127087	-1.09209	0.534578	0.759442	1	7331001	0.271989
CCNA_03505	NC_011916	complement(3663479..3663961)	251.13	-0.126981	-1.09201	0.510621	0.745262	1	7332502	0.291902
CCNA_02264	NC_011916	complement(2418025..2418600)	12.6013	-0.126806	-1.09187	0.69044	0.850034	1	7332629	0.160874
CCNA_01071	NC_011916	complement(1177299..1178732)	14.1836	-0.125809	-1.09112	0.574321	0.786678	1	7329822	0.240845
CCNA_00997	NC_011916	1079915..1081138	30.6312	-0.124914	-1.09044	0.579544	0.790331	1	7333129	0.236914
CCNA_00384	NC_011916	400574..401479	10.1763	-0.124867	-1.09041	0.660492	0.831354	1	7331083	0.180133
CCNA_02909	NC_011916	3064800..3066293	15.2081	-0.124845	-1.09039	0.594629	0.79974	1	7331340	0.225754
CCNA_00401	NC_011916	418501..419271	19.6671	-0.123727	-1.08955	0.654672	0.829029	1	7331100	0.183976
CCNA_00315	NC_011916	complement(329224..330753)	31.3931	-0.123685	-1.08951	0.536814	0.761475	1	7330768	0.270176
CCNA_01733	NC_011916	complement(1861826..1862920)	42.5082	-0.123495	-1.08937	0.575004	0.787329	1	7331198	0.240329
CCNA_01273	NC_011916	complement(1399447..1399908)	20.5313	-0.122978	-1.08898	0.699477	0.852889	1	7333002	0.155226
CCNA_00100	NC_011916	complement(110979..111638)	98.2693	-0.12187	-1.08814	0.543325	0.766807	1	7332354	0.26494
CCNA_03279	NC_011916	complement(3446411..3447247)	50.5496	-0.121506	-1.08787	0.529609	0.757107	1	7330301	0.276045
CCNA_00752	NC_011916	complement(810384..811262)	144.559	-0.121441	-1.08782	0.528955	0.756811	1	7332839	0.276582
CCNA_01217	NC_011916	1343532..1344659	78.4536	-0.121316	-1.08773	0.565104	0.781017	1	7333610	0.247871
fliR	NC_011916	1233785..1234540	19.2528	-0.120801	-1.08734	0.593772	0.799155	1	7331501	0.22638
CCNA_00072	NC_011916	73680..74576	58.3936	-0.120494	-1.08711	0.540368	0.764846	1	7332162	0.26731
CCNA_02170	NC_011916	complement(2322614..2323237)	7.18443	-0.119174	-1.08611	0.759572	0.892532	1	7333420	0.119431
CCNA_02995	NC_011916	3150659..3151312	6.73408	-0.11898	-1.08597	0.769639	0.897644	1	7333284	0.113713
CCNA_02346	NC_011916	2485222..2486178	31.6303	-0.118956	-1.08595	0.564864	0.781017	1	7332300	0.248056
CCNA_02154	NC_011916	2310141..2310677	13.1697	-0.118829	-1.08585	0.713419	0.864044	1	7333404	0.146656
CCNA_01420	NC_011916	1538042..1538515	116.223	-0.117718	-1.08502	0.549294	0.769808	1	7330149	0.260195
CCNA_01108	NC_011916	complement(1212651..1213511)	32.3545	-0.117609	-1.08494	0.612291	0.808328	1	7331477	0.213042
fliJ	NC_011916	3284147..3284566	28.3756	-0.117464	-1.08483	0.67336	0.840534	1	7330974	0.171753
CCNA_02775	NC_011916	complement(2934282..2934473)	28.3985	-0.117287	-1.08469	0.743991	0.883141	1	7330937	0.128432
CCNA_00543	NC_011916	complement(561713..562363)	39.1591	-0.116658	-1.08422	0.632247	0.818914	1	7332233	0.199113
CCNA_03134	NC_011916	3281744..3282751	0.81813	-0.116537	-1.08413	0.876437	0.948596	1	7330972	0.0572795
CCNA_01928	NC_011916	complement(2074608..2075018)	28.315	-0.116421	-1.08404	0.641082	0.823276	1	7330068	0.193086
CCNA_02302	NC_011916	2448029..2448739	40.8483	-0.115717	-1.08351	0.603418	0.80387	1	7332668	0.219382
CCNA_00527	NC_011916	540157..540663	95.0976	-0.115706	-1.0835	0.551974	0.771704	1	7332217	0.258081
mutS	NC_011916	11467..14178	34.9688	-0.114909	-1.08291	0.587615	0.794092	1	7333153	0.230907
CCNA_03821	NC_011916	3987369..3988175	21.691	-0.11486	-1.08287	0.635067	0.820224	1	7332019	0.197181
dnaE	NC_011916	complement(2148907..2152338)	56.2318	-0.114725	-1.08277	0.585982	0.793182	1	7333331	0.232115
CCNA_03705	NC_011916	3873755..3874225	429.157	-0.114294	-1.08245	0.618666	0.812022	1	7331899	0.208544
CCNA_02935	NC_011916	complement(3094958..3097171)	61.7469	-0.113836	-1.0821	0.557508	0.775693	1	7331366	0.253749
CCNA_00590	NC_011916	complement(618615..619724)	11.9097	-0.113686	-1.08199	0.769427	0.897644	1	7329989	0.113833
CCNA_00918	NC_011916	995336..996205	32.7764	-0.113467	-1.08183	0.642585	0.823291	1	7329959	0.19207
yihA	NC_011916	complement(869089..869778)	78.0768	-0.113423	-1.08179	0.533745	0.758828	1	7329841	0.272666
CCNA_02298	NC_011916	complement(2444803..2445762)	38.9941	-0.113151	-1.08159	0.597396	0.802013	1	7332664	0.223738
CCNA_00640	NC_011916	complement(691897..692172)	0.526313	-0.113041	-1.08151	0.942286	#N/A	1	7330039	0.0258175
CCNA_01650	NC_011916	complement(1770655..1771179)	51.4699	-0.112994	-1.08147	0.608602	0.806482	1	7331709	0.215667
CCNA_00807	NC_011916	complement(871633..872082)	47.4439	-0.112793	-1.08132	0.602907	0.80387	1	7329843	0.21975
CCNA_01698	NC_011916	1829731..1830516	24.3753	-0.112111	-1.08081	0.618503	0.812022	1	7331758	0.208658
CCNA_00658	NC_011916	713877..714920	28.9127	-0.112066	-1.08077	0.604891	0.80468	1	7330464	0.218323
CCNA_01194	NC_011916	complement(1315500..1317953)	9.61087	-0.111394	-1.08027	0.619798	0.812022	1	7333587	0.20775
CCNA_01241	NC_011916	complement(1366756..1367472)	34.0088	-0.110639	-1.07971	0.631588	0.818914	1	7333634	0.199566
CCNA_02076	NC_011916	complement(2226974..2227642)	83.0771	-0.11058	-1.07966	0.573981	0.786497	1	7330382	0.241103
CCNA_03780	NC_011916	complement(3946415..3947149)	128.123	-0.110573	-1.07966	0.591235	0.796305	1	7331978	0.22824
CCNA_00558	NC_011916	complement(573796..574461)	23.5823	-0.110514	-1.07961	0.653284	0.829029	1	7332248	0.184898
CCNA_03063	NC_011916	complement(3215326..3216423)	14.2105	-0.110469	-1.07958	0.665251	0.834263	1	7333517	0.177014
CCNA_03017	NC_011916	complement(3169203..3170129)	1.03225	-0.110117	-1.07932	0.889978	0.955333	1	7333306	0.0506205
ruvA	NC_011916	complement(3525220..3525837)	23.7108	-0.110083	-1.07929	0.624632	0.815186	1	7330369	0.204376
CCNA_01869	NC_011916	complement(2005990..2008671)	6.26019	-0.109227	-1.07865	0.690987	0.850204	1	7331417	0.16053
CCNA_02257	NC_011916	complement(2409069..2409380)	44.2652	-0.108875	-1.07839	0.638423	0.822212	1	7332622	0.194892
CCNA_02679	NC_011916	complement(2831838..2832590)	37.4595	-0.108867	-1.07838	0.648885	0.827543	1	7332782	0.187832
CCNA_02478	NC_011916	complement(2622982..2623884)	3.48212	-0.108682	-1.07824	0.800827	0.913442	1	7330630	0.0964613
CCNA_02251	NC_011916	complement(2399868..2400707)	151.141	-0.10867	-1.07823	0.549275	0.769808	1	7332614	0.26021
CCNA_00096	NC_011916	107402..108280	25.8747	-0.108641	-1.07821	0.615251	0.810543	1	7332350	0.210948
CCNA_00699	NC_011916	758081..758380	685.558	-0.108443	-1.07806	0.616685	0.811811	1	7330507	0.209937
CCNA_02250	NC_011916	complement(2397843..2399807)	116.718	-0.107909	-1.07767	0.627413	0.816846	1	7332613	0.202446
CCNA_02767	NC_011916	complement(2927176..2928432)	5.42985	-0.107167	-1.07711	0.755798	0.889755	1	7330929	0.121594
CCNA_00567	NC_011916	complement(583664..585976)	2.00395	-0.107094	-1.07706	0.761115	0.89351	1	7332258	0.11855
CCNA_00065	NC_011916	complement(68289..69062)	43.3193	-0.106931	-1.07693	0.605199	0.804806	1	7332155	0.218102
CCNA_01580	NC_011916	1696883..1697533	52.7534	-0.106837	-1.07686	0.618859	0.812022	1	7331558	0.208408
CCNA_02351	NC_011916	complement(2489936..2490565)	31.2563	-0.106478	-1.0766	0.64037	0.82324	1	7332305	0.193569
CCNA_00206	NC_011916	220931..221641	75.683	-0.106402	-1.07654	0.696421	0.851911	1	7330252	0.157128
dnaX	NC_011916	282130..283956	67.8647	-0.106353	-1.0765	0.58284	0.792328	1	7330721	0.23445
CCNA_03123	NC_011916	complement(3269474..3269770)	13.3949	-0.105089	-1.07556	0.78981	0.90807	1	7330961	0.102477
CCNA_02069	NC_011916	complement(2219865..2220830)	120.084	-0.104507	-1.07513	0.590788	0.796038	1	7330375	0.228568
cpdR	NC_011916	841838..842194	79.5658	-0.104188	-1.07489	0.616903	0.811817	1	7332870	0.209783
CCNA_00235	NC_011916	complement(250273..250548)	12.6105	-0.104051	-1.07479	0.813679	0.919854	1	7330281	0.0895468
CCNA_01215	NC_011916	complement(1341995..1342432)	46.4129	-0.103231	-1.07418	0.648963	0.827543	1	7333608	0.18778
CCNA_01279	NC_011916	complement(1404999..1405781)	31.6928	-0.102711	-1.07379	0.64149	0.823276	1	7333009	0.19281
CCNA_03687	NC_011916	complement(3853392..3854219)	45.174	-0.102605	-1.07371	0.632151	0.818914	1	7331881	0.199179
CCNA_02493	NC_011916	2640344..2641492	1.53316	-0.102567	-1.07368	0.856734	0.941048	1	7330645	0.067154
CCNA_01162	NC_011916	1269938..1272241	25.7833	-0.102554	-1.07367	0.610745	0.80736	1	7331533	0.21414
cheU	NC_011916	453868..454251	64.3616	-0.102464	-1.07361	0.65552	0.829029	1	7330575	0.183414
CCNA_02751	NC_011916	complement(2911679..2912677)	24.9488	-0.102271	-1.07346	0.646857	0.826518	1	7330912	0.189192
CCNA_03635	NC_011916	complement(3789100..3789477)	19.7231	-0.102205	-1.07341	0.771047	0.898487	1	7329720	0.112919
CCNA_01919	NC_011916	2062750..2063394	30.0619	-0.102161	-1.07338	0.669546	0.837984	1	7330059	0.174219
CCNA_01378	NC_011916	1492535..1493107	107.912	-0.101975	-1.07324	0.632126	0.818914	1	7331836	0.199196
CCNA_02940	NC_011916	3099784..3101388	9.39022	-0.101691	-1.07303	0.661518	0.83147	1	7331371	0.179458
CCNA_00042	NC_011916	complement(45893..46543)	68.1392	-0.101275	-1.07272	0.605826	0.804871	1	7332132	0.217652
iolR	NC_011916	1469366..1470241	31.9625	-0.101146	-1.07263	0.639448	0.822613	1	7331810	0.194195
murG	NC_011916	complement(2785244..2786329)	77.077	-0.100827	-1.07239	0.601271	0.803504	1	7332736	0.22093
CCNA_02371	NC_011916	2517092..2518606	4.49056	-0.100745	-1.07233	0.769264	0.897644	1	7332325	0.113925
CCNA_02720	NC_011916	2880548..2881636	35.6374	-0.100394	-1.07207	0.666351	0.835366	1	7330880	0.176297
CCNA_02450	NC_011916	2590749..2591180	33.2648	-0.100382	-1.07206	0.688615	0.849494	1	7331685	0.162023
CCNA_01288	NC_011916	1414050..1415267	25.8007	-0.100321	-1.07201	0.653975	0.829029	1	7333018	0.184439
vapC	NC_011916	complement(34312..34698)	13.7077	-0.100276	-1.07198	0.778072	0.90306	1	7332121	0.10898
CCNA_01809	NC_011916	1934502..1935479	76.3434	-0.100167	-1.0719	0.584455	0.793117	1	7331276	0.233249
CCNA_03530	NC_011916	complement(3686586..3686966)	11.1355	-0.0991735	-1.07116	0.798829	0.912284	1	7332528	0.0975462
CCNA_00774	NC_011916	829317..830426	10.8172	-0.098681	-1.07079	0.695957	0.851911	1	7332862	0.157418
CCNA_02873	NC_011916	3023436..3023798	18.75	-0.0986792	-1.07079	0.759321	0.892532	1	7331303	0.119575
CCNA_00998	NC_011916	1081367..1081786	189.588	-0.0976656	-1.07004	0.624031	0.814964	1	7333130	0.204794
CCNA_03730	NC_011916	complement(3897870..3898751)	12.8188	-0.0975833	-1.06998	0.69631	0.851911	1	7331926	0.157198
CCNA_03659	NC_011916	complement(3820514..3821173)	40.1713	-0.097093	-1.06962	0.655494	0.829029	1	7329750	0.183431
CCNA_02048	NC_011916	2194602..2196782	84.1213	-0.0970664	-1.0696	0.716908	0.866116	1	7333380	0.144536
CCNA_02012	NC_011916	complement(2158098..2159777)	58.7762	-0.0967143	-1.06934	0.641377	0.823276	1	7333340	0.192887
CCNA_03758	NC_011916	3928131..3929309	12.3083	-0.0962807	-1.06901	0.672423	0.839907	1	7331954	0.172358
CCNA_01187	NC_011916	1305189..1305740	23.8272	-0.0962237	-1.06897	0.721369	0.868582	1	7333580	0.141843
CCNA_00408	NC_011916	complement(423040..424308)	19.318	-0.0960341	-1.06883	0.698771	0.852303	1	7331107	0.155665
CCNA_R0035	NC_011916	1549367..1549443	38.7502	-0.095605	-1.06851	0.870257	0.947551	1	7330164	0.0603527
CCNA_03137	NC_011916	3284568..3285626	29.4884	-0.0953117	-1.0683	0.659923	0.831354	1	7330975	0.180507
CCNA_00746	NC_011916	complement(802771..803496)	4.87849	-0.0951337	-1.06816	0.810252	0.918172	1	7332833	0.0913801
CCNA_00080	NC_011916	84087..84728	18.1152	-0.0946065	-1.06777	0.797915	0.912105	1	7332171	0.0980431
CCNA_02113	NC_011916	2262551..2263219	19.6326	-0.0944923	-1.06769	0.746873	0.883644	1	7330419	0.126753
relE-1	NC_011916	complement(916721..917002)	15.9499	-0.0940441	-1.06736	0.780933	0.904993	1	7329881	0.107386
CCNA_02295	NC_011916	2442546..2442866	24.7155	-0.0940142	-1.06734	0.766509	0.896288	1	7332661	0.115483
CCNA_01414	NC_011916	1531736..1532788	76.5897	-0.0933464	-1.06684	0.604315	0.804195	1	7330143	0.218737
CCNA_01737	NC_011916	complement(1864901..1866424)	45.8806	-0.0926754	-1.06635	0.626179	0.815963	1	7331202	0.203301
CCNA_00236	NC_011916	complement(250611..252308)	50.98	-0.0921331	-1.06595	0.649947	0.827995	1	7330282	0.187122
prfC	NC_011916	1227687..1229291	38.7047	-0.0919824	-1.06583	0.668853	0.837734	1	7331494	0.174669
CCNA_02483	NC_011916	complement(2630222..2631712)	5.0168	-0.0918945	-1.06577	0.778414	0.90318	1	7330635	0.108789
CCNA_03750	NC_011916	3919811..3921013	51.932	-0.0918176	-1.06571	0.653597	0.829029	1	7331946	0.18469
CCNA_01024	NC_011916	complement(1111617..1112111)	89.3167	-0.0917502	-1.06566	0.655131	0.829029	1	7329773	0.183672
CCNA_01954	NC_011916	2097480..2100176	124.305	-0.0915042	-1.06548	0.675908	0.842604	1	7330094	0.170112
CCNA_02670	NC_011916	complement(2822632..2824239)	8.67939	-0.0914625	-1.06545	0.688443	0.849494	1	7332773	0.162132
CCNA_00559	NC_011916	complement(574589..575737)	41.6978	-0.0911948	-1.06525	0.661007	0.83147	1	7332249	0.179794
CCNA_00973	NC_011916	complement(1050375..1050782)	46.92	-0.09102	-1.06512	0.708503	0.860009	1	7333103	0.149658
CCNA_03494	NC_011916	complement(3653130..3654191)	11.6784	-0.0906364	-1.06484	0.734302	0.876716	1	7332491	0.134125
CCNA_02473	NC_011916	2616158..2619331	32.8383	-0.0903663	-1.06464	0.643227	0.823835	1	7330625	0.191636
CCNA_02059	NC_011916	complement(2208899..2209894)	32.5085	-0.0902683	-1.06457	0.69249	0.851258	1	7333391	0.159586
CCNA_03649	NC_011916	3806915..3808006	21.3563	-0.0899697	-1.06435	0.700191	0.85321	1	7329740	0.154783
CCNA_03857	NC_011916	complement(4020965..4021567)	59.3445	-0.0896178	-1.06409	0.693531	0.851755	1	7332705	0.158934
CCNA_01571	NC_011916	complement(1688684..1689097)	9.15079	-0.0894916	-1.064	0.816378	0.920431	1	7331549	0.0881089
dapA	NC_011916	1381534..1382418	85.372	-0.0894335	-1.06395	0.629759	0.81791	1	7332982	0.200826
leuB	NC_011916	complement(206989..208041)	20.2572	-0.0894118	-1.06394	0.686668	0.848944	1	7330238	0.163253
CCNA_01586	NC_011916	1704585..1705310	3.51035	-0.089405	-1.06393	0.856512	0.941048	1	7331564	0.0672666
CCNA_00473	NC_011916	complement(488274..488768)	2.32803	-0.0893532	-1.06389	0.901459	0.961115	1	7330600	0.0450539
CCNA_01112	NC_011916	1217396..1218130	5.14851	-0.0892409	-1.06381	0.822177	0.923974	1	7331483	0.0850348
CCNA_02633	NC_011916	complement(2782798..2785158)	8.48163	-0.089203	-1.06378	0.725471	0.871947	1	7332735	0.13938
CCNA_03384	NC_011916	3557213..3557443	307.76	-0.0886796	-1.0634	0.677202	0.842956	1	7332058	0.169282
CCNA_02163	NC_011916	2317218..2318078	30.9491	-0.0885242	-1.06328	0.678717	0.843883	1	7333413	0.168311
CCNA_02598	NC_011916	complement(2744972..2745274)	9.79545	-0.0884935	-1.06326	0.834851	0.928538	1	7332948	0.0783912
CCNA_00720	NC_011916	775596..777776	42.0046	-0.0878509	-1.06279	0.768696	0.897644	1	7330529	0.114245
CCNA_00776	NC_011916	complement(831686..835249)	3.15092	-0.0866684	-1.06192	0.764599	0.895028	1	7332864	0.116566
CCNA_01752	NC_011916	1879813..1880694	48.8975	-0.0864198	-1.06173	0.655822	0.829029	1	7331217	0.183214
CCNA_03760	NC_011916	3930450..3930950	86.2225	-0.0863617	-1.06169	0.655046	0.829029	1	7331956	0.183728
CCNA_03200	NC_011916	complement(3359910..3361634)	43.2283	-0.0859802	-1.06141	0.659446	0.831354	1	7330794	0.180821
CCNA_02345	NC_011916	2485010..2485225	21.2019	-0.0853657	-1.06096	0.81268	0.919782	1	7332299	0.0900802
CCNA_01110	NC_011916	1215774..1216700	33.51	-0.0851935	-1.06083	0.691223	0.850218	1	7331481	0.160382
CCNA_02422	NC_011916	complement(2566554..2567381)	20.9237	-0.0848703	-1.06059	0.728622	0.874069	1	7331655	0.137498
CCNA_02464	NC_011916	complement(2606007..2607314)	35.7462	-0.0847458	-1.0605	0.693597	0.851755	1	7331699	0.158893
CCNA_01056	NC_011916	complement(1156159..1157466)	47.0192	-0.0846933	-1.06046	0.683042	0.846481	1	7329806	0.165552
CCNA_01900	NC_011916	complement(2042642..2043268)	57.0223	-0.0845824	-1.06038	0.700839	0.85345	1	7331448	0.154382
CCNA_02692	NC_011916	complement(2845243..2845935)	11.5303	-0.0843492	-1.06021	0.795384	0.911368	1	7332795	0.0994233
ftsL	NC_011916	complement(2798119..2798562)	42.6956	-0.0842246	-1.06012	0.740183	0.88013	1	7332746	0.130661
CCNA_02138	NC_011916	complement(2297404..2298198)	38.4129	-0.0837733	-1.05979	0.668001	0.837157	1	7330444	0.175223
CCNA_01683	NC_011916	1810291..1811511	2.54547	-0.0835266	-1.05961	0.847195	0.936217	1	7331743	0.0720165
CCNA_02461	NC_011916	complement(2603706..2604170)	38.488	-0.08269	-1.05899	0.744542	0.883141	1	7331696	0.128111
CCNA_00575	NC_011916	599049..600167	4.47628	-0.0825398	-1.05888	0.814723	0.920273	1	7329974	0.0889898
CCNA_01026	NC_011916	complement(1112731..1113450)	50.1126	-0.0823858	-1.05877	0.789529	0.90807	1	7329775	0.102632
CCNA_02417	NC_011916	2560536..2561765	4.27467	-0.0822955	-1.0587	0.813241	0.919782	1	7331649	0.0897808
CCNA_03342	NC_011916	complement(3522887..3523330)	36.2796	-0.0821446	-1.05859	0.740169	0.88013	1	7330366	0.130669
gidA	NC_011916	complement(4032935..4034791)	68.1174	-0.0820503	-1.05852	0.653558	0.829029	1	7332719	0.184716
CCNA_01180	NC_011916	complement(1299008..1301185)	13.6519	-0.0818609	-1.05838	0.722497	0.8692	1	7333573	0.141164
CCNA_03069	NC_011916	3220698..3221069	3.22964	-0.0813027	-1.05797	0.907831	0.962219	1	7333523	0.0419951
CCNA_01216	NC_011916	complement(1342538..1343455)	24.7895	-0.0806183	-1.05747	0.704193	0.855503	1	7333609	0.152308
CCNA_02303	NC_011916	complement(2448736..2449281)	27.2158	-0.0804354	-1.05734	0.731483	0.87473	1	7332669	0.135796
CCNA_03865	NC_011916	4026156..4028741	100.045	-0.0802303	-1.05719	0.719409	0.867341	1	7332713	0.143024
CCNA_03704	NC_011916	complement(3872305..3873636)	60.1707	-0.0798125	-1.05688	0.659016	0.831354	1	7331898	0.181104
CCNA_00088	NC_011916	97841..99385	37.0362	-0.0796524	-1.05676	0.695083	0.851911	1	7330130	0.157963
CCNA_02322	NC_011916	2464700..2465164	23.4138	-0.0792713	-1.05648	0.764518	0.895028	1	7332276	0.116612
CCNA_03712	NC_011916	complement(3877681..3878295)	23.3488	-0.0791732	-1.05641	0.73368	0.87625	1	7331907	0.134493
CCNA_00351	NC_011916	366112..368271	20.7711	-0.0789218	-1.05623	0.684572	0.84699	1	7331050	0.164581
CCNA_02199	NC_011916	2348573..2349316	17.1533	-0.0787912	-1.05613	0.77731	0.902729	1	7333450	0.109406
mutL	NC_011916	complement(787361..789274)	26.3805	-0.0785959	-1.05599	0.692519	0.851258	1	7332818	0.159569
CCNA_03393	NC_011916	complement(3564851..3565342)	45.2793	-0.0785639	-1.05597	0.726252	0.872332	1	7332067	0.138913
CCNA_01030	NC_011916	complement(1118884..1119501)	5.32962	-0.0781311	-1.05565	0.861961	0.943993	1	7329779	0.0645123
CCNA_01338	NC_011916	1451802..1452257	8.7261	-0.078077	-1.05561	0.871745	0.947551	1	7331793	0.0596103
CCNA_00623	NC_011916	666944..669151	6.88007	-0.0773145	-1.05505	0.73499	0.876985	1	7330022	0.133719
CCNA_02429	NC_011916	complement(2570989..2571447)	19.3755	-0.0770839	-1.05488	0.803353	0.913499	1	7331663	0.0950936
CCNA_02746	NC_011916	2908259..2909275	3.96355	-0.0768167	-1.05469	0.857367	0.941048	1	7330907	0.0668334
CCNA_01396	NC_011916	1515188..1516918	18.3148	-0.0765371	-1.05448	0.719577	0.867341	1	7331854	0.142923
CCNA_02402	NC_011916	complement(2544607..2546151)	46.4489	-0.0760743	-1.05415	0.696664	0.851911	1	7331634	0.156977
CCNA_R0019	NC_011916	complement(920579..920752)	5510.2	-0.075462	-1.0537	0.819511	0.922864	1	7329885	0.0864453
CCNA_02443	NC_011916	complement(2584421..2585281)	13.242	-0.0754351	-1.05368	0.766792	0.896288	1	7331678	0.115322
CCNA_01578	NC_011916	1694679..1695041	30.2341	-0.0752699	-1.05356	0.776235	0.902034	1	7331556	0.110007
CCNA_02314	NC_011916	complement(2459534..2460208)	6.76042	-0.0752438	-1.05354	0.819396	0.922864	1	7332268	0.0865063
CCNA_02160	NC_011916	complement(2315586..2316095)	12.6362	-0.0751393	-1.05346	0.809476	0.917617	1	7333410	0.0917959
CCNA_02447	NC_011916	complement(2588329..2589087)	82.933	-0.0748831	-1.05328	0.754752	0.889353	1	7331682	0.122196
CCNA_02963	NC_011916	complement(3119317..3119577)	10.2578	-0.0748479	-1.05325	0.88096	0.951316	1	7333252	0.055044
CCNA_03402	NC_011916	complement(3571232..3572206)	26.0185	-0.0747324	-1.05317	0.749118	0.884918	1	7332076	0.12545
CCNA_00313	NC_011916	complement(326715..328544)	21.6012	-0.0747185	-1.05316	0.743441	0.883141	1	7330766	0.128754
trwB	NC_011916	complement(491512..493329)	1.33223	-0.0746405	-1.0531	0.880689	0.951316	1	7330602	0.0551777
CCNA_00097	NC_011916	108334..108792	5.22106	-0.0732841	-1.05211	0.881783	0.951474	1	7332351	0.0546382
CCNA_00487	NC_011916	504911..506605	18.5753	-0.0724019	-1.05147	0.727271	0.873011	1	7330615	0.138304
CCNA_00399	NC_011916	416919..418016	20.1689	-0.072168	-1.0513	0.754125	0.88899	1	7331098	0.122557
CCNA_01011	NC_011916	complement(1091049..1092254)	52.267	-0.0721394	-1.05127	0.771856	0.899153	1	7329759	0.112464
vanA	NC_011916	2620910..2621986	3.35911	-0.0715412	-1.05084	0.849521	0.938417	1	7330628	0.0708257
hfaD	NC_011916	2871790..2873037	32.7648	-0.071537	-1.05084	0.729911	0.874508	1	7330873	0.13673
CCNA_00877	NC_011916	complement(954339..954947)	20.0385	-0.0713082	-1.05067	0.777284	0.902729	1	7329917	0.10942
CCNA_03484	NC_011916	complement(3646621..3647085)	38.2954	-0.071294	-1.05066	0.788537	0.90807	1	7332481	0.103178
CCNA_02762	NC_011916	2924124..2924789	11.098	-0.0708975	-1.05037	0.851333	0.938872	1	7330924	0.0699003
CCNA_02408	NC_011916	complement(2550731..2551864)	37.1858	-0.0704532	-1.05005	0.727279	0.873011	1	7331640	0.138299
CCNA_01040	NC_011916	1134929..1136569	2.92375	-0.0703516	-1.04997	0.832633	0.927402	1	7329789	0.0795462
CCNA_02252	NC_011916	complement(2400729..2402321)	118.161	-0.070351	-1.04997	0.73831	0.878731	1	7332615	0.131761
CCNA_03863	NC_011916	complement(4024825..4025235)	194.614	-0.0701446	-1.04982	0.693592	0.851755	1	7332711	0.158896
CCNA_03379	NC_011916	complement(3551638..3551865)	11.0596	-0.0699793	-1.0497	0.879958	0.951048	1	7332053	0.055538
CCNA_01952	NC_011916	complement(2095782..2096969)	76.2639	-0.0696984	-1.0495	0.732255	0.875376	1	7330092	0.135338
CCNA_00369	NC_011916	385817..387130	28.6799	-0.0696031	-1.04943	0.748479	0.884918	1	7331068	0.125821
CCNA_03866	NC_011916	4028753..4029253	66.205	-0.0694738	-1.04933	0.741225	0.881092	1	7332714	0.13005
CCNA_00591	NC_011916	complement(619728..621791)	23.7382	-0.0694391	-1.04931	0.816295	0.920431	1	7329990	0.088153
CCNA_00397	NC_011916	413741..415279	34.5693	-0.069043	-1.04902	0.721524	0.868582	1	7331096	0.141749
CCNA_00659	NC_011916	714931..717825	20.8347	-0.0685526	-1.04866	0.74654	0.883644	1	7330465	0.126947
CCNA_03555	NC_011916	3711896..3712645	62.1527	-0.0681117	-1.04834	0.729055	0.874311	1	7332553	0.13724
CCNA_03850	NC_011916	4015962..4016552	111.974	-0.0678283	-1.04814	0.744858	0.883192	1	7332698	0.127927
ctaG	NC_011916	complement(3671916..3672566)	84.528	-0.0673728	-1.04781	0.74683	0.883644	1	7332511	0.126778
CCNA_02111	NC_011916	complement(2260760..2261314)	33.8627	-0.0673263	-1.04777	0.804666	0.913634	1	7330417	0.0943844
CCNA_03107	NC_011916	3257028..3257450	36.895	-0.0670317	-1.04756	0.775999	0.902034	1	7330945	0.110139
CCNA_02729	NC_011916	2891507..2893507	35.3118	-0.0667824	-1.04738	0.7246	0.871454	1	7330890	0.139901
CCNA_01749	NC_011916	1877029..1877265	2159.34	-0.0665234	-1.04719	0.789247	0.90807	1	7331214	0.102787
CCNA_02319	NC_011916	complement(2461698..2462216)	7.68157	-0.066342	-1.04706	0.86707	0.946656	1	7332273	0.0619458
CCNA_02723	NC_011916	2885831..2886376	15.6449	-0.066231	-1.04698	0.835985	0.928982	1	7330883	0.0778013
CCNA_03765	NC_011916	complement(3933616..3934179)	17.5344	-0.0659568	-1.04678	0.820043	0.923188	1	7331961	0.0861636
CCNA_00123	NC_011916	133900..134682	30.838	-0.0650359	-1.04611	0.794461	0.910912	1	7332377	0.0999273
CCNA_03426	NC_011916	complement(3591851..3592315)	18.3583	-0.0649353	-1.04604	0.829988	0.926423	1	7332100	0.0809282
CCNA_00867	NC_011916	946004..946492	35.2763	-0.0648986	-1.04601	0.798152	0.912105	1	7329907	0.0979144
CCNA_00166	NC_011916	complement(178252..179070)	55.6475	-0.0645915	-1.04579	0.738642	0.878849	1	7332420	0.131566
CCNA_R0145	NC_011916	1911195..1911615	4.55062	-0.0643193	-1.04559	0.920759	0.967525	1	18668878	0.0358542
CCNA_00483	NC_011916	complement(499379..500224)	68.4189	-0.0642731	-1.04556	0.756832	0.890141	1	7330611	0.121001
CCNA_02036	NC_011916	complement(2180650..2180928)	130.548	-0.0641065	-1.04544	0.761435	0.89351	1	7333367	0.118367
CCNA_02184	NC_011916	2335149..2335619	10.4807	-0.0640053	-1.04536	0.871185	0.947551	1	7333434	0.0598896
CCNA_00386	NC_011916	complement(402858..403445)	12.6694	-0.0637029	-1.04514	0.846834	0.936092	1	7331085	0.0722015
CCNA_01099	NC_011916	complement(1204106..1205296)	27.2121	-0.0634296	-1.04495	0.786091	0.90736	1	7331468	0.104527
glnC	NC_011916	571117..571461	46.7138	-0.0630766	-1.04469	0.789824	0.90807	1	7332245	0.10247
CCNA_03553	NC_011916	3710008..3710526	35.0373	-0.0622053	-1.04406	0.804389	0.913634	1	7332551	0.0945341
cspC	NC_011916	complement(2861842..2862051)	691.404	-0.0620793	-1.04397	0.747777	0.884437	1	7332808	0.126228
CCNA_03674	NC_011916	complement(3833786..3834130)	89.7132	-0.0617326	-1.04372	0.78309	0.905875	1	7331868	0.106188
CCNA_03771	NC_011916	3938981..3940027	34.1629	-0.061304	-1.04341	0.760028	0.892791	1	7331967	0.11917
CCNA_03837	NC_011916	complement(4002543..4003088)	33.5962	-0.0612651	-1.04338	0.799472	0.912511	1	7332685	0.0971968
CCNA_01446	NC_011916	1558246..1559466	40.0096	-0.0610735	-1.04324	0.782125	0.905622	1	7330176	0.106724
CCNA_00319	NC_011916	complement(334224..334757)	37.9406	-0.0609185	-1.04313	0.79386	0.910499	1	7330772	0.100256
CCNA_02455	NC_011916	complement(2596689..2597264)	9.4775	-0.0608446	-1.04308	0.857317	0.941048	1	7331690	0.0668585
CCNA_01921	NC_011916	complement(2066987..2067280)	65.2971	-0.0608163	-1.04306	0.796646	0.911368	1	7330061	0.0987346
CCNA_01014	NC_011916	complement(1094791..1095267)	16.7205	-0.0603615	-1.04273	0.850941	0.938713	1	7329763	0.0701004
CCNA_01069	NC_011916	1174284..1175819	39.6429	-0.0601867	-1.0426	0.786381	0.907418	1	7329819	0.104367
CCNA_02647	NC_011916	complement(2800802..2801722)	3.16628	-0.060148	-1.04257	0.891987	0.957056	1	7332750	0.0496413
CCNA_01109	NC_011916	1213981..1215771	48.2434	-0.0599415	-1.04242	0.764614	0.895028	1	7331480	0.116558
CCNA_00004	NC_011916	2559..3158	29.0002	-0.0598568	-1.04236	0.803868	0.913499	1	7333145	0.0948154
CCNA_01880	NC_011916	2019780..2020523	0.33731	-0.0597297	-1.04227	0.961124	#N/A	1	7331428	0.0172207
CCNA_R0106	NC_011916	complement(396704..396827)	2.0467	-0.059399	-1.04203	0.959646	#N/A	1	18668800	0.0178889
hfaA	NC_011916	2870419..2870862	41.7772	-0.05932	-1.04197	0.811829	0.919329	1	7330871	0.0905357
hdaA	NC_011916	complement(1911358..1912050)	102.963	-0.0590282	-1.04176	0.770316	0.897912	1	7331248	0.113331
CCNA_01463	NC_011916	complement(1570667..1571776)	9.21638	-0.0589863	-1.04173	0.868579	0.946656	1	7330197	0.0611906
CCNA_01025	NC_011916	complement(1112124..1112747)	187.216	-0.058801	-1.0416	0.762336	0.894116	1	7329774	0.117853
CCNA_03803	NC_011916	3968758..3969843	28.3051	-0.0587543	-1.04157	0.767336	0.896597	1	7332001	0.115014
CCNA_01164	NC_011916	1280183..1282201	23.5308	-0.0586623	-1.0415	0.761584	0.89351	1	7331535	0.118282
CCNA_03747	NC_011916	complement(3917092..3918117)	14.2804	-0.0585883	-1.04145	0.799032	0.912284	1	7331943	0.0974361
CCNA_02573	NC_011916	2725850..2726593	17.0532	-0.0580213	-1.04104	0.832464	0.927402	1	7332923	0.0796348
CCNA_00921	NC_011916	997744..998499	22.2856	-0.0577833	-1.04087	0.830257	0.926423	1	7329962	0.0807876
CCNA_00810	NC_011916	complement(873744..874886)	19.8004	-0.0577589	-1.04085	0.803564	0.913499	1	7329846	0.0949794
CCNA_00927	NC_011916	complement(1003804..1004418)	2.3904	-0.057681	-1.04079	0.93204	0.971536	1	7329968	0.0305655
CCNA_00500	NC_011916	complement(515842..516741)	23.1178	-0.057246	-1.04048	0.812002	0.919329	1	7332190	0.0904431
CCNA_01198	NC_011916	1321668..1322570	46.6767	-0.0569505	-1.04026	0.796213	0.911368	1	7333591	0.0989709
CCNA_02401	NC_011916	2543511..2544563	23.7375	-0.0566538	-1.04005	0.807179	0.916059	1	7331633	0.0930301
CCNA_00241	NC_011916	255722..256000	60.779	-0.0560444	-1.03961	0.823834	0.924159	1	7330287	0.0841602
flaY	NC_011916	1639377..1642241	60.8563	-0.056023	-1.0396	0.784991	0.907196	1	7333206	0.105135
CCNA_03545	NC_011916	3702077..3702508	235.654	-0.0552907	-1.03907	0.787754	0.907895	1	7332543	0.10361
CCNA_00228	NC_011916	complement(244056..244670)	52.6962	-0.0547106	-1.03865	0.79754	0.911956	1	7330274	0.0982477
lovR	NC_011916	complement(297735..298193)	13.2516	-0.0544729	-1.03848	0.861842	0.943993	1	7330739	0.0645721
CCNA_03058	NC_011916	complement(3211106..3212017)	9.9932	-0.0543927	-1.03842	0.850873	0.938713	1	7333512	0.0701353
CCNA_01299	NC_011916	1424774..1425400	14.7283	-0.0541687	-1.03826	0.853082	0.939362	1	7333031	0.0690093
phoR	NC_011916	304469..305884	34.3783	-0.0541393	-1.03824	0.785478	0.90736	1	7330744	0.104866
CCNA_02438	NC_011916	2578809..2579783	6.92674	-0.0540664	-1.03819	0.874168	0.948038	1	7331673	0.058405
CCNA_R0109	NC_011916	complement(553414..553828)	9.67355	-0.0535325	-1.0378	0.905341	0.961734	1	18668808	0.0431879
CCNA_03048	NC_011916	complement(3201391..3202965)	18.7387	-0.0527655	-1.03725	0.823581	0.924159	1	7333502	0.0842938
CCNA_02360	NC_011916	complement(2499556..2500476)	21.076	-0.0526196	-1.03715	0.832614	0.927402	1	7332314	0.0795562
CCNA_03449	NC_011916	complement(3613940..3615472)	11.1351	-0.0522892	-1.03691	0.839837	0.931845	1	7332446	0.0758052
CCNA_01159	NC_011916	1266958..1268313	19.3312	-0.0515515	-1.03638	0.803713	0.913499	1	7331530	0.0948987
CCNA_03410	NC_011916	complement(3577757..3578569)	46.0773	-0.0512416	-1.03616	0.813131	0.919782	1	7332084	0.0898397
CCNA_03539	NC_011916	3697049..3697411	9.41601	-0.0510813	-1.03604	0.894132	0.957348	1	7332537	0.0485986
CCNA_01157	NC_011916	1262857..1264356	53.5284	-0.0506046	-1.0357	0.777966	0.90306	1	7331528	0.109039
CCNA_03818	NC_011916	complement(3982782..3983132)	36.9534	-0.0501372	-1.03536	0.89949	0.96086	1	7332016	0.0460038
CCNA_00592	NC_011916	complement(621804..622871)	41.042	-0.0498406	-1.03515	0.857233	0.941048	1	7329991	0.0669013
CCNA_00255	NC_011916	complement(268063..269187)	54.2777	-0.0491424	-1.03465	0.814674	0.920273	1	7330707	0.0890162
mviN	NC_011916	complement(64529..66091)	42.8922	-0.0491105	-1.03463	0.815969	0.920431	1	7332153	0.0883265
CCNA_02071	NC_011916	complement(2222587..2222898)	257.334	-0.0489528	-1.03451	0.8048	0.913634	1	7330377	0.0943123
ftsZ	NC_011916	complement(2771579..2773105)	319.774	-0.04894	-1.0345	0.832449	0.927402	1	7332973	0.0796422
CCNA_01697	NC_011916	1828520..1829644	3.4224	-0.0488759	-1.03446	0.910316	0.962729	1	7331757	0.0408078
CCNA_03634	NC_011916	complement(3788397..3788990)	9.07169	-0.0486018	-1.03426	0.887241	0.954017	1	7329719	0.0519586
CCNA_03739	NC_011916	complement(3909131..3909586)	15.2626	-0.0483141	-1.03406	0.875275	0.948443	1	7331936	0.0578553
CCNA_01137	NC_011916	complement(1240347..1240868)	10.5382	-0.0480413	-1.03386	0.888551	0.954884	1	7331508	0.0513174
CCNA_00352	NC_011916	complement(368358..369155)	252.288	-0.0475389	-1.0335	0.828188	0.925945	1	7331051	0.0818709
CCNA_01507	NC_011916	complement(1617542..1618201)	14.0253	-0.047135	-1.03321	0.876421	0.948596	1	7333181	0.057287
CCNA_02263	NC_011916	2417355..2417846	2.29891	-0.046038	-1.03243	0.950009	0.976622	1	7332628	0.0222723
CCNA_03140	NC_011916	3290421..3291311	5.89385	-0.0459215	-1.03234	0.889767	0.955333	1	7330978	0.0507238
phyK	NC_011916	complement(3742253..3743956)	30.6457	-0.0458652	-1.0323	0.845233	0.934595	1	7332586	0.0730235
CCNA_01906	NC_011916	2050519..2052303	1.99925	-0.045433	-1.03199	0.915384	0.964666	1	7331455	0.0383965
CCNA_01810	NC_011916	1935483..1935929	24.1943	-0.0451855	-1.03182	0.871631	0.947551	1	7331277	0.0596672
CCNA_00143	NC_011916	complement(154912..155784)	27.4703	-0.043928	-1.03092	0.843809	0.934032	1	7332397	0.0737558
CCNA_03738	NC_011916	3907410..3909197	8.43258	-0.0436417	-1.03071	0.84291	0.933662	1	7331935	0.074219
CCNA_01876	NC_011916	complement(2014046..2015716)	1.32478	-0.0430082	-1.03026	0.93435	0.972094	1	7331424	0.0294903
CCNA_03686	NC_011916	complement(3848258..3853318)	29.2564	-0.0424629	-1.02987	0.8246	0.924197	1	7331880	0.0837566
CCNA_01125	NC_011916	complement(1230748..1231227)	18.1796	-0.0421175	-1.02962	0.90055	0.961115	1	7331496	0.0454922
CCNA_00250	NC_011916	261642..262904	57.4268	-0.0416998	-1.02933	0.830028	0.926423	1	7330702	0.0809071
CCNA_03280	NC_011916	complement(3447503..3450943)	160.414	-0.0410176	-1.02884	0.867881	0.946656	1	7330302	0.0615396
CCNA_03129	NC_011916	complement(3277316..3278692)	75.2215	-0.0400104	-1.02812	0.838781	0.931541	1	7330967	0.0763515
CCNA_02851	NC_011916	3004685..3005377	10.9106	-0.0398337	-1.028	0.909699	0.962582	1	7331176	0.0411025
CCNA_03756	NC_011916	complement(3926010..3926939)	32.1743	-0.0397361	-1.02793	0.852522	0.939089	1	7331952	0.0692944
CCNA_03285	NC_011916	3454942..3455910	18.4048	-0.0397172	-1.02791	0.883545	0.952701	1	7330307	0.0537714
dxs	NC_011916	complement(2305334..2307256)	116.859	-0.0397159	-1.02791	0.857532	0.941048	1	7333399	0.0667499
CCNA_R0044	NC_011916	complement(2059848..2059942)	4.0633	-0.0394302	-1.02771	0.96952	#N/A	1	7330056	0.0134433
CCNA_R0017	NC_011916	900614..900704	4.17175	-0.0391881	-1.02754	0.968017	#N/A	1	7329871	0.014117
CCNA_01762	NC_011916	complement(1890632..1891771)	35.868	-0.0388626	-1.0273	0.867492	0.946656	1	7331227	0.0617347
CCNA_02677	NC_011916	2830324..2830938	3.79844	-0.0385629	-1.02709	0.934331	0.972094	1	7332780	0.0294994
CCNA_01874	NC_011916	complement(2010768..2012213)	9.94966	-0.0383243	-1.02692	0.865172	0.946656	1	7331422	0.0628974
CCNA_02772	NC_011916	2931810..2932736	7.03544	-0.0379924	-1.02668	0.903516	0.961115	1	7330934	0.0440641
relB-1	NC_011916	complement(916999..917262)	43.8713	-0.0377943	-1.02654	0.887834	0.954383	1	7329882	0.0516684
CCNA_03354	NC_011916	complement(3532153..3532797)	9.87664	-0.0372469	-1.02615	0.906474	0.961834	1	7332026	0.0426448
CCNA_03375	NC_011916	complement(3548806..3549681)	7.87671	-0.0371296	-1.02607	0.906705	0.961834	1	7332049	0.0425339
CCNA_00092	NC_011916	complement(104039..104929)	20.2492	-0.0370495	-1.02601	0.875773	0.948596	1	7332346	0.0576084
CCNA_00025	NC_011916	complement(24991..26643)	38.9968	-0.0369447	-1.02594	0.856893	0.941048	1	7332115	0.0670734
CCNA_01792	NC_011916	1919654..1919836	324.514	-0.0366765	-1.02575	0.863877	0.945818	1	7331258	0.063548
CCNA_01117	NC_011916	complement(1222305..1223195)	16.7766	-0.0366111	-1.0257	0.878501	0.950016	1	7331488	0.0562576
CCNA_02880	NC_011916	complement(3027016..3028719)	1.44643	-0.0366073	-1.0257	0.935793	0.972793	1	7331310	0.0288203
CCNA_03265	NC_011916	3434954..3436486	65.3323	-0.0359785	-1.02525	0.876024	0.948596	1	7330859	0.0574842
CCNA_00259	NC_011916	complement(271910..272620)	15.9667	-0.0358739	-1.02518	0.889335	0.955184	1	7330711	0.0509345
CCNA_00054	NC_011916	complement(56665..58011)	58.6379	-0.0353786	-1.02483	0.842681	0.933662	1	7332144	0.0743367
CCNA_03831	NC_011916	3995750..3997351	19.1551	-0.035267	-1.02475	0.866556	0.946656	1	7332679	0.0622034
CCNA_03003	NC_011916	3156484..3158154	24.1034	-0.0350647	-1.0246	0.875293	0.948443	1	7333292	0.0578465
fliL	NC_011916	complement(2299928..2300545)	51.3955	-0.0347603	-1.02439	0.901384	0.961115	1	7330447	0.0450901
CCNA_02100	NC_011916	complement(2250015..2250494)	31.4813	-0.034654	-1.02431	0.875049	0.948443	1	7330406	0.0579678
CCNA_03957	NC_011916	2058655..2058888	11.0314	-0.0343398	-1.02409	0.940179	0.973815	1	18668884	0.0267895
CCNA_00337	NC_011916	347595..348305	27.2761	-0.0342949	-1.02406	0.880808	0.951316	1	7331036	0.0551186
CCNA_03897	NC_011916	complement(2321655..2321942)	47.6185	-0.0341285	-1.02394	0.903251	0.961115	1	17829432	0.0441915
CCNA_01843	NC_011916	1974451..1976028	2.39633	-0.0340235	-1.02386	0.939076	0.973815	1	7331391	0.0272991
CCNA_00057	NC_011916	complement(59115..59750)	28.3153	-0.0334497	-1.02346	0.893591	0.95731	1	7332147	0.0488613
CCNA_00926	NC_011916	complement(1002665..1003636)	7.36717	-0.0334078	-1.02343	0.916764	0.964666	1	7329967	0.0377425
CCNA_01149	NC_011916	complement(1251371..1254007)	3.80009	-0.032702	-1.02293	0.912579	0.964078	1	7331520	0.0397294
CCNA_03604	NC_011916	complement(3758872..3759210)	13.65	-0.0322305	-1.02259	0.931628	0.971536	1	7329687	0.0307572
CCNA_02763	NC_011916	2924942..2926183	11.9944	-0.031573	-1.02213	0.892595	0.957056	1	7330925	0.0493455
CCNA_00979	NC_011916	1058314..1059390	16.077	-0.0313349	-1.02196	0.925465	0.970832	1	7333111	0.03364
leuC	NC_011916	complement(209092..210531)	16.9547	-0.0308543	-1.02162	0.893063	0.957286	1	7330241	0.0491181
CCNA_03027	NC_011916	3181645..3182982	9.28043	-0.0292519	-1.02048	0.916727	0.964666	1	7333481	0.03776
cspB	NC_011916	761611..761820	14.854	-0.0290278	-1.02032	0.955517	0.979049	1	7330510	0.0197617
CCNA_03059	NC_011916	complement(3212014..3212571)	17.0896	-0.0288095	-1.02017	0.925445	0.970832	1	7333513	0.0336493
CCNA_02660	NC_011916	2812176..2812790	9.06027	-0.0284716	-1.01993	0.93182	0.971536	1	7332763	0.0306678
CCNA_01533	NC_011916	1642303..1642992	92.1603	-0.0284141	-1.01989	0.898445	0.960066	1	7333207	0.0465085
CCNA_01224	NC_011916	complement(1350729..1352060)	21.3115	-0.0278431	-1.01949	0.898379	0.960066	1	7333617	0.0465406
nagA	NC_011916	461992..464661	13.9381	-0.0276628	-1.01936	0.902822	0.961115	1	7330582	0.0443979
CCNA_00757	NC_011916	complement(814256..815314)	5.49122	-0.027367	-1.01915	0.930604	0.971536	1	7332844	0.0312352
CCNA_00129	NC_011916	complement(138555..138917)	76.5787	-0.0272758	-1.01909	0.906607	0.961834	1	7332383	0.042581
CCNA_01057	NC_011916	complement(1157551..1159047)	174.662	-0.0272186	-1.01905	0.903547	0.961115	1	7329807	0.0440493
fliO	NC_011916	complement(1084761..1085081)	29.0936	-0.0266687	-1.01866	0.92779	0.971217	1	7333135	0.0325503
CCNA_00571	NC_011916	589132..591768	4.78703	-0.0266433	-1.01864	0.93253	0.971536	1	7329970	0.030337
CCNA_03812	NC_011916	3975911..3976462	5.83401	-0.026164	-1.0183	0.950805	0.976622	1	7332010	0.0219086
CCNA_02836	NC_011916	complement(2989564..2990016)	15.8395	-0.0258655	-1.01809	0.944073	0.975774	1	7331161	0.0249943
CCNA_00605	NC_011916	complement(641122..641910)	112.134	-0.0257201	-1.01799	0.904787	0.961416	1	7330004	0.0434536
CCNA_02261	NC_011916	complement(2411414..2413423)	52.8753	-0.0256245	-1.01792	0.893572	0.95731	1	7332626	0.0488705
CCNA_02662	NC_011916	complement(2815723..2817327)	42.253	-0.0255958	-1.0179	0.902473	0.961115	1	7332765	0.0445658
CCNA_00589	NC_011916	complement(617851..618567)	18.6174	-0.024994	-1.01748	0.94639	0.976533	1	7329988	0.0239298
CCNA_01665	NC_011916	1786463..1787056	12.9924	-0.0249876	-1.01747	0.942501	0.975214	1	7331725	0.0257183
CCNA_01447	NC_011916	1559503..1560792	75.438	-0.0244362	-1.01708	0.905937	0.961834	1	7330177	0.042902
CCNA_01240	NC_011916	complement(1365901..1366665)	30.6393	-0.0241483	-1.01688	0.914609	0.964666	1	7333633	0.0387644
CCNA_01412	NC_011916	1529975..1531120	75.6665	-0.0229305	-1.01602	0.918084	0.965786	1	7330141	0.0371177
CCNA_00446	NC_011916	452915..453304	114.511	-0.0227805	-1.01592	0.906996	0.961873	1	7330573	0.0423947
CCNA_01409	NC_011916	complement(1526556..1527560)	29.8836	-0.0220276	-1.01539	0.915564	0.964666	1	7330138	0.0383113
CCNA_02035	NC_011916	complement(2178958..2180166)	8.44145	-0.021868	-1.01527	0.938129	0.973721	1	7333365	0.0277373
CCNA_02127	NC_011916	complement(2279617..2281278)	49.3699	-0.0217652	-1.0152	0.903997	0.961115	1	7330433	0.0438332
CCNA_01348	NC_011916	1461471..1462034	6.18267	-0.021626	-1.0151	0.957914	0.979824	1	7331803	0.0186734
CCNA_03190	NC_011916	3350379..3351413	15.284	-0.0215939	-1.01508	0.927511	0.971217	1	7330784	0.0326809
CCNA_00869	NC_011916	complement(947426..950383)	33.9567	-0.0215403	-1.01504	0.916599	0.964666	1	7329909	0.0378207
CCNA_03533	NC_011916	complement(3690375..3692168)	35.7666	-0.0214377	-1.01497	0.91606	0.964666	1	7332531	0.0380762
CCNA_00609	NC_011916	647369..648415	14.8272	-0.0213705	-1.01492	0.926726	0.970832	1	7330008	0.0330484
CCNA_00076	NC_011916	complement(79975..80358)	18.0745	-0.0213275	-1.01489	0.94693	0.976533	1	7332167	0.0236822
CCNA_03921	NC_011916	474254..474409	4.02408	-0.0212422	-1.01483	0.979605	#N/A	1	18668805	0.00894886
CCNA_00736	NC_011916	complement(793143..793649)	44.7135	-0.0206618	-1.01442	0.932391	0.971536	1	7332823	0.0304019
CCNA_00430	NC_011916	complement(437556..437741)	0.695651	-0.0197977	-1.01382	0.990213	#N/A	1	7330557	0.0042713
CCNA_00240	NC_011916	255318..255725	165.604	-0.0196623	-1.01372	0.926493	0.970832	1	7330286	0.0331577
CCNA_02978	NC_011916	3132879..3134357	11.1822	-0.0193811	-1.01352	0.94404	0.975774	1	7333267	0.0250096
hsp33	NC_011916	complement(2465823..2466731)	76.8006	-0.0189321	-1.01321	0.926561	0.970832	1	7332278	0.0331261
CCNA_02530	NC_011916	2678387..2679592	23.2058	-0.0186637	-1.01302	0.930947	0.971536	1	7330683	0.031075
CCNA_00019	NC_011916	19815..20447	7.11004	-0.0184562	-1.01288	0.961768	0.982264	1	7332109	0.0169299
CCNA_03131	NC_011916	complement(3280062..3280865)	36.1863	-0.0183696	-1.01281	0.936539	0.973035	1	7330969	0.028474
CCNA_01700	NC_011916	1831698..1832939	3.32497	-0.0183659	-1.01281	0.962602	0.982827	1	7331760	0.0165531
CCNA_02238	NC_011916	2388328..2388534	3.62665	-0.0179378	-1.01251	0.982336	#N/A	1	7332600	0.00773985
clpX	NC_011916	complement(2183866..2185128)	174.906	-0.0177209	-1.01236	0.943024	0.975489	1	7333370	0.0254771
CCNA_01777	NC_011916	1903417..1905099	26.1564	-0.0174018	-1.01214	0.93243	0.971536	1	7331242	0.0303835
hemH	NC_011916	complement(4040589..4041632)	71.8209	-0.0173744	-1.01212	0.924744	0.970832	1	7332726	0.0339786
ubiB	NC_011916	3989897..3991405	32.8188	-0.01642	-1.01145	0.939926	0.973815	1	7332022	0.0269063
CCNA_00254	NC_011916	267164..268066	21.0933	-0.0162003	-1.01129	0.949355	0.976622	1	7330706	0.0225716
CCNA_01029	NC_011916	complement(1115733..1118816)	16.1372	-0.0160198	-1.01117	0.937765	0.973721	1	7329778	0.0279062
CCNA_03853	NC_011916	4017928..4018710	85.0402	-0.0158737	-1.01106	0.946827	0.976533	1	7332701	0.0237295
uvrD	NC_011916	complement(1716478..1718895)	26.3428	-0.0155348	-1.01083	0.94057	0.973815	1	7331574	0.026609
CCNA_02847	NC_011916	complement(3000402..3000854)	34.6412	-0.0155168	-1.01081	0.947689	0.976533	1	7331172	0.0233343
lon	NC_011916	complement(2181072..2183471)	120.116	-0.0153492	-1.0107	0.952116	0.976622	1	7333368	0.0213101
CCNA_03508	NC_011916	complement(3666448..3667026)	22.3312	-0.0149419	-1.01041	0.958084	0.979824	1	7332505	0.0185963
CCNA_03978	NC_011916	complement(2979670..2979816)	6.06908	-0.0148808	-1.01037	0.98426	0.99265	1	18668929	0.00689003
CCNA_03164	NC_011916	3320693..3323464	135.568	-0.0145665	-1.01015	0.949845	0.976622	1	7331002	0.022347
CCNA_00837	NC_011916	complement(903123..904739)	3.42535	-0.0143182	-1.00997	0.969615	0.985299	1	7329874	0.0134006
CCNA_00232	NC_011916	complement(247537..247953)	41.1452	-0.0141842	-1.00988	0.956567	0.97933	1	7330278	0.0192844
CCNA_02672	NC_011916	complement(2824657..2825121)	51.9354	-0.0137426	-1.00957	0.959711	0.980693	1	7332775	0.0178593
CCNA_00322	NC_011916	335959..336588	20.6242	-0.0136825	-1.00953	0.96059	0.981326	1	7330775	0.017462
[truncated: 2,086 more rows]
