# Supplementary material for: Asymmetric envelope surface disposition of secreted protein YjbI controls bimodal antibiotic susceptibilities in C. crescentus
Source: EMBO J. 2026 Jan 3;45(3):987–1023. doi: 10.1038/s44318-025-00668-x (PMC12864828; doi:10.1038/s44318-025-00668-x)
Supplement: Supplementary file 6 — Dataset EV5 [file 44318_2025_668_MOESM6_ESM.xlsx]

## Sheet: READ ME
Dataset EV5:	Antibiotic library screen of yjbI mutant cells versus WT cells
	INSIDE WHITE CIRCLE = 5mm
	3µl drops of 1mM
	Area in mm². 1=0

## Sheet: Library Detailed Information
Inhibitors, Screening Libraries, Proteins www.MedChemExpress.com
MCE USA		mm²	mm²	mm²	mm²	mm²	mm²	Ratio
		WT	WT	MeanWT	NAS4	DyjbI	Mean_yjbI	WT/yjbI
Plate	Well	Inhibition area			Inhibition area				Catalog Number	ProductName	Synonyms	CAS Number	M.Wt	Target	PathWay	Biological Activity	Saltdata	Formula	Solubility	Solvent	Batch No.	Quantity	Smiles	URL	Research Area	Clinical Information
# 01 - HYCPK53466 - 1mM, 3µl drop DMSO
HYCPK53466	A02			0			0	0	HY-B0306	Prothionamide	Protionamide	14222-60-7	180.27	Antibiotic; Bacterial	Anti-infection	Protionamide (or prothionamide) is a drug used in the treatment of tuberculosis; has also been tested for use in the treatment of leprosy. Target: Anti tuberculosis Although ETH and PTH are both potent drugs against M. tuberculosis (MIC = ～0.5 μg/ml) (24), they do not affect E. coli growth, even at very high concentrations (100 μg/ml), which is primarily caused by the absence of an EthA homologue…	Free Base	C9H12N2S	DMSO : 100 mg/mL (554.72 mM; Need ultrasonic)	DMSO Solution	16716	10mM * 100uL	S=C(C1=CC(CCC)=NC=C1)N	https://www.medchemexpress.com/prothionamide.html	Infection	Launched
HYCPK53466	A03	636	707	671.5	875	842	858.5	0.782	HY-B0275A	Oxytetracycline (hydrochloride)		2058-46-0	496.89	Antibiotic; Bacterial; Endogenous Metabolite; HSV	Anti-infection; Metabolic Enzyme/Protease	Oxytetracycline hydrochloride is an antibiotic belonging to the tetracycline class. Oxytetracycline hydrochloride potent inhibits Gram-negative and Gram-positive bacteria. Oxytetracycline hydrochloride is a protein synthesis inhibitor and prevents the binding from aminoacil-tRNA to the complex m-ribosomal RNA. Oxytetracycline hydrochloride also possesses anti-HSV-1 activity[1][2][3].	Hydrochloride	C22H25ClN2O9	H2O : < 0.1 mg/mL (ultrasonic;warming;heat to 60°C) (insoluble); DMSO : 500 mg/mL (1006.26 mM; Need ultrasonic)	DMSO Solution	80767	10mM * 100uL	O[C@@](C(O)=C(C1=O)[C@@]2([H])[C@](O)(C3=CC=CC(O)=C13)C)(C4=O)[C@@]([C@@H](C(O)=C4C(N)=O)N(C)C)([H])[C@H]2O.Cl	https://www.medchemexpress.com/oxytetracycline-hydrochloride.html	Infection	Launched
HYCPK53466	A04	132	152	142	1	1	1	141.999	HY-B0330	Levofloxacin	(-)-Ofloxacin	100986-85-4	361.37	Antibiotic; Bacterial; DNA/RNA Synthesis; Orthopoxvirus; Topoisomerase	Anti-infection; Cell Cycle/DNA Damage	Levofloxacin ((-)-Ofloxacin) is an orally active antibiotic and is active against both Gram-positive and Gram-negative bacteria. Levofloxacin inhibits the DNA gyrase and topoisomerase IV. Levofloxacin can be used for chronic periodontitis, airway inflammation and BK Viremia research. Levofloxacin shows anti-orthopoxvirus activity[1][2][3][4][5].	Free Acid	C18H20FN3O4	DMSO : 10 mg/mL (ultrasonic);H2O : ≥ 5 mg/mL	DMSO Solution	102119	10mM * 100uL	O=C(C(C1=O)=CN2[C@@H](C)COC3=C(N4CCN(C)CC4)C(F)=CC1=C23)O	https://www.medchemexpress.com/Levofloxacin.html	Infection; Cancer	Launched
HYCPK53466	A05	90	96	93	12	1	6.5	14.308	HY-B0330A	Levofloxacin (hydrate)	Levofloxacin hemihydrate	138199-71-0	370.38	Antibiotic; Bacterial; DNA/RNA Synthesis; Orthopoxvirus; Topoisomerase	Anti-infection; Cell Cycle/DNA Damage	Levofloxacin hydrate (Levofloxacin hemihydrate) is an orally active antibiotic and is active against both Gram-positive and Gram-negative bacteria. Levofloxacin hydrate inhibits the DNA gyrase and topoisomerase IV. Levofloxacin hydrate can be used for chronic periodontitis, airway inflammation and BK Viremia research. Levofloxacin hydrate shows anti-orthopoxvirus activity[1][2][3][4][5].	Free Acid	C18H20FN3O4.1/2H2O	DMSO : 8.33 mg/mL (22.49 mM; Need ultrasonic); H2O : ≥ 50 mg/mL (135.00 mM)	DMSO Solution	38503	10mM * 100uL	O=C(C(C1=O)=CN2[C@@H](C)COC3=C(N4CCN(C)CC4)C(F)=CC1=C23)O.[0.5H2O]	https://www.medchemexpress.com/Levofloxacin-hydrate.html	Infection; Cancer	Launched
HYCPK53466	A06			0			0	0	HY-B0875	Cefmenoxime (hydrochloride)	SCE-1365 (hydrochloride)	75738-58-8	529.79	Antibiotic; Bacterial	Anti-infection	Cefmenoxime (SCE-1365) hydrochloride is a new semisynthetic cephalosporin antibiotic. Cefmenoxime has antibacterial activity against a wide variety of gram-positive and gram-negative bacteria[1][2].	Hydrochloride	C16H17N9O5S3.1/2 HCl	DMSO : 65 mg/mL (122.69 mM; Need ultrasonic and warming); H2O : < 0.1 mg/mL (ultrasonic;warming;heat to 60°C) (insoluble)	DMSO Solution	16385	10mM * 100uL	O=C(C(N12)=C(CSC3=NN=NN3C)CS[C@]2([H])[C@H](NC(/C(C4=CSC(N)=N4)=N\OC)=O)C1=O)O.[0.5HCl]	https://www.medchemexpress.com/Cefmenoxime-hydrochloride.html	Infection	Launched
HYCPK53466	A07	37	52	44.5	120	153	136.5	0.326	HY-118660	Anhydrotetracycline (hydrochloride)		13803-65-1	462.88	Antibiotic; Bacterial	Anti-infection	Anhydrotetracycline hydrochloride, a tetracycline biosynthetic precursor, is a potent competitive broad-spectrum tetracycline destructase enzymes inhibitor. Anhydrotetracycline hydrochloride is an effector for tetracycline controlled gene expression systems in eukaryotic cells[1].	Hydrochloride	C22H23ClN2O7	DMSO : 20.83 mg/mL (45.00 mM; ultrasonic and warming and heat to 80°C)	DMSO Solution	91173	10mM * 100uL	O=C(C(C1=O)=C(O)[C@@H](N(C)C)[C@]2([H])CC3=C(C([C@@]21O)=O)C(O)=C4C(O)=CC=CC4=C3C)N.[H]Cl	https://www.medchemexpress.com/anhydrotetracycline-hydrochloride.html	Infection	No Development Reported
HYCPK53466	A08	38	45	41.5	88	100	94	0.441	HY-131150	Ristomycin (sulfate)		11140-99-1	2166.00	Antibiotic	Anti-infection	Ristomycin sulfate is a glycopeptide antibiotic isolated from Nocardia lurida[1].	Sulfate	C95H110N8O44.H2SO4	10 mM in DMSO	DMSO Solution	260434	10mM * 100uL	O=S(O)(O)=O.[Ristomycin]	https://www.medchemexpress.com/ristomycin-sulfate.html	Infection; Inflammation/Immunology	No Development Reported
HYCPK53466	A09			0			0	0	HY-B0960	Sulfabenzamide	N-Sulfanilylbenzamide	127-71-9	276.31	Antibiotic; Autophagy; Bacterial	Anti-infection; Autophagy	Sulfabenzamide (N-Sulfanilylbenzamide) is an antimicrobial agent and usually consumed in combination with Sulfathiazole and Sulfacetamide. Sulfabenzamide is effective against Gram-positive and negative bacterial strains[1].	Free Base	C13H12N2O3S	DMSO : 100 mg/mL (361.91 mM; Need ultrasonic)	DMSO Solution	17474	10mM * 100uL	O=C(NS(=O)(C1=CC=C(N)C=C1)=O)C2=CC=CC=C2	https://www.medchemexpress.com/Sulfabenzamide.html	Infection	Launched
HYCPK53466	A10			0			0	0	HY-N0315	Allicin	Diallyl thiosulfinate	539-86-6	162.27	Antibiotic; Bacterial	Anti-infection	Allicin (diallyl thiosulfinate) is isolated from garlic including Diallyl monosulfide, Diallyl disulfide, Diallyl trisulfide, Diallyl tetrasulfide, and Methyl allyl disulphide etc. They accounts for 98% of the extract. Allicin (diallyl thiosulfinate) has highly potent antimicrobial activity, and inhibits growth of a variety of microorganisms, among them antibiotic-resistant strains[1][2].	Free Base	C6H10OS2	Ethanol : 70 mg/mL (431.38 mM; Need ultrasonic); DMSO : 130 mg/mL (801.13 mM; Need ultrasonic)	DMSO Solution	158964	10mM * 100uL	C=CCS(SCC=C)=O	https://www.medchemexpress.com/allicin.html	Infection	Phase 2
HYCPK53466	A11	45	48	46.5	61	70	65.5	0.71	HY-B0497	Niclosamide	BAY2353	50-65-7	327.12	Antibiotic; Parasite; STAT	Anti-infection; JAK/STAT Signaling; Stem Cell/Wnt	Niclosamide (BAY2353) is an orally active antihelminthic agent used in parasitic infection research[1]. Niclosamide is a STAT3 inhibitor with an IC50 of 0.25 μM in HeLa cells[4]. Niclosamide has biological activities against cancer, inhibits DNA replication in Vero E6 cells[2][3][5].	Free Base	C13H8Cl2N2O4	DMSO : 4.55 mg/mL (13.91 mM; Need ultrasonic); H2O : < 0.1 mg/mL (ultrasonic;warming;heat to 60°C) (insoluble); DMF : 5 mg/mL (15.28 mM; Need ultrasonic)	DMSO Solution	15718	10mM * 100uL	O=C(NC1=CC=C([N+]([O-])=O)C=C1Cl)C2=CC(Cl)=CC=C2O	https://www.medchemexpress.com/Niclosamide.html	Infection; Cancer	Launched
HYCPK53466	B02			0			0	0	HY-A0253	Cefacetrile	Cephacetrile; Cephacetril	10206-21-0	339.32	Antibiotic; Bacterial	Anti-infection	Cefacetrile (Cephacetrile) is a broad-spectrum antibiotic that is effective in gram-positive and gram-negative bacterial infection[1][2].		C13H13N3O6S	10 mM in DMSO	DMSO Solution	273688	10mM * 100uL	O=C(C(N12)=C(COC(C)=O)CS[C@]2([H])[C@H](NC(CC#N)=O)C1=O)O	https://www.medchemexpress.com/cefacetrile.html	Infection	No Development Reported
HYCPK53466	B03			0			0	0	HY-B1149A	Bacampicillin (hydrochloride)		37661-08-8	501.98	Antibiotic; Bacterial	Anti-infection	Bacampicillin hydrochloride is a penicillin antibiotic, is a prodrug of ampicillin with improved oral bioavailability.	Hydrochloride	C21H28ClN3O7S	DMSO : 125 mg/mL (249.01 mM; Need ultrasonic)	DMSO Solution	155716	10mM * 100uL	O=C([C@@H](C(C)(C)S[C@]1([H])[C@@H]2NC([C@H](N)C3=CC=CC=C3)=O)N1C2=O)OC(OC(OCC)=O)C.[H]Cl	https://www.medchemexpress.com/Bacampicillin-hydrochloride.html	Infection	Launched
HYCPK53466	B04			0			0	0	HY-12485	TBA-354		1257426-19-9	436.34	Antibiotic; Bacterial	Anti-infection	TBA-354 is a potent anti-tuberculosis compound; maintains activity against Mycobacterium tuberculosis H37Rv isogenic monoresistant strains. IC50 value: Target: Anti-tuberculosis agent in vitro: TBA-354 is narrow spectrum and bactericidal in vitro against replicating and nonreplicating Mycobacterium tuberculosis, with potency similar to that of delamanid and greater than that of PA-824. TBA-354 ma…	Free Base	C19H15F3N4O5	DMSO : 100 mg/mL (229.18 mM; Need ultrasonic)	DMSO Solution	14713	10mM * 100uL	FC(F)(F)OC1=CC=C(C2=CC=C(CO[C@H]3CN4C(OC3)=NC([N+]([O-])=O)=C4)C=N2)C=C1	https://www.medchemexpress.com/TBA-354.html	Infection	Phase 1
HYCPK53466	B05			0			0	0	HY-B0507A	Sulfathiazole (sodium)		144-74-1	277.30	Antibiotic; Bacterial	Anti-infection	Sulfathiazole sodium is an organosulfur compound that has been used as a short-acting sulfa drug. Target: Antibacterial Sulfathiazole (20 μg/L) starts to be degraded between day 31 and day 38 in one of the two batch reactors containing different wastewater matrices. Sulfathiazole is degraded at a substantially faster rate than sulfamethoxazole or sulfamethazine in the nitrification process (S3) […	Sodium	C9H8N3NaO2S2	DMSO : 140 mg/mL (504.87 mM; Need ultrasonic); H2O : 140 mg/mL (504.87 mM; Need ultrasonic)	DMSO Solution	62204	10mM * 100uL	O=S(C1=CC=C(N)C=C1)([N-]C2=NC=CS2)=O.[Na+]	https://www.medchemexpress.com/Sulfathiazole-sodium.html	Infection	Launched
HYCPK53466	B06			0			0	0	HY-B1350	Fusidic acid	Fusidate; SQ-16603	6990-06-3	516.71	Antibiotic; Bacterial	Anti-infection	Fusidic acid (Fusidate) a bacteriostatic antibiotic produced from the Fusidium coccineum fungus, belongs to the class of steroids. Fusidic acid has no corticosteroid effects. Fusidic acid inhibits the growth of bacteria by preventing the release of translation elongation factor G (EF-G) from the ribosome[1][2].	Free Acid	C31H48O6	DMSO : 100 mg/mL (193.53 mM; Need ultrasonic)	DMSO Solution	124891	10mM * 100uL	C[C@@H]([C@]1([H])CC[C@]([C@@](C[C@@H]/2OC(C)=O)3C)4C)[C@H](O)CC[C@]1(C)[C@]4([H])[C@H](O)C[C@@]3([H])C2=C(C(O)=O)/CC/C=C(C)\C	https://www.medchemexpress.com/fusidic-acid.html	Infection; Cancer	Launched
HYCPK53466	B07			0			0	0	HY-N0206	Ardisiacrispin A	Deglucocyclamin; LTS-4; Saxifragifolin B	23643-61-0	1061.21	Antibiotic	Anti-infection	Ardisiacrispin A (Deglucocyclamin) is a common triterpenoid saponin from Ardisia species. Ardisiacrispin A has similar biological properties with some triterpenoid saponins in A. crenata which is one of the species of genus Ardisia and exhibits cytotoxic effect on tumor cells, immunomodulatory and antiviral activities[1].	Free Base	C52H84O22	DMSO : 100 mg/mL (94.23 mM; Need ultrasonic)	DMSO Solution	151995	10mM * 100uL	[H][C@]1(OC[C@@H](O)[C@H](O)[C@H]1O)O[C@@H]2[C@@H](O)[C@H](O)[C@@H](CO)O[C@@]2([H])O[C@H]3CO[C@@]([H])(O[C@@H]4C(C)(C)[C@@](CC[C@]([C@@](C[C@@H](O)[C@]56[C@@]7([H])C[C@@](C)(C=O)CC5)(C)[C@]7(OC6)CC8)(C)[C@@]98[H])([H])[C@]9(C)CC4)[C@H](O[C@]%10([C@H](O)[C@@H](O)[C@H](O)[C@@H](CO)O%10)[H])[C@@H]3O	https://www.medchemexpress.com/ardisiacrispin-a.html	Cancer	No Development Reported
HYCPK53466	B08			0			0	0	HY-145579	Linvencorvir	RG7907	1808248-05-6	598.69	Antibiotic	Anti-infection	Linvencorvir is an antiviral agent[1].		C29H35FN6O5S	10 mM in DMSO	DMSO Solution	276962	10mM * 100uL	CCOC(C1=C(CN2C[C@]3([H])N(C(N(C3)CC(C)(C)C(O)=O)=O)CC2)N=C(C4=NC=CS4)N[C@@]1([H])C5=C(C(F)=CC=C5)C)=O	https://www.medchemexpress.com/linvencorvir.html	Infection; Inflammation/Immunology	No Development Reported
HYCPK53466	B09			0			0	0	HY-B0242	Sulfanilamide	Sulphanilamide	63-74-1	172.20	Antibiotic; Bacterial	Anti-infection	ulfanilamide (Sulphanilamide) is a potent and orally active sulfonamide antibiotic and can be a major intermediate of sulfamethoxazole biodegradation. Sulfanilamide also is a carbonic anhydrase inhibitor. Sulfanilamide shows inhibition on virus of lymphogranuloma venereum[1][2][3][4].	Free Base	C6H8N2O2S	DMSO : 100 mg/mL (580.72 mM; Need ultrasonic); H2O : 10 mg/mL (58.07 mM; Need ultrasonic)	DMSO Solution	15986	10mM * 100uL	O=S(C1=CC=C(N)C=C1)(N)=O	https://www.medchemexpress.com/Sulfanilamide.html	Infection	Launched
HYCPK53466	B10			0			0	0	HY-13588	Cefsulodin (sodium)	SCE-129 (sodium)	52152-93-9	554.53	Antibiotic; Bacterial	Anti-infection	Cefsulodin (SCE-129) sodium is a third generation β lactam antibiotic and member of the cephems subgroup of antibiotics. Cefsulodin sodium inhibits cell wall synthesis by competitively inhibiting penicillin binding protein (PBP) cross-linking and transpeptidation of peptidogly. Cefsulodin sodium is a potent tyrosine phosphatase inhibitor against mPTPB, a virulent phosphatase from Mycobacterium tu…	Sodium	C22H19N4NaO8S2	DMSO : 13.5 mg/mL (24.34 mM; Need ultrasonic); H2O : 55 mg/mL (99.18 mM; Need ultrasonic)	DMSO Solution	132635	10mM * 100uL	O=C(N[C@H]1[C@@]2([H])SCC(C[N+]3=CC=C(C(N)=O)C=C3)=C(C([O-])=O)N2C1=O)[C@@H](C4=CC=CC=C4)S(=O)(O[Na])=O	https://www.medchemexpress.com/Cefsulodin-sodium.html	Infection	Launched
HYCPK53466	B11	33	36	34.5	29	16	22.5	1.533	HY-P1674A	Murepavadin (TFA)	POL7080 (TFA)		1667.83	Antibiotic; Bacterial	Anti-infection	Murepavadin (POL7080) (TFA), a 14-amino-acid cyclic peptide, is a highly potent, specific antibiotic. Murepavadin exhibits a potent antimicrobial activity for P. aeruginosa with MIC50 and MIC90 values both of 0.12 mg/L. Murepavadin also can target the lipopolysaccharide transport portin D. Murepavadin can be used for the research of bacterial resistance[1][2].	Trifluoroacetate	C73H112N22O16.C2HF3O2	H2O : 50 mg/mL (29.98 mM; Need ultrasonic)	DMSO Solution	103290	10mM * 100uL	O=C(N[C@@](C(N[C@H](C(N[C@H](C(N[C@@H](C(N[C@H](C(N[C@H](C(N[C@H](C(N[C@H](C(N[C@H](C(N[C@H](C(N1[C@@](CCC1)([H])C(N2C(CCC2)([H])C(N[C@@](C(N3)=O)([H])[C@H](O)C)=O)=O)=O)CO)=O)C)=O)CCN)=O)CCN)=O)CC4=CNC5=CC=CC=C45)=O)CCN)=O)CCN)=O)CCCN)=O)CCN)=O)([H])[C@@H](C)CC)[C@@H]3CC6=CNC7=CC=CC=C67.O=C(O)C(F)(F)F	https://www.medchemexpress.com/murepavadin-tfa.html	Infection	Phase 3
HYCPK53466	C02	34	38	36	45	35	40	0.9	HY-B0319	Tioconazole	UK-20349	65899-73-2	387.71	Antibiotic; Fungal	Anti-infection	Tioconazole (UK-20349) is an antifungal imidazole derivative with broad spectrum activity. Tioconazole has inhibitory active aginst several dermatophytes and several yeasts with MIC50s <3.12 mg/L and <9 mg/L, respectively[1].	Free Base	C16H13Cl3N2OS	H2O : 0.1 mg/mL (0.26 mM; Need ultrasonic); DMSO : 250 mg/mL (644.81 mM; Need ultrasonic)	DMSO Solution	114867	10mM * 100uL	ClC1=CC=C(C(OCC2=C(Cl)SC=C2)CN3C=CN=C3)C(Cl)=C1	https://www.medchemexpress.com/Tioconazole.html	Infection	Launched
HYCPK53466	C03	364	384	374	471	475	473	0.791	HY-13451	Finafloxacin		209342-40-5	398.39	Antibiotic; Bacterial	Anti-infection	Finafloxacin is a fluoroquinolone antimicrobial agent that exhibits optimum efficacy in slightly acidic environments. Target: Antibacterial Finafloxacin is a pH-activated fluoroquinolone (belonging to a new 8-cyano subclass) to treat serious bacterial infections associated with an acidic environment, including urinary tract infections (UTIs) and Helicobacter pylori infections. Finafloxacin exhibi…	Free Acid	C20H19FN4O4	DMSO : 6.4 mg/mL (16.06 mM; Need ultrasonic and warming)	DMSO Solution	20329	10mM * 100uL	O=C(C1=CN(C2CC2)C3=C(C=C(F)C(N4C[C@]5([H])OCCN[C@@]5([H])C4)=C3C#N)C1=O)O	https://www.medchemexpress.com/Finafloxacin.html	Infection	Launched
HYCPK53466	C04			0			0	0	HY-B0802A	Terbutaline		23031-25-6	225.28	Adrenergic Receptor; Antibiotic	Anti-infection; GPCR/G Protein; Neuronal Signaling	Terbutaline is an orally active β2-adrenergic receptor agonist and an active metabolite of bambuterol[1]. Terbutaline can be used in asthma symptom research[2].		C12H19NO3	10 mM in DMSO	DMSO Solution	287428	10mM * 100uL	OC1=CC(C(O)CNC(C)(C)C)=CC(O)=C1	https://www.medchemexpress.com/terbutaline.html	Endocrinology	Launched
HYCPK53466	C05			0			0	0	HY-B0535A	Ethambutol (dihydrochloride)	Emb (dihydrochloride)	1070-11-7	277.23	Antibiotic; Bacterial	Anti-infection	Ethambutol dihydrochloride (Emb dihydrochloride) is a bacteriostatic antimycobacterial agent, which obstructs the formation of cell wall by inhibiting arabinosyl transferases. Target: Antibacterial Ethambutol dihydrochloride (Emb dihydrochloride) directly affects two polymers, arabinogalactan (AG) and lipoarabinomannan (LAM) in Mycobacterium smegmatis. In M. smegmatis, Ethambutol inhibits synthes…	Hydrochloride	C10H26Cl2N2O2	DMSO : 100 mg/mL (360.71 mM; Need ultrasonic); H2O : ≥ 50 mg/mL (180.36 mM)	DMSO Solution	13585	10mM * 100uL	CC[C@H](NCCN[C@@H](CC)CO)CO.Cl.Cl	https://www.medchemexpress.com/Ethambutol-dihydrochloride.html	Infection	Launched
HYCPK53466	C06			0			0	0	HY-B0777	Moxidectin	CL301423	113507-06-5	639.82	Antibiotic; Parasite	Anti-infection	Moxidectin(ProHeart 6; CL301423; Cydectin) is an anthelmintic drug which kills parasitic worms (helminths), and is used for the prevention and control of heartworm and intestinal worms. IC50 value: Target: Anti-parasitic Moxidectin is a semisynthetic derivative of nemadectin, which is produced by fermentation by Streptomyces cyano-griseus. Moxidectin treats and controls some of the most common in…	Free Base	C37H53NO8	DMSO : 100 mg/mL (156.29 mM; Need ultrasonic); H2O : 1 mg/mL (1.56 mM; ultrasonic and warming and heat to 80°C)	DMSO Solution	16563	10mM * 100uL	C/C([C@H]([C@H](/C1=N/OC)C)O[C@]2(C1)C[C@](OC([C@@](C=C(C)[C@@H](O)[C@@]3([H])OC/C4=C\C=C\[C@H](C)C5)([H])[C@@]34O)=O)([H])C[C@](C/C=C5\C)([H])O2)=C\C(C)C	https://www.medchemexpress.com/moxidectin.html	Infection	Launched
HYCPK53466	C07			0			0	0	HY-130838	JH-LPH-33		2414590-04-6	487.92	Bacterial	Anti-infection	JH-LPH-33, a sulfonyl piperazine analog, is a potent UDP-2,3-diacylglucosamine pyrophosphate hydrolase LpxH inhibitor. JH-LPH-33 displays outstanding antibiotic activity with a MIC value of 0.66 μg/mL[1].		C21H21ClF3N3O3S	10 mM in DMSO	DMSO Solution	266019	10mM * 100uL	CC(N1CCC2=C1C=CC(S(=O)(N3CCN(C4=CC(Cl)=CC(C(F)(F)F)=C4)CC3)=O)=C2)=O	https://www.medchemexpress.com/jh-lph-33.html	Infection	No Development Reported
HYCPK53466	C08	492	510	501	505	573	539	0.929	HY-B0269	Rifapentine	DL 473; Cyclopentylrifampicin	61379-65-5	877.03	Antibiotic; Bacterial	Anti-infection	Rifapentine (DL 473) is an antibiotic compound used in the treatment of tuberculosis. Target: Antibacterial Rifapentine inhibits DNA-dependent RNA polymerase activity in susceptible cells. Specifically, it interacts with bacterial RNA polymerase but does not inhibit the mammalian enzyme. A review of alternative regimens for prevention of active tuberculosis in HIV-negative individuals with latent…	Free Base	C47H64N4O12	DMSO : ≥ 50 mg/mL (57.01 mM); H2O : 0.67 mg/mL (0.76 mM; Need ultrasonic)	DMSO Solution	16323	10mM * 100uL	OC(C1=C(C2=O)C(O[C@@]2(O/C=C/[C@@H]([C@H]([C@@]([C@@H]3C)([H])OC(C)=O)C)OC)C)=C(C)C(O)=C1C(O)=C4NC(/C(C)=C\C=C\[C@@H]([C@@H]([C@@H](C)[C@H]3O)O)C)=O)=C4/C=N/N5CCN(C6CCCC6)CC5	https://www.medchemexpress.com/rifapentine.html	Infection	Launched
HYCPK53466	C09			0			0	0	HY-B1275	Cephalothin (sodium)	Cefalotin sodium	58-71-9	418.42	Antibiotic; Bacterial	Anti-infection	Cephalothin sodium is a first generation cephem antibiotic with a wide range antibacterial activity, is active against gram-positive and gram-negative bacteria.	Sodium	C16H15N2NaO6S2	H2O : 50 mg/mL (119.50 mM; Need ultrasonic); DMSO : 50 mg/mL (119.50 mM; Need ultrasonic)	DMSO Solution	29291	10mM * 100uL	O=C(C(N12)=C(COC(C)=O)CS[C@]2([H])[C@H](NC(CC3=CC=CS3)=O)C1=O)O[Na]	https://www.medchemexpress.com/Cephalothin-sodium.html	Infection	Launched
HYCPK53466	C10	11	21	16	35	37	36	0.444	HY-118448	2,4-Diacetylphloroglucinol		2161-86-6	210.18	Antibiotic; Bacterial; Fungal; Parasite	Anti-infection	2,4-Diacetylphloroglucinol, produced by some isolates of the beneficial bacterium Pseudomonas fluorescens, is a potent antibiotic. 2,4-Diacetylphloroglucinol is active against numerous organisms, including plants, fungi, viruses, bacteria, and nematodes[1].		C10H10O5	10 mM in DMSO	DMSO Solution	259800	10mM * 100uL	OC1=C(C(O)=C(C(O)=C1)C(C)=O)C(C)=O	https://www.medchemexpress.com/2-4-diacetylphloroglucinol.html	Infection	No Development Reported
HYCPK53466	C11			0			0	0	HY-146329	PqsR/LasR-IN-3		2581109-51-3	311.35	Antibiotic; Bacterial	Anti-infection	PqsR/LasR-IN-3 (Compound 7a) is a potent inhibitor of PqsR and LasR systems in P. aeruginosa. PqsR/LasR-IN-3 also inhibits hERG with the IC50 of 109.01 μM[1].		C14H17NO5S	10 mM in DMSO	DMSO Solution	256552	10mM * 100uL	O=C(NC1CCOC1=O)CCCS(=O)(C2=CC=CC=C2)=O	https://www.medchemexpress.com/pqsr-lasr-in-3.html	Infection	No Development Reported
HYCPK53466	D02			0			0	0	HY-B0035	Sulfamethazine	Sulfadimidine; Sulfadimerazine	57-68-1	278.33	Antibiotic; Bacterial	Anti-infection	Sulfamethazine (Sulfadimidine) is an antimicrobial that is widely used to treat and prevent various animal diseases (such as gastrointestinal and respiratory tract infections). In China and the European Commission, the maximum residue level for Sulfamethazine in animal product is set at 100 μg/kg[1][2].	Free Base	C12H14N4O2S	DMSO : 100 mg/mL (359.29 mM; Need ultrasonic)	DMSO Solution	16682	10mM * 100uL	O=S(C1=CC=C(N)C=C1)(NC2=NC(C)=CC(C)=N2)=O	https://www.medchemexpress.com/sulfamethazine.html	Infection	Launched
HYCPK53466	D03	19	21	20	13	31	22	0.909	HY-110354	UCM05	G28UCM	1094451-90-7	464.38	Antibiotic; Bacterial; Fatty Acid Synthase (FASN)	Anti-infection; Metabolic Enzyme/Protease	UCM05 (G28UCM) is a potent inhibitor of fatty acid synthase (FASN) shows activity against HER2+ breast cancer xenografts and is active in anti-HER2 drug-resistant cell lines. UCM05 is a Filamentous temperature-sensitive protein Z (FtsZ) inhibitor and inhibits the growth of the Gram-positive bacterium B. subtilis with MIC values of 100 μM but lack activity on the Gram-negative bacterium E. coli.		C24H16O10	10 mM in DMSO	DMSO Solution	252091	10mM * 100uL	O=C(OC1=CC(OC(C2=CC(O)=C(C(O)=C2)O)=O)=CC3=CC=CC=C31)C4=CC(O)=C(C(O)=C4)O	https://www.medchemexpress.com/ucm05.html	Cancer; Infection	No Development Reported
HYCPK53466	D04	555	535	545	561	645	603	0.904	HY-B1374	Florfenicol	(-)-Florfenicol; SCH-25298	73231-34-2	358.21	Antibiotic; Bacterial	Anti-infection	Florfenicol, a commonly used veterinary antibiotic, is currently indicated for the treatment of bovine respiratory disease, and also used in aquaculture for the control of enteric septicemia in catfish. Florfenicol can induce early embryonic death in eggs, with an LC50 of 1.07 μg/g.	Free Base	C12H14Cl2FNO4S	DMSO : 100 mg/mL (279.17 mM; Need ultrasonic)	DMSO Solution	17598	10mM * 100uL	O=C(N[C@H](CF)[C@H](O)C1=CC=C(S(=O)(C)=O)C=C1)C(Cl)Cl	https://www.medchemexpress.com/Florfenicol.html	Infection	Launched
HYCPK53466	D05			0			0	0	HY-13678A	Meropenem (trihydrate)	SM 7338 trihydrate	119478-56-7	437.51	Antibiotic; Bacterial	Anti-infection	Meropenem trihydrate (SM 7338 trihydrate) is a carbapenem antibiotic with broad-spectrum antibacterial activity. Meropenem trihydrate has activity against susceptible and resistant N. gonorrhoeae (MIC value of 0.02-0.06 mg/mL), H. influenzae (MIC value of 0.03-0.12 mg/mL), and H. ducreyi (MIC value of 0.015-0.12 mg/mL)[1][2].	Free Acid	C17H31N3O8S	DMSO : 100 mg/mL (228.57 mM; Need ultrasonic); H2O : 12.5 mg/mL (28.57 mM; Need ultrasonic)	DMSO Solution	114015	10mM * 100uL	O=C(C(N12)=C(S[C@@H]3CN[C@H](C(N(C)C)=O)C3)[C@H](C)[C@]2([H])[C@@H]([C@H](O)C)C1=O)O.O.O.O	https://www.medchemexpress.com/meropenem-trihydrate.html	Infection; Cancer	Launched
HYCPK53466	D06			0			0	0	HY-A0246A	Flucloxacillin sodium		1847-24-1	475.85	Antibiotic; Bacterial	Anti-infection	Flucloxacillin sodium is an active antibiotic against gram-positive and gram-negative bacteria[1][2].	Sodium	C19H16ClFN3NaO5S	H2O : 100 mg/mL (210.15 mM; Need ultrasonic); DMSO : ≥ 100 mg/mL (210.15 mM)	DMSO Solution	28148	10mM * 100uL	O=C([C@@H]1N(C2=O)[C@]([C@@H]2NC(C(C(C(C(F)=CC=C3)=C3Cl)=NO4)=C4C)=O)([H])SC1(C)C)O[Na]	https://www.medchemexpress.com/Flucloxacillin_sodium.html	Infection	Launched
HYCPK53466	D07			0			0	0	HY-B2138	Ethopabate	Ethyl pabate	59-06-3	237.25	Antibiotic; Parasite	Anti-infection	Ethopabate is an antiprotozoal agent which has been widely used to treat and prevent coccidiosis in chickens.	Free Base	C12H15NO4	DMSO : 50 mg/mL (210.75 mM; Need ultrasonic)	DMSO Solution	27101	10mM * 100uL	O=C(OC)C1=CC=C(NC(C)=O)C=C1OCC	https://www.medchemexpress.com/Ethopabate.html	Infection	No Development Reported
HYCPK53466	D08	65	71	68	1	1	1	67.999	HY-B0356B	Ciprofloxacin (hydrochloride monohydrate)	Bay-09867 (hydrochloride monohydrate)	86393-32-0	385.82	Antibiotic; Apoptosis; Bacterial; Mitochondrial Metabolism; Reactive Oxygen Species; Topoisomerase	Anti-infection; Apoptosis; Cell Cycle/DNA Damage; Immunology/Inflammation; Metabolic Enzyme/Protease; NF-κB	Ciprofloxacin (Bay-09867) hydrochloride monohydrate is a potent, orally active topoisomerase IV inhibitor. Ciprofloxacin hydrochloride monohydrate induces mitochondrial DNA and nuclear DNA damage and lead to mitochondrial dysfunction, ROS production. Ciprofloxacin hydrochloride monohydrate has anti-proliferative activity and induces apoptosis. Ciprofloxacin hydrochloride monohydrate is a fluoroqu…	Hydrochloride	C17H21ClFN3O4	DMSO : 5 mg/mL (12.96 mM; ultrasonic and warming and heat to 60°C)	DMSO Solution	130902	10mM * 100uL	[H]O[H].[H]Cl.O=C(C1=CN(C2CC2)C3=C(C=C(F)C(N4CCNCC4)=C3)C1=O)O	https://www.medchemexpress.com/ciprofloxacin-hydrochloride-monohydrate.html	Infection; Cancer	Launched
HYCPK53466	D09			0			0	0	HY-116010	Oleandomycin		3922-90-5	687.86	Antibiotic; Bacterial	Anti-infection	Oleandomycin is a macrolide antibiotic structurally closely related to Erythromycin. Oleandomycin is similar to Erythromycin with antimicrobial activity.	Free Base	C35H61NO12	H2O : ≥ 12.5 mg/mL (18.17 mM); DMSO : 100 mg/mL (145.38 mM; Need ultrasonic)	DMSO Solution	249835	10mM * 100uL	O=C1[C@H](C)[C@@H](O)[C@@H](C)[C@@H](C)OC([C@H](C)[C@@H](O[C@]2([H])O[C@@H](C)[C@H](O)[C@@H](OC)C2)[C@H](C)[C@@H](O[C@@]3([H])[C@H](O)[C@@H](N(C)C)C[C@@H](C)O3)[C@@H](C)C[C@@]14CO4)=O	https://www.medchemexpress.com/Oleandomycin.html	Infection	No Development Reported
HYCPK53466	D10			0			0	0	HY-16321	Micafungin (sodium)	FK 463 (sodium)	208538-73-2	1292.26	Antibiotic; Fungal	Anti-infection	Micafungin sodium (FK 463 sodium) is an antifungal agent which inhibits 1, 3-beta-D-glucan synthesis.	Sodium	C56H70N9NaO23S	DMSO : ≥ 32 mg/mL (24.76 mM); H2O : 100 mg/mL (77.38 mM; Need ultrasonic)	DMSO Solution	10652	10mM * 100uL	O=S(OC1=CC([C@H](O)[C@@H](O)C(NC(C2N(C(C(NC([C@]([H])(C[C@@H](O)[C@@H](O)NC(C3N(C(C([C@H](O)CC(N)=O)N4)=O)C[C@H](C)[C@@H]3O)=O)NC(C5=CC=C(C6=NOC(C7=CC=C(OCCCCC)C=C7)=C6)C=C5)=O)=O)[C@H](O)C)=O)C[C@H](O)C2)=O)C4=O)=CC=C1O)(O[Na])=O	https://www.medchemexpress.com/Micafungin-sodium.html	Infection; Cancer	Launched
HYCPK53466	D11			0			0	0	HY-14879	Avibactam (free acid)	NXL-104 (free acid)	1192500-31-4	265.24	Antibiotic; Bacterial	Anti-infection	Avibactam (NXL-104) free acid is a covalent and reversible non-β-lactam β-lactamase inhibitor which inhibits β-lactamase TEM-1 and CTX-M-15 with IC50s of 8 nM and 5 nM, respectively[1].	Free Acid	C7H11N3O6S	10 mM in DMSO	DMSO Solution	260143	10mM * 100uL	O=S(ON1[C@]2([H])CC[C@@H](C(N)=O)[N@@](C2)C1=O)(O)=O	https://www.medchemexpress.com/Avibactam-free-acid.html	Infection	Launched
HYCPK53466	E02	891	805	848	1190	1100	1145	0.741	HY-14814	Delafloxacin	RX-3341; WQ-3034; ABT492	189279-58-1	440.76	Antibiotic; Bacterial	Anti-infection	Delafloxacin (RX-3341; WQ-3034; ABT492) is a broad-spectrum fluoroquinolone antibiotic. Delafloxacin has a broad spectrum of activity that includes drug-resistant Staphylococcus aureus, Streptococcus pneumoniae, and Klebsiella pneumonia[1].	Free Acid	C18H12ClF3N4O4	10 mM in DMSO	DMSO Solution	274811	10mM * 100uL	O=C(C1=CN(C2=NC(N)=C(F)C=C2F)C3=C(C=C(F)C(N4CC(O)C4)=C3Cl)C1=O)O	https://www.medchemexpress.com/Delafloxacin.html	Infection	Launched
HYCPK53466	E03			0			0	0	HY-B0186B	Cefoselis (sulfate)	FK-037	122841-12-7	620.64	Antibiotic; Bacterial	Anti-infection	Cefoselis sulfate (FK-037), the fourth gen-eration of cephalosporin, is a β-lactam antibiotic. Cefoselis sulfate exhibits good activity against a wide range of Gram-positive and Gram-negative organisms. Cefoselis sulfate penetrates the blood-brain barrier[1][2][3].	Sulfate	C19H24N8O10S3	DMSO : 100 mg/mL (161.12 mM; Need ultrasonic); H2O : 14.29 mg/mL (23.02 mM; Need ultrasonic)	DMSO Solution	13419	10mM * 100uL	O=C(C(N12)=C(CN3N(CCO)C(C=C3)=N)CS[C@]2([H])[C@H](NC(/C(C4=CSC(N)=N4)=N\OC)=O)C1=O)O.O=S(O)(O)=O	https://www.medchemexpress.com/Cefoselis-sulfate.html	Infection	Launched
HYCPK53466	E04			0			0	0	HY-16158	Cyclacillin	Wy-4508; Aminocyclohexylpenicillin; Ciclacillin	3485-14-1	341.43	Antibiotic; Bacterial	Anti-infection	Cyclacillin (Wy-4508) is an orally active aminopenicillin antibiotic, shows antibacterial activity against a wide range of gram-positive and gram-negative pathogens[1].		C15H23N3O4S	10 mM in DMSO	DMSO Solution	264042	10mM * 100uL	O=C([C@@H](C(C)(C)S[C@]1([H])[C@@H]2NC(C3(N)CCCCC3)=O)N1C2=O)O	https://www.medchemexpress.com/cyclacillin.html	Infection	No Development Reported
HYCPK53466	E05			0			0	0	HY-B1916	Acetylspiramycin	Spiramycin B; Spiramycin II; Foromacidin B	24916-51-6	885.09	Antibiotic; Bacterial; Parasite	Anti-infection	Acetylspiramycin (Spiramycin B; Spiramycin II; Foromacidin B) is a potent and orally active macrolide antibiotic produced by various Streptomyces species, an acetylated derivative of Spiramycin (HY-100593). Acetylspiramycin is an antimicrobial agent with activity against gram-positive organisms, including?Streptococcus pyogenes, S. viridans, Corynebacterium diphtheriae?and methicillin-sensitive?S…	Free Base	C45H76N2O15	DMSO : ≥ 50 mg/mL (56.49 mM)	DMSO Solution	27625	10mM * 100uL	O[C@H]1[C@](O[C@H](C)[C@@H](O[C@@](O[C@@H](C)[C@@H]2O)([H])C[C@]2(O)C)[C@@H]1N(C)C)([H])O[C@@H]([C@H](C[C@H]([C@H](/C=C/C=C/C3)O[C@](CC[C@@H]4N(C)C)([H])O[C@@H]4C)C)CC=O)[C@H]([C@](CC(O[C@@H]3C)=O)([H])OC(C)=O)OC	https://www.medchemexpress.com/Acetylspiramycin.html	Infection	Launched
HYCPK53466	E06			0			0	0	HY-B1275A	Cephalothin	Cephalotin	153-61-7	396.44	Antibiotic; Bacterial	Anti-infection	Cephalotin (Cephalotin) is a beta-lactam antibiotic, inhibits class C β-lactamase AmpC, with an Ki of 0.32 μM[1].	Free Acid	C16H16N2O6S2	DMSO : 100 mg/mL (252.24 mM; Need ultrasonic)	DMSO Solution	147884	10mM * 100uL	O=C(C(N12)=C(COC(C)=O)CS[C@]2([H])[C@H](NC(CC3=CC=CS3)=O)C1=O)O	https://www.medchemexpress.com/cephalothin.html	Infection	Launched
HYCPK53466	E07	122	142	132	89	81	85	1.553	HY-148286	Gentamicin C1a		26098-04-4	449.54	Antibiotic; Bacterial	Anti-infection	Gentamicin C1a is the precursor of the semi-synthetic antibiotic Etimicin, and has antibacterial activity. Gentamicin C1a is the major component of the Gentamicin complex[1][2].		C19H39N5O7	10 mM in DMSO	DMSO Solution	267579	10mM * 100uL	O[C@@H]([C@@H]([C@H](C[C@H]1N)N)O[C@H]2O[C@@H](CC[C@H]2N)CN)[C@H]1O[C@@H]3[C@@H]([C@H]([C@@](O)(CO3)C)NC)O	https://www.medchemexpress.com/gentamicin-c1a.html	Infection	No Development Reported
HYCPK53466	E08	32	32	32	33	39	36	0.889	HY-B0295	Chloroxine		773-76-2	214.05	Antibiotic; Bacterial; Parasite	Anti-infection	Chloroxine is one of the important 8-hydroxyquinoline derivative. Chloroxine has effective antibacterial, antifungal, antiprotozoal and antiamoebic activities, especially used in treating the intestinal amebiasis. Chloroxine is also used in the treatment of dandruff and seborrheic dermatitis of the scalp[1][2].	Free Base	C9H5Cl2NO	H2O : < 0.1 mg/mL (insoluble); DMSO : 33.33 mg/mL (155.71 mM; Need ultrasonic)	DMSO Solution	16031	10mM * 100uL	OC1=C2N=CC=CC2=C(Cl)C=C1Cl	https://www.medchemexpress.com/Chloroxine.html	Infection	Launched
HYCPK53466	E09	359	386	372.5	549	411	480	0.776	HY-B0724A	Pazufloxacin (mesylate)	T-3762; Pazufloxacin methanesulfonate; Pazufloxacin mesilate	163680-77-1	414.41	Antibiotic; Bacterial	Anti-infection	Pazufloxacin (T-3761) mesylate is a fluoroquinolone antibiotic. Target: Antibacterial Pazufloxacin (T-3761), a new quinolone derivative, showed broad and potent antibacterial activity. T-3761 showed good efficacy in mice against systemic, pulmonary, and urinary tract infections with gram-positive and gram-negative bacteria, including quinolone-resistant Serratia marcescens and Pseudomonas aerugin…	Mesylate	C17H19FN2O7S	DMSO : 100 mg/mL (241.31 mM; Need ultrasonic); H2O : ≥ 100 mg/mL (241.31 mM)	DMSO Solution	16834	10mM * 100uL	O=C(C(C1=O)=CN2[C@@H](C)COC3=C(C4(N)CC4)C(F)=CC1=C23)O.CS(=O)(O)=O	https://www.medchemexpress.com/Pazufloxacin-mesylate.html	Infection	Launched
HYCPK53466	E10			0			0	0	HY-B0133	Natamycin	Pimaricin	7681-93-8	665.73	Antibiotic; Bacterial; Endogenous Metabolite; Fungal	Anti-infection; Metabolic Enzyme/Protease	Natamycin (Pimaricin) is a macrolide antibiotic agent produced by several Streptomyces strains. Natamycin inhibits the growth of fungi via inhibition of amino acid and glucose transport across the plasma membrane. Natamycin is a food preservative, an antifungal agent in agriculture, and is widely used for fungal keratitis research[1][2].	Free Acid	C33H47NO13	DMSO : 16.67 mg/mL (25.04 mM; ultrasonic and adjust pH to 6 with HCl); H2O : 1 mg/mL (1.50 mM; ultrasonic and warming and heat to 80°C)	DMSO Solution	13893	10mM * 100uL	OC([C@H]1[C@@](C[C@H](/C=C/C=C/C=C/C=C/C[C@@H](C)OC2=O)O[C@@](O[C@H](C)[C@@H](O)[C@@H]3N)([H])[C@H]3O)([H])O[C@](O)(C[C@H](C[C@]4([H])[C@@H](/C=C/2)O4)O)C[C@@H]1O)=O	https://www.medchemexpress.com/Natamycin.html	Infection	Launched
HYCPK53466	E11	33	49	41	63	60	61.5	0.667	HY-B0958	Mupirocin	BRL-4910A; Pseudomonic acid	12650-69-0	500.62	Antibiotic; Bacterial	Anti-infection	Mupirocin (BRL-4910A, Pseudomonic acid) is an orally active antibiotic isolated from Pseudomonas fluorescens. Mupirocin apparently exerts its antimicrobial activity by reversibly inhibiting isoleucyl-transfer RNA, thereby inhibiting bacterial protein and RNA synthesis[1][2].	Free Acid	C26H44O9	DMSO : ≥ 100 mg/mL (199.75 mM)	DMSO Solution	16547	10mM * 100uL	O[C@@H]1[C@@](CO[C@@H](C/C(C)=C/C(OCCCCCCCCC(O)=O)=O)[C@@H]1O)([H])C[C@H]2[C@@]([C@@H](C)[C@@H](O)C)([H])O2	https://www.medchemexpress.com/Mupirocin.html	Infection	Launched
HYCPK53466	F02	98	89	93.5	1	1	1	93.499	HY-A0062	Telithromycin	HMR3647; RU66647	191114-48-4	812.00	Antibiotic; Bacterial	Anti-infection	Telithromycin (HMR3647) is a novel ketolide antibiotic that structurally resembles macrolides. Telithromycin belongs to the ketolide family that is characterized by a keto group at position 3 of the macrolide ring and is active against bacteria causing community-acquired pneumonia, acute exacerbation of chronic bronchitis, and acute sinusitis. Telithromycin also has similar immunomodulatory effec…	Free Base	C43H65N5O10	DMSO : 100 mg/mL (123.15 mM; Need ultrasonic)	DMSO Solution	84425	10mM * 100uL	O[C@H]1[C@]([H])(O[C@@H]([C@](C)(OC)C[C@@H](C)C2=O)[C@@H](C)C([C@@H](C)C(O[C@H](CC)[C@](OC(N3CCCCN4C=C(C5=CC=CN=C5)N=C4)=O)(C)[C@@]3([H])[C@H]2C)=O)=O)O[C@H](C)C[C@@H]1N(C)C	https://www.medchemexpress.com/telithromycin.html	Infection; Inflammation/Immunology	Launched
HYCPK53466	F03			0			0	0	HY-W011733	Tulobuterol (hydrochloride)	C-78	56776-01-3	264.19	Adrenergic Receptor; Antibiotic; Influenza Virus	Anti-infection; GPCR/G Protein; Neuronal Signaling	Tulobuterol hydrochloride (C-78) is a long-acting β2-adrenoceptor agonist, which reduces the frequency of exacerbations of chronic obstructive pulmonary disease and bronchial asthma. Tulobuterol hydrochloride is also a sympathomimetic agent used as a transdermal patch, increases normal diaphragm muscle strength[1]. Tulobuterol hydrochloride inhibit rhinovirus replication and modulate airway infla…	Hydrochloride	C12H19Cl2NO	DMSO : 50 mg/mL (189.26 mM; Need ultrasonic); H2O : 100 mg/mL (378.52 mM; Need ultrasonic)	DMSO Solution	27104	10mM * 100uL	CC(C)(NCC(O)C1=CC=CC=C1Cl)C.Cl	https://www.medchemexpress.com/Tulobuterol_hydrochloride.html	Infection; Endocrinology; Inflammation/Immunology	Launched
HYCPK53466	F04			0			0	0	HY-B1455	Clindamycin		18323-44-9	424.98	Antibiotic; Bacterial; Parasite	Anti-infection	Clindamycin is an orally active and broad-spectrum bacteriostatic lincosamide antibiotic. Clindamycin can inhibit bacterial protein synthesis, possessing the ability to suppress the expression of virulence factors in Staphylococcus aureus at sub-inhibitory concentrations (sub-MICs). Clindamycin resistance results from enzymatic methylation of the antibiotic binding site in the 50S ribosomal subun…	Free Base	C18H33ClN2O5S	10 mM in DMSO	DMSO Solution	274085	10mM * 100uL	CN(C[C@H](CCC)C1)[C@@H]1C(N[C@@]([C@@H](Cl)C)([H])[C@@]2([H])O[C@H](SC)[C@H](O)[C@@H](O)[C@H]2O)=O	https://www.medchemexpress.com/clindamycin.html	Infection; Cancer	Launched
HYCPK53466	F05			0			0	0	HY-B0921	Succinylsulfathiazole	Succinylsulphathiazole	116-43-8	355.39	Antibiotic; Bacterial	Anti-infection	Succinylsulfathiazole is a sulfonamide, it is an ultra long acting drug.	Free Acid	C13H13N3O5S2	DMSO : 100 mg/mL (281.38 mM; Need ultrasonic); H2O : 1 mg/mL (2.81 mM; ultrasonic and warming and heat to 80°C)	DMSO Solution	17211	10mM * 100uL	O=C(O)CCC(NC1=CC=C(S(=O)(NC2=NC=CS2)=O)C=C1)=O	https://www.medchemexpress.com/Succinylsulfathiazole.html	Infection	Launched
HYCPK53466	F06			0			0	0	HY-N6666	Vidarabine (monohydrate)		24356-66-9	285.26	Antibiotic; HSV	Anti-infection	Vidarabine monohydrate is an adenine arabinoside. Vidarabine monohydrate an antiviral agent which is active against herpes simplex viruses (HSV) and varicella zoster viruses[1].	hydrate	C10H15N5O5	DMSO : 250 mg/mL (876.39 mM; Need ultrasonic)	DMSO Solution	89136	10mM * 100uL	O[C@H]1[C@H](O)[C@H](N2C3=NC=NC(N)=C3N=C2)O[C@@H]1CO.O	https://www.medchemexpress.com/vidarabine-monohydrate.html	Infection	Launched
HYCPK53466	F07	35	34	34.5	33	23	28	1.232	HY-106783	Polymyxin B nonapeptide		86408-36-8	963.13	Antibiotic; Bacterial	Anti-infection	Polymyxin B nonapeptide is a cyclic peptide obtained from Polymyxin B by proteolytic removal of its terminal amino acyl residue[1]. Polymyxin B nonapeptide is less toxic, lacks bactericidal activity, and retains its ability to render gram-negative bacteria susceptible to several antibiotics by permeabilizing their outer membranes[2].	Free Base	C43H74N14O11	H2O : ≥ 100 mg/mL (103.83 mM); DMSO : 16.67 mg/mL (17.31 mM; Need ultrasonic)	DMSO Solution	272908	10mM * 100uL	O=C(N[C@H](C(N[C@@](C(N[C@H](C(N[C@]([C@H](O)C)([H])C(NCC[C@@](NC([C@H](CCN)NC([C@@H](N)[C@H](O)C)=O)=O)([H])C(N[C@@H](CCN)C1=O)=O)=O)=O)CCN)=O)([H])CCN)=O)CC(C)C)[C@H](N1)CC2=CC=CC=C2	https://www.medchemexpress.com/Polymyxin_B_nonapeptide.html	Infection	Launched
HYCPK53466	F08	73	64	68.5	65	65	65	1.054	HY-107769	Duocarmycin TM	CBI-TMI	157922-77-5	466.91	ADC Cytotoxin; Antibiotic; DNA Alkylator/Crosslinker	Antibody-drug Conjugate/ADC Related; Anti-infection; Cell Cycle/DNA Damage	Duocarmycin TM (CBI-TMI) is a potent antitumor antibiotic. Duocarmycin TM induces a sequence-selective alkylation of duplex DNA.	Free Base	C25H23ClN2O5	DMSO : ≥ 50 mg/mL (107.09 mM)	DMSO Solution	34700	10mM * 100uL	ClC[C@H]1C2=C(C=CC=C3)C3=C(O)C=C2N(C(C4=CC(C=C(OC)C(OC)=C5OC)=C5N4)=O)C1	https://www.medchemexpress.com/Duocarmycin_TM.html	Cancer	No Development Reported
HYCPK53466	F09			0			0	0	HY-14881	Bedaquiline	TMC207; R207910	843663-66-1	555.50	Antibiotic; Bacterial	Anti-infection	Bedaquiline (TMC207) is a diarylquinoline agent and inhibits Mycobacterium tuberculosis (Mtb) F1FO-ATP synthase through targeting of both the c- and the ε-subunit[1]. Bedaquiline has uncoupler activity. Bedaquiline is used for the multi-agent resistant tuberculosis[2].	Free Base	C32H31BrN2O2	DMSO : 12.5 mg/mL (22.50 mM; ultrasonic and warming and heat to 60°C)	DMSO Solution	13794	10mM * 100uL	BrC1=CC=C(N=C(OC)C([C@H]([C@@](C2=CC=CC3=C2C=CC=C3)(O)CCN(C)C)C4=CC=CC=C4)=C5)C5=C1	https://www.medchemexpress.com/Bedaquiline.html	Infection	Launched
HYCPK53466	F10	308	323	315.5	21	17	19	16.605	HY-15662	Tulathromycin A	Tulathromycin; CP 472295	217500-96-4	806.08	Antibiotic; Bacterial	Anti-infection	Tulathromycin A (Tulathromycin), a macrolide antibiotic, inhibits protein synthesis (IC50=0.26 μM) by targeting bacterial ribosome. Tulathromycin A is used for the research of respiratory disease in cattle and swine. Immunomodulatory effects[1][2][3].	Free Base	C41H79N3O12	DMSO : 50 mg/mL (62.03 mM; Need ultrasonic)	DMSO Solution	13150	10mM * 100uL	O=C1O[C@H](CC)[C@@](C)(O)[C@H](O)[C@@H](C)NC[C@H](C)C[C@@](C)(O)[C@H](O[C@@]2([H])[C@H](O)[C@@H](N(C)C)C[C@@H](C)O2)[C@@H](C)[C@H](O[C@@]3([H])C[C@@](C)(OC)[C@@](CNCCC)(O)[C@H](C)O3)[C@H]1C	https://www.medchemexpress.com/Tulathromycin-A.html	Infection	No Development Reported
HYCPK53466	F11			0			0	0	HY-I0447	4-Aminosalicylic acid		65-49-6	153.14	Antibiotic; Bacterial	Anti-infection	4-Aminosalicylic acid (ASA) is an orally active antibiotic and has the potential to treat tuberculosis[1].	Free Acid	C7H7NO3	DMSO : 100 mg/mL (653.00 mM; Need ultrasonic)	DMSO Solution	111220	10mM * 100uL	O=C(O)C1=CC=C(N)C=C1O	https://www.medchemexpress.com/4-aminosalicylic-acid.html	Infection; Inflammation/Immunology	Launched
HYCPK53466	G02	31	40	35.5	1	1	1	35.5	HY-P1629	Temporin A		188713-69-1	1396.76	Antibiotic; Bacterial; Fungal	Anti-infection	Temporin A is a short alpha-helical antimicrobial peptide isolated from the skin of the frog Rana temporaria. Temporin A is effective against a broad spectrum of Gram-positive bacteria. Temporin A interacts directly with the cell membrane of the microorganism and it is non-toxic to erythrocytes at concentrations that are antimicrobial. Temporin A also has antifungal activities (against yeast-like…		C68H117N17O14	10 mM in DMSO	DMSO Solution	278461	10mM * 100uL	O=C(N[C@@H](CC(C)C)C(N1[C@@H](CCC1)C(N[C@@H](CC(C)C)C(N[C@@H]([C@@H](C)CC)C(NCC(N[C@@H](CCCNC(N)=N)C(N[C@@H](C(C)C)C(N[C@@H](CC(C)C)C(N[C@@H](CO)C(NCC(N[C@@H]([C@@H](C)CC)C(N[C@@H](CC(C)C)C(N)=O)=O)=O)=O)=O)=O)=O)=O)=O)=O)=O)=O)[C@H](CC2=CC=CC=C2)N	https://www.medchemexpress.com/temporin-a.html	Infection	No Development Reported
HYCPK53466	G03			0			0	0	HY-B1350A	Fusidic acid (sodium salt)	Sodium fusidate; SQ-16360	751-94-0	538.69	Antibiotic; Bacterial	Anti-infection	Fusidic acid sodium salt (Sodium fusidate), a bacteriostatic antibiotic produced from the Fusidium coccineum fungus, belongs to the class of steroids. Fusidic acid sodium salt has no corticosteroid effects. Fusidic acid sodium salt inhibits the growth of bacteria by preventing the release of translation elongation factor G (EF-G) from the ribosome[1][2].	Sodium	C31H47NaO6	H2O : ≥ 100 mg/mL (185.64 mM); DMSO : ≥ 100 mg/mL (185.64 mM)	DMSO Solution	16991	10mM * 100uL	C[C@@H]([C@]1([H])CC[C@]([C@@](C[C@@H]/2OC(C)=O)3C)4C)[C@H](O)CC[C@]1(C)[C@]4([H])[C@H](O)C[C@@]3([H])C2=C(C(O[Na])=O)/CC/C=C(C)\C	https://www.medchemexpress.com/Fusidic-acid-sodium-salt.html	Infection; Cancer	Launched
HYCPK53466	G04			0			0	0	HY-B1050	Gemifloxacin (mesylate)	SB-265805S; LB-20304a	210353-53-0	485.49	Antibiotic; Bacterial; DNA/RNA Synthesis; Topoisomerase	Anti-infection; Cell Cycle/DNA Damage	Gemifloxacin mesylate (SB-265805S; LB-20304a) is an orally active broad-spectrum quinolone antibacterial antibiotic. Gemifloxacin mesylate inhibits DNA synthesis by inhibiting DNA gyrase and Topoisomerase IV activities. Gemifloxacin mesylate has potent antibacterial activities against gram-positive bacteria in vitro efficacy study, particularly Streptococci and Staphylococci. Gemifloxacin mesylat…	Mesylate	C19H24FN5O7S	H2O : 50 mg/mL (102.99 mM; Need ultrasonic); DMSO : 100 mg/mL (205.98 mM; Need ultrasonic)	DMSO Solution	29240	10mM * 100uL	O=C(C1=CN(C2CC2)C3=C(C=C(F)C(N4CC(CN)/C(C4)=N/OC)=N3)C1=O)O.CS(=O)(O)=O	https://www.medchemexpress.com/Gemifloxacin-mesylate.html	Infection	Launched
HYCPK53466	G05			0			0	0	HY-10393	Eperezolid	PNU-100592	165800-04-4	394.40	Antibiotic; Bacterial	Anti-infection	Eperezolid(PNU-100592) is a oxazolidinone antibacterial agent, Eperezolid demonstrated good in vitro inhibitory activity, regardless of methicillin susceptibility for staphylococci(MIC90= 1-4 mg/ml). IC50 value: 1-4 mg/ml (MIC90, staphylococci) [1] Target: Antibiotic Eperezolid binds specifically to the 50S ribosomal subunit of Escherichia coli. The specific binding of eperezolid is dose dependen…	Free Base	C18H23FN4O5	DMSO : ≥ 44 mg/mL (111.56 mM)	DMSO Solution	12766	10mM * 100uL	O=C(O[C@H]1CNC(C)=O)N(C1)C2=CC(F)=C(C=C2)N3CCN(CC3)C(CO)=O	https://www.medchemexpress.com/Eperezolid.html	Infection	No Development Reported
HYCPK53466	G06	33	35	34	41	36	38.5	0.883	HY-B0885	Econazole	(±)-Econazol	27220-47-9	381.68	Antibiotic; Fungal	Anti-infection	Econazole is an antifungal compound of the imidazole class.	Free Base	C18H15Cl3N2O	DMSO : 100 mg/mL (262.00 mM; Need ultrasonic)	DMSO Solution	100402	10mM * 100uL	ClC1=CC=C(C(OCC2=CC=C(Cl)C=C2)CN3C=CN=C3)C(Cl)=C1	https://www.medchemexpress.com/Econazole.html	Infection; Cancer	Launched
HYCPK53466	G07			0			0	0	HY-B0579	Cyclosporin A	Cyclosporine A; Ciclosporin A; CsA	59865-13-3	1202.61	Antibiotic; Complement System; Molecular Glues; Phosphatase	Anti-infection; Immunology/Inflammation; Metabolic Enzyme/Protease; PROTAC	Cyclosporin A (Cyclosporine A) is an immunosuppressant which binds to the cyclophilin and inhibits phosphatase activity of protein phosphatase 2B (PP2B/calcineurin) with an IC50 of 5 nM[3]. Cyclosporin A also inhibits CD11a/CD18 adhesion[8].	Free Base	C62H111N11O12	DMSO : 62.5 mg/mL (ultrasonic);Ethanol : 50 mg/mL (ultrasonic)	DMSO Solution	86188	10mM * 100uL	C/C=C/C[C@H]([C@@H](O)[C@@]1(N(C)C([C@]([H])(C(C)C)N(C)C([C@H](CC(C)C)N(C)C([C@]([H])(CC(C)C)N(C)C([C@@H](C)NC([C@H](C)NC([C@@H](N(C([C@@]([H])(NC([C@@H](N(C(CN(C([C@@H](NC1=O)CC)=O)C)=O)C)CC(C)C)=O)C(C)C)=O)C)CC(C)C)=O)=O)=O)=O)=O)=O)[H])C	https://www.medchemexpress.com/cyclosporin-a.html	Inflammation/Immunology; Cancer	Launched
HYCPK53466	G08			0			0	0	HY-B1923	Piperacillin	Pipracil	61477-96-1	517.55	Antibiotic; Bacterial	Anti-infection	Piperacillin is kind of semisynthetic penicillins. Piperacillin has a broad spectrum of activity against Gram-positive and Gram-negative aerobic and anaerobic bacteria. Piperacillin has shown greater activity against β-lactamase-producing organisms than the other penicillins[1].		C23H27N5O7S	10 mM in DMSO	DMSO Solution	282718	10mM * 100uL	O=C([C@@H](C(C)(C)S[C@]1([H])[C@@H]2NC([C@H](NC(N3C(C(N(CC)CC3)=O)=O)=O)C4=CC=CC=C4)=O)N1C2=O)O	https://www.medchemexpress.com/piperacillin.html	Infection; Cancer	Launched
HYCPK53466	G09			0			0	0	HY-B1703	Nifursol		16915-70-1	365.21	Antibiotic; Bacterial	Anti-infection	Nifursol is a potent and orally active veterinary antibiotic for the prevention of histomoniasis. Nifursol rapidly metabolizes to form the metabolic marker 3,5-dinitrosalicyclic acid hydrazide (DNSAH) which can persist for a long time. Nifursol is widely used for the research of Escherichia Gastroenteropathy in poultry, fowl and aquatic animal[1][2].	Free Base	C12H7N5O9	DMSO : 50 mg/mL (136.91 mM; Need ultrasonic)	DMSO Solution	19208	10mM * 100uL	O=C(N/N=C/C1=CC=C([N+]([O-])=O)O1)C2=CC([N+]([O-])=O)=CC([N+]([O-])=O)=C2O	https://www.medchemexpress.com/Nifursol.html	Infection	No Development Reported
HYCPK53466	G10			0			0	0	HY-A0208	Rosoxacin	Acrosoxacin	40034-42-2	294.30	Antibiotic; Bacterial	Anti-infection	Rosoxacin (Acrosoxacin) is an orally active and broad-spectrum antibacterial quinolone antibiotic. Rosoxacin inhibits Gram-negative bacteria, including N. gonorrhoeae (MIC range=0.03-0.125 μg/mL).Rosoxacin can be used in studies of urinary tract infections and certain sexually transmitted diseases[1].	Free Acid	C17H14N2O3	DMSO : 20.83 mg/mL (70.78 mM; Need ultrasonic)	DMSO Solution	58026	10mM * 100uL	O=C(C1=CN(CC)C2=C(C=CC(C3=CC=NC=C3)=C2)C1=O)O	https://www.medchemexpress.com/rosoxacin.html	Infection	No Development Reported
HYCPK53466	G11			0			0	0	HY-Y0248A	Farnesol		4602-84-0	222.37	Antibiotic; Bacterial; Endogenous Metabolite	Anti-infection; Metabolic Enzyme/Protease	Farnesol is a sesquiterpene alcohol that modulates cell-to-cell communication in Candida albicans, and has the activity in inhibiting bacteria.	Free Base	C15H26O	DMSO : 100 mg/mL (449.70 mM; Need ultrasonic)	DMSO Solution	113746	10mM * 100uL	C/C(C)=C\CC/C(C)=C/CC/C(C)=C/CO	https://www.medchemexpress.com/3,7,11-Trimethyldodeca-2,6,10-trien-1-ol.html	Infection; Cancer	No Development Reported
HYCPK53466	H02			0			0	0	HY-B2072A	Cephaloridine (hydrate)		102039-86-1	433.50	Antibiotic; Bacterial	Anti-infection	Cephaloridine hydrate is a broad-spectrum antibacterial antibiotic. Cephaloridine has certain dose-related nephrotoxicity[1][2].	hydrate	C19H19N3O5S2	10 mM in DMSO	DMSO Solution	260175	10mM * 100uL	O=C(C(N12)=C(C[N+]3=CC=CC=C3)CS[C@]2([H])[C@H](NC(CC4=CC=CS4)=O)C1=O)[O-].O	https://www.medchemexpress.com/cephaloridine-hydrate.html	Infection	No Development Reported
HYCPK53466	H03			0			0	0	HY-B0946	Sulfamonomethoxine		1220-83-3	280.30	Antibiotic; Bacterial	Anti-infection	Sulfamonomethoxine is a long acting sulfonamide antibacterial agent, used in blood kinetic studies,and blocks the synthesis of folic acid by inhibiting synthetase of dihydropteroate.	Free Base	C11H12N4O3S	DMSO : 100 mg/mL (356.76 mM; Need ultrasonic); H2O : 1 mg/mL (3.57 mM; ultrasonic and warming and heat to 80°C)	DMSO Solution	17099	10mM * 100uL	O=S(C1=CC=C(N)C=C1)(NC2=NC=NC(OC)=C2)=O	https://www.medchemexpress.com/Sulfamonomethoxine.html	Infection	Launched
HYCPK53466	H04			0			0	0	HY-N7123	Sulfacetamide	Sulphacetamide	144-80-9	214.24	Antibiotic; Bacterial	Anti-infection	Sulfacetamide (Sulphacetamide), a bacteriostatic sulphonamide, is a popular antibiotic prescribed for treating ocular infections[1][2].	Free Base	C8H10N2O3S	DMSO : 100 mg/mL (466.77 mM; Need ultrasonic)	DMSO Solution	245539	10mM * 100uL	CC(NS(=O)(C1=CC=C(N)C=C1)=O)=O	https://www.medchemexpress.com/sulfacetamide.html	Infection	Launched
HYCPK53466	H05	27	0	27	28	21	24.5	1.102	HY-B1071A	Lasalocid (sodium)	Lasalocid-A (sodium); Ionophore X-537A (sodium); Antibiotic X-537A (sodium)	25999-20-6	612.77	Antibiotic; Autophagy; Bacterial; Parasite	Anti-infection; Autophagy	Lasalocid sodium (Lasalocid-A sodium) treatment led to an increase in cell wall thickness, whilst the quantity and sugar composition of the cell wall remained unchanged in BY-2 cells. Lasalocid sodium (Lasalocid-A sodium) treatment enhances enzymatic saccharification efficiency in both BY-2 cells and Arabidopsis plants.	Sodium	C34H53NaO8	DMSO : 100 mg/mL (163.19 mM; Need ultrasonic)	DMSO Solution	22101	10mM * 100uL	O=C(O[Na])C1=C(CC[C@@H](C)[C@H](O)[C@H](C)C([C@@H]([C@H]2O[C@@]([C@H]3CC[C@](O)(CC)[C@H](C)O3)(CC)C[C@@H]2C)CC)=O)C=CC(C)=C1O	https://www.medchemexpress.com/Lasalocid-sodium.html	Cancer; Infection	No Development Reported
HYCPK53466	H06			0			0	0	HY-135389	Desmethyl Levofloxacin		117707-40-1	347.34	Antibiotic; Drug Metabolite	Anti-infection; Metabolic Enzyme/Protease	Desmethyl Levofloxacin is a metabolite of Levofloxacin. Levofloxacin, a synthetic fluoroquinolone, is an antibacterial agent that inhibits the supercoiling activity of bacterial DNA gyrase, halting DNA replication[1].	Free Acid	C17H18FN3O4	10 mM in DMSO	DMSO Solution	268629	10mM * 100uL	O=C(C(C1=O)=CN2[C@@H](C)COC3=C(N4CCNCC4)C(F)=CC1=C23)O	https://www.medchemexpress.com/desmethyl-levofloxacin.html	Infection	No Development Reported
HYCPK53466	H07	22	0	22	34	23	28.5	0.772	HY-100180	Delpazolid	LCB01-0371	1219707-39-7	308.31	Antibiotic; Bacterial	Anti-infection	Delpazolid is a novel oxazolidinone antibiotic agent which can inhibit the growth of MSSA and MRSA with a MIC90 of 2 μg/mL for both of them.	Free Base	C14H17FN4O3	DMSO : 30 mg/mL (97.30 mM; Need ultrasonic and warming)	DMSO Solution	27730	10mM * 100uL	O=C1O[C@@H](CO)CN1C2=CC=C(N3C=NN(C)CC3)C(F)=C2	https://www.medchemexpress.com/Delpazolid.html	Infection	Phase 2
HYCPK53466	H08	339	331	335	357	396	376.5	0.89	HY-B0990	Thiostrepton		1393-48-2	1664.89	Antibiotic; Bacterial	Anti-infection	Thiostrepton is a thiazole antibiotic which selectively inhibits FOXM1. FOXM1 binds to YAP/TEAD complex. YAP/TEAD/FOXM1 complex binding at regulatory regions of genes governing cell cycle may impact cell proliferation[1].	Free Base	C72H85N19O18S5	DMSO : 125 mg/mL (75.08 mM; Need ultrasonic)	DMSO Solution	152176	10mM * 100uL	O=C([C@@H](NC(C(NC([C@@H](NC(C(NC(C=C1)C2([H])O)[C@@H](C)CC)=O)C)=O)=C)=O)C)N[C@](C3=NC(C(NC(C(N/C(C4=N[C@]5([H])CS4)=C\C)=O)[C@H](O)C)=O)=CS3)(CCC(C6=NC(C(NC(C(NC(C(N)=O)=C)=O)=C)=O)=CS6)=N7)[C@@]7([H])C8=CSC([C@@]([C@H](OC(C9=CC([C@@H](O)C)=C1C2=N9)=O)C)([H])NC(C%10=CSC([C@](NC5=O)([H])[C@](C)(O)[C@H](O)C)=N%10)=O)=N8	https://www.medchemexpress.com/Thiostrepton.html	Infection	No Development Reported
HYCPK53466	H09			0	33		16.5	0	HY-B0359	Fenticonazole (Nitrate)	REC 15-1476	73151-29-8	518.41	Antibiotic; Fungal	Anti-infection	Fenticonazole Nitrate is an antifungal imidazole ring derivative. Fenticonazole Nitrate operates via hindering ergosterol integration, and sequentially destructing the cytoplasmatic outer membrane. Fenticonazole Nitrate is effective against Gram-positive bacteria, mycoses, and vaginal candidiasis[1][2].	Nitrate	C24H21Cl2N3O4S	DMSO : ≥ 100 mg/mL (192.90 mM)	DMSO Solution	16105	10mM * 100uL	[O-][N+](O)=O.ClC1=CC=C(C(OCC2=CC=C(SC3=CC=CC=C3)C=C2)CN4C=CN=C4)C(Cl)=C1	https://www.medchemexpress.com/Fenticonazole-Nitrate.html	Infection	Launched
HYCPK53466	H10			0			0	0	HY-115965	VP-4604		64268-93-5	270.30	Antibiotic; Bacterial	Anti-infection	VP-4604 is a potent anti-methicillin-resistant Staphylococcus aureus (MRSA) agent. VP-4604 exhibits significant microbial growth inhibition toward Staphylococcus aureus (ATCC 43300) with MIC of 4-8 μg/mL. VP-4604 inhibits the growth of methicillin‐resistant Staphylococcus aureus with growth inhibition >95%[1].		C11H14N2O4S	10 mM in DMSO	DMSO Solution	262384	10mM * 100uL	O=S(N1CCCCC1)(C2=CC=C([N+]([O-])=O)C=C2)=O	https://www.medchemexpress.com/vp-4604.html	Infection	No Development Reported
HYCPK53466	H11			0			0	0	HY-B0925	Oxacillin (sodium salt)		1173-88-2	423.42	Antibiotic; Bacterial	Anti-infection	Oxacillin sodium salt is an orally active synthetic penicillin with good bactericidal activity against staphylococci and other gram-positive pathogens[1].	Sodium	C19H18N3NaO5S	DMSO : 125 mg/mL (295.22 mM; Need ultrasonic)	DMSO Solution	115861	10mM * 100uL	O=C(O[Na])[C@@H](C(C)(C)S[C@]1([H])[C@@H]2NC(C3=C(C)ON=C3C4=CC=CC=C4)=O)N1C2=O	https://www.medchemexpress.com/Oxacillin-sodium-salt.html	Infection	Launched
# 02 - HYCPK53467 - 10 mM in 100 μL DMSO				0			0	0
HYCPK53467	A02			0			0	0	HY-14879A	Avibactam (sodium)	NXL-104	1192491-61-4	287.23	Antibiotic; Bacterial	Anti-infection	Avibactam sodium (NXL-104) is a covalent and reversible non-β-lactam β-lactamase inhibitor which inhibits β-lactamase TEM-1 and CTX-M-15 with IC50s of 8 nM and 5 nM, respectively[1].	Sodium	C7H10N3NaO6S	H2O : 50 mg/mL (174.08 mM; Need ultrasonic); DMSO : ≥ 30 mg/mL (104.45 mM)	DMSO Solution	17888	10mM * 100uL	O=S(ON1[C@]2([H])CC[C@@H](C(N)=O)[N@@](C2)C1=O)(O[Na])=O	https://www.medchemexpress.com/Avibactam-sodium.html	Infection	Launched
HYCPK53467	A03	243	326	284.5	327	400	363.5	0.783	HY-B0992	Nithiamide	CL-5279; Aminitrozole	140-40-9	187.18	Antibiotic; Bacterial	Anti-infection	Nithiamide is a non-5-nitroimidazole drugs, is a antibiotic used in veterinary.	Free Base	C5H5N3O3S	DMSO : 100 mg/mL (534.25 mM; Need ultrasonic)	DMSO Solution	17368	10mM * 100uL	CC(NC1=NC=C([N+]([O-])=O)S1)=O	https://www.medchemexpress.com/Nithiamide.html	Infection	No Development Reported
HYCPK53467	A04	365	263	314	511	558	534.5	0.587	HY-B0425A	Novobiocin (sodium)	Albamycin (sodium); Cathomycin (sodium)	1476-53-5	634.61	Antibiotic; Apoptosis; Bacterial; DNA/RNA Synthesis; HSP; Orthopoxvirus	Anti-infection; Apoptosis; Cell Cycle/DNA Damage; Metabolic Enzyme/Protease	Novobiocin (Albamycin) sodium is a potent and orally active antibiotic. Novobiocin sodium also is a DNA gyrase inhibitor and a heat shock protein 90 (Hsp90) antagonist. Novobiocin sodium has the potential for the research of highly beta-lactam-resistant pneumococcal infections. Novobiocin sodium shows anti-orthopoxvirus activity[1][2][3][4].	Sodium	C31H35N2NaO11	DMSO : ≥ 30 mg/mL (47.27 mM); H2O : 50 mg/mL (78.79 mM; Need ultrasonic)	DMSO Solution	18944	10mM * 100uL	CC1=C(OC2=O)C(C(O)=C2NC(C3=CC(C/C=C(C)/C)=C(O[Na])C=C3)=O)=CC=C1O[C@H](OC(C)(C)[C@H](OC)[C@H]4OC(N)=O)[C@@H]4O	https://www.medchemexpress.com/novobiocin-sodium.html	Infection; Cancer	Launched
HYCPK53467	A05	34	37	35.5	1	1	1	35.5	HY-139618	Dup-721		104421-21-8	276.29	Antibiotic; Bacterial	Anti-infection	DuP-721 is a broad spectrum and orally active antibacterial agent against a variety of clinically susceptible and resistant bacteria, especially M. tuberculosis[1].		C14H16N2O4	DMSO : 100 mg/mL (361.94 mM; Need ultrasonic)	DMSO Solution	119237	10mM * 100uL	O=C1N(C2=CC=C(C=C2)C(C)=O)C[C@@H](O1)CNC(C)=O	https://www.medchemexpress.com/dup-721.html	Infection	No Development Reported
HYCPK53467	A06	768	587	677.5	909	985	947	0.715	HY-N0565	Doxycycline		564-25-0	444.43	Antibiotic; Bacterial; MMP; Parasite	Anti-infection; Metabolic Enzyme/Protease	Doxycycline, an antibiotic, is an orally active and broad-spectrum metalloproteinase (MMP) inhibitor[1]. Doxycycline shows antibacterial activity and anti-cancer cell proliferation activity[1][2][3][4][5].		C22H24N2O8	DMSO : 125 mg/mL (ultrasonic);H2O : < 0.1 mg/mL (ultrasonic;warming;heat to 60°C)	DMSO Solution	126248	10mM * 100uL	O=C(C(C1=O)=C(O)[C@@H](N(C)C)[C@]2([H])[C@@H](O)[C@]3([H])[C@@H](C)C4=C(C(C3=C(O)[C@@]21O)=O)C(O)=CC=C4)N	https://www.medchemexpress.com/doxycycline.html	Cancer; Infection	Launched
HYCPK53467	A07			0			0	0	HY-B0466	Cloxacillin (sodium monohydrate)		7081-44-9	475.88	Antibiotic; Bacterial	Anti-infection	Cloxacillin sodium monohydrate is an orally active antibacterial agent and β-lactamase inhibitor with an IC50 of 0.04 μM. Cloxacillin sodium monohydrate can suppress the S. aureus-induced inflammatory response by inhibiting the activation of MAPKs, NF-кB and NLRP3-related proteins[1][2][3].	Sodium	C19H19ClN3NaO6S	DMSO : 100 mg/mL (210.14 mM; Need ultrasonic); H2O : 50 mg/mL (105.07 mM; Need ultrasonic)	DMSO Solution	13417	10mM * 100uL	O=C(C(C(C(C=CC=C1)=C1Cl)=NO2)=C2C)N[C@H]3[C@](SC(C)(C)[C@@H]4C(O[Na])=O)([H])N4C3=O.O	https://www.medchemexpress.com/Cloxacillin-sodium-monohydrate.html	Infection; Inflammation/Immunology; Cancer	Launched
HYCPK53467	A08			0			0	0	HY-B0490	Hygromycin B	Hygrovetine	31282-04-9	527.52	Antibiotic; Bacterial; Fungal; Parasite	Anti-infection	Hygromycin B is an aminoglycoside antibiotic active against prokaryotic and eukaryotic cells.	Free Base	C20H37N3O13	DMSO : 100 mg/mL (189.57 mM; ultrasonic and warming and heat to 60°C); H2O : 50 mg/mL (94.78 mM; Need ultrasonic)	DMSO Solution	13887	10mM * 100uL	O[C@H]([C@H]1O)C2(O[C@@]([C@@H](N)CO)([H])[C@@H]1O)O[C@@]([C@@H](O[C@@H]3CO)O[C@@]([C@H]([C@H](N)C4)O)([H])[C@@H]([C@H]4NC)O)([H])[C@@]([C@H]3O)([H])O2	https://www.medchemexpress.com/Hygromycin-B.html	Infection	No Development Reported
HYCPK53467	A09	51	42	46.5	18	18	18	2.583	HY-N6686	Virginiamycin M1	Pristinamycin IIA; Ostreogrycin A	21411-53-0	525.59	Antibiotic; Bacterial	Anti-infection	Virginiamycin M1 (Pristinamycin IIA; Ostreogrycin A), produced by?Streptomyces virginiae, is an polyunsaturated macrocyclic lactone antibiotic and acts as a component of <a href="/Virginiamycin.html" class="link-product" target="_blank">Virginiamycin</a> (HY-112665)[1]. Virginiamycin M1 alone is against Staphylococcus aureus with a MIC of 0.25 μg/mL. The combination of Virginiamycin M1 and <a hre…	Free Base	C28H35N3O7	DMSO : 100 mg/mL (190.26 mM; Need ultrasonic)	DMSO Solution	180324	10mM * 100uL	O=C1N2C(C(O[C@@H]([C@@H](/C=C/C(NC/C=C\C(C)=C\[C@H](CC(CC3=NC1=CO3)=O)O)=O)C)C(C)C)=O)=CCC2	https://www.medchemexpress.com/virginiamycin-m1.html	Infection	No Development Reported
HYCPK53467	A10			0			0	0	HY-B1894A	Cefetamet pivoxil (hydrochloride)	Ro 15-8075	111696-23-2	548.03	Antibiotic; Bacterial	Anti-infection	Cefetamet pivoxil hydrochloride is an oral third generation cephalosporin antibiotic.	Hydrochloride	C20H26ClN5O7S2	H2O : 0.67 mg/mL (1.22 mM; Need ultrasonic); DMSO : ≥ 100 mg/mL (182.47 mM)	DMSO Solution	18780	10mM * 100uL	O=C(C(N12)=C(C)CS[C@]2([H])[C@H](NC(/C(C3=CSC(N)=N3)=N\OC)=O)C1=O)OCOC(C(C)(C)C)=O.Cl	https://www.medchemexpress.com/Cefetamet-pivoxil-hydrochloride.html	Infection	Launched
HYCPK53467	A11			0			0	0	HY-10197	Wortmannin	SL-2052; KY-12420	19545-26-7	428.43	Antibiotic; Autophagy; PI3K; Polo-like Kinase (PLK)	Anti-infection; Autophagy; Cell Cycle/DNA Damage; PI3K/Akt/mTOR	Wortmannin (SL-2052; KY-12420) is a potent, selective and irreversible PI3K inhibitor with an IC50 of 3 nM. Wortmannin also blocks autophagy formation, and potently inhibits Polo-like kinase 1 (PlK1) and Plk3 with IC50s of 5.8 and 48 nM, respectively[1][2][3].	Free Base	C23H24O8	DMSO : ≥ 50 mg/mL (116.71 mM)	DMSO Solution	230235	10mM * 100uL	O=C1C([C@@](CC2)([H])[C@@]3(C)C2=O)=C([C@H](OC(C)=O)C3)[C@]4(C)C5=C1OC=C5C(O[C@@H]4COC)=O	https://www.medchemexpress.com/Wortmannin.html	Cancer	No Development Reported
HYCPK53467	B02			0			0	0	HY-14283	Luliconazole	NND 502	187164-19-8	354.28	Antibiotic; Fungal	Anti-infection	Luliconazole (NND 502)?is a topical antifungal imidazole antibiotic with broad-spectrum and potent antifungal activity. Luliconazole can be used for the research of skin infection, including?dermatophytosis, tinea corporis, tinea pedis?et al[1].	Free Base	C14H9Cl2N3S2	DMSO : 50 mg/mL (141.13 mM; Need ultrasonic)	DMSO Solution	13703	10mM * 100uL	ClC1=CC(Cl)=CC=C1[C@@H]2CS/C(S2)=C(C#N)\N3C=CN=C3	https://www.medchemexpress.com/Luliconazole.html	Infection	Launched
HYCPK53467	B03			0			0	0	HY-B0175	Toltrazuril	BAY-i 9142	69004-03-1	425.38	Antibiotic; Parasite	Anti-infection	Toltrazuril (BAY-i 9142) is an antiprotozoal agent that acts upon Coccidia parasites.	Free Base	C18H14F3N3O4S	DMSO : 130 mg/mL (305.61 mM; Need ultrasonic)	DMSO Solution	26833	10mM * 100uL	O=C(N(C1=CC=C(OC2=CC=C(SC(F)(F)F)C=C2)C(C)=C1)C(N3)=O)N(C)C3=O	https://www.medchemexpress.com/toltrazuril.html	Infection	Launched
HYCPK53467	B04			0			0	0	HY-W002677	Fluoroquinolonic acid Influence of A6		86393-33-1	281.67	Antibiotic; Bacterial	Anti-infection	Fluoroquinolonic acid is a bacteriostatic antibiotic. Fluoroquinolonic acid has broad-spectrum activity against Gram-positive and Gram-negative bacteria[1].		C13H9ClFNO3	10 mM in DMSO	DMSO Solution	254765	10mM * 100uL	O=C(C1=CN(C2CC2)C3=C(C=C(F)C(Cl)=C3)C1=O)O	https://www.medchemexpress.com/fluoroquinolonic-acid.html	Infection	No Development Reported
HYCPK53467	B05			0			0	0	HY-B0467	Amoxicillin (sodium)	Amoxycillin (sodium)	34642-77-8	387.39	Antibiotic; Bacterial	Anti-infection	Amoxicillin (Amoxycillin) sodium is an antibiotic with good oral absorption and broad spectrum antimicrobial activity. Amoxicillin sodium inhibits the biosynthesis of polypeptides in the cell wall, thereby inhibiting cell growth[1][2][3].	Sodium	C16H18N3NaO5S	DMSO : 10 mg/mL (25.81 mM; Need ultrasonic); H2O : 100 mg/mL (258.14 mM; Need ultrasonic)	DMSO Solution	153773	10mM * 100uL	O=C([C@@H]1N(C2=O)[C@]([C@@H]2NC([C@@H](C3=CC=C(O)C=C3)N)=O)([H])SC1(C)C)O[Na]	https://www.medchemexpress.com/Amoxicillin-sodium.html	Infection	Launched
HYCPK53467	B06			0			0	0	HY-B2060A	Tiamulin (fumarate) Influence of A6	Thiamutilin (fumarate)	55297-96-6	609.81	Antibiotic; Bacterial	Anti-infection	Tiamulin fumarate (Thiamutilin fumarate) is a diterpenic compound that widely used in swine for the control of infectious diseases, including swine dysentery and enzootic pneumonia.	Fumarate	C32H51NO8S	DMSO : ≥ 100 mg/mL (163.99 mM); H2O : 100 mg/mL (163.99 mM; Need ultrasonic)	DMSO Solution	18866	10mM * 100uL	O=C(O[C@H]1[C@]([C@H](C)CC2)(C)[C@@](C(CC3)=O)([H])[C@]32[C@@H](C)[C@H](O)[C@](C)(C=C)C1)CSCCN(CC)CC.O=C(O)/C=C/C(O)=O	https://www.medchemexpress.com/Tiamulin-fumarate.html	Infection; Cancer	No Development Reported
HYCPK53467	B07			0			0	0	HY-B1466	Mezlocillin (sodium)	BAY-f 1353 (sodium)	42057-22-7	561.56	Antibiotic; Bacterial	Anti-infection	Mezlocillin (BAY-f 1353) sodium is a β-lactam antibiotic, a semisynthetic and extended-spectrum antibiotic. Mezlocillin sodium is active against both gram-negative and gram-positive bacteria. Mezlocillin sodium can be used in bacterial infection research[1][2].	Sodium	C21H24N5NaO8S2	DMSO : 250 mg/mL (445.19 mM; Need ultrasonic)	DMSO Solution	115859	10mM * 100uL	O=C([C@@H](C(C)(C)S[C@]1([H])[C@@H]2NC([C@H](NC(N3CCN(S(=O)(C)=O)C3=O)=O)C4=CC=CC=C4)=O)N1C2=O)O[Na]	https://www.medchemexpress.com/Mezlocillin-sodium.html	Infection	Launched
HYCPK53467	B08			0			0	0	HY-N3017	Artemitin		479-90-3	388.37	Antibiotic	Anti-infection	Artemitin is a flavonol found in Laggera pterodonta (DC.) Benth., with antioxidative, anti-inflammatory, and antiviral activity[1].	Free Base	C20H20O8	DMSO : 50 mg/mL (128.74 mM; Need ultrasonic)	DMSO Solution	113602	10mM * 100uL	O=C1C2=C(O)C(OC)=C(OC)C=C2OC(C3=CC(OC)=C(OC)C=C3)=C1OC	https://www.medchemexpress.com/artemitin.html	Infection; Inflammation/Immunology	No Development Reported
HYCPK53467	B09			0			0	0	HY-P2124	Cyclo(L-Trp-L-Trp)		20829-55-4	372.42	Antibiotic; Bacterial	Anti-infection	Cyclo(L-Trp-L-Trp) is an antibiotic, and shows antimicrobial activity. Cyclo(L-Trp-L-Trp) can inhibit A. baumannii, as well as Candida albicans, Bacillus subtilis, Micrococcus luteus, Saccharomyces cerevisiae, Aspergillus niger, Staphylococcus aureus. Cyclo(L-Trp-L-Trp) can be used in microbial infection research[1].		C22H20N4O2	DMSO : 125 mg/mL (335.64 mM; Need ultrasonic)	DMSO Solution	190125	10mM * 100uL	O=C([C@H](CC1=CNC2=C1C=CC=C2)N3)N[C@@H](CC4=CNC5=C4C=CC=C5)C3=O	https://www.medchemexpress.com/cyclo-l-trp-l-trp.html	Infection	No Development Reported
HYCPK53467	B10			0			0	0	HY-131233	Anti-virus agent 1	Remdesivir isopropyl ester analog	1911578-83-0	560.50	Antibiotic	Anti-infection	Anti-virus agent 1 (compound 4i), a phosphoramidate proagent of GS-5734 (HY-104077; Remdesivir), has potent antiviral activity. Anti-virus agent 1 is used for the research of coronavirus and Ebola virus (EBOV)[1][2].		C24H29N6O8P	DMSO : 200 mg/mL (356.82 mM; Need ultrasonic)	DMSO Solution	89956	10mM * 100uL	O=[P@@](OC1=CC=CC=C1)(N[C@@H](C)C(OC(C)C)=O)OC[C@@H]2[C@@H](O)[C@@H](O)[C@@](C3=CC=C4N3N=CN=C4N)(C#N)O2	https://www.medchemexpress.com/anti-virus-agent-1.html	Infection	No Development Reported
HYCPK53467	B11			0			0	0	HY-N6829	Retusin	Quercetin-​3,​3',​4',​7-​tetramethylether	1245-15-4	358.34	Antibiotic	Anti-infection	Retusin (Quercetin-3,3',4',7-tetramethylether), a natural compound isolated from the leaves of Talinum triangulare, possesses antiviral and anti-inflammatory activities[1].	Free Base	C19H18O7	DMSO : 25 mg/mL (69.77 mM; ultrasonic and warming and heat to 70°C)	DMSO Solution	228020	10mM * 100uL	O=C1C(OC)=C(C2=CC=C(OC)C(OC)=C2)OC3=CC(OC)=CC(O)=C13	https://www.medchemexpress.com/retusin.html	Infection; Inflammation/Immunology	No Development Reported
HYCPK53467	C02	39	42	40.5	47	54	50.5	0.802	HY-B1831A	Oritavancin (diphosphate)	LY333328 diphosphate	192564-14-0	1989.09	Antibiotic; Bacterial	Anti-infection	Oritavancin diphosphate (LY333328 diphosphate) is an orally active glycopeptide antibiotic with activity against gram-positive organisms. Oritavancin diphosphate shows antibacterial effect against multidrug-resistant S. pneumoniae. Oritavancin diphosphate inhibits cell wall synthesis and disrupts the membrane potential[1][2].	Phosphate	C86H103Cl3N10O34P2	DMSO : 41.67 mg/mL (20.95 mM; Need ultrasonic); H2O : 50 mg/mL (25.14 mM; Need ultrasonic)	DMSO Solution	61550	10mM * 100uL	O[C@@H]1[C@@H](O[C@@](O[C@@H](C)[C@@H]2O)([H])C[C@]2(C)NCC3=CC=C(C4=CC=C(Cl)C=C4)C=C3)[C@@H](O[C@H](CO)[C@H]1O)OC5=C(OC6=CC=C([C@H]([C@H]7NC([C@H](NC)CC(C)C)=O)O)C=C6Cl)C=C([C@](NC([C@@H](NC7=O)CC(N)=O)=O)([H])C(N[C@](C8=O)([H])C9=CC%10=C(O)C=C9)=O)C=C5OC%11=CC=C([C@H]([C@](C(N[C@@](C(O)=O)([H])C%12=C%10C(O)=CC(O)=C%12)=O)([H])N8)O[C@@](O[C@@H](C)[C@@H]%13O)([H])C[C@@]%13(N)C)C=C%11Cl.O=P(O)(O)O.…	https://www.medchemexpress.com/Oritavancin-diphosphate.html	Infection; Inflammation/Immunology	Launched
HYCPK53467	C03			0			0	0	HY-17395	Terbinafine hydrochloride	TDT 067 hydrochloride	78628-80-5	327.89	Antibiotic; Bacterial; Fungal	Anti-infection	Terbinafine hydrochloride (TDT 067 hydrochloride) is an orally active and potent antifungal agent. Terbinafine hydrochloride is a potent non-competitive inhibitor of squalene epoxidase from Candida, with a Ki of 30 nM. Terbinafine hydrochloride also shows antibacterial activity against certain Gram-positive and Gram-negative bacteria[1][2][3].	Hydrochloride	C21H26ClN	DMSO : 60 mg/mL (182.99 mM; Need ultrasonic); H2O : 1 mg/mL (3.05 mM; ultrasonic and warming and heat to 60°C)	DMSO Solution	41201	10mM * 100uL	CN(C/C([H])=C([H])/C#CC(C)(C)C)CC1=CC=CC2=CC=CC=C21.[H]Cl	https://www.medchemexpress.com/terbinafine-hydrochloride.html	Infection	Launched
HYCPK53467	C04			0			0	0	HY-B1244	Dimetridazole	1,2-Dimethyl-5-nitroimidazole	551-92-8	141.13	Antibiotic; Parasite	Anti-infection	Dmetridazole (1,2-Dimethyl-5-nitroimidazole), a nitroimidazole-based antibiotic, combats protozoan infections[1].	Free Base	C5H7N3O2	DMSO : 50 mg/mL (354.28 mM; Need ultrasonic)	DMSO Solution	27627	10mM * 100uL	O=[N+](C1=CN=C(C)N1C)[O-]	https://www.medchemexpress.com/Dimetridazole.html	Infection	Launched
HYCPK53467	C05			0			0	0	HY-B1150	Clofoctol		37693-01-9	365.34	Antibiotic; Bacterial; SARS-CoV	Anti-infection	Clofoctol is a bacteriostatic antibiotic. Clofoctol is used in the treatment of respiratory tract and ear, nose and throat infections caused by Gram-positive bacteria. Clofoctol is only functional against Gram-positive bacteria and can penetrate into human lung tissue. Clofoctol is also an inhibitor of prostate cancer. Clofoctol has antiviral potency[1][2][3].	Free Base	C21H26Cl2O	DMSO : 100 mg/mL (273.72 mM; Need ultrasonic); H2O : < 0.1 mg/mL (insoluble)	DMSO Solution	119954	10mM * 100uL	OC1=CC=C(C(C)(C)CC(C)(C)C)C=C1CC2=CC=C(Cl)C=C2Cl	https://www.medchemexpress.com/Clofoctol.html	Cancer; Infection	Launched
HYCPK53467	C06			0			0	0	HY-B0522A	Ampicillin (sodium)	D-(-)-α-Aminobenzylpenicillin (sodium salt)	69-52-3	371.38	Antibiotic; Bacterial	Anti-infection	Ampicillin sodium (D-(-)-α-Aminobenzylpenicillin sodium salt) is a broad-spectrum beta-lactam antibiotic against a variety of gram-positive and gram-negative bacteria[1].	Sodium	C16H18N3NaO4S	H2O : ≥ 200 mg/mL (538.53 mM); DMSO : 200 mg/mL (538.53 mM; Need ultrasonic)	DMSO Solution	123201	10mM * 100uL	O=C([C@@H]1N(C2=O)[C@]([C@@H]2NC([C@@H](C3=CC=CC=C3)N)=O)([H])SC1(C)C)O[Na]	https://www.medchemexpress.com/Ampicillin-sodium.html	Infection	Launched
HYCPK53467	C07	85	104	94.5	68	65	66.5	1.421	HY-A0279	Pristinamycin	Pristinamycine	270076-60-3	1392.55	Antibiotic; Bacterial	Anti-infection	Pristinamycin, produced by Streptomyces pristinaespiralis, is an orally active streptogramin-like antibiotic consisting of two chemically unrelated components: Pristinamycin I (PI) and Pristinamycin II (PII). Pristinamycin is highly active against many antibiotic-resistant pathogens, particularly Gram-positive bacteria, including Methicillin-resistant Staphylococcus aureus (MRSA), Vancomycin-resi…		C73H89N11O17	10 mM in DMSO	DMSO Solution	242033	10mM * 100uL	O=C(N[C@@H]1C(N[C@H](CC)C(N2[C@](CCC2)([H])C(N(C)[C@@H](CC3=CC=C(N(C)C)C=C3)C(N4[C@](CC(CC4)=O)([H])C(N[C@@H](C5=CC=CC=C5)C(O[C@@H]1C)=O)=O)=O)=O)=O)=O)C6=NC=CC=C6O.O=C7N8C(C(O[C@@H]([C@@H](/C=C/C(NC/C=C/C(C)=C/[C@H](CC(CC9=NC7=CO9)=O)O)=O)C)C(C)C)=O)=CCC8	https://www.medchemexpress.com/pristinamycin.html	Infection	Phase 4
HYCPK53467	C08			0			0	0	HY-10882	Clotrimazole		23593-75-1	344.84	Antibiotic; Autophagy; Bacterial; Fungal	Anti-infection; Autophagy	Clotrimazole is an imidazole derivative, an antifungal compound and is a CYP (cytochrome P450) inhibitor. Clotrimazole has antibacterial activity.	Free Base	C22H17ClN2	H2O : 0.1 mg/mL (0.29 mM; Need ultrasonic); DMSO : 50 mg/mL (144.99 mM; Need ultrasonic)	DMSO Solution	15646	10mM * 100uL	ClC1=CC=CC=C1C(N2C=CN=C2)(C3=CC=CC=C3)C4=CC=CC=C4	https://www.medchemexpress.com/Clotrimazole.html	Infection; Cancer	Launched
HYCPK53467	C09			0			0	0	HY-N0626	Sorbic acid		110-44-1	112.13	Antibiotic; Bacterial; Endogenous Metabolite; Fungal	Anti-infection; Metabolic Enzyme/Protease	Sorbic acid is a highly efficient, and nonpoisonous?food preservative.?Sorbic acid generally is an effective inhibitor of most molds and yeasts and some bacteria[1].		C6H8O2	DMSO : 50 mg/mL (445.91 mM; Need ultrasonic); H2O : < 0.1 mg/mL (insoluble)	DMSO Solution	45951	10mM * 100uL	C/C=C/C=C/C(O)=O	https://www.medchemexpress.com/sorbic-acid.html	Infection	No Development Reported
HYCPK53467	C10			0			0	0	HY-A0153A	Cephapirin (sodium)	Cefapirin (sodium)	24356-60-3	445.45	Antibiotic; Bacterial	Anti-infection	Cephapirin sodium (Cefapirin sodium) is an ephalosporin antibiotic with broad-spectrum antimicrobial activity[1][2][3].	Sodium	C17H16N3NaO6S2	DMSO : 33.33 mg/mL (74.82 mM; Need ultrasonic); H2O : ≥ 100 mg/mL (224.49 mM)	DMSO Solution	46031	10mM * 100uL	O=C(C(N12)=C(COC(C)=O)CSC2C(NC(CSC3=CC=NC=C3)=O)C1=O)O[Na]	https://www.medchemexpress.com/cephapirin-sodium.html	Infection	Launched
HYCPK53467	C11	982	1086	1034	866	843	854.5	1.21	HY-N0565B	Doxycycline (hyclate)	Doxycycline (hydrochloride hemiethanolate hemihydrate); WC2031	24390-14-5	512.94	Antibiotic; Bacterial; MMP; Parasite	Anti-infection; Metabolic Enzyme/Protease	Doxycycline hyclate, an antibiotic, is an orally active and broad-spectrum metalloproteinase (MMP) inhibitor[1]. Doxycycline hyclate shows antibacterial activity and anti-cancer cell proliferation activity[1][2][3][4][5].	Hydrochloride	C22H24N2O8.1/2C2H6O.ClH.1/2H2O	H2O : 125 mg/mL (243.69 mM; Need ultrasonic); DMSO : 240 mg/mL (467.89 mM; Need ultrasonic)	DMSO Solution	113311	10mM * 100uL	O=C(C(C1=O)=C(O)[C@@H](N(C)C)[C@]2([H])[C@@H](O)[C@]3([H])[C@@H](C)C4=C(C(C3=C(O)[C@@]21O)=O)C(O)=CC=C4)N.Cl.[0.5H2O].[0.5C2H6O]	https://www.medchemexpress.com/Doxycycline-hyclate.html	Cancer; Infection	Launched
HYCPK53467	D02			0			0	0	HY-B2064	Carboxin	Carboxine; Fenoxan	5234-68-4	235.30	Antibiotic; Fungal	Anti-infection	Carboxin (Carboxine) is a systemic agricultural fungicide and seed protectant.	Free Base	C12H13NO2S	DMSO : ≥ 100 mg/mL (424.99 mM)	DMSO Solution	121305	10mM * 100uL	O=C(C1=C(C)OCCS1)NC2=CC=CC=C2	https://www.medchemexpress.com/Carboxin.html	Infection	No Development Reported
HYCPK53467	D03			0			0	0	HY-N7115	Sultamicillin		76497-13-7	594.66	Antibiotic; Bacterial	Anti-infection	Sultamicillin is an orally active double proagent of Ampicillin/Sulbactan. Sulbactam is a semisynthetic beta-lactamase inhibitor which, in combination with Ampicillin, extends the antibacterial activity of the latter to include some beta-lactamase-producing strains of bacteria that would otherwise be resistant[1].	Free Base	C25H30N4O9S2	DMSO : 100 mg/mL (168.16 mM; Need ultrasonic)	DMSO Solution	150080	10mM * 100uL	O=C(OCOC([C@H](N1C2=O)C(C)(S[C@@]1([C@@H]2NC([C@@H](C3=CC=CC=C3)N)=O)[H])C)=O)[C@H](N45)C(C)(S([C@@]4(CC5=O)[H])(=O)=O)C	https://www.medchemexpress.com/sultamicillin.html	Infection	Launched
HYCPK53467	D04			0			0	0	HY-B1117	Cefoxitin (sodium)	MK-306	33564-30-6	449.43	Antibiotic; Bacterial	Anti-infection	Cefoxitin sodium (MK-306) is a cephamycin antibiotic, often grouped with the second generation cephalosporins, acts by interfering with cell wall synthesis, its activity spectrum includes a broad range of gram-negative and gram-positive bacteria.	Sodium	C16H16N3NaO7S2	DMSO : ≥ 100 mg/mL (222.50 mM); H2O : ≥ 100 mg/mL (222.50 mM)	DMSO Solution	18295	10mM * 100uL	O=C(C(N12)=C(COC(N)=O)CS[C@]2([H])[C@@](NC(CC3=CC=CS3)=O)(OC)C1=O)O[Na]	https://www.medchemexpress.com/Cefoxitin-sodium.html	Infection; Cancer	Launched
HYCPK53467	D05			0			0	0	HY-13625	Ertapenem sodium	L-749345; MK-826	153773-82-1	497.50	Antibiotic; Bacterial	Anti-infection	Ertapenem sodium (L-749345) is a broad spectrum and long acting β-lactam antibiotic. Ertapenem sodium has a broad-spectrum anti-anaerobic activity against a variety of anaerobes with a mode MIC of 0.12 μg/mL. Ertapenem sodium can be used for the research of severe infections caused by bacteria in the skin, lungs, stomach, pelvis, and urinary tract[1][2].	Sodium	C22H24N3NaO7S	H2O : 50 mg/mL (100.50 mM; Need ultrasonic)	DMSO Solution	229333	10mM * 100uL	O=C([C@H]1NC[C@@H](SC2=C(C(O)=O)N3[C@]([C@]([C@@H](C)O)([H])C3=O)([H])[C@H]2C)C1)NC4=CC=CC(C(O[Na])=O)=C4	https://www.medchemexpress.com/Ertapenem_sodium.html	Infection; Cancer	Launched
HYCPK53467	D06	223	217	220	1	1	1	219.998	HY-100593	Spiramycin	Rovamycin	8025-81-8	843.05	Antibiotic; Bacterial; Parasite	Anti-infection	Spiramycin (Rovamycin) is a macrolide antibiotic produced by Streptomyces ambofaciens with against bacteria and Toxoplasma gondii activities, and also has antiparasitic effect. Spiramycin is composed of a 16-member lactone ring, on which three sugars (mycaminose, forosamine, and mycarose) are attached[1][2].	Free Base	C43H74N2O14	DMSO : ≥ 100 mg/mL (118.62 mM)	DMSO Solution	152567	10mM * 100uL	O[C@H](C1)[C@H](OC)[C@@H](O[C@H]2[C@H](O)[C@@H](N(C)C)[C@H](O[C@@H]3O[C@@H](C)[C@H](O)[C@@](O)(C)C3)[C@@H](C)O2)[C@@H](CC=O)C[C@@H](C)[C@@H](O[C@@H]4O[C@H](C)[C@@H](N(C)C)CC4)/C=C/C=C/C[C@@H](C)OC1=O	https://www.medchemexpress.com/Spiramycin.html	Infection	Launched
HYCPK53467	D07			0			0	0	HY-A0269	Mecillinam	Amdinocillin; FL 1060	32887-01-7	325.43	Antibiotic; Bacterial	Anti-infection	Mecillinam (Amdinocillin), the β-lactam antibiotic, has a broad spectrum of activity against gram-negative organisms[1].		C15H23N3O3S	H2O : 100 mg/mL (307.29 mM; Need ultrasonic); DMSO : 250 mg/mL (768.21 mM; Need ultrasonic)	DMSO Solution	110928	10mM * 100uL	O=C([C@@H](C(C)(C)S[C@]1([H])[C@@H]2/N=C/N3CCCCCC3)N1C2=O)O	https://www.medchemexpress.com/mecillinam.html	Infection	Launched
HYCPK53467	D08			0			0	0	HY-A0251	Cefpodoxime	Cefpodoxime acid; R 3763	80210-62-4	427.46	Antibiotic; Bacterial	Anti-infection	Cefpodoxime (Cefpodoxime acid) is a potent antibiotic active against gram-positive and gram-negative bacteria. Cefpodoxime inhibits the majority of cells in microbial populations. Cefpodoxime can be used for acute otitis media, sinusitis and tosillopharyngitis research[1][2].		C15H17N5O6S2	DMSO : 250 mg/mL (584.85 mM; Need ultrasonic)	DMSO Solution	243985	10mM * 100uL	O=C(C(N12)=C(COC)CS[C@]2([H])[C@H](NC(/C(C3=CSC(N)=N3)=N\OC)=O)C1=O)O	https://www.medchemexpress.com/cefpodoxime.html	Infection	Launched
HYCPK53467	D09			0			0	0	HY-138694	5-Benzyloxygramine		1453-97-0	280.36	Antibiotic	Anti-infection	5-Benzyloxygramine is a N protein PPI orthosteric stabilizer that exhibits both antiviral and N-NTD protein-stabilizing activities[1].		C18H20N2O	DMSO : 250 mg/mL (891.71 mM; Need ultrasonic)	DMSO Solution	104312	10mM * 100uL	CN(C)CC1=CNC2=C1C=C(OCC3=CC=CC=C3)C=C2	https://www.medchemexpress.com/5-benzyloxygramine.html	Infection	No Development Reported
HYCPK53467	D10			0			0	0	HY-B1127	Betamipron	N-Benzoyl-β-alanine	3440-28-6	193.20	Antibiotic; Bacterial	Anti-infection	Betamipron is a chemical compound which is used together with Panipenem to inhibit Panipenem uptake into the renal tubule and prevent nephrotoxicity.	Free Acid	C10H11NO3	DMSO : 100 mg/mL (517.60 mM; Need ultrasonic)	DMSO Solution	17262	10mM * 100uL	O=C(O)CCNC(C1=CC=CC=C1)=O	https://www.medchemexpress.com/Betamipron.html	Others	Launched
HYCPK53467	D11			0			0	0	HY-B0519B	Tylosin (phosphate)		1405-53-4	1014.10	Antibiotic; Bacterial	Anti-infection	Tylosin phosphate is a macrolide antibiotic found naturally as a fermentation product of Streptomyces fradiae. Tylosin tartrate exerts potent antimicrobial activity against Gram-positive bacteria. Tylosin phosphate is widely used as a feed additive for promoting animal growth. Tylosin phosphate is used for veterinary purposes against bacterial dysentery and respiratory diseases in poultry, pigs a…	Phosphate	C46H80NO21P	DMSO : 100 mg/mL (98.61 mM; Need ultrasonic)	DMSO Solution	145182	10mM * 100uL	C[C@@H](O[C@@]1([H])O[C@H]([C@H]([C@@H](CC2=O)O)C)[C@H](C[C@H](C(/C=C/C(C)=C/[C@H](CO[C@H](O[C@H](C)[C@@H](O)[C@H]3OC)[C@@H]3OC)[C@@H](CC)O2)=O)C)CC=O)[C@H]([C@@H]([C@H]1O)N(C)C)O[C@@](O[C@@H](C)[C@@H]4O)([H])C[C@]4(O)C.O=P(O)(O)O	https://www.medchemexpress.com/Tylosin-phosphate.html	Infection	No Development Reported
HYCPK53467	E02			0			0	0	HY-13678	Meropenem	SM 7338	96036-03-2	383.46	Antibiotic; Bacterial	Anti-infection	Meropenem (SM 7338) is a carbapenem antibiotic with broad-spectrum antibacterial activity. Meropenem has activity against susceptible and resistant N. gonorrhoeae (MIC value of 0.02-0.06 mg/mL), H. influenzae (MIC value of 0.03-0.12 mg/mL), and H. ducreyi (MIC value of 0.015-0.12 mg/mL)[1][2].	Free Acid	C17H25N3O5S	10 mM in DMSO	DMSO Solution	274875	10mM * 100uL	O=C(C(N12)=C(S[C@@H]3CN[C@H](C(N(C)C)=O)C3)[C@H](C)[C@]2([H])[C@@H]([C@H](O)C)C1=O)O	https://www.medchemexpress.com/meropenem.html	Infection; Cancer	Launched
HYCPK53467	E03			0			0	0	HY-B0751	Fumagillin	Amebacilin; NSC9168	23110-15-8	458.54	Antibiotic; HIV; Parasite	Anti-infection	Fumagillin(NSC9168) is an antimicrobial compound first isolated in 1949 from the fungus Aspergillus fumigatu. Fumagillin can inhibits HIV‐1 infection through the inhibition of HIV-1 viral protein R (Vpr) activity.	Free Acid	C26H34O7	DMSO : 50 mg/mL (109.04 mM; Need ultrasonic); H2O : < 0.1 mg/mL (insoluble)	DMSO Solution	273508	10mM * 100uL	C[C@]1([C@@H](C/C=C(C)/C)O1)[C@]([C@@H]2OC)([H])[C@]3(CC[C@H]2OC(/C=C/C=C/C=C/C=C/C(O)=O)=O)CO3	https://www.medchemexpress.com/fumagillin.html	Infection	Launched
HYCPK53467	E04			0			0	0	HY-17396	Butenafine (Hydrochloride)	KP363 (Hydrochloride)	101827-46-7	353.93	Antibiotic; Fungal	Anti-infection	Butenafine Hydrochloride (KP363 Hydrochloride) is a synthetic benzylamine antifungal, works by inhibiting the synthesis of sterols by inhibiting squalene epoxidase.	Hydrochloride	C23H28ClN	H2O : 1 mg/mL (2.83 mM; Need ultrasonic); DMSO : 25 mg/mL (70.64 mM; Need ultrasonic)	DMSO Solution	14562	10mM * 100uL	CN(CC1=CC=C(C(C)(C)C)C=C1)CC2=C3C=CC=CC3=CC=C2.[H]Cl	https://www.medchemexpress.com/Butenafine-Hydrochloride.html	Infection	Launched
HYCPK53467	E05	32	27	29.5	18	26	22	1.341	HY-16908A	Lefamulin (acetate)	BC-3781 (acetate)	1350636-82-6	567.78	Antibiotic; Bacterial	Anti-infection	Lefamulin (BC-3781) acetate is an orally active antibiotic. Lefamulin acetate inhibits protein synthesis by binding to the peptidyl transferase center of the 50S bacterial ribosome. Lefamulin acetate has anti-inflammatory activity. Lefamulin acetate can be used in the research of bacterial infections, such as bacterial pneumonia[1].	Acetate	C30H49NO7S	H2O : 1 mg/mL (1.76 mM; Need ultrasonic); DMSO : ≥ 100 mg/mL (176.12 mM)	DMSO Solution	63241	10mM * 100uL	CC(O)=O.C[C@@H]1[C@]23[C@](C(CC3)=O)([H])[C@]([C@@H](C[C@](C)([C@H]1O)C=C)OC(CS[C@H]4[C@@H](C[C@@H](CC4)N)O)=O)([C@@H](CC2)C)C	https://www.medchemexpress.com/lefamulin-acetate.html	Infection; Inflammation/Immunology	Launched
HYCPK53467	E06			0			0	0	HY-N1428A	Citric acid (monohydrate)		5949-29-1	210.14	Antibiotic; Apoptosis; Endogenous Metabolite	Anti-infection; Apoptosis; Metabolic Enzyme/Protease	Citric acid monohydrate is a natural preservative and food tartness enhancer. Citric acid monohydrate induces apoptosis and cell cycle arrest at G2/M phase and S phase. Citric acid monohydrate cause oxidative damage of the liver by means of the decrease of antioxidative enzyme activities. Citric acid monohydrate causes renal toxicity in mice[1][2][3].	hydrate	C6H10O8	10 mM in DMSO	DMSO Solution	260648	10mM * 100uL	O=C(CC(C(O)=O)(O)CC(O)=O)O.O	https://www.medchemexpress.com/citric-acid-monohydrate.html	Metabolic Disease; Inflammation/Immunology	Launched
HYCPK53467	E07	1	1	1	0	136	136	0.007	HY-B0398	Nalidixic acid		389-08-2	232.24	Antibiotic; Bacterial; Topoisomerase	Anti-infection; Cell Cycle/DNA Damage	Nalidixic acid, a quinolone antibiotic, is effective against both gram-positive and gram-negative bacteria. Nalidixic acid acts in a bacteriostatic manner in lower concentrations and is bactericidal in higher concentrations. Nalidixic acid inhibits a subunit of DNA gyrase and topoisomerase IV and reversibly blocks DNA replication in susceptible bacteria[1].	Free Acid	C12H12N2O3	DMSO : 6 mg/mL (25.84 mM; Need ultrasonic); H2O : 5 mg/mL (21.53 mM; ultrasonic and warming and heat to 80°C)	DMSO Solution	153813	10mM * 100uL	O=C(C1=CN(CC)C2=C(C=CC(C)=N2)C1=O)O	https://www.medchemexpress.com/nalidixic-acid.html	Infection	Launched
HYCPK53467	E08	206	225	215.5	1	1	1	215.498	HY-A0071	Tildipirosin		328898-40-4	734.02	Antibiotic; Bacterial	Anti-infection	Tildipirosin, a long-acting macrolide, has antibiotic activity.	Free Base	C41H71N3O8	DMSO : ≥ 100 mg/mL (136.24 mM)	DMSO Solution	15165	10mM * 100uL	O[C@H]([C@H]([C@H](O)[C@@H](C)O1)N(C)C)[C@]1([H])O[C@H]2[C@H](C[C@H](C(/C=C/C(C)=C/[C@H](CN3CCCCC3)[C@@H](CC)OC(C[C@@H](O)[C@@H]2C)=O)=O)C)CCN4CCCCC4	https://www.medchemexpress.com/Tildipirosin.html	Infection	No Development Reported
HYCPK53467	E09			0			0	0	HY-B1387	Sulfamethoxypyridazine		80-35-3	280.30	Antibiotic; Bacterial; PD-1/PD-L1	Anti-infection; Immunology/Inflammation	Sulfamethoxypyridazine is a long-acting sulfonamide antibiotic, for treatment of Dermatitis herpetiformis.	Free Base	C11H12N4O3S	DMSO : ≥ 42 mg/mL (149.84 mM)	DMSO Solution	17530	10mM * 100uL	O=S(C1=CC=C(N)C=C1)(NC2=NN=C(OC)C=C2)=O	https://www.medchemexpress.com/Sulfamethoxypyridazine.html	Infection	No Development Reported
HYCPK53467	E10	69	63	66	96	118	107	0.617	HY-100760	Toxoflavin	Xanthothricin; Toxoflavine; PKF-118-310	84-82-2	193.16	Antibiotic; Bacterial; β-catenin	Anti-infection; Stem Cell/Wnt	Toxoflavin (Xanthothricin) is an antagonist of transcription factor 4 (TCF4)/β-catenin complex, also acts as an inhibitor of KDM4A, with antitumor activity[1][2]. Antibiotic properties.	Free Base	C7H7N5O2	H2O : 10 mg/mL (51.77 mM; ultrasonic and warming and heat to 60°C); DMSO : 25 mg/mL (129.43 mM; Need ultrasonic)	DMSO Solution	62987	10mM * 100uL	O=C(C1=NC=NN(C)C1=N2)N(C)C2=O	https://www.medchemexpress.com/toxoflavin.html	Cancer; Infection	No Development Reported
HYCPK53467	E11	15	25	20	13	10	11.5	1.739	HY-N9386	Tellimagrandin II	Eugeniin	81571-72-4	938.66	Antibiotic; Bacterial	Anti-infection	Tellimagrandin II (Eugeniin), the first intermediate in the 4C1-glucose derived series of ellagitannins, also inhibits antibiotic resistance of drug-resistant Staphylococcus aureus[1][2].		C41H30O26	DMSO : 100 mg/mL (106.53 mM; Need ultrasonic)	DMSO Solution	246938	10mM * 100uL	O=C(C1=CC(O)=C(O)C(O)=C1)OC(O2)C(OC(C3=CC(O)=C(O)C(O)=C3)=O)C(OC(C4=CC(O)=C(O)C(O)=C4)=O)C(OC(C5=CC(O)=C(O)C(O)=C5C6=C(O)C(O)=C(O)C=C67)=O)C2COC7=O	https://www.medchemexpress.com/tellimagrandin-ii.html	Infection; Inflammation/Immunology	No Development Reported
HYCPK53467	F02			0			0	0	HY-10980	Tavaborole	AN-2690	174671-46-6	151.93	Antibiotic; Fungal	Anti-infection	Tavaborole (AN-2690) is an antifungal agent with activity against Trichophyton species, in a topical solution formulation for the potential treatment of onychomycosis.	Free Base	C7H6BFO2	DMSO : ≥ 100 mg/mL (658.20 mM)	DMSO Solution	07710	10mM * 100uL	OB1OCC2=CC(F)=CC=C21	https://www.medchemexpress.com/AN-2690.html	Infection	Launched
HYCPK53467	F03			0			0	0	HY-10392	Sutezolid	PNU-100480; U-100480; PF-02341272	168828-58-8	353.41	Antibiotic; Bacterial	Anti-infection	Sutezolid (PNU-100480), an orally active oxazolidinone antimicrobial agent, acts by inhibiting bacterial protein synthesis. Sutezolid has potent activity against mycobacteria, and is used for the research of drug-resistant tuberculosis[1][2].	Free Base	C16H20FN3O3S	DMSO : 50 mg/mL (141.48 mM; Need ultrasonic)	DMSO Solution	147143	10mM * 100uL	O=C(O[C@H]1CNC(C)=O)N(C1)C2=CC(F)=C(N3CCSCC3)C=C2	https://www.medchemexpress.com/Sutezolid.html	Infection	Phase 3
HYCPK53467	F04			0			0	0	HY-N0716B	Berberine (sulfate)	Natural Yellow 18 (sulfate)	633-66-9	433.43	Autophagy; Bacterial; Parasite; Reactive Oxygen Species; Topoisomerase	Anti-infection; Autophagy; Cell Cycle/DNA Damage; Immunology/Inflammation; Metabolic Enzyme/Protease; NF-κB	Berberine sulfate is an alkaloid isolated from the Chinese herbal medicine Huanglian, as an antibiotic. Berberine sulfate induces reactive oxygen species (ROS) generation and inhibits DNA topoisomerase. Berberine sulfate has antineoplastic properties[1].	Sulfate	C20H19NO8S	DMSO : 5 mg/mL (11.54 mM; Need ultrasonic)	DMSO Solution	248762	10mM * 100uL	COC1=C(OC)C2=C[N+]3=C(C(C(CC3)=C4)=CC5=C4OCO5)C=C2C=C1.O=S(O)([O-])=O	https://www.medchemexpress.com/berberine-sulfate.html	Inflammation/Immunology	Launched
HYCPK53467	F05			0			0	0	HY-B1336	Furazolidone		67-45-8	225.16	Antibiotic; Apoptosis; Bacterial; Parasite	Anti-infection; Apoptosis	Furazolidone is a nitrofuran derivative with antiprotozoal and antibacterial activity, inhibits AML1-ETO transformed cells with IC50 value of 12.7 μM. Target: Antibacterial Furazolidone is a novel therapeutic strategy in AML patients. Furazolidone can Inhibit the bone-marrow transformation mediated by a series of leukemia fusion proteins. Furazolidone significantly inhibits proliferation of AML c…	Free Base	C8H7N3O5	H2O : 0.67 mg/mL (2.98 mM; Need ultrasonic); DMSO : 10 mg/mL (44.41 mM; Need ultrasonic)	DMSO Solution	17595	10mM * 100uL	O=C1OCCN1/N=C/C2=CC=C([N+]([O-])=O)O2	https://www.medchemexpress.com/Furazolidone.html	Infection; Cancer	Launched
HYCPK53467	F06	1	1	1	0	86	86	0.012	HY-B0526	Flumequine	R-802	42835-25-6	261.25	Antibiotic; Bacterial; Topoisomerase	Anti-infection; Cell Cycle/DNA Damage	Flumequine (R-802) is a quinolone antibiotic, and acts as a topoisomerase II inhibitor, with an IC50 of 15 μM (3.92 μg/mL).	Free Acid	C14H12FNO3	DMSO : 7.69 mg/mL (29.44 mM; Need ultrasonic)	DMSO Solution	16640	10mM * 100uL	O=C(C1=CN2C(C)CCC3=C2C(C1=O)=CC(F)=C3)O	https://www.medchemexpress.com/flumequine.html	Infection; Cancer	No Development Reported
HYCPK53467	F07			0			0	0	HY-B0024	Prulifloxacin	NM441	123447-62-1	461.46	Antibiotic; Bacterial	Anti-infection	Prulifloxacin (NM441) is an orally active fluoroquinolone antibiotic with a broad spectrum of activity against Gram-positive and -negative bacteria. Prulifloxacin is a proagent of a thiazeto-quinoline carboxylic acid derivative Ulifloxacin (NM394). Prulifloxacin has the potential for lower urinary tract infections and exacerbations of chronic bronchitis[1][2].	Free Acid	C21H20FN3O6S	DMSO : 12.5 mg/mL (27.09 mM; Need ultrasonic)	DMSO Solution	122182	10mM * 100uL	O=C(C1=C(SC2C)N2C3=C(C=C(F)C(N4CCN(CC5=C(C)OC(O5)=O)CC4)=C3)C1=O)O	https://www.medchemexpress.com/Prulifloxacin.html	Infection	Launched
HYCPK53467	F08			0			0	0	HY-A0088A	Cefotaxime	Cefotaxim; HR-756	63527-52-6	455.47	Antibiotic; Bacterial	Anti-infection	Cefotaxime, a β-lactamase stable cephalosporin and a third-generation cephalosporin antibiotic, possesses broad-spectrum antibiotic activity against numerous Gram-positive and Gram-negative bacteria[1][2][3][4][2].		C16H17N5O7S2	DMSO : 250 mg/mL (548.88 mM; Need ultrasonic)	DMSO Solution	83966	10mM * 100uL	O=C(C(N12)=C(COC(C)=O)CS[C@]2([H])[C@H](NC(/C(C3=CSC(N)=N3)=N\OC)=O)C1=O)O	https://www.medchemexpress.com/cefotaxime.html	Infection; Inflammation/Immunology	Launched
HYCPK53467	F09	333	345	339	143	210	176.5	1.921	HY-B1360	Chlorquinaldol	Chloquinan	72-80-0	228.07	Antibiotic; Bacterial; Fungal	Anti-infection	Chlorquinaldol (Chloquinan) is a mono-hydroxyquinoline, is an antifungal and antibacterial, used for topical treatment of skin conditions and vaginal infections.	Free Base	C10H7Cl2NO	DMSO : 50 mg/mL (219.23 mM; Need ultrasonic)	DMSO Solution	33029	10mM * 100uL	OC1=C2N=C(C)C=CC2=C(Cl)C=C1Cl	https://www.medchemexpress.com/Chlorquinaldol.html	Infection	Launched
HYCPK53467	F10	463	482	472.5	472	491	481.5	0.981	HY-B0506	Nadifloxacin	OPC7251	124858-35-1	360.38	Antibiotic; Bacterial	Anti-infection	Nadifloxacin(OPC7251) is a topical fluoroquinolone antibiotic for the treatment of acne vulgaris. Target: Antibacterial Nadifloxacin is a potent, broad-spectrum, quinolone agent approved for topical use in acne vulgaris and skin infections. Nadifloxacin inhibits the enzyme DNA gyrase that is involved in bacterial DNA synthesis and replication, thus inhibiting the bacterial multiplication. In vitr…	Free Acid	C19H21FN2O4	H2O : 0.67 mg/mL (1.86 mM; Need ultrasonic); DMSO : 25 mg/mL (69.37 mM; Need ultrasonic)	DMSO Solution	16866	10mM * 100uL	O=C(C1=CN2C(C)CCC3=C2C(C1=O)=CC(F)=C3N4CCC(O)CC4)O	https://www.medchemexpress.com/nadifloxacin.html	Infection	Launched
HYCPK53467	F11			0			0	0	HY-15739	Ansamitocin P-3	Antibiotic C 15003P3; Maytansinol isobutyrate	66584-72-3	635.14482	ADC Cytotoxin; Antibiotic; Bacterial; Microtubule/Tubulin	Antibody-drug Conjugate/ADC Related; Anti-infection; Cell Cycle/DNA Damage; Cytoskeleton	Ansamitocin P-3 (Antibiotic C 15003P3) is a microtubule inhibitor. Ansamitocin P-3 is a macrocyclic antitumor antibiotic.	Free Base	C32H43ClN2O9	DMSO : ≥ 100 mg/mL (157.45 mM)	DMSO Solution	79474	10mM * 100uL	ClC1=C(N(C)C(C[C@H](OC(C(C)C)=O)[C@@](O2)(C)[C@]2([H])[C@H](C)[C@]3([H])C[C@](NC(O3)=O)(O)[C@H](OC)/C=C/C=C(C)/C4)=O)C=C4C=C1OC	https://www.medchemexpress.com/Ansamitocin-P-3.html	Cancer; Infection	No Development Reported
HYCPK53467	G02			0			0	0	HY-124781	ML406		774589-47-8	352.38	Antibiotic; Bacterial	Anti-infection	ML406 is a small molecule probe that shows anti-tubercular activity via M.tuberculosis BioA (DAPA synthase) enzyme inhibition with an IC50 of 30 nM. M.tuberculosis BioA is an enzyme involved in biotin biosynthesis in M.tuberculosis[1].		C20H20N2O4	DMSO : 100 mg/mL (283.78 mM; Need ultrasonic)	DMSO Solution	81833	10mM * 100uL	CC(C1=CC=C(N2CCN(C(C3=CC=C(OCO4)C4=C3)=O)CC2)C=C1)=O	https://www.medchemexpress.com/ml406.html	Infection	No Development Reported
HYCPK53467	G03			0			0	0	HY-B0576	Sulfacetamide (Sodium)		127-56-0	236.22	Antibiotic; Bacterial	Anti-infection	Sulfacetamide Sodium is an anti-infective agent that is used topically to treat skin infections and orally for urinary tract infections. Target: Antibacterial Sulfacetamide is a sulfonamide antibiotic. Sulfacetamide is able to inhibit the growth of all isolated strains. Depending on the type of bacteria concentrations of 0.006 up to 6.4% sodium sulfacetamide proved to be effective. Simultaneously…	Sodium	C8H9N2NaO3S	H2O : ≥ 50 mg/mL (211.67 mM); DMSO : 33.33 mg/mL (141.10 mM; Need ultrasonic)	DMSO Solution	13418	10mM * 100uL	O=S(C1=CC=C(N)C=C1)(N([Na])C(C)=O)=O	https://www.medchemexpress.com/Sulfacetamide-Sodium.html	Infection	Launched
HYCPK53467	G04			0			0	0	HY-14397A	Indomethacin (sodium hydrate)	Indometacin (sodium hydrate)	74252-25-8	433.82	Antibiotic; Bacterial; COX; Influenza Virus	Anti-infection; Immunology/Inflammation	Indomethacin (Indometacin) sodium hydrateis a potent, orally active COX1/2 inhibitor with IC50 values of 18 nM and 26 nM for COX-1 and COX-2, respectively. Indomethacin sodium hydrateis has anticancer activity and anti-infective activity. Indomethacin sodium hydrateis can be used for cancer, inflammation and viral infection research[1][2][3].	Sodium	C19H21ClNNaO7	H2O : 25 mg/mL (57.63 mM; Need ultrasonic); DMSO : 12.5 mg/mL (28.81 mM; ultrasonic and warming and heat to 60°C)	DMSO Solution	116596	10mM * 100uL	O=C(O[Na])CC1=C(C)N(C(C2=CC=C(Cl)C=C2)=O)C3=C1C=C(OC)C=C3.O.O.O	https://www.medchemexpress.com/indomethacin-sodium-hydrate.html	Cancer; Inflammation/Immunology	Launched
HYCPK53467	G05			0			0	0	HY-B1908	Midecamycin	SF-837; Antibiotic SF-837	35457-80-8	813.97	Antibiotic; Bacterial	Anti-infection	Midecamycin, an acetoxy-substituted macrolide antibiotic, is tested against gram-positive and gram-negative bacteria.	Free Base	C41H67NO15	DMSO : ≥ 36 mg/mL (44.23 mM)	DMSO Solution	22018	10mM * 100uL	O[C@H]1[C@](O[C@H](C)[C@@H](O[C@@](O[C@@H](C)[C@@H]2OC(CC)=O)([H])C[C@]2(O)C)[C@@H]1N(C)C)([H])O[C@@H]([C@H](C[C@H]([C@H](/C=C/C=C/C3)O)C)CC=O)[C@H]([C@](CC(O[C@@H]3C)=O)([H])OC(CC)=O)OC	https://www.medchemexpress.com/Midecamycin.html	Infection	Launched
HYCPK53467	G06			0			0	0	HY-A0130	Sulfalene	Sulfametopyrazine; AS-18908	152-47-6	280.30	Antibiotic; Bacterial; Parasite	Anti-infection	Sulfalene (Sulfametopyrazine) is an antimalarial agent. Sulfalene is also a long-acting sulfonamide antibacterial.	Free Base	C11H12N4O3S	DMSO : 100 mg/mL (356.76 mM; Need ultrasonic and warming)	DMSO Solution	27526	10mM * 100uL	O=S(C1=CC=C(N)C=C1)(NC2=NC=CN=C2OC)=O	https://www.medchemexpress.com/Sulfalene.html	Infection	Launched
HYCPK53467	G07			0			0	0	HY-108402	Cefodizime		69739-16-8	584.67	Antibiotic; Bacterial	Anti-infection	Cefodizime is a third generation cephalosporin antibiotic with a broad spectrum of antibacterial activity. Cefodizime has no renal toxic effect, good tolerance and immune regulation activity, and has the potential for severe infections of the respiratory and urinary tracts[1][2].	Free Acid	C20H20N6O7S4	DMSO : 20.83 mg/mL (35.63 mM; Need ultrasonic)	DMSO Solution	58170	10mM * 100uL	O=C(C(N12)=C(CSC3=NC(C)=C(CC(O)=O)S3)CS[C@]2([H])[C@H](NC(/C(C4=CSC(N)=N4)=N\OC)=O)C1=O)O	https://www.medchemexpress.com/cefodizime.html	Infection	Launched
HYCPK53467	G08	377	420	398.5	520	517	518.5	0.769	HY-125365	Rifamycin S		13553-79-2	695.75	Antibiotic; Bacterial; Reactive Oxygen Species	Anti-infection; Immunology/Inflammation; Metabolic Enzyme/Protease; NF-κB	Rifamycin S, a quinone, is an antibiotic against Gram-positive bacteria (including MRSA). Rifamycin S is the oxidized forms of a reversible oxidation-reduction system involving two electrons. Rifamycin S generates reactive oxygen species (ROS) and inhibits microsomal lipid peroxidation. Rifamycin S can be used for tuberculosis and leprosy[1][2][3].		C37H45NO12	DMSO : 100 mg/mL (143.73 mM; Need ultrasonic)	DMSO Solution	61545	10mM * 100uL	O=C1C2=C(C(C=C3NC(/C(C)=C/C=C/[C@H](C)[C@H](O)[C@@H](C)[C@@H](O)[C@H]4C)=O)=O)C(C3=O)=C(O)C(C)=C2O[C@@]1(O/C=C/[C@@H]([C@H]([C@@]4([H])OC(C)=O)C)OC)C	https://www.medchemexpress.com/rifamycin-s.html	Infection	No Development Reported
HYCPK53467	G09			0			0	0	HY-17466	Sancycline	Bonomycin; 6-Demethyl-6-deoxytetracycline	808-26-4	414.41	Antibiotic; Bacterial	Anti-infection	Sancycline is a rare semi-synthetic tetracycline prepared by hydrogenolysis of the chloro and benzylic hydroxy moieties of Declomycin. Target: Like other tetracyclines, sancycline acts by reversibly binding to the 30S ribosomal subunit and inhibiting protein translation by blocking entry of aminoacyl-tRNA into the ribosome A site.	Free Base	C21H22N2O7	DMSO : 8.33 mg/mL (20.10 mM; ultrasonic and warming and heat to 60°C)	DMSO Solution	20609	10mM * 100uL	O=C(C(C1=O)=C(O)[C@@H](N(C)C)[C@]2([H])C[C@]3([H])CC4=C(C(C3=C(O)[C@@]21O)=O)C(O)=CC=C4)N	https://www.medchemexpress.com/Sancycline.html	Infection	No Development Reported
HYCPK53467	G10			0			0	0	HY-76260	Faropenem sodium		122547-49-3	307.30	Antibiotic; Bacterial	Anti-infection	Faropenem sodium is an orally bioavailable penem antibiotic which can efficiently kill Mycobacterium tuberculosis.	Sodium	C12H14NNaO5S	H2O : 100 mg/mL (325.41 mM; Need ultrasonic); DMSO : 25 mg/mL (81.35 mM; Need ultrasonic)	DMSO Solution	28914	10mM * 100uL	O=C([C@@]([H])1[C@@H](C)O)N([C@@H]1S2)C(C(O[Na])=O)=C2[C@@H]3OCCC3	https://www.medchemexpress.com/Faropenem_sodium.html	Infection	Launched
HYCPK53467	G11			0			0	0	HY-B0692	Cefepime	BMY-28142	88040-23-7	480.56	Antibiotic; Bacterial	Anti-infection	Cefepime (BMY-28142) is a broad-spectrum and cross the blood-brain barrier cephalosporin. Cefepime shows antibacterial effects against both Gram-positive and Gram-negative aerobic bacteria. Cefepime induces neurotoxicity[1][2][3][4].		C19H24N6O5S2	DMSO : 125 mg/mL (260.11 mM; Need ultrasonic)	DMSO Solution	126045	10mM * 100uL	C[N+]1(CC(CS[C@]2([H])[C@@H]3NC(/C(C4=CSC(N)=N4)=N\OC)=O)=C(C([O-])=O)N2C3=O)CCCC1	https://www.medchemexpress.com/cefepime.html	Infection; Cancer	Launched
HYCPK53467	H02	103	96	99.5	126	154	140	0.711	HY-128384	Benzyldodecyldimethylammonium (chloride dihydrate)		147228-80-6	376.02	Bacterial	Anti-infection	Benzyldodecyldimethylammonium chloride dihydrate is a quaternary ammonium compound (QAC) and can be used as a biocide to target antibiotic-resistant bacteria, such as methicillin-resistant Staphylococcus aureus (MRSA), multidrug-resistant (MDR) P. aeruginosa et. al. Benzyldodecyldimethylammonium chloride dihydrate, an antimicrobial agent, bacteriostatic or bactericidal properties depending on the…	Chloride	C21H42ClNO2	DMSO : 100 mg/mL (265.94 mM; Need ultrasonic); H2O : ≥ 100 mg/mL (265.94 mM)	DMSO Solution	78879	10mM * 100uL	C[N+](C)(CCCCCCCCCCCC)CC1=CC=CC=C1.[Cl-].O.O	https://www.medchemexpress.com/benzyldodecyldimethylammonium-chloride-dihydrate.html	Infection	No Development Reported
HYCPK53467	H03			0			0	0	HY-B1864A	Kasugamycin (hydrochloride)	Ksg (hydrochloride)	19408-46-9	415.82	Antibiotic; Bacterial	Anti-infection	Kasugamycin hydrochloride (Ksg hydrochloride) is an antibiotic which binds both the 30S and 70S ribosome but not isolated 50S subunits. Kasugamycin hydrochloride (Ksg hydrochloride) mimics mRNA nucleotides to destabilize tRNA binding and inhibit canonical translation initiation[1][2].	Hydrochloride	C14H26ClN3O9	10 mM in DMSO	DMSO Solution	265204	10mM * 100uL	OC(C(N[C@@H](C[C@@H]1N)[C@@H](C)O[C@]1([H])O[C@@H]2[C@@H](O)[C@@H](O)[C@H](O)[C@H](O)[C@H]2O)=N)=O.[H]Cl	https://www.medchemexpress.com/kasugamycin-hydrochloride.html	Infection	Launched
HYCPK53467	H04			0			0	0	HY-B0134	Bestatin	Ubenimex	58970-76-6	308.37	Aminopeptidase; Antibiotic; Bacterial	Anti-infection; Metabolic Enzyme/Protease	Bestatin is a natural, broad-spectrum, and competitive CD13 (Aminopeptidase N)/APN and leukotriene A4 hydrolase inhibitor. Bestatin has anticancer effects[1][2].	Free Acid	C16H24N2O4	DMSO : 8.33 mg/mL (27.01 mM; Need ultrasonic)	DMSO Solution	132634	10mM * 100uL	CC(C)C[C@@H](C(O)=O)NC([C@@H](O)[C@H](N)CC1=CC=CC=C1)=O	https://www.medchemexpress.com/Bestatin.html	Cancer; Infection	Launched
HYCPK53467	H05			0			0	0	HY-N0236	Corylin		53947-92-5	320.34	Antibiotic; Bacterial	Anti-infection	Corylin is a major bioactive compound isolated from Psoralea corylifolia L; antibiotic or anticancer compound. IC50 value: Target: in vitro: Corylin showed an inhibitory effect on IL-6-induced STAT3 promoter activity in Hep3B cells with IC50 value of 1.37 uM [1].	Free Base	C20H16O4	DMSO : ≥ 100 mg/mL (312.17 mM)	DMSO Solution	152614	10mM * 100uL	O=C1C(C2=CC=C3C(C=CC(C)(C)O3)=C2)=COC4=CC(O)=CC=C14	https://www.medchemexpress.com/Corylin.html	Cancer; Infection	No Development Reported
HYCPK53467	H06			0			0	0	HY-101040	Telacebec	Q203; IAP6	1334719-95-7	557.01	Antibiotic; Bacterial	Anti-infection	Telacebec (Q203) is a midazopyridine amide compound. Telacebec is active against Mycobacterium tuberculosis H37Rv with an MIC50 of 2.7 nM in culture broth medium.	Free Base	C29H28ClF3N4O2	DMSO : 20 mg/mL (ultrasonic)	DMSO Solution	24303	10mM * 100uL	O=C(C1=C(CC)N=C2C=CC(Cl)=CN21)NCC3=CC=C(N4CCC(C5=CC=C(OC(F)(F)F)C=C5)CC4)C=C3	https://www.medchemexpress.com/Q203.html	Infection	Phase 2
HYCPK53467	H07			0			0	0	HY-106410A	Zabofloxacin (hydrochloride)	DW-224a	623574-00-5	437.85	Antibiotic; Bacterial; Topoisomerase	Anti-infection; Cell Cycle/DNA Damage	Zabofloxacin hydrochloride (DW-224a) is a potent and seletive inhibitor of the bacterial type II and IV topoisomerases. Zabofloxacin hydrochloride has excellent activity against gram-positive pathogens including?Steptococcus aureus,?Streptococcus pyogenes?and?S.pneumonia. Zabofloxacin hydrochloride is a novel fluoronaphthyridone quinolone that is considered as an alternative antibiotic for treatm…	Hydrochloride	C19H21ClFN5O4	DMSO : 6.67 mg/mL (15.23 mM; ultrasonic and warming and heat to 60°C)	DMSO Solution	124671	10mM * 100uL	O=C(O)C1=CN(C2=NC(N(CC/34CNC4)CC3=N\OC)=C(C=C2C1=O)F)C5CC5.[H]Cl	https://www.medchemexpress.com/zabofloxacin-hydrochloride.html	Infection	Phase 3
HYCPK53467	H08			0			0	0	HY-N2301	Pleuromutilin	Drosophilin B; Mutilin 14-glycolate	125-65-5	378.50	Antibiotic; Bacterial	Anti-infection	Pleuromutilin (Drosophilin B) inhibits bacterial protein synthesis by binding to the 50S ribosomal subunit of bacteria.	Free Base	C22H34O5	DMSO : ≥ 100 mg/mL (264.20 mM)	DMSO Solution	21592	10mM * 100uL	C[C@@H]([C@@H]([C@@](C)(C[C@H]1OC(CO)=O)C=C)O)C(CC[C@H]2C)(CCC3=O)[C@]3([H])C21C	https://www.medchemexpress.com/Pleuromutilin.html	Infection	No Development Reported
HYCPK53467	H09			0			0	0	HY-B0501	Danofloxacin (mesylate)	CP 76136-27	119478-55-6	453.48	Antibiotic; Bacterial	Anti-infection	Danofloxacin mesylate (CP 76136-27) is a fluoroquinolone antibacterial for veterinary use. Target: Antibacterial Danofloxacin mesylate (CP 76136-27) is a synthetic antibacterial agent of the fluoroquinolone class, acts principally by the inhibition of bacterial DNA-gyrase, which is necessary for supercoiling of DNA to provide a suitable spatial arrangement of DNA within the bacterial cell. The mi…	Mesylate	C20H24FN3O6S	DMSO : 20 mg/mL (44.10 mM; Need ultrasonic); H2O : 100 mg/mL (220.52 mM; Need ultrasonic)	DMSO Solution	16816	10mM * 100uL	O=C(C1=CN(C2CC2)C3=C(C=C(F)C(N4[C@](C5)([H])CN(C)[C@]5([H])C4)=C3)C1=O)O.CS(=O)(O)=O	https://www.medchemexpress.com/Danofloxacin-mesylate.html	Infection	Launched
HYCPK53467	H10			0			0	0	HY-B0147A	Pefloxacin (mesylate)	Pefloxacinium mesylate	70458-95-6	429.46	Antibiotic; Bacterial	Anti-infection	Pefloxacin mesylate is a an antibacterial agent and prevents bacterial DNA replication by inhibiting DNA gyrase (topoisomerse) Target: DNA gyrase Pefloxacin is a synthetic chemotherapeutic agent used to treat severe and life-threatening bacterial infections. Pefloxacin is commonly referred to as afluoroquinolone (or quinolone) drug and is a member of the fluoroquinolone class of antibacterials. I…	Mesylate	C18H24FN3O6S	DMSO : 12.5 mg/mL (29.11 mM; Need ultrasonic); H2O : ≥ 100 mg/mL (232.85 mM)	DMSO Solution	16541	10mM * 100uL	O=C(C1=CN(CC)C2=C(C=C(F)C(N3CCN(C)CC3)=C2)C1=O)O.CS(=O)(O)=O	https://www.medchemexpress.com/pefloxacin-mesylate.html	Infection	Launched
HYCPK53467	H11			0			0	0	HY-B0974	Methicillin (sodium salt)	Meticillin (sodium)	132-92-3	402.40	Antibiotic; Bacterial	Anti-infection	Methicillin sodium salt (Meticillin sodium) is a β-lactam, semi-synthetic antibiotic related to penicillin antibiotic. Methicillin sodium salt inhibits penicillin-binding proteins involved in the synthesis of peptidoglycan. Methicillin sodium salt inhibits S. aureus with a MIC value of 2.1 μg/mL. Methicillin sodium salt can be used for the research of inflammation[1][2].	Sodium	C17H19N2NaO6S	DMSO : 125 mg/mL (310.64 mM; Need ultrasonic); H2O : 100 mg/mL (248.51 mM; Need ultrasonic)	DMSO Solution	154468	10mM * 100uL	O=C([C@H](N1C2=O)C(C)(S[C@@]1([C@@H]2NC(C3=C(C=CC=C3OC)OC)=O)[H])C)O[Na]	https://www.medchemexpress.com/Methicillin-sodium-salt.html	Infection	Launched
# 03 - HYCPK53468 - 10 mM in 100 μL DMSO				0			0	0
HYCPK53468	A02	222	159	190.5	1	1	1	190.498	HY-B0957	Erythromycin Ethylsuccinate	Erythromycin ethyl succinate; EES	1264-62-6	862.05	Antibiotic; Autophagy; Bacterial; HIV	Anti-infection; Autophagy	Erythromycin Ethylsuccinate is an antibiotic useful for the treatment of a number of bacterial infections, has an antimicrobial spectrum similar to or slightly wider than that of penicillin. Erythromycin Ethylsuccinate has antiviral activity against HIV-1.	Free Base	C43H75NO16	Ethanol : ≥ 33.33 mg/mL (38.66 mM); DMSO : ≥ 50 mg/mL (58.00 mM)	DMSO Solution	89127	10mM * 100uL	O=C(CCC(OCC)=O)O[C@H]([C@H]1N(C)C)[C@](O[C@H](C)C1)([H])O[C@@H]([C@](O)(C[C@H](C([C@@H]([C@@H](O)[C@@]2(O)C)C)=O)C)C)[C@H]([C@@H]([C@H](C(O[C@@H]2CC)=O)C)O[C@@](O[C@@H](C)[C@@H]3O)([H])C[C@@]3(C)OC)C	https://www.medchemexpress.com/Erythromycin-Ethylsuccinate.html	Infection	Launched
HYCPK53468	A03	30	26	28	29	23	26	1.077	HY-17025	Rifabutin	Ansamycin; LM-427	72559-06-9	847.00	Antibiotic; Bacterial	Anti-infection	Rifabutin (Ansamycin) is a semisynthetic ansamycin antibiotic with potent antimycobacterial properties. Rifabutin inhibits DNA-dependent RNA polymerase.	Free Base	C46H62N4O11	DMSO : 50 mg/mL (59.03 mM; Need ultrasonic)	DMSO Solution	08846	10mM * 100uL	C[C@H]1/C=C/C=C(C)\C(/N=C2C(O)=C3C(C4=C(O[C@@](O/C=C/[C@H](OC)[C@@H](C)[C@@H](OC(C)=O)[C@H](C)[C@H](O)[C@H](C)[C@H]1O)(C)C4=O)C(C)=C3O)=C5C/2=NC6(CCN(CC(C)C)CC6)N5)=O	https://www.medchemexpress.com/rifabutin.html	Infection	Launched
HYCPK53468	A04	34	41	37.5	1	1	1	37.5	HY-N6800A	Netropsin (dihydrochloride)		18133-22-7	503.39	Antibiotic; Bacterial; DNA/RNA Synthesis; Influenza Virus; Orthopoxvirus	Anti-infection; Cell Cycle/DNA Damage	Netropsin dihydrochloride is a small-molecule MGB (minor-groove binder), inhibits the catalytic activity of isolated topoisomerase and interferes with the stabilization of the cleavable complexes of topoisomerase II and I in nuclei[1]. Netropsin dihydrochloride exhibits antiviral activity against the vaccinia virus[4].	Hydrochloride	C18H28Cl2N10O3	DMSO : 125 mg/mL (248.32 mM; Need ultrasonic); H2O : 20 mg/mL (39.73 mM; Need ultrasonic)	DMSO Solution	241220	10mM * 100uL	O=C(C1=CC(NC(CNC(N)=N)=O)=CN1C)NC2=CN(C)C(C(NCCC(N)=N)=O)=C2.[H]Cl.[H]Cl	https://www.medchemexpress.com/netropsin-dihydrochloride.html	Infection; Inflammation/Immunology	No Development Reported
HYCPK53468	A05			0			0	0	HY-B0706A	Flomoxef (sodium)		92823-03-5	518.45	Antibiotic; Bacterial	Anti-infection	Flomoxef sodium is a oxacephem group antibiotic, with excellent activity against various Gram-positive bacteria[1][2].	Sodium	C15H17F2N6NaO7S2	H2O : 250 mg/mL (482.21 mM; Need ultrasonic)	DMSO Solution	150392	10mM * 100uL	O=C(C(N12)=C(CSC3=NN=NN3CCO)CO[C@]2([H])[C@](OC)(NC(CSC(F)F)=O)C1=O)O[Na]	https://www.medchemexpress.com/flomoxef-sodium.html	Infection	Launched
HYCPK53468	A06			0			0	0	HY-76210	5-Hydroxypyrazine-2-Carboxylic Acid		34604-60-9	140.10	Antibiotic; Bacterial	Anti-infection	5-Hydroxypyrazine-2-Carboxylic Acid, a metabolite of anti-tuberculosis drug pyrazinamide (PZA).	Free Acid	C5H4N2O3	H2O : 4 mg/mL (28.55 mM; Need ultrasonic); DMSO : 50 mg/mL (356.89 mM; Need ultrasonic)	DMSO Solution	00098	10mM * 100uL	O=C(O)C1=NC=C(O)N=C1	https://www.medchemexpress.com/5-hydroxypyrazine-2-carboxylic-acid.html	Others	No Development Reported
HYCPK53468	A07			0			0	0	HY-13725A	Pirarubicin (Hydrochloride)	THP Hydrochloride	95343-20-7	664.10	Antibiotic; Autophagy; Bacterial; Topoisomerase	Anti-infection; Autophagy; Cell Cycle/DNA Damage	Pirarubicin Hydrochloride is an anthracycline antibiotics, acts as a topoisomerase II inhibitor, and is a widely used for treatment of various cancers, in particular, solid tumors.	Hydrochloride	C32H38ClNO12	DMSO : 20.83 mg/mL (31.37 mM; Need ultrasonic); H2O : < 0.1 mg/mL (ultrasonic;warming;heat to 60°C) (insoluble)	DMSO Solution	45897	10mM * 100uL	O=C1C2=C(C=CC=C2OC)C(C3=C(O)C4=C([C@@H](O[C@@]5([H])C[C@H](N)[C@H](O[C@@]6([H])OCCCC6)[C@H](C)O5)C[C@@](C(CO)=O)(O)C4)C(O)=C31)=O.Cl	https://www.medchemexpress.com/pirarubicin-hydrochloride.html	Cancer; Infection	Launched
HYCPK53468	A08			0			0	0	HY-146328	PqsR/LasR-IN-2		2071705-93-4	398.89	Antibiotic; Bacterial	Anti-infection	PqsR/LasR-IN-2 (Compound 3) is a potent inhibitor of PqsR and LasR systems in P. aeruginosa. PqsR/LasR-IN-2 also inhibits hERG with the IC50 of 1.408 μM[1].		C21H23ClN4O2	10 mM in DMSO	DMSO Solution	253116	10mM * 100uL	CCC(C1=CC=C(C=C1)OCCOC2=CC=C(C=C2/C=N/N3C=NN=C3)Cl)C	https://www.medchemexpress.com/pqsr-lasr-in-2.html	Infection	No Development Reported
HYCPK53468	A09	233	186	209.5	49	?	#VALUE!	#VALUE!	HY-16764	Avarofloxacin	JNJ-Q2	878592-87-1	419.42	Antibiotic; Bacterial	Anti-infection	Avarofloxacin (JNJ-Q2) is a broad-spectrum fluoroquinolone antibacterial agent being developed for the treatment of acute bacterial skin and skin-structure infections and community-acquired pneumonia[1]. Avarofloxacin (JNJ-Q2) is an aminoethylidenylpiperidine fluoroquinolone that demonstrates antibacterial effect against numerous Gram-positive bacteria with a mean 0.12 mg/L MIC90 value[2]. Avarof…	Free Acid	C21H23F2N3O4	DMSO : 100 mg/mL (238.42 mM; ultrasonic and adjust pH to 2 with HCl)	DMSO Solution	126391	10mM * 100uL	O=C(C1=CN(C2CC2)C3=C(C=C(F)C(N4C/C(CCC4)=C(F)\CN)=C3OC)C1=O)O	https://www.medchemexpress.com/avarofloxacin.html	Infection; Inflammation/Immunology	No Development Reported
HYCPK53468	A10			0			0	0	HY-105284	Sulopenem	CP-70429	120788-07-0	349.45	Antibiotic; Bacterial	Anti-infection	Sulopenem (CP-70429) is an orally active, parenteral penem antibiotic with broad-spectrum activities against Gram-positive and Gram-negative bacteria. Sulopenem has the potential for urinary tract infections and intra-abdominal infections treatment. Sulopenem is inactive against Pseudomonas aeruginosa and Xanthomonas maltophilia[1][2][3].		C12H15NO5S3	DMSO : 83.33 mg/mL (238.46 mM; Need ultrasonic)	DMSO Solution	245179	10mM * 100uL	O=C(C(N12)=C(S[C@@H](CC3)C[S@@]3=O)S[C@]2([H])[C@@H]([C@H](O)C)C1=O)O	https://www.medchemexpress.com/sulopenem.html	Infection	Phase 3
HYCPK53468	A11			0			0	0	HY-W001957	Glurate	4-Acetylbutyric acid; 5-Oxohexanoic acid	3128-06-1	130.14	Antibiotic	Anti-infection	Glurate (4-Acetylbutyric acid; 5-Oxohexanoic acid) can be used to construct antiviral agents (acyclic nucleoside esters) (extracted from patent WO1997030052A1)[1].		C6H10O3	DMSO : 100 mg/mL (768.40 mM; Need ultrasonic)	DMSO Solution	178593	10mM * 100uL	CC(=O)CCCC(=O)O	https://www.medchemexpress.com/glurate.html	Infection	Phase 1
HYCPK53468	B02			0			0	0	HY-101128	Bicyclomycin benzoate	FR2054	37134-40-0	406.39	Antibiotic; Bacterial	Anti-infection	Bicyclomycin benzoate is an antibiotic exhibiting activity against a broad spectrum of Gram-negative bacteria and against the Gram-positive bacterium.	Free Base	C19H22N2O8	DMSO : 100 mg/mL (246.07 mM; Need ultrasonic)	DMSO Solution	32172	10mM * 100uL	O[C@H]([C@](NC1=O)(OCCC2=C)C(N[C@]12O)=O)[C@@](C)(O)COC(C3=CC=CC=C3)=O	https://www.medchemexpress.com/Bicyclomycin-benzoate.html	Infection	No Development Reported
HYCPK53468	B03	216	223	219.5	222	189	205.5	1.068	HY-15460	CHIR-090		728865-23-4	437.49	Antibiotic; Bacterial	Anti-infection	CHIR-090 is a potent, slow, tight-binding inhibitor of the LpxC deacetylase. It binds to E. coli LpxC with a Ki of 4.0 nM.	Free Base	C24H27N3O5	DMSO : 5 mg/mL (11.43 mM; Need ultrasonic)	DMSO Solution	20018	10mM * 100uL	O=C(N[C@@H]([C@@H](C)O)C(NO)=O)C(C=C1)=CC=C1C#CC2=CC=C(CN3CCOCC3)C=C2	https://www.medchemexpress.com/CHIR-090.html	Infection	No Development Reported
HYCPK53468	B04	296	348	322	292	183	237.5	1.356	HY-A0122	Plicamycin	Mithramycin A	18378-89-7	1085.15	Antibiotic; Bacterial; DNA/RNA Synthesis	Anti-infection; Cell Cycle/DNA Damage	Plicamycin is a selective specificity protein 1 (Sp1) inhibitor. Plicamycin inhibits the growth of various cancers by decreasing Sp1 protein.	Free Base	C52H76O24	DMSO : ≥ 100 mg/mL (92.15 mM)	DMSO Solution	286166	10mM * 100uL	O=C([C@H]([C@@]([C@H](OC)C([C@@H](O)[C@H](O)C)=O)([H])C1)O[C@@](O[C@H](C)[C@H]2O)([H])C[C@H]2O[C@@](O[C@H](C)[C@@H]3O)([H])C[C@H]3O[C@@](O[C@H](C)[C@H]4O)([H])C[C@@]4(O)C)C(C1=CC5=CC(O[C@H](O[C@H](C)[C@H]6O)C[C@H]6O[C@@](O[C@H](C)[C@H]7O)([H])C[C@H]7O)=C(C)C(O)=C85)=C8O	https://www.medchemexpress.com/Plicamycin.html	Cancer; Infection	Launched
HYCPK53468	B05			0			0	0	HY-B0212	Sulfapyridine		144-83-2	249.29	Antibiotic; Bacterial	Anti-infection	Sulfapyridine, a major metabolite of Sulfasalazine, is a sulfonamide antibiotic agent. Sulfapyridine inhibits recombinant P. carinii dihydropteroate synthetase (DHPS) with an IC50 of 0.18 μM. Sulfapyridine has antibacterial, anti-inflammatory and anti-rheumatic activities[1][2][3].	Free Base	C11H11N3O2S	DMSO : 60 mg/mL (240.68 mM; Need ultrasonic); H2O : < 0.1 mg/mL (insoluble)	DMSO Solution	16513	10mM * 100uL	O=S(C1=CC=C(N)C=C1)(NC2=NC=CC=C2)=O	https://www.medchemexpress.com/sulfapyridine.html	Infection; Inflammation/Immunology	Launched
HYCPK53468	B06			0			0	0	HY-B0210A	Cefoperazone (sodium salt)	CP 52640-2	62893-20-3	667.65	Antibiotic; Bacterial	Anti-infection	Cefoperazone sodium salt (CP 52640-2), a semisynthetic cephalosporin, has a broad spectrum of antibacterial activity[1].	Sodium	C25H26N9NaO8S2	H2O : 60 mg/mL (89.87 mM; Need ultrasonic); DMSO : 250 mg/mL (374.45 mM; Need ultrasonic)	DMSO Solution	44480	10mM * 100uL	O=C(C(N12)=C(CSC3=NN=NN3C)CS[C@]2([H])[C@H](NC([C@H](NC(N4C(C(N(CC)CC4)=O)=O)=O)C5=CC=C(O)C=C5)=O)C1=O)O[Na]	https://www.medchemexpress.com/Cefoperazone-sodium-salt.html	Infection	Launched
HYCPK53468	B07			0			0	0	HY-13832	Atovaquone	Atavaquone	95233-18-4	366.84	Antibiotic; Bacterial; Cytochrome P450; Parasite	Anti-infection; Metabolic Enzyme/Protease	Atovaquone (Atavaquone) is a potent, selective and orally active inhibitor of the parasite’s mitochondrial cytochrome?bc1?complex. Atovaquone is against human and ?P. falciparum?cytochrome?bc1?activity with IC50 values of 460 nM and 2.0 nM, respectively. Atovaquone is an antimalarial agent and has the potential for the investigation of neumocystis pneumonia, toxoplasmosis, malaria, and babesia[1]…	Free Base	C22H19ClO3	DMSO : 8.33 mg/mL (22.71 mM; Need ultrasonic)	DMSO Solution	13059	10mM * 100uL	O=C1C([C@H]2CC[C@H](C3=CC=C(Cl)C=C3)CC2)=C(O)C(C4=C1C=CC=C4)=O	https://www.medchemexpress.com/atovaquone.html	Infection; Cancer	Launched
HYCPK53468	B08	813	925	869	800	698	749	1.16	HY-14926	Levonadifloxacin	(S)-(-)-Nadifloxacin; WCK 771	154357-42-3	360.38	Antibiotic; Bacterial	Anti-infection	Levonadifloxacin ((S)-(-)-Nadifloxacin; WCK 771) is a broad-spectrum anti-staphylococcal agent. Levonadifloxacin shows antibacterial activity against <a href="/Methicillin.html" class="link-product" target="_blank">Methicillin</a> (HY-121544)-susceptible Staphylococcus aureus (MSSA) and Methicillin-resistant S. aureus (MRSA) strains, with a reduction of which phagocytized in THP-1 monocytes[1].		C19H21FN2O4	DMSO : 125 mg/mL (346.86 mM; Need ultrasonic)	DMSO Solution	238305	10mM * 100uL	O=C(C1=CN2[C@@H](C)CCC3=C2C(C1=O)=CC(F)=C3N4CCC(O)CC4)O	https://www.medchemexpress.com/levonadifloxacin.html	Infection	Phase 1
HYCPK53468	B09			0			0	0	HY-A0076	Tebipenem	LJC 11036	161715-21-5	383.49	Antibiotic; Bacterial	Anti-infection	Tebipenem is an orally available carbapenem antibiotic, shows broad-spectrum activity against Gram-positive and -negative bacteria, except for Pseudomonas aeruginosa.	Free Acid	C16H21N3O4S2	DMSO : 33.33 mg/mL (86.91 mM; Need ultrasonic); H2O : 7.14 mg/mL (18.62 mM; Need ultrasonic)	DMSO Solution	21130	10mM * 100uL	O=C(C(N1C2=O)=C(SC3CN(C4=NCCS4)C3)[C@H](C)[C@]1([H])[C@@]2([H])[C@H](O)C)O	https://www.medchemexpress.com/Tebipenem.html	Infection	Phase 2
HYCPK53468	B10			0			0	0	HY-123581	Quinocetone		81810-66-4	306.32	Antibiotic; Bacterial	Anti-infection	Quinocetone is a potent synthetic antimicrobial agent that is used for improving the feed efficiency and controlling dysentery in food-producing animals[1].<br/>		C18H14N2O3	DMSO : 100 mg/mL (326.46 mM; Need ultrasonic)	DMSO Solution	99147	10mM * 100uL	O=C(C1=C(C)[N+]([O-])=C2C=CC=CC2=[N+]1[O-])/C=C/C3=CC=CC=C3	https://www.medchemexpress.com/quinocetone.html	Infection	No Development Reported
HYCPK53468	B11			0			0	0	HY-107330	(6R,7S)-Cefminox (sodium heptahydrate)		92636-39-0	668.68	Antibiotic	Anti-infection	(6R,7S)-Cefminox sodium heptahydrate is an isomer of Cefminox sodium heptahydrate. Cefminox sodium heptahydrate is a β-lactam cephalosporin antibiotic, which exhibits a broad spectrum of antibacterial activity[1].	Sodium	C16H21N7O7S3.7H2O.Na	DMSO : 100 mg/mL (149.55 mM; Need ultrasonic)	DMSO Solution	123872	10mM * 100uL	OC(C(N)CSCC(N[C@]1([C@]2([H])N(C(C(O[Na])=O)=C(CS2)CSC3=NN=NN3C)C1=O)OC)=O)=O.O.[7]	https://www.medchemexpress.com/6r-7s-cefminox-sodium-heptahydrate.html	Others	No Development Reported
HYCPK53468	C02	32	22	27	1	1	1	27	HY-B0519A	Tylosin	Tylosin A	1401-69-0	916.10	Antibiotic; Bacterial	Anti-infection	Tylosin (Tylosin A) is a macrolide antibiotic found naturally as a fermentation product of Streptomyces fradiae. Tylosin exerts potent antimicrobial activity against Gram-positive bacteria. Tylosin is widely used as a feed additive for promoting animal growth. Tylosin is used for veterinary purposes against bacterial dysentery and respiratory diseases in poultry, pigs and cattle[1][2][3].	Free Base	C46H77NO17	DMSO : ≥ 100 mg/mL (109.16 mM); H2O : 0.67 mg/mL (0.73 mM; Need ultrasonic)	DMSO Solution	85140	10mM * 100uL	C[C@@H](O[C@@]1([H])O[C@H]([C@H]([C@@H](CC2=O)O)C)[C@H](C[C@H](C(/C=C/C(C)=C/[C@H](CO[C@H](O[C@H](C)[C@@H](O)[C@H]3OC)[C@@H]3OC)[C@@H](CC)O2)=O)C)CC=O)[C@H]([C@@H]([C@H]1O)N(C)C)O[C@@](O[C@@H](C)[C@@H]4O)([H])C[C@]4(O)C	https://www.medchemexpress.com/Tylosin.html	Infection	No Development Reported
HYCPK53468	C03			0			0	0	HY-13553	Anidulafungin	LY303366	166663-25-8	1140.24	Antibiotic; Fungal	Anti-infection	Anidulafungin is a new semisynthetic echinocandin with antifungal potency.	Free Base	C58H73N7O17	DMSO : ≥ 30 mg/mL (26.31 mM)	DMSO Solution	27359	10mM * 100uL	O[C@@H]1C[C@H](N2C1)C(N[C@@H]([C@H](O)[C@@H](O)C3=CC=C(O)C=C3)C(N[C@@H]([C@@H](C)O)C(N4[C@@H]([C@@H](O)[C@@H](C)C4)C(N[C@H](O)[C@H](O)C[C@H](NC(C5=CC=C(C6=CC=C(C7=CC=C(OCCCCC)C=C7)C=C6)C=C5)=O)C(N[C@@H]([C@H](O)C)C2=O)=O)=O)=O)=O)=O	https://www.medchemexpress.com/Anidulafungin.html	Infection; Cancer	Launched
HYCPK53468	C04	133	155	144	60	33	46.5	3.097	HY-100436	Cadazolid	ACT-179811	1025097-10-2	585.55	Antibiotic; Bacterial	Anti-infection	Cadazolid (ACT-179811) is a new oxazolidinone antibiotic with potent activity against Clostridium difficile.	Free Acid	C29H29F2N3O8	DMSO : 100 mg/mL (170.78 mM; Need ultrasonic)	DMSO Solution	25506	10mM * 100uL	O=C(C1=CN(C2CC2)C3=C(C=C(F)C(N4CCC(O)(COC5=CC=C(N6C(O[C@@H](CO)C6)=O)C=C5F)CC4)=C3)C1=O)O	https://www.medchemexpress.com/Cadazolid.html	Infection	Phase 3
HYCPK53468	C05			0			0	0	HY-B1825	Cefoxitin		35607-66-0	427.45	Antibiotic; Bacterial	Anti-infection	Cefoxitin, a β-lactam antibiotic, is a broad-spectrum, second-generation cephalosporin. Cefoxitin has a broad spectrum antibacterial activity which includes anaerobic as well as Gram-positive and Gram-negative aerobic bacteria[1][2].		C16H17N3O7S2	DMSO : 100 mg/mL (233.95 mM; Need ultrasonic)	DMSO Solution	266528	10mM * 100uL	O=C(C(N12)=C(COC(N)=O)CS[C@]2([H])[C@@](NC(CC3=CC=CS3)=O)(OC)C1=O)O	https://www.medchemexpress.com/cefoxitin.html	Infection; Cancer	Launched
HYCPK53468	C06	22	18	20	278	253	265.5	0.075	HY-17362	Vancomycin (hydrochloride)		1404-93-9	1485.71	Antibiotic; Autophagy; Bacterial	Anti-infection; Autophagy	Vancomycin hydrochloride is an antibiotic for the treatment of bacterial infections. It acts by inhibiting the second stage of cell wall synthesis of susceptible bacteria. Vancomycin also alters the permeability of the cell membrane and selectively inhibits ribonucleic acid synthesis.	Hydrochloride	C66H76Cl3N9O24	DMSO : 24 mg/mL (16.15 mM; Need ultrasonic and warming); H2O : 33.33 mg/mL (22.43 mM; Need ultrasonic)	DMSO Solution	125407	10mM * 100uL	ClC1=CC([C@H]([C@@H](NC([C@H](NC)CC(C)C)=O)C(N[C@@H](CC(N)=O)C(N[C@@]2([H])C(N[C@]3([H])C4=CC(C5=C(C=C(O)C=C5O)[C@](C(O)=O)([H])NC([C@](NC3=O)([H])[C@H](O)C6=CC=C7C(Cl)=C6)=O)=C(O)C=C4)=O)=O)=O)O)=CC=C1OC8=C(C(O7)=CC2=C8)O[C@H]9[C@@H]([C@H]([C@H](O)[C@@H](CO)O9)O)O[C@@]%10([H])C[C@](N)([C@H](O)[C@H](C)O%10)C.Cl	https://www.medchemexpress.com/Vancomycin-hydrochloride.html	Infection; Cancer	Launched
HYCPK53468	C07			0			0	0	HY-B0244	Praziquantel		55268-74-1	312.41	Antibiotic; Parasite	Anti-infection	Praziquantel is a racemic mixture, which is composed of (R)-Praziquantel and (S)- Praziquantel. Praziquantel is safe and has been used for the research of schistosomiasis[1].	Free Base	C19H24N2O2	H2O : 0.1 mg/mL (0.32 mM; Need ultrasonic); DMSO : 50 mg/mL (160.05 mM; Need ultrasonic)	DMSO Solution	13643	10mM * 100uL	O=C1CN(C(C2CCCCC2)=O)CC3N1CCC4=C3C=CC=C4	https://www.medchemexpress.com/Praziquantel.html	Infection	Launched
HYCPK53468	C08			0			0	0	HY-16472	Sulfacytine		17784-12-2	294.33	Antibiotic; Bacterial	Anti-infection	Sulfacytine is a short-acting sulfonamide antibiotic. Sulfacytine is active against bacteria and is an effective agent for the research of acute uncomplicated urinary tract infections[1].	Free Base	C12H14N4O3S	10 mM in DMSO	DMSO Solution	266609	10mM * 100uL	O=S(C1=CC=C(N)C=C1)(NC(C=CN2CC)=NC2=O)=O	https://www.medchemexpress.com/sulfacytine.html	Infection	Launched
HYCPK53468	C09			0			0	0	HY-N2268	Gymnemagenin		22467-07-8	506.71	Antibiotic	Anti-infection	Gymnemagenin is a triterpenoid isolated from G. sylvestre. Gymnemagenin is an agent for diabetes and obesity and also possesses antiviral properties[1][2].		C30H50O6	10 mM in DMSO	DMSO Solution	248586	10mM * 100uL	OC[C@]1([C@H]2O)[C@](CC(C)(C)[C@H]2O)([H])C3=CC[C@@]4([H])[C@@](C)(CC[C@]5([H])[C@@]4(CC[C@H](O)[C@@]5(C)CO)C)[C@]3(C)C[C@@H]1O	https://www.medchemexpress.com/gymnemagenin.html	Infection; Metabolic Disease	No Development Reported
HYCPK53468	C10			0			0	0	HY-B1340	Carbadox		6804-07-5	262.22	Antibiotic; Bacterial; Endogenous Metabolite	Anti-infection; Metabolic Enzyme/Protease	Carbadox is a quinoxaline-di-N-oxide antibiotic compound which is widely fed to nursery-age pigs to control enteric diseases and improve feed efficiency.	Free Base	C11H10N4O4	DMSO : 3.57 mg/mL (13.61 mM; Need ultrasonic); H2O : < 0.1 mg/mL (insoluble)	DMSO Solution	27673	10mM * 100uL	[O-][N+]1=C2C=CC=CC2=[N+]([O-])C(/C=N/NC(OC)=O)=C1	https://www.medchemexpress.com/Carbadox.html	Infection	No Development Reported
HYCPK53468	C11			0			0	0	HY-B1454	Clindamycin palmitate (hydrochloride)		25507-04-4	699.85	Antibiotic; Bacterial	Anti-infection	Clindamycin palmitate hydrochloride is a hydrochloride salt of the ester of clindamycin and palmitic acid and it is an antibacterial agent. Clindamycin palmitate hydrochloride is inactive in vitro, rapid in vivo hydrolysis converts this compound to the antibacterially active clindamycin[1].	Hydrochloride	C34H64Cl2N2O6S	H2O : 50 mg/mL (71.44 mM; Need ultrasonic); DMSO : ≥ 250 mg/mL (357.22 mM)	DMSO Solution	255700	10mM * 100uL	C[C@H](Cl)[C@@]([C@@]([C@@H]([C@H](O)[C@H]1OC(CCCCCCCCCCCCCCC)=O)O)([H])O[C@@H]1SC)([H])NC([C@@H]2C[C@@H](CCC)CN2C)=O.Cl[H]	https://www.medchemexpress.com/clindamycin-palmitate-hydrochloride.html	Infection	Launched
HYCPK53468	D02			0			0	0	HY-N0113	Hordenine	Ordenina; Peyocactine	539-15-1	165.23	Antibiotic; Bacterial	Anti-infection	Hordenine, an alkaloid found in plants, inhibits melanogenesis by suppression of cyclic adenosine monophosphate (cAMP) production[1].		C10H15NO	DMSO : 250 mg/mL (1513.04 mM; Need ultrasonic)	DMSO Solution	64332	10mM * 100uL	OC1=CC=C(CCN(C)C)C=C1	https://www.medchemexpress.com/hordenine.html	Infection; Cardiovascular Disease	No Development Reported
HYCPK53468	D03	585	557	571	510	516	513	1.113	HY-B1366	Meclocycline (Sulfosalicylate Salt)		73816-42-9	695.05	Antibiotic; Bacterial	Anti-infection	Meclocycline Sulfosalicylate Salt is a tetracycline antibiotic with broad-spectrum antibacterial activities, preventing skin bacterial infections such as acne vulgaris[1].	sulfosalicylate	C29H27ClN2O14S	DMSO : 250 mg/mL (359.69 mM; Need ultrasonic)	DMSO Solution	278025	10mM * 100uL	O=C(O)C1=CC(S(=O)(O)=O)=CC=C1O.O=C(C(C2=O)=C(O)[C@@H](N(C)C)[C@]3([H])[C@@H](O)[C@]4([H])C(C5=C(C(C4=C(O)[C@@]32O)=O)C(O)=CC=C5Cl)=C)N	https://www.medchemexpress.com/meclocycline-sulfosalicylate-salt.html	Infection	Launched
HYCPK53468	D04			0			0	0	HY-B0688	Dapsone	4,4′-Diaminodiphenyl sulfone; DDS	80-08-0	248.30	Antibiotic; Bacterial; Parasite; Reactive Oxygen Species	Anti-infection; Immunology/Inflammation; Metabolic Enzyme/Protease; NF-κB	Dapsone (4,4′-Diaminodiphenyl sulfone) is an orally active and blood-brain penetrant sulfonamide antibiotic with bacteriostatic, antimycobacterial and antiprotozoal activities[1]. Dapsone?exerts effective antileprosy activity?and inhibits folate synthesis in cell extracts of?M. leprae. Dapsone is used for dermatologic disorder research, including leprosy, dermatitis herpetiformis, acne vulgaris e…	Free Base	C12H12N2O2S	DMSO : 50 mg/mL (201.37 mM; ultrasonic and warming and heat to 60°C)	DMSO Solution	16760	10mM * 100uL	O=S(C1=CC=C(N)C=C1)(C2=CC=C(N)C=C2)=O	https://www.medchemexpress.com/dapsone.html	Infection; Inflammation/Immunology	Launched
HYCPK53468	D05			0			0	0	HY-135813	LtaS-IN-1		877950-01-1	427.41	Bacterial	Anti-infection	LtaS-IN-1 (compound 1771) is a potent small-molecule inhibitor of Lipoteichoic acid (LTA) synthesis in multidrug-resistant (MDR) E. faecium and by altering the cell wall morphology. LtaS-IN-1 alone inhibits Enterococcus.spp 28 strains with varying MIC values ranging from 0.5 μg/mL to 64 μg/mL. LtaS-IN-1 combination with antibiotics abolishs multidrug-resistant E. faecium growth almost completely[…		C24H17N3O5	DMSO : 125 mg/mL (292.46 mM; Need ultrasonic)	DMSO Solution	81205	10mM * 100uL	O=C(OCC(NC1=NN=C(C2=CC=CC=C2)O1)=O)CC3=COC4=CC=C5C=CC=CC5=C43	https://www.medchemexpress.com/ltas-in-1.html	Infection	No Development Reported
HYCPK53468	D06			0			0	0	HY-115249	Metronidazole acetic acid		1010-93-1	185.14	Antibiotic; Bacterial; Parasite	Anti-infection	Metronidazole acetic acid is a metabolite of Metronidazole with mutagenic activity in bacteria. Metronidazole is a nitroimidazole antibiotic, amebicide, and antiprotozoal agent used particularly for anaerobic bacteria and protozoa[1][2][3].		C6H7N3O4	DMSO : 250 mg/mL (1350.33 mM; Need ultrasonic)	DMSO Solution	107914	10mM * 100uL	O=C(O)CN1C([N+]([O-])=O)=CN=C1C	https://www.medchemexpress.com/metronidazole-acetic-acid.html	Infection	No Development Reported
HYCPK53468	D07			0			0	0	HY-N7111	Sultamicillin (tosylate)	Sultamicillin (tosilate)	83105-70-8	766.86	Antibiotic; Bacterial	Anti-infection	Sultamicillin (tosylate) is a potent and orally active beta-lactamase inhibitor, an antibiotic with antibacterial activity. Sultamicillin (tosylate) is the tosylate salt of the double ester of sulbactam plus ampicillin[1].</br>	Tosylate	C32H38N4O12S3	DMSO : 125 mg/mL (163.00 mM; Need ultrasonic)	DMSO Solution	149208	10mM * 100uL	O=C([C@@H](C(C)(C)S[C@]1([H])[C@@H]2NC([C@H](N)C3=CC=CC=C3)=O)N1C2=O)OCOC([C@@H](C(C)(C)S(C4C5)(=O)=O)N4C5=O)=O.O=S(C6=CC=C(C)C=C6)(O)=O	https://www.medchemexpress.com/sultamicillin-tosylate.html	Infection	Launched
HYCPK53468	D08			0			0	0	HY-P1649B	SPR741 (acetate)	NAB741 (acetate)		1052.18	Antibiotic; Bacterial	Anti-infection	SPR741 acetate (NAB741 acetate) is a cationic peptide derived from polymyxin B and is a potentiator molecule. SPR741 acetate increases the permeability of the outer membrane of Gram-negative bacteria and is used to treat severe Gram-negative bacteria infections. SPR741 acetate inhibits multidrug-resistant Gram-negative bacteria. The spectrum of activity of the antibiotic can be widened when used …	Acetate	C46H77N13O15	DMSO : 130 mg/mL (123.55 mM; Need ultrasonic)	DMSO Solution	61346	10mM * 100uL	CC(N[C@@H]([C@H](O)C)C(N[C@H](CO)C(N[C@@H](CCNC([C@](N1)([H])[C@H](O)C)=O)C(N[C@@H](CCN)C(N[C@@H](C(N[C@H](C(N[C@H](C(N[C@@H](CCN)C1=O)=O)CCN)=O)CC(C)C)=O)CC2=CC=CC=C2)=O)=O)=O)=O)=O.CC(O)=O	https://www.medchemexpress.com/spr741-acetate.html	Infection	Phase 1
HYCPK53468	D09			0			0	0	HY-B1128A	Cefamandole (sodium)	Cephamandole sodium	30034-03-8	484.48	Antibiotic; Bacterial	Anti-infection	Cefamandole Sodium Salt is a second-generation broad-spectrum cephalosporin antibiotic.	Sodium	C18H17N6NaO5S2	H2O : 33.33 mg/mL (68.80 mM; Need ultrasonic); DMSO : 50 mg/mL (103.20 mM; Need ultrasonic)	DMSO Solution	261650	10mM * 100uL	O=C(C(N12)=C(CSC3=NN=NN3C)CS[C@]2([H])[C@H](NC([C@H](O)C4=CC=CC=C4)=O)C1=O)O[Na]	https://www.medchemexpress.com/Cefamandole-sodium.html	Infection	Launched
HYCPK53468	D10			0			0	0	HY-B1282A	Sulfaquinoxaline (sodium salt)		967-80-6	322.32	Antibiotic; Bacterial; Parasite	Anti-infection	Sulfaquinoxaline sodium salt is an antimicrobial for veterinary use, with activity against a broad spectrum of Gram-negative and Gram-positive bacteria. Sulfaquinoxaline is used to prevent coccidiosis and bacterial infections[1][2].	Sodium	C14H11N4NaO2S	DMSO : 100 mg/mL (310.25 mM; Need ultrasonic); H2O : 1 mg/mL (3.10 mM; Need ultrasonic)	DMSO Solution	27692	10mM * 100uL	O=S(C1=CC=C(N)C=C1)([N-]C2=NC3=CC=CC=C3N=C2)=O.[Na+]	https://www.medchemexpress.com/Sulfaquinoxaline_sodium_salt.html	Infection	No Development Reported
HYCPK53468	D11			0			0	0	HY-118773	MreB Perturbing Compound A22 (hydrochloride)	A22 (hydrochloride)	22816-60-0	271.59	Antibiotic; Bacterial	Anti-infection	MreB Perturbing Compound A22 hydrochloride is a benzylisothiourea compound that interacts with the ATP binding site of MreB rapidly and reversibly. MreB Perturbing Compound A22 hydrochloride blocks normal rod shape formation and inhibits chromosome partitioning in E. coli, inhibiting growth (MIC=3.1 μg/ml).	Hydrochloride	C8H9Cl3N2S	10 mM in DMSO	DMSO Solution	253892	10mM * 100uL	ClC1=CC(CSC(N)=N)=CC=C1Cl.Cl	https://www.medchemexpress.com/mreb-perturbing-compound-a22-hydrochloride.html	Inflammation/Immunology	No Development Reported
HYCPK53468	E02			0			0	0	HY-B0221	Amphotericin B		1397-89-3	924.08	Antibiotic; Bacterial; Fungal; Parasite	Anti-infection	Amphotericin B is a polyene antifungal agent against a wide variety of fungal pathogens. It binds irreversibly to ergosterol, resulting in disruption of membrane integrity and ultimately cell death.	Free Acid	C47H73NO17	DMSO : 50 mg/mL (54.11 mM; Need ultrasonic)	DMSO Solution	119605	10mM * 100uL	C[C@H]([C@@H](O)[C@@H](C)[C@H](C)OC1=O)/C=C/C=C/C=C/C=C/C=C/C=C/C=C/[C@H](O[C@]2([H])O[C@H](C)[C@@H](O)[C@H](N)[C@@H]2O)C[C@@]3([H])[C@H](C(O)=O)[C@@H](O)C[C@](C[C@@H](O)C[C@@H](O)[C@H](O)CC[C@@H](O)C[C@@H](O)C1)(O)O3	https://www.medchemexpress.com/amphotericin-b.html	Infection; Cancer	Launched
HYCPK53468	E03			0			0	0	HY-130837	JH-LPH-28		2414592-36-0	471.47	Bacterial	Anti-infection	JH-LPH-28, a sulfonyl piperazine analog, is a potent UDP-2,3-diacylglucosamine pyrophosphate hydrolase LpxH inhibitor. JH-LPH-28 displays outstanding antibiotic activity with a MIC value of 0.83 μg/mL[1].		C21H21F4N3O3S	10 mM in DMSO	DMSO Solution	263524	10mM * 100uL	CC(N1CCC2=C1C=CC(S(=O)(N3CCN(C4=CC(F)=CC(C(F)(F)F)=C4)CC3)=O)=C2)=O	https://www.medchemexpress.com/jh-lph-28.html	Infection	No Development Reported
HYCPK53468	E04			0			0	0	HY-B0529A	Azlocillin (sodium salt)	Sodium azlocillin	37091-65-9	483.47	Antibiotic; Bacterial; Parasite	Anti-infection	Azlocillin sodium salt (Sodium azlocillin), a semisynthetic penicillin, is a broad spectrum β-lactam antibiotic. Azlocillin sodium salt shows antipseudomonal activity, and also potent against the malarial parasite Plasmodium falciparum[1][2][3].	Sodium	C20H22N5NaO6S	DMSO : 100 mg/mL (206.84 mM; Need ultrasonic); H2O : 6.67 mg/mL (13.80 mM; Need ultrasonic)	DMSO Solution	13587	10mM * 100uL	O=C([C@@H](C(C)(C)S[C@]1([H])[C@@H]2NC([C@H](NC(N3CCNC3=O)=O)C4=CC=CC=C4)=O)N1C2=O)O[Na]	https://www.medchemexpress.com/Azlocillin-sodium-salt.html	Infection	Launched
HYCPK53468	E05			0			0	0	HY-B0134A	Bestatin (hydrochloride)	Ubenimex hydrochloride	65391-42-6	344.83	Aminopeptidase; Antibiotic; Bacterial	Anti-infection; Metabolic Enzyme/Protease	Bestatin hydrochloride is an inhibitor of CD13 (Aminopeptidase N)/APN and leukotriene A4 hydrolase, used for cancer research.	Hydrochloride	C16H25ClN2O4	H2O : 100 mg/mL (290.00 mM; Need ultrasonic); DMSO : 250 mg/mL (724.99 mM; Need ultrasonic)	DMSO Solution	81763	10mM * 100uL	CC(C)C[C@@H](C(O)=O)NC([C@@H](O)[C@H](N)CC1=CC=CC=C1)=O.Cl	https://www.medchemexpress.com/Bestatin-hydrochloride.html	Cancer; Infection	Launched
HYCPK53468	E06			0			0	0	HY-B1400	Diiodohydroxyquinoline	Iodoquinol; 5,7-Diiodo-8-hydroxyquinoline; 5,7-Diiodo-8-quinolinol	83-73-8	396.95	Antibiotic; Bacterial; Parasite	Anti-infection	Diiodohydroxyquinoline is a topical therapeutic agent, with satisfactory antibacterial properties.	Free Base	C9H5I2NO	DMSO : 20.83 mg/mL (52.48 mM; ultrasonic and warming and heat to 60°C); H2O : 0.67 mg/mL (1.69 mM; Need ultrasonic)	DMSO Solution	128975	10mM * 100uL	OC1=C2N=CC=CC2=C(I)C=C1I	https://www.medchemexpress.com/Diiodohydroxyquinoline.html	Infection	Launched
HYCPK53468	E07	94	104	99	130	113	121.5	0.815	HY-B0108	Daptomycin	LY146032	103060-53-3	1620.67	Antibiotic; Bacterial	Anti-infection	Daptomycin is a lipopeptide antibiotic with rapid in vitro bactericidal activity against gram-positive organisms.	Free Acid	C72H101N17O26	DMSO : ≥ 100 mg/mL (61.70 mM); H2O : 100 mg/mL (61.70 mM; Need ultrasonic)	DMSO Solution	11827	10mM * 100uL	O=C(N[C@H](CC(N)=O)C(N[C@@H](CC(O)=O)C(N[C@H](C(NCC(N[C@H](C(N[C@@](C(N[C@@H](C(N[C@H]1CC(O)=O)=O)C)=O)([H])CC(O)=O)=O)CCCN)=O)=O)[C@H](OC([C@](NC([C@](NC([C@@](NC(CNC1=O)=O)([H])CO)=O)([H])[C@H](C)CC(O)=O)=O)([H])CC(C(C=CC=C2)=C2N)=O)=O)C)=O)=O)[C@@H](NC(CCCCCCCCC)=O)CC3=CNC4=CC=CC=C34	https://www.medchemexpress.com/daptomycin.html	Infection; Cancer	Launched
HYCPK53468	E08			0			0	0	HY-B1599	Chloramphenicol palmitate		530-43-8	561.54	Antibiotic; Bacterial	Anti-infection	Chloramphenicol palmitate is an orally active broad spectrum antibiotic and has a broad spectrum of activity against gram positive and gram negative bacteria. Chloramphenicol palmitate inhibits bacterial protein synthesis by blocking the peptidyl transferase step. Chloramphenicol palmitate can be used as bacterial selection agent in transformed cells containing chloramphenicol resistance genes[1].		C27H42Cl2N2O6	DMSO : 100 mg/mL (178.08 mM; Need ultrasonic)	DMSO Solution	153037	10mM * 100uL	CCCCCCCCCCCCCCCC(OC[C@@H](NC(C(Cl)Cl)=O)[C@H](O)C1=CC=C([N+]([O-])=O)C=C1)=O	https://www.medchemexpress.com/chloramphenicol-palmitate.html	Infection	No Development Reported
HYCPK53468	E09	409	370	389.5	1	1	1	389.496	HY-17442	Azathramycin	Azaerythromycin A; Desmethyl Azithromycin	76801-85-9	734.96	Antibiotic; Bacterial	Anti-infection	Azathramycin (Azaerythromycin A) is an antibiotic and targets ribosome[1].	Free Base	C37H70N2O12	DMSO : 33.33 mg/mL (45.35 mM; Need ultrasonic)	DMSO Solution	15075	10mM * 100uL	C[C@H]1[C@H](O)[C@](C)(OC)C[C@]([H])(O[C@@H]([C@H](C)[C@@H](O[C@@]2([H])[C@H](O)[C@@H](N(C)C)C[C@@H](C)O2)[C@](C)(O)C[C@@H](C)CN[C@H](C)[C@@H](O)[C@@](O)(C)[C@@H](CC)O3)[C@@H](C)C3=O)O1	https://www.medchemexpress.com/Azathramycin.html	Infection	No Development Reported
HYCPK53468	E10	27	43	35	1	1	1	35	HY-17508	Clarithromycin		81103-11-9	747.95336	Antibiotic; Autophagy; Bacterial; Cytochrome P450	Anti-infection; Autophagy; Metabolic Enzyme/Protease	Clarithromycin has a broad spectrum of antimicrobial activity. Clarithromycin inhibits the CYP3A4-catalyzed triazolam alpha-hydroxylation with the IC50 (Ki) value of 56 (43) μM[2]. Clarithromycin significantly inhibits the HERG potassium current[3].Clarithromycin affects the autophagic flux by impairing the signaling pathway linking hERG1 and PI3K[4].	Free Base	C38H69NO13	DMSO : 33.33 mg/mL (44.56 mM; Need ultrasonic)	DMSO Solution	16542	10mM * 100uL	C[C@@](OC)(C[C@H](C([C@@H]1C)=O)C)[C@@H]([C@H]([C@@H]([C@H](C(O[C@H](CC)[C@@](C)(O)[C@@H]1O)=O)C)O[C@@](O[C@@H](C)[C@@H]2O)([H])C[C@@]2(C)OC)C)O[C@@](O[C@H](C)C[C@@H]3N(C)C)([H])[C@@H]3O	https://www.medchemexpress.com/Clarithromycin.html	Infection; Cancer	Launched
HYCPK53468	E11			0			0	0	HY-118099	Florfenicol amine (hydrochloride)		108656-33-3	283.75	Bacterial; Drug Metabolite	Anti-infection; Metabolic Enzyme/Protease	Florfenicol amine hydrochloride is a metabolite of <a href="/Florfenicol.html" class="link-product" target="_blank">Florfenicol</a> (HY-B1374). Florfenicol inhibits bacterial protein synthesis by binding to 50S and 70S subunits in the ribosome to abolish the activity of peptidyltransferase. Florfenicol, is a veterinary antibiotic, can be used in aquaculture to control susceptible bacterial diseas…	Hydrochloride	C10H15ClFNO3S	10 mM in DMSO	DMSO Solution	261125	10mM * 100uL	CS(C1=CC=C(C=C1)[C@H]([C@@H](CF)N)O)(=O)=O.Cl	https://www.medchemexpress.com/florfenicol-amine-hydrochloride.html	Infection	No Development Reported
HYCPK53468	F02	41	42	41.5	34	32	33	1.258	HY-B1444	Isoconazole (nitrate)		24168-96-5	479.14	Antibiotic; Bacterial; Fungal	Anti-infection	Isoconazole nitrate is a broad-spectrum antimicrobial agent with a highly effective antimycotic and gram-positive antibacterial activity, exhibiting a rapid rate of absorption and low systemic exposure potential[1].	Nitrate	C18H15Cl4N3O4	DMSO : 100 mg/mL (208.71 mM; Need ultrasonic)	DMSO Solution	18560	10mM * 100uL	ClC1=C(COC(C2=CC=C(Cl)C=C2Cl)CN3C=CN=C3)C(Cl)=CC=C1.O[N+]([O-])=O	https://www.medchemexpress.com/Isoconazole-nitrate.html	Infection	Launched
HYCPK53468	F03			0			0	0	HY-N1372	(R)-Fangchinoline	Thalrugosine; Thaligine	33889-68-8	608.72	Antibiotic; Bacterial	Anti-infection	(R)-Fangchinoline (Thalrugosine), a alkaloids from Stephania tetrandra，exhibits antimicrobial and hypotensive activity. The roots and stems of several plants from genus Stephania are all used as traditional Chinese medicine and have been used for treatment of fever, diarrhea, dyspepsia and urinary disease[1].	Free Base	C37H40N2O6	DMSO : 50 mg/mL (82.14 mM; Need ultrasonic)	DMSO Solution	147887	10mM * 100uL	OC1=C(OC2=CC([C@]3([H])CC(C=C4)=CC=C4O5)=C(CCN3C)C=C2OC)C([C@@](N6C)([H])CC7=CC=C(OC)C5=C7)=C(CC6)C=C1OC	https://www.medchemexpress.com/r-fangchinoline.html	Cancer; Infection; Inflammation/Immunology; Cardiovascular Disease	No Development Reported
HYCPK53468	F04			0			0	0	HY-B0132	Norfloxacin	MK-0366	70458-96-7	319.33	Antibiotic; Bacterial; Endogenous Metabolite	Anti-infection; Metabolic Enzyme/Protease	Norfloxacin (MK-0366) is a broad-spectrum antibiotic that is active against both Gram-positive and Gram-negative bacteria, which functions by inhibiting DNA gyrase.	Free Acid	C16H18FN3O3	DMSO : 5 mg/mL (15.66 mM; Need ultrasonic); H2O : 1 mg/mL (3.13 mM; ultrasonic and warming and heat to 80°C)	DMSO Solution	15700	10mM * 100uL	O=C(C1=CN(CC)C2=C(C=C(F)C(N3CCNCC3)=C2)C1=O)O	https://www.medchemexpress.com/Norfloxacin.html	Infection	Launched
HYCPK53468	F05			0			0	0	HY-B1190	Cefadroxil	BL-S 578	50370-12-2	363.39	Antibiotic; Bacterial	Anti-infection	Cefadroxil is a broad-spectrum antibiotic of the cephalosporin type, effective in Gram-positive and Gram-negative bacterial infections.	Free Acid	C16H17N3O5S	H2O : 9.17 mg/mL (25.23 mM; ultrasonic and adjust pH to 3 with HCl); DMSO : 5 mg/mL (13.76 mM; Need ultrasonic)	DMSO Solution	41302	10mM * 100uL	O=C(C(N12)=C(C)CS[C@]2([H])[C@H](NC([C@H](N)C3=CC=C(O)C=C3)=O)C1=O)O	https://www.medchemexpress.com/Cefadroxil.html	Infection	Launched
HYCPK53468	F06			0			0	0	HY-B0507	Sulfathiazole		72-14-0	255.32	Antibiotic; Bacterial	Anti-infection	Sulfathiazole, an organosulfur compound, is used as a short-acting sulfonamide antibiotic[1][2][3].	Free Base	C9H9N3O2S2	DMSO : 250 mg/mL (979.16 mM; Need ultrasonic)	DMSO Solution	213074	10mM * 100uL	O=S(C1=CC=C(N)C=C1)(NC2=NC=CS2)=O	https://www.medchemexpress.com/sulfathiazole.html	Infection	Launched
HYCPK53468	F07	10	11	10.5	250	251	250.5	0.042	HY-B0671	Vancomycin		1404-90-6	1449.25	Antibiotic; Autophagy; Bacterial	Anti-infection; Autophagy	Vancomycin is an antibiotic for the treatment of bacterial infections.	Free Base	C66H75Cl2N9O24	DMSO : 125 mg/mL (86.25 mM; ultrasonic and warming and heat to 60°C)	DMSO Solution	159188	10mM * 100uL	O[C@@H]1[C@@H](O[C@@](O[C@@H](C)[C@H]2O)([H])C[C@@]2(N)C)[C@@H](O[C@H](CO)[C@H]1O)OC3=C(OC4=CC=C([C@H]([C@H]5NC([C@H](NC)CC(C)C)=O)O)C=C4Cl)C=C([C@](NC([C@@H](NC5=O)CC(N)=O)=O)([H])C(N[C@](C6=O)([H])C7=CC8=C(O)C=C7)=O)C=C3OC9=CC=C([C@H]([C@](C(N[C@@](C(O)=O)([H])C%10=C8C(O)=CC(O)=C%10)=O)([H])N6)O)C=C9Cl	https://www.medchemexpress.com/vancomycin.html	Infection; Cancer	Launched
HYCPK53468	F08	30	1	15.5	97	367	232	0.067	HY-14737	Ceftaroline fosamil	TAK-599; PPI0903	400827-46-5	744.74	Antibiotic; Bacterial	Anti-infection	Ceftaroline fosamil (TAK-599), a cephalosporin derivative, is an N-phosphono proagent of anti-methicillin-resistant Staphylococcus aureus (MRSA) T-91825. Ceftaroline fosamil can be used for the research of MRSA infection[1][2][3].	Acetate	C24H25N8O10PS4	DMSO : 200 mg/mL (268.55 mM; Need ultrasonic)	DMSO Solution	109267	10mM * 100uL	O=C1[C@@H](NC(/C(C2=NSC(NP(O)(O)=O)=N2)=N\OCC)=O)[C@@]3([H])SCC(SC4=NC(C5=CC=[N+](C)C=C5)=CS4)=C(C(O)=O)N13.CC([O-])=O	https://www.medchemexpress.com/Ceftaroline_fosamil.html	Infection	Launched
HYCPK53468	F09	44	32	38	33	37	35	1.086	HY-B0027	Valnemulin (hydrochloride)		133868-46-9	601.28	Antibiotic; Bacterial	Anti-infection	Valnemulin hydrochloride is a pleuromutilin antibiotic which inhibits protein synthesis in bacteria by binding the peptidyl transferase enzyme in the 50s ribosomal subunit.	Hydrochloride	C31H53ClN2O5S	H2O : 100 mg/mL (166.31 mM; Need ultrasonic); DMSO : ≥ 100 mg/mL (166.31 mM)	DMSO Solution	18807	10mM * 100uL	C[C@@H]([C@@H]([C@@](C)(C[C@H]1OC(CSC(C)(C)CNC([C@H](N)C(C)C)=O)=O)C=C)O)C(CCC2=O)(CC[C@H]3C)[C@]2([H])C31C.Cl	https://www.medchemexpress.com/Valnemulin-Hydrochloride.html	Others	No Development Reported
HYCPK53468	F10			0			0	0	HY-107329	Cefathiamidine		33075-00-2	472.58	Antibiotic; Bacterial	Anti-infection	Cefathiamidine is a first-generation cephalosporin antibacterial agent and is used to treat infections caused by susceptible bacteria. Cefathiamidine exhibits a wide spectrum of antimicrobial activity against bacteria. Cefathiamidine is used for the treatment of respiratory, liver, five senses, urinary tract infections, endocarditis and sepsis[1][2].	Free Acid	C19H28N4O6S2	DMSO : 125 mg/mL (264.51 mM; ultrasonic and warming and heat to 60°C)	DMSO Solution	152945	10mM * 100uL	OC(C1=C(COC(C)=O)CS[C@@]([C@@H]2NC(CS/C(NC(C)C)=N\C(C)C)=O)([H])N1C2=O)=O	https://www.medchemexpress.com/cefathiamidine.html	Infection	Launched
HYCPK53468	F11	528	499	513.5	458	532	495	1.037	HY-129043	3-Formyl rifamycin		13292-22-3	725.78	Antibiotic	Anti-infection	3-Formyl rifamycin is an intermediate of Rifampicin.		C38H47NO13	DMSO : 62.5 mg/mL (86.11 mM; Need ultrasonic)	DMSO Solution	47522	10mM * 100uL	O=C1C2=C3C(C(O)=C(N4)C(C=O)=C3O)=C(O)C(C)=C2O[C@]1(C)O/C=C/[C@H](OC)[C@@H](C)[C@](OC(C)=O)([H])[C@H](C)[C@H](O)[C@H](C)[C@@H](O)[C@@H](C)/C=C/C=C(C)\C4=O	https://www.medchemexpress.com/3-formyl-rifamycin.html	Infection	No Development Reported
HYCPK53468	G02	413	325	369	34	61	47.5	7.768	HY-17593	Solithromycin	CEM-101; OP-1068	760981-83-7	845.01	Antibiotic; Bacterial	Anti-infection	Solithromycin (CEM-101) is an orally bioavailable, effective antimicrobial agent, with IC50s for inhibition of cell viability, protein synthesis, and growth rate are 7.5 ng/mL, 40 ng/mL, and 125 ng/mL for Streptococcus pneumonia, Staphylococcus aureus, and Haemophilus influenzae, respectively. Solithromycin binds to the large 50S subunit of the ribosome and inhibits protein biosynthesis[1].	Free Base	C43H65FN6O10	DMSO : ≥ 32 mg/mL (37.87 mM); H2O : 1 mg/mL (1.18 mM; ultrasonic and warming and heat to 80°C)	DMSO Solution	19296	10mM * 100uL	C[C@]([C@H](OC([C@@](F)(C([C@H](C)[C@H]1O[C@@](O[C@H](C)C[C@@H]2N(C)C)([H])[C@@H]2O)=O)C)=O)CC)(O3)[C@]([C@H](C([C@@H](C[C@@]1(C)OC)C)=O)C)([H])N(CCCCN4C=C(C5=CC(N)=CC=C5)N=N4)C3=O	https://www.medchemexpress.com/Solithromycin.html	Infection	Phase 3
HYCPK53468	G03			0			0	0	HY-B0778	Milbemycin oxime		129496-10-2	1097.38	Antibiotic; Parasite	Anti-infection	Milbemycin oxime is a macrocyclic lactone and has broad-spectrum anti-parasitic activity. Milbemycin oxime is composed of milbemycins A4 and A3. Milbemycin oxime binds glutamate-gated chloride channels. Milbemycin oxime is against intestinal nematodes, pulmonary and cardiac helminths[1][2][3].	Free Base	C63H88N2O14	H2O : 1 mg/mL (ultrasonic;warming;heat to 80°C);DMSO : ≥ 100 mg/mL	DMSO Solution	16650	10mM * 100uL	CC1=C[C@@H]2[C@@]3(O)[C@H](OC/C3=C\C=C\[C@H](C)C/C(C)=C/C[C@@H](O[C@@]4(CC[C@H](C)[C@@H](C)O4)C5)C[C@@H]5OC2=O)/C1=N\O.CC6=C[C@@H]7[C@@]8(O)[C@H](OC/C8=C\C=C\[C@H](C)C/C(C)=C/C[C@@H](O[C@@]9(CC[C@H](C)[C@@H](CC)O9)C%10)C[C@@H]%10OC7=O)/C6=N\O	https://www.medchemexpress.com/Milbemycin-oxime.html	Infection	No Development Reported
HYCPK53468	G04			0			0	0	HY-135549	Fluxapyroxad		907204-31-3	381.30	Antibiotic; Fungal	Anti-infection	Fluxapyroxad is a synthetic broad-spectrum fungicide for the control of fungal diseases. It works by inhibiting succinate dehydrogenase in complex II of the mitochondrial respiratory chain, resulting in inhibition of spore germination, germ tubes and mycelia growth within the fungus target species[1].		C18H12F5N3O	DMSO : ≥ 100 mg/mL (262.26 mM)	DMSO Solution	213499	10mM * 100uL	O=C(C1=CN(C)N=C1C(F)F)NC2=CC=CC=C2C3=CC(F)=C(F)C(F)=C3	https://www.medchemexpress.com/fluxapyroxad.html	Infection	No Development Reported
HYCPK53468	G05	43	26	34.5	55	61	58	0.595	HY-110013	Terreic acid		121-40-4	154.12	Antibiotic; Btk	Anti-infection; Protein Tyrosine Kinase/RTK	Terreic acid, a quinone epoxide antibiotic, acts as an effective Btk inhibitor. Terreic acid blocks the interaction between PKC and the pleckstrin homology domain of Btk. Terreic acid inhibits the binding of GST-BtkPH to PKC in lysates of HMC-1 human mast cells with an IC50 of approximately 100 μM[1].		C7H6O4	10 mM in DMSO	DMSO Solution	264050	10mM * 100uL	O=C1[C@@H]2[C@H](C(C(O)=C1C)=O)O2	https://www.medchemexpress.com/terreic-acid.html	Infection; Inflammation/Immunology	No Development Reported
HYCPK53468	G06	81	97	89	1	1	1	88.999	HY-A0170	Trovafloxacin		147059-72-1	416.35	Antibiotic; Bacterial; Topoisomerase	Anti-infection; Cell Cycle/DNA Damage	Trovafloxacin is a broad-spectrum quinolone antibiotic with potent activity against Gram-positive, Gram-negative and anaerobic organisms. Trovafloxacin blocks the DNA gyrase and topoisomerase IV activity. Trovafloxacin is also a potent, selective and orally active pannexin 1 channel (PANX1) inhibitor with an IC50 of 4 μM for PANX1 inward current. Trovafloxacin does not inhibit connexin 43 gap jun…		C20H15F3N4O3	DMSO : 10 mg/mL (24.02 mM; ultrasonic and adjust pH to 4 with HCl)	DMSO Solution	285667	10mM * 100uL	O=C(C1=CN(C2=CC=C(F)C=C2F)C3=NC(N4C[C@@]5([H])[C@H](N)[C@@]5([H])C4)=C(F)C=C3C1=O)O	https://www.medchemexpress.com/trovafloxacin.html	Infection	Launched
HYCPK53468	G07			0			0	0	HY-B1526	Thiacetazone	Thioacetazone; Amithiozone	104-06-3	236.29	Antibiotic; Bacterial	Anti-infection	Thiacetazone (Thioacetazone) is a thiourea-containing antitubercular agent and is an orally active antibiotic. Thiacetazone has antibacterial action, which inhibits growth of Mycobacterium tuberculosis H37Rv with a MIC value of 0.1 μg/mL[1].	Free Base	C10H12N4OS	DMSO : 100 mg/mL (423.21 mM; Need ultrasonic)	DMSO Solution	65579	10mM * 100uL	CC(NC1=CC=C(/C=N/NC(N)=S)C=C1)=O	https://www.medchemexpress.com/thiacetazone.html	Infection	Phase 2
HYCPK53468	G08	641	788	714.5	681	684	682.5	1.047	HY-B0449	Methacycline (hydrochloride)		3963-95-9	478.88	Antibiotic; Bacterial	Anti-infection	Methacycline hydrochloride is a tetracycline antibiotic and can inhibits bacterial protein synthesis. Methacycline hydrochloride is a potent epithelial-mesenchymal transition (EMT) inhibitor. Methacycline hydrochloride blocks EMT in vitro and fibrogenesis in vivo without directly affecting TGF-β1 Smad signaling. Methacycline hydrochloride is an antimicrobial and has the potential for pulmonary fi…	Hydrochloride	C22H23ClN2O8	DMSO : 50 mg/mL (104.41 mM; Need ultrasonic); H2O : 6.67 mg/mL (13.93 mM; Need ultrasonic)	DMSO Solution	16104	10mM * 100uL	O[C@@](C(O)=C(C(C1=C2C=CC=C1O)=O)[C@](C2=C)([H])[C@@H]3O)(C(C(C(N)=O)=C4O)=O)[C@]3([H])[C@@H]4N(C)C.Cl	https://www.medchemexpress.com/Methacycline-hydrochloride.html	Infection	Launched
HYCPK53468	G09			0			0	0	HY-100833	Antibiotic-5d		251349-54-9	298.36	Antibiotic; Bacterial	Anti-infection	Antibiotic-5d is a synthesis and antimicrobial compound.	Free Acid	C13H18N2O4S	DMSO : 50 mg/mL (167.58 mM; Need ultrasonic)	DMSO Solution	79877	10mM * 100uL	O=C(C1=CSC([C@H]2N(C(OC(C)(C)C)=O)CCC2)=N1)O	https://www.medchemexpress.com/Antibiotic-5d.html	Infection	No Development Reported
HYCPK53468	G10	66	59	62.5	1	1	1	62.499	HY-14800	Radezolid	RX-1741	869884-78-6	438.45	Antibiotic; Bacterial	Anti-infection	Radezolid (RX-1741) is a oxazolidinone antibiotic. Radezolid is active against Staphylococcus, Chlamydia, and Legionella species, and remains active against Linezolid-resistant strains[1][2].	Free Base	C22H23FN6O3	DMSO : ≥ 25 mg/mL (57.02 mM)	DMSO Solution	05651	10mM * 100uL	CC(NC[C@H]1CN(C2=CC=C(C3=CC=C(CNCC4=CN=NN4)C=C3)C(F)=C2)C(O1)=O)=O	https://www.medchemexpress.com/radezolid.html	Infection	Phase 2
HYCPK53468	G11	158	142	150	1	1	1	149.999	HY-17647	Zoliflodacin	ETX0914; AZD0914	1620458-09-4	487.44	Antibiotic; Bacterial; DNA/RNA Synthesis	Anti-infection; Cell Cycle/DNA Damage	Zoliflodacin (ETX0914;AZD0914) is a novel spiropyrimidinetrione bacterial DNA gyrase/topoisomerase inhibitor. Zoliflodacin has potent in vitro antibacterial activity against Gram-positive and Gram-negative organisms, including S. aureus with the MIC90 of 0.25 μg/mL.	Free Base	C22H22FN5O7	DMSO : 140 mg/mL (287.21 mM; Need ultrasonic)	DMSO Solution	96388	10mM * 100uL	O=C(NC(C12[C@]([C@H](C)O[C@H](C)C3)([H])N3C4=C(C=C5C(ON=C5N6C(OC[C@@H]6C)=O)=C4F)C2)=O)NC1=O	https://www.medchemexpress.com/Zoliflodacin.html	Infection	Phase 3
HYCPK53468	H02			0			0	0	HY-A0110A	Cefotiam hexetil (hydrochloride)	CTM-HE (hydrochloride); SCE-2174 (hydrochloride)	95789-30-3	768.76	Antibiotic; Bacterial	Anti-infection	Cefotiam hexetil hydrochloride (CTM-HE) is an oral third-generation cephalosporin, which is a proagent of cefotiam, but has no anti-bacterial property. Cefotiam is an antibiotic[1].	Hydrochloride	C27H39Cl2N9O7S3	DMSO : 250 mg/mL (325.20 mM; Need ultrasonic)	DMSO Solution	241305	10mM * 100uL	O=C(C(N12)=C(CSC3=NN=NN3CCN(C)C)CS[C@]2([H])[C@H](NC(CC4=CSC(N)=N4)=O)C1=O)OC(OC(OC5CCCCC5)=O)C.[H]Cl.[H]Cl	https://www.medchemexpress.com/cefotiam-hexetil-hydrochloride.html	Infection	Launched
HYCPK53468	H03			0			0	0	HY-B1782	Sulfamoxole		729-99-7	267.30	Antibiotic; Bacterial	Anti-infection	Sulfamoxole is a broad- spectrum chemotherapeutic?antimicrobial agent. Sulfamoxole can be used for the study of pediatric infections[1].		C11H13N3O3S	10 mM in DMSO	DMSO Solution	252376	10mM * 100uL	O=S(C1=CC=C(N)C=C1)(NC2=NC(C)=C(C)O2)=O	https://www.medchemexpress.com/sulfamoxole.html	Infection	No Development Reported
HYCPK53468	H04			0			0	0	HY-W008226	Phloracetophenone	2,4,6-trihydroxyacetophenone; 1-(2,4,6-Trihydroxyphenyl)ethanone	480-66-0	168.15	Antibiotic; Bacterial; Cytochrome P450	Anti-infection; Metabolic Enzyme/Protease	Phloracetophenone (2,4,6-trihydroxyacetophenone) is the aglycone part of acetophenone glycoside obtained from Curcuma comosa Roxb, with cholesterol-lowering activity. Phloracetophenone enhances cholesterol 7α-hydroxylase (CYP7A1) activity[1]. Phloracetophenone stimulats bile secretion mediated through Mrp2[2].	Free Base	C8H8O4	DMSO : ≥ 100 mg/mL (594.71 mM); H2O : 2 mg/mL (11.89 mM; Need ultrasonic)	DMSO Solution	178664	10mM * 100uL	CC(=O)C1=C(O)C=C(O)C=C1O	https://www.medchemexpress.com/Phloracetophenone.html	Infection; Metabolic Disease	No Development Reported
HYCPK53468	H05			0			0	0	HY-18061	Ochromycinone	(Rac)-STA-21	111540-00-2	306.31	Bacterial; STAT	Anti-infection; JAK/STAT Signaling; Stem Cell/Wnt	Ochromycinone ((Rac)-STA-21) is a natural antibiotic and a STAT3 inhibitor. Ochromycinone can inhibits STAT3 DNA binding activity, STAT3 dimerization. Ochromycinone has anticancer and antimicrobial activity[1][2].		C19H14O4	DMSO : 16.67 mg/mL (54.42 mM; Need ultrasonic)	DMSO Solution	149790	10mM * 100uL	CC(CC1=O)CC2=C1C3=C(C=C2)C(C4=C(O)C=CC=C4C3=O)=O	https://www.medchemexpress.com/ochromycinone.html	Cancer; Infection	No Development Reported
HYCPK53468	H06			0			0	0	HY-N0571	Purpurin		81-54-9	256.21	Antibiotic; Bacterial; Fungal	Anti-infection	Purpurin is a natural anthraquinone compound from Rubia cordifolia L.. Purpurin has antidepressant-like effects[1].	Free Base	C14H8O5	DMSO : 125 mg/mL (487.88 mM; Need ultrasonic)	DMSO Solution	102150	10mM * 100uL	O=C1C2=C(C=CC=C2)C(C3=C(O)C=C(O)C(O)=C13)=O	https://www.medchemexpress.com/purpurin.html	Infection; Neurological Disease	No Development Reported
HYCPK53468	H07			0			0	0	HY-B1358	Lincomycin (hydrochloride monohydrate)		7179-49-9	461.01	Antibiotic; Bacterial	Anti-infection	Lincomycin hydrochloride monohydrate is a narrow-spectrum antibiotic, has similar effects to erythromycin, which has a good effect on gram-positive coccus, mainly used to inhibit the synthesis of bacterial cell protein[1][2].	Hydrochloride	C18H37ClN2O7S	DMSO : ≥ 100 mg/mL (216.92 mM); H2O : 50 mg/mL (108.46 mM; Need ultrasonic)	DMSO Solution	17652	10mM * 100uL	C[C@@H](O)[C@](NC([C@H]1N(C)C[C@H](CCC)C1)=O)([H])[C@@]2([H])O[C@H](SC)[C@H](O)[C@@H](O)[C@H]2O.Cl.O	https://www.medchemexpress.com/Lincomycin-hydrochloride-hydrate.html	Infection	Launched
HYCPK53468	H08	23	28	25.5	1	1	1	25.5	HY-B0519	Tylosin (tartrate)		74610-55-2	1066.19	Antibiotic; Bacterial	Anti-infection	Tylosin tartrate is a macrolide antibiotic found naturally as a fermentation product of Streptomyces fradiae. Tylosin tartrate exerts potent antimicrobial activity against Gram-positive bacteria. Tylosin tartrate is widely used as a feed additive for promoting animal growth. Tylosin tartrate is used for veterinary purposes against bacterial dysentery and respiratory diseases in poultry, pigs and …	Tartrate	C50H83NO23	H2O : ≥ 100 mg/mL (93.79 mM); DMSO : ≥ 100 mg/mL (93.79 mM)	DMSO Solution	22454	10mM * 100uL	C[C@@H](O[C@@]1([H])O[C@H]([C@H]([C@@H](CC2=O)O)C)[C@H](C[C@H](C(/C=C/C(C)=C/[C@H](CO[C@H](O[C@H](C)[C@@H](O)[C@H]3OC)[C@@H]3OC)[C@@H](CC)O2)=O)C)CC=O)[C@H]([C@@H]([C@H]1O)N(C)C)O[C@@](O[C@@H](C)[C@@H]4O)([H])C[C@]4(O)C.O[C@@H](C(O)=O)[C@@H](O)C(O)=O	https://www.medchemexpress.com/Tylosin-tartrate.html	Infection	No Development Reported
HYCPK53468	H09			0			0	0	HY-Y0055	Phenothiazine	Thiodiphenylamine	92-84-2	199.27	Antibiotic; Bacterial; Fungal; Parasite	Anti-infection	Phenothiazine is an antibiotic which has insecticidal, fungicidal, antibacterial and anthelmintic activities. Phenothiazine also can be used for the research of neurological diseases[1][2].		C12H9NS	DMSO : 150 mg/mL (752.75 mM; Need ultrasonic)	DMSO Solution	27511	10mM * 100uL	C12=CC=CC=C1NC3=C(C=CC=C3)S2	https://www.medchemexpress.com/phenothiazine.html	Infection; Neurological Disease	Launched
HYCPK53468	H10			0			0	0	HY-N6869	Dehydroabietic acid		1740-19-8	300.44	Antibiotic	Anti-infection	Dehydroabietic acid possesses antiviral activity[1].		C20H28O2	DMSO : 100 mg/mL (332.85 mM; Need ultrasonic)	DMSO Solution	261902	10mM * 100uL	O=C([C@]1(C)CCC[C@]2(C)C3=C(CC[C@@]12[H])C=C(C(C)C)C=C3)O	https://www.medchemexpress.com/dehydroabietic-acid.html	Infection; Inflammation/Immunology	No Development Reported
HYCPK53468	H11			0			0	0	HY-B0905A	Tilmicosin (phosphate)	LY-177370 phosphate; EL-870 phosphate	137330-13-3	967.13	Antibiotic; Bacterial	Anti-infection	Tilmicosin phosphate is a antibiotic, is used for the research of bovine respiratory disease and ovine respiratory disease associated with Mannheimia (Pasteurella) haemolytica.	Phosphate	C46H83N2O17P	DMSO : ≥ 100 mg/mL (103.40 mM); H2O : ≥ 100 mg/mL (103.40 mM)	DMSO Solution	17376	10mM * 100uL	C[C@@H]([C@@H](CC1=O)O)[C@H]([C@H](C[C@H](C(/C=C/C(C)=C/[C@H](CO[C@H](O[C@H](C)[C@@H](O)[C@H]2OC)[C@@H]2OC)[C@@H](CC)O1)=O)C)CCN(C[C@H](C)C3)C[C@H]3C)O[C@@](O[C@H](C)[C@@H](O)[C@@H]4N(C)C)([H])[C@@H]4O.O=P(O)(O)O	https://www.medchemexpress.com/Tilmicosin-phosphate.html	Infection	No Development Reported
# 04 - HYCPK53469 - 10 mM in 100 μL DMSO				0			0	0
HYCPK53469	A02			0			0	0	HY-41344	Ganciclovir mono-O-acetate		88110-89-8	297.27	Antibiotic	Anti-infection	Ganciclovir mono-O-acetate is a derivative of Ganciclovir. Ganciclovir, a nucleoside analogue, is an orally active antiviral agent with activity against CMV[1].		C11H15N5O5	DMSO : 50 mg/mL (168.20 mM; Need ultrasonic)	DMSO Solution	19858	10mM * 100uL	O=C1N=C(N)NC2=C1N=CN2COC(COC(C)=O)CO	https://www.medchemexpress.com/ganciclovir-mono-o-acetate.html	Infection	No Development Reported
HYCPK53469	A03			0			0	0	HY-B1381	Cefixime	FR-17027; FK-027; CL-284635	79350-37-1	453.45	Antibiotic; Bacterial	Anti-infection	Cefixime is an antibiotic and a third generation cephalosporin antibiotic, useful for the treatment of a number of bacterial infections.	Free Acid	C16H15N5O7S2	DMSO : 100 mg/mL (220.53 mM; Need ultrasonic)	DMSO Solution	17505	10mM * 100uL	O=C(C(N12)=C(C=C)CS[C@]2([H])[C@H](NC(/C(C3=CSC(N)=N3)=N\OCC(O)=O)=O)C1=O)O	https://www.medchemexpress.com/Cefixime.html	Infection; Cancer	Launched
HYCPK53469	A04	690	440	565	556	502	529	1.068	HY-B0425	Novobiocin	Albamycin; Cathomycin	303-81-1	612.62	Antibiotic; Apoptosis; Bacterial; DNA/RNA Synthesis; HSP; Orthopoxvirus	Anti-infection; Apoptosis; Cell Cycle/DNA Damage; Metabolic Enzyme/Protease	Novobiocin (Albamycin) is a potent and orally active antibiotic. Novobiocin also is a DNA gyrase inhibitor and a heat shock protein 90 (Hsp90) antagonist. Novobiocin has the potential for the research of highly beta-lactam-resistant pneumococcal infections. Novobiocin shows anti-orthopoxvirus activity[1][2][3][4][6].		C31H36N2O11	10 mM in DMSO	DMSO Solution	287107	10mM * 100uL	CC1=C(O2)C(C(O)=C(NC(C3=CC(C/C=C(C)/C)=C(O)C=C3)=O)C2=O)=CC=C1O[C@H]4[C@@H]([C@@H]([C@@H](OC)C(C)(C)O4)OC(N)=O)O	https://www.medchemexpress.com/novobiocin.html	Cancer; Infection	Launched
HYCPK53469	A05			0			0	0	HY-B0421	Mycophenolic acid	Mycophenolate	24280-93-1	320.34	Antibiotic; Apoptosis; Bacterial; Endogenous Metabolite; Flavivirus; Fungal	Anti-infection; Apoptosis; Metabolic Enzyme/Protease	Mycophenolic acid is a potent uncompetitive inosine monophosphate dehydrogenase (IMPDH) inhibitor with an EC50 of 0.24 μM.?Mycophenolic acid demonstrates antiviral effects against a wide range of RNA viruses including influenza. Mycophenolic acid is an immunosuppressive agent. Antiangiogenic and antitumor effects[1][2].	Free Acid	C17H20O6	DMSO : ≥ 100 mg/mL (312.17 mM); H2O : 0.1 mg/mL (0.31 mM; Need ultrasonic)	DMSO Solution	104742	10mM * 100uL	O=C(O)CC/C(C)=C/CC1=C(O)C2=C(COC2=O)C(C)=C1OC	https://www.medchemexpress.com/Mycophenolic-acid.html	Cancer; Infection; Inflammation/Immunology	Launched
HYCPK53469	A06	1	1	1	0	158	158	0.006	HY-16911	AFN-1252	API-1252; Debio 1452	620175-39-5	375.42	Antibiotic; Bacterial	Anti-infection	AFN-1252(Debio 1452) is a potent inhibitor of enoyl-acyl carrier protein reductase (FabI), inhibited all clinical isolates of Staphylococcus aureus and Staphylococcus epidermidis at concentrations of ≤0.12 μg/ml. IC50 value: Target: Antibiotic agent AFN-1252 was inactive (MIC90, >4 μg/ml) against clinical isolates of Streptococcus pneumoniae, beta-hemolytic streptococci, Enterococcus spp., Entero…	Free Base	C22H21N3O3	DMSO : 5.8 mg/mL (15.45 mM; Need ultrasonic)	DMSO Solution	16485	10mM * 100uL	O=C(N(C)CC1=C(C)C2=CC=CC=C2O1)/C=C/C(C=C3CC4)=CNC3=NC4=O	https://www.medchemexpress.com/AFN-1252.html	Infection	Phase 2
HYCPK53469	A07			0			0	0	HY-17581	Buparvaquone		88426-33-9	326.43	Antibiotic; Parasite	Anti-infection	Buparvaquone is a hydroxynaphthoquinone antiprotozoal agent related to parvaquone and atovaquone.	Free Base	C21H26O3	H2O : 1 mg/mL (3.06 mM; ultrasonic and warming and heat to 80°C); DMF : 25 mg/mL (76.59 mM; Need ultrasonic); DMSO : 33.33 mg/mL (102.10 mM; Need ultrasonic); Ethanol : 2 mg/mL (6.13 mM; Need ultrasonic)	DMSO Solution	13058	10mM * 100uL	O=C1C(CC2CCC(C(C)(C)C)CC2)=C(O)C(C3=C1C=CC=C3)=O	https://www.medchemexpress.com/Buparvaquone.html	Infection	No Development Reported
HYCPK53469	A08			0			0	0	HY-139398	TBI-223		2071265-08-0	365.36	Bacterial	Anti-infection	TBI-223 is an orally bioavailable oxazolidinone antibiotic and an antimicrobial. TBI-223 shows activity against Mycobacterium tuberculosis (Mtb)[1][2].		C17H20FN3O5	DMSO : 50 mg/mL (136.85 mM; Need ultrasonic)	DMSO Solution	120490	10mM * 100uL	O=C(OC)NC[C@H]1CN(C2=CC=C(N(C3)CC43COC4)C(F)=C2)C(O1)=O	https://www.medchemexpress.com/tbi-223.html	Infection	No Development Reported
HYCPK53469	A09			0			0	0	HY-135221	Cefcapene pivoxil (hydrochloride)		147816-23-7	604.10	Antibiotic; Bacterial	Anti-infection	Cefcapene pivoxil hydrochloride, an antibiotic, is an orally active and potent 3rd-generation cephalosporin with a wide spectrum of anti-bacterial activity[1].Cefcapene pivoxil hydrochloride has the potential for the palmoplantar pustulosis (PPP) treatment[2].	Hydrochloride	C23H30ClN5O8S2	H2O : < 0.1 mg/mL (ultrasonic;warming;heat to 60°C) (insoluble); DMSO : 125 mg/mL (206.92 mM; Need ultrasonic)	DMSO Solution	58056	10mM * 100uL	[H]Cl.CC(C)(C)C(OCOC(C1=C(COC(N)=O)CS[C@@]([C@@H]2NC(/C(C3=CSC(N)=N3)=C\CC)=O)([H])N1C2=O)=O)=O	https://www.medchemexpress.com/cefcapene-pivoxil-hydrochloride.html	Infection	Launched
HYCPK53469	A10			0			0	0	HY-129123	ML318		1610516-67-0	280.22	Antibiotic	Anti-infection	ML318 is a biaryl nitrile inhibitor of PvdQ acylase with an IC50 of 20 nM by binding in the acyl-binding site. ML318 inhibits P. aeruginosa (PAO1) with an IC50 of 19 μM. ML318 prevents pyoverdine production and limits the growth of P. aeruginosa under iron-limiting conditions[1].	Free Base	C14H8F4N2	DMSO : 100 mg/mL (356.86 mM; Need ultrasonic)	DMSO Solution	109167	10mM * 100uL	N#CC(C1=CC=C(F)C=C1)C2=NC(C(F)(F)F)=CC=C2	https://www.medchemexpress.com/ml318.html	Infection	No Development Reported
HYCPK53469	A11			0			0	0	HY-15184	Elaiophylin	Azalomycin B; Gopalamicin; Efomycin E	37318-06-2	1025.27	Antibiotic; Autophagy	Anti-infection; Autophagy	Elaiophylin (Azalomycin B; Gopalamicin; Efomycin E) is an autophagy inhibitor, exerts antitumor activity as a single agent in ovarian cancer cells[1].	Free Base	C54H88O18	DMSO : 50 mg/mL (48.77 mM; Need ultrasonic)	DMSO Solution	150142	10mM * 100uL	C[C@H]1[C@@H](O)[C@@H](O)C[C@H](O[C@@H]2C[C@@]([C@H]([C@H](O)[C@H](C)[C@](OC(/C=C/C=C/[C@H](C)[C@]([C@@H](C)[C@@H](O)[C@@H]([C@]3(O)O[C@H](C)[C@@H](CC)[C@H](O[C@H]4C[C@H](O)[C@H](O)[C@H](C)O4)C3)C)([H])OC5=O)=O)([H])[C@H](/C=C/C=C/5)C)C)(O)O[C@H](C)[C@H]2CC)O1	https://www.medchemexpress.com/Elaiophylin.html	Cancer	No Development Reported
HYCPK53469	B02			0			0	0	HY-14860A	1-Deoxynojirimycin (hydrochloride)	Duvoglustat (hydrochloride)	73285-50-4	199.63	Antibiotic; Bacterial; Glucosidase; PI3K	Anti-infection; Metabolic Enzyme/Protease; PI3K/Akt/mTOR	1-Deoxynojirimycin hydrochloride (Duvoglustat hydrochloride) is a potent and orally active α-glucosidase inhibitor. 1-Deoxynojirimycin hydrochloride suppresses postprandial blood glucose and is widely used for diabetes mellitus. 1-Deoxynojirimycin hydrochloride possesses antihyperglycemic, anti-obesity, and antiviral features[1][2].	Hydrochloride	C6H14ClNO4	10 mM in DMSO	DMSO Solution	257482	10mM * 100uL	O[C@@H]1[C@@H](CO)NC[C@H](O)[C@H]1O.[H]Cl	https://www.medchemexpress.com/1-deoxynojirimycin-hydrochloride.html	Infection; Metabolic Disease	Phase 2
HYCPK53469	B03			0			0	0	HY-B0518A	Naftifine (hydrochloride)		65473-14-5	323.86	Antibiotic; Fungal	Anti-infection	Naftifine hydrochloride is an antibiotic. Naftifine hydrochloride has antifungal activity against dermatophytes, aspergilli, Sporothrix schenckii, and yeasts of the genus Candida. Naftifine hydrochloride can be used for the research of superficial dermatomycoses inhibition[1].	Hydrochloride	C21H22ClN	Ethanol : 25 mg/mL (77.19 mM; Need ultrasonic); DMSO : 100 mg/mL (308.78 mM; Need ultrasonic)	DMSO Solution	12904	10mM * 100uL	CN(C/C=C/C1=CC=CC=C1)CC2=CC=CC3=CC=CC=C23.Cl	https://www.medchemexpress.com/naftifine-hydrochloride.html	Infection	Launched
HYCPK53469	B04			0			0	0	HY-77813	Benzyl isothiocyanate		622-78-6	149.21	Antibiotic; Apoptosis; Bacterial; Parasite	Anti-infection; Apoptosis	Benzyl isothiocyanate is a member of natural isothiocyanates with antimicrobial activity[1][2]. Benzyl isothiocyanate potent inhibits cell mobility, migration and invasion nature and matrix metalloproteinase-2 (MMP-2) activity of murine melanoma cells[2].		C8H7NS	H2O : < 0.1 mg/mL (insoluble); DMSO : 110 mg/mL (737.22 mM; Need ultrasonic)	DMSO Solution	46045	10mM * 100uL	S=C=NCC1=CC=CC=C1	https://www.medchemexpress.com/benzyl-isothiocyanate.html	Cancer; Endocrinology	No Development Reported
HYCPK53469	B05			0			0	0	HY-13062	Daunorubicin (hydrochloride)	Daunomycin (hydrochloride); RP 13057 (hydrochloride); Rubidomycin (hydrochloride)	23541-50-6	563.98	ADC Cytotoxin; Antibiotic; Apoptosis; Autophagy; Bacterial; DNA/RNA Synthesis; Topoisomerase	Antibody-drug Conjugate/ADC Related; Anti-infection; Apoptosis; Autophagy; Cell Cycle/DNA Damage	Daunorubicin (Daunomycin) hydrochloride is a topoisomerase II inhibitor with potent anti-tumor activity. Daunorubicin hydrochloride inhibits DNA and RNA synthesis. Daunorubicin hydrochloride is a cytotoxin that inhibits cancer cell viability and induces apoptosis and necrosis. Daunorubicin hydrochloride is also an anthracycline antibiotic. Daunorubicin hydrochloride can be used in the research of…	Hydrochloride	C27H30ClNO10	H2O : ≥ 34 mg/mL (60.29 mM); DMSO : 50 mg/mL (88.66 mM; Need ultrasonic)	DMSO Solution	45907	10mM * 100uL	O=C(C(C(OC)=CC=C1)=C1C2=O)C3=C2C(O)=C(C[C@@](O)(C(C)=O)C[C@@H]4O[C@@]5([H])C[C@H](N)[C@H](O)[C@H](C)O5)C4=C3O.[H]Cl	https://www.medchemexpress.com/Daunorubicin-Hydrochloride.html	Cancer; Infection; Neurological Disease	Launched
HYCPK53469	B06			0			0	0	HY-121144	Cefazedone	Refosporen	56187-47-4	548.44	Antibiotic; Bacterial	Anti-infection	Cefazedone (Refosporen), a first-generation cephalosporin, is a time-dependent antibiotic with activity against Gram-positive and Gram-negative bacteria[1].		C18H15Cl2N5O5S3	DMSO : 125 mg/mL (227.92 mM; Need ultrasonic)	DMSO Solution	64026	10mM * 100uL	O=C(O)C(N1[C@@]([H])([C@@H](C1=O)NC(CN(C=C(C2=O)Cl)C=C2Cl)=O)SC3)=C3CSC4=NN=C(S4)C	https://www.medchemexpress.com/cefazedone.html	Infection	Launched
HYCPK53469	B07	597	690	643.5	531	489	510	1.262	HY-135470	Nifurpirinol	P-7138	13411-16-0	246.22	Antibiotic; Bacterial	Anti-infection	Nifurpirinol (P-7138) is a nitroaromatic antibiotic and acts as a novel substrate for the bacterial nitroreductase (NTR) enzyme. Nifurpirinol is a more potent proagent compared to Metronidazole to trigger cell-ablation in nitroreductase expressing transgenic models[1].		C12H10N2O4	DMSO : ≥ 20.83 mg/mL (84.60 mM)	DMSO Solution	235920	10mM * 100uL	OCC1=NC(/C=C/C2=CC=C([N+]([O-])=O)O2)=CC=C1	https://www.medchemexpress.com/nifurpirinol.html	Infection	No Development Reported
HYCPK53469	B08			0			0	0	HY-17395A	Terbinafine	TDT 067	91161-71-6	291.43	Antibiotic; Bacterial; Fungal	Anti-infection	Terbinafine (TDT 067) is an orally active and potent antifungal agent. Terbinafine is a potent non-competitive inhibitor of squalene epoxidase from Candida, with a Ki of 30 nM. Terbinafine also shows antibacterial activity against certain Gram-positive and Gram-negative bacteria[1][2][3].	Free Base	C21H25N	DMSO : ≥ 100 mg/mL (343.14 mM)	DMSO Solution	11682	10mM * 100uL	CN(C/C=C/C#CC(C)(C)C)CC1=C2C=CC=CC2=CC=C1	https://www.medchemexpress.com/Terbinafine.html	Infection	Launched
HYCPK53469	B09	72	84	78	58	57	57.5	1.357	HY-N7068	Mupirocin (calcium hydrate)	BRL-4910A (calcium hydrate); Pseudomonic acid (calcium hydrate)	115074-43-6	538.68	Antibiotic; Bacterial	Anti-infection	Mupirocin (BRL-4910A, Pseudomonic acid) calcium hydrate is an orally active antibiotic isolated from Pseudomonas fluorescens. Mupirocin calcium hydrate apparently exerts its antimicrobial activity by reversibly inhibiting isoleucyl-transfer RNA, thereby inhibiting bacterial protein and RNA synthesis[1][2].	Calcium	C26H44O9.1/2Ca.H2O	10 mM in DMSO	DMSO Solution	247417	10mM * 100uL	C[C@H](O)[C@H](C)[C@@]1([H])[C@H](C[C@@]2([H])CO[C@@H](C/C(C)=C/C(OCCCCCCCCC(O)=O)=O)[C@H](O)[C@@H]2O)O1.[H]O[H].[1/2Ca]	https://www.medchemexpress.com/mupirocin-calcium-hydrate.html	Infection; Inflammation/Immunology	Launched
HYCPK53469	B10			0			0	0	HY-B0226	Nitrofurazone	Nitrofural	59-87-0	198.14	Antibiotic; Bacterial	Anti-infection	Nitrofurazone (Nitrofural) is a bactericidal compound used as an antibiotic most commonly in the form of ointments.	Free Base	C6H6N4O4	DMSO : ≥ 155 mg/mL (782.28 mM)	DMSO Solution	16406	10mM * 100uL	O=C(N/N=C/C1=CC=C([N+]([O-])=O)O1)N	https://www.medchemexpress.com/Nitrofurazone.html	Infection	Launched
HYCPK53469	B11			0			0	0	HY-B0125	Ofloxacin	Hoe-280	82419-36-1	361.37	Antibiotic; Bacterial; Endogenous Metabolite; Orthopoxvirus	Anti-infection; Metabolic Enzyme/Protease	Ofloxacin (Hoe-280) is a fluoroquinolone whose primary mechanism of action is inhibition of bacterial DNA gyrase. Ofloxacin shows inhibitory activity against vaccinia virus (VV).	Free Acid	C18H20FN3O4	DMSO : ≥ 4 mg/mL (11.07 mM)	DMSO Solution	86357	10mM * 100uL	O=C(C(C1=O)=CN2C(C)COC3=C(N4CCN(C)CC4)C(F)=CC1=C23)O	https://www.medchemexpress.com/Ofloxacin.html	Infection	Launched
HYCPK53469	C02	166	112	139	177	168	172.5	0.806	HY-B0537B	Pentamidine (isethionate)	MP-601205 (isethionate)	140-64-7	592.68	Antibiotic; Bacterial; Fungal; Parasite; Phosphatase	Anti-infection; Metabolic Enzyme/Protease	Pentamidine isethionate (MP-601205 isethionate) is an antimicrobial agent and interferes with DNA biosynthetics. Pentamidine isethionate inhibits parasite Leishmania infantum with an IC50 of 2.5 μM. Pentamidine isethionate is a potent and selective protein tyrosine phosphatases (PTPases) and phosphatase of regenerating liver (PRL) inhibitor. Pentamidine isethionate has the potential for Gambian t…	Isethionate	C23H36N4O10S2	H2O : 100 mg/mL (168.73 mM; Need ultrasonic); DMSO : 100 mg/mL (168.73 mM; Need ultrasonic)	DMSO Solution	15792	10mM * 100uL	N=C(C1=CC=C(OCCCCCOC2=CC=C(C(N)=N)C=C2)C=C1)N.OCCS(=O)(O)=O.OCCS(=O)(O)=O	https://www.medchemexpress.com/Pentamidine-isethionate.html	Infection; Cancer	Launched
HYCPK53469	C03			0			0	0	HY-B0396	Tebipenem pivoxil	L084	161715-24-8	497.63	Antibiotic; Bacterial	Anti-infection	Tebipenem pivoxil (L084) is an orally active antibiotic against a variety of pathogenic bacteria. Tebipenem pivoxil binds penicillin-binding protein (PBP), thereby inhibiting cell wall synthesis[1].	Free Base	C22H31N3O6S2	DMSO : 200 mg/mL (401.91 mM; Need ultrasonic)	DMSO Solution	25326	10mM * 100uL	O=C(C(N1C2=O)=C(SC3CN(C4=NCCS4)C3)[C@H](C)[C@]1([H])[C@@]2([H])[C@H](O)C)OCOC(C(C)(C)C)=O	https://www.medchemexpress.com/tebipenem-pivoxil.html	Infection	Launched
HYCPK53469	C04			0			0	0	HY-10211	Tanespimycin	17-AAG; NSC 330507; CP 127374	75747-14-7	585.69	Antibiotic; Apoptosis; Autophagy; Bacterial; HSP; Mitophagy	Anti-infection; Apoptosis; Autophagy; Cell Cycle/DNA Damage; Metabolic Enzyme/Protease	Tanespimycin (17-AAG) is a potent HSP90 inhibitor with an IC50 of 5 nM, having a 100-fold higher binding affinity for tumour cell derived HSP90 than normal cell derived HSP90[1][5]. Tanespimycin depletes cellular STK38/NDR1 and reduces STK38 kinase activity. Tanespimycin also downregulates the stk38 gene expression[3].	Free Base	C31H43N3O8	DMSO : 50 mg/mL (85.37 mM; Need ultrasonic)	DMSO Solution	135777	10mM * 100uL	O=C(C(NC(/C(C)=C/C=C\[C@H](OC)[C@H](/C(C)=C/[C@@H]([C@H]([C@H](C[C@@H](C1)C)OC)O)C)OC(N)=O)=O)=CC2=O)C1=C2NCC=C	https://www.medchemexpress.com/17-AAG.html	Cancer; Infection	Phase 3
HYCPK53469	C05			0			0	0	HY-137371	Lactonic sophorolipid		148409-20-5	688.80	Antibiotic; Apoptosis; Bacterial	Anti-infection; Apoptosis	Lactonic sophorolipid is a natural antimicrobial surfactant for oral hygiene[1]. Lactonic sophorolipid, a potential anticancer agent, induces apoptosis in human HepG2 cells through the caspase-3 pathway[1].		C34H56O14	10 mM in DMSO	DMSO Solution	265053	10mM * 100uL	O[C@@H]1[C@]2([H])[C@@](O[C@H](CCCCCC/C=C\CCCCCCCC(O[C@]3([H])[C@H](O[C@@]([C@@H]([C@H]3O)O)([H])O2)COC(C)=O)=O)C)([H])O[C@@H]([C@H]1O)COC(C)=O	https://www.medchemexpress.com/lactonic-sophorolipid.html	Cancer; Infection	No Development Reported
HYCPK53469	C06			0			0	0	HY-150521	Hispolon		173933-40-9	220.22	Antibiotic	Anti-infection	Hispolon, a polyphenol, can be isolated from Phellinus linteus. Hispolon possesses anticancer, antidiabetic, antioxidant, antiviral, hepatoprotective, anti-diabetic, and anti-inflammatory activities[1].		C12H12O4	10 mM in DMSO	DMSO Solution	247591	10mM * 100uL	CC(/C=C(O)/C=C/C1=CC(O)=C(C=C1)O)=O	https://www.medchemexpress.com/hispolon.html	Cancer; Infection; Metabolic Disease; Inflammation/Immunology; Cardiovascular Disease	No Development Reported
HYCPK53469	C07			0			0	0	HY-N0841	Bruceine A	Dihydrobrusatol; NSC310616	25514-31-2	522.54	Antibiotic; Parasite	Anti-infection	Bruceine A(NSC310616; Dihydrobrusatol) is a natural quassinoid compound extracted from the dried fruits of Brucea javanica (L.); are potential candidates for the treatment of canine babesiosis. IC50 value: Target: Bruceine A inhibited the in vitro growth of Babesia gibsoni in canine erythrocytes at lower concentration compared with the standard antibabesial drug diminazene aceturate and killed th…	Free Base	C26H34O11	DMSO : ≥ 25 mg/mL (47.84 mM)	DMSO Solution	237375	10mM * 100uL	O=C([C@@]1([C@H]([C@H](O)[C@]2([H])[C@]3(C4)C)O)[C@@]([C@H](C5=O)OC(CC(C)C)=O)([H])[C@@]2([C@@](O5)([H])C[C@@]3([H])C(C)=C(O)C4=O)CO1)OC	https://www.medchemexpress.com/Bruceine-A.html	Infection	No Development Reported
HYCPK53469	C08			0			0	0	HY-18219	Walrycin B		878419-78-4	337.26	Antibiotic; Bacterial	Anti-infection	Walrycin B is a novel antibacterial compound specifically targeting the essential WalR response regulator. IC50 value: 0.39 ug/ml (MIC for B. subtilis 168); 3.13 ug/ml (MIC for S. aureus N315) [1] Target: bacterial WalR response regulator; Antibacterial Walrycin B is known as an analog of toxoflavin (a phytotoxin from Burkholderia glumae), which has been shown to have a strong MIC for B. subtilis…	Free Base	C14H10F3N5O2	DMSO : 11.5 mg/mL (34.10 mM; Need ultrasonic and warming)	DMSO Solution	11371	10mM * 100uL	O=C(C1=NC(C2=CC=C(C(F)(F)F)C=C2)=NN(C)C1=N3)N(C)C3=O	https://www.medchemexpress.com/walrycin-b.html	Infection	No Development Reported
HYCPK53469	C09			0			0	0	HY-103249	Reutericyclin	Reutericycline	303957-69-9	349.46	Antibiotic; Bacterial	Anti-infection	Reutericyclin (Reutericycline), a unique tetramic acid, is an antibiotic produced by some strains of Lactobacillus reuteri. Reutericyclin (Reutericycline) exhibits a broad inhibitory spectrum including Lactobacillus spp., Bacillus subtilis, B. cereus, Enterococcus faecalis, Staphylococcus aureus, and Listeria innocua[1][2].	Free Base	C20H31NO4	DMSO : 33.33 mg/mL (95.38 mM; Need ultrasonic)	DMSO Solution	90774	10mM * 100uL	O=C1[C@@H](CC(C)C)N(C(/C=C/CCCCCCC)=O)C(O)=C1C(C)=O	https://www.medchemexpress.com/reutericyclin.html	Infection	No Development Reported
HYCPK53469	C10			0			0	0	HY-W004520	Phenazine (methylsulfate)	5-Methylphenazinium (methylsulfate)	299-11-6	306.34	Antibiotic; Apoptosis; Bacterial	Anti-infection; Apoptosis	Phenazine methylsulfate is a free radical generator. Phenazine methylsulfate has been used as an electron transfer reactant in cell viability assays. Phenazine methylsulfate induces ssDNA break formation in the presence of the reducing agent NADPH. Phenazine methylsulfate induces oxidative DNA damage in an alkaline comet assay and apoptosis.	Methylsulfate	C14H14N2O4S	DMSO : 62.5 mg/mL (204.02 mM; Need ultrasonic); H2O : 62.5 mg/mL (204.02 mM; Need ultrasonic)	DMSO Solution	118336	10mM * 100uL	C[N+]1=C2C=CC=CC2=NC3=C1C=CC=C3.O=S(OC)([O-])=O	https://www.medchemexpress.com/phenazine-methylsulfate.html	Others	Launched
HYCPK53469	C11			0			0	0	HY-18982	Anisomycin	Flagecidin; Wuningmeisu C	22862-76-6	265.31	Antibiotic; Apoptosis; Bacterial; DNA/RNA Synthesis; JNK; Parasite	Anti-infection; Apoptosis; Cell Cycle/DNA Damage; MAPK/ERK Pathway	Anisomycin is a potent protein synthesis inhibitor which interferes with protein and DNA synthesis by inhibiting peptidyl transferase or the 80S ribosome system[1]. Anisomycin is a JNK activator, which increases phospho-JNK[2][3]. Anisomycin is a bacterial antibiotic[4].	Free Base	C14H19NO4	H2O : 4 mg/mL (15.08 mM; ultrasonic and warming and heat to 60°C); DMSO : ≥ 50 mg/mL (188.46 mM)	DMSO Solution	153154	10mM * 100uL	O[C@@H]1[C@@H](OC(C)=O)[C@@H](CC2=CC=C(OC)C=C2)NC1	https://www.medchemexpress.com/Anisomycin.html	Cancer; Infection	No Development Reported
HYCPK53469	D02			0			0	0	HY-B0408A	Clindamycin (hydrochloride)		21462-39-5	461.44	Antibiotic; Bacterial	Anti-infection	Clindamycin (hydrochloride) is a semisynthetic lincosamide antibiotic, which inhibits protein synthesis by acting on the 50S ribosomal.	Hydrochloride	C18H34Cl2N2O5S	DMSO : ≥ 100 mg/mL (216.71 mM); H2O : ≥ 100 mg/mL (216.71 mM)	DMSO Solution	11828	10mM * 100uL	C[C@H](Cl)[C@@]([C@@]([C@@H]([C@H](O)[C@H]1O)O)([H])O[C@@H]1SC)([H])NC([C@@H]2C[C@@H](CCC)CN2C)=O.Cl	https://www.medchemexpress.com/clindamycin-hydrochloride.html	Infection; Cancer	Launched
HYCPK53469	D03	38	31	34.5	130	133	131.5	0.262	HY-14989	SQ109	NSC 722041	502487-67-4	330.55	Antibiotic; Bacterial; Parasite	Anti-infection	SQ109 is a potent inhibitor of the trypomastigote form of the parasite, with IC50 for cell killing of 50±8 nM. SQ109, targets MmpL3, is an antitubercular agent.	Free Base	C22H38N2	DMSO : ≥ 25 mg/mL (75.63 mM)	DMSO Solution	08110	10mM * 100uL	C/C(C)=C/CC/C(C)=C/CNCCNC1[C@H]2C[C@H]3C[C@@H]1C[C@H](C3)C2	https://www.medchemexpress.com/SQ109.html	Infection	Phase 2
HYCPK53469	D04			0			0	0	HY-17439	Salinomycin (sodium salt)	Salinomycin sodium; Sodium salinomycin	55721-31-8	772.98	Antibiotic; Apoptosis; Autophagy; Bacterial; Parasite; Wnt; β-catenin	Anti-infection; Apoptosis; Autophagy; Stem Cell/Wnt	Salinomycin sodium salt (Salinomycin sodium), an antibiotic potassium ionophore, is a potent inhibitor of Wnt/β-catenin signaling. Salinomycin sodium salt (Salinomycin sodium) acts on the Wnt/Fzd/LRP complex, blocks Wnt-induced LRP6 phosphorylation, and causes degradation of the LRP6 protein. Salinomycin sodium salt (Salinomycin sodium) shows selective activity against human cancer stem cells[1][…	Sodium	C42H69NaO11	DMSO : 100 mg/mL (129.37 mM; Need ultrasonic); H2O : 1 mg/mL (1.29 mM; ultrasonic and warming and heat to 80°C)	DMSO Solution	29451	10mM * 100uL	[H][C@]1([C@](C)(CC2)O[C@]32[C@H](O)C=C[C@]4(O[C@]([H])([C@@H](CC)C([C@@H](C)[C@@H](O)[C@H](C)[C@]5([H])O[C@]([C@@H](CC)C(O[Na])=O)([H])CC[C@@H]5C)=O)[C@@H](C)C[C@H]4C)O3)CC[C@@](CC)(O)[C@H](C)O1	https://www.medchemexpress.com/Salinomycin-sodium-salt.html	Cancer	No Development Reported
HYCPK53469	D05			0			0	0	HY-16560	Camptothecin	Campathecin; (S)-(+)-Camptothecin; CPT	7689-03-4	348.35	ADC Cytotoxin; Antibiotic; Apoptosis; Fungal; Influenza Virus; MicroRNA; Topoisomerase	Antibody-drug Conjugate/ADC Related; Anti-infection; Apoptosis; Cell Cycle/DNA Damage; Epigenetics	Camptothecin (CPT), a kind of alkaloid, is a DNA topoisomerase I (Topo I) inhibitor with an IC50 of 679 nM[1]. Camptothecin (CPT) exhibits powerful antineoplastic activity against colorectal, breast, lung and ovarian cancers, modulates hypoxia-inducible factor-1α (HIF-1α) activity by changing microRNAs (miRNA) expression patterns in human cancer cells[2][3].	Free Base	C20H16N2O4	DMSO : 6.25 mg/mL (17.94 mM; Need ultrasonic)	DMSO Solution	07776	10mM * 100uL	O=C1C2=C([C@@](O)(CC)C(OC2)=O)C=C(N1C3)C(C3=C4)=NC5=C4C=CC=C5	https://www.medchemexpress.com/Campathecin.html	Cancer; Infection	Launched
HYCPK53469	D06			0			0	0	HY-N9499	3-Methoxyflavone		7245-02-5	252.26	Antibiotic	Anti-infection	3-Methoxyflavone is a flavonoid compound isolated from Artemisia incanescens with antiviral activity[1][2].		C16H12O3	DMSO : 100 mg/mL (396.42 mM; Need ultrasonic)	DMSO Solution	150588	10mM * 100uL	O=C1C(OC)=C(C2=CC=CC=C2)OC3=CC=CC=C13	https://www.medchemexpress.com/3-methoxyflavone.html	Infection	No Development Reported
HYCPK53469	D07			0			0	0	HY-N0465	Olaquindox		23696-28-8	263.25	Antibiotic; Bacterial	Anti-infection	Olaquindox, a quinoxalin derivative, is an orally active antibiotic. Olaquindox stimulates growth and decreases intestinal mucosal immunity of piglets[1].		C12H13N3O4	DMSO : 25 mg/mL (94.97 mM; ultrasonic and warming and heat to 60°C)	DMSO Solution	125754	10mM * 100uL	O=C(C1=C(C)[N+]([O-])=C2C=CC=CC2=[N+]1[O-])NCCO	https://www.medchemexpress.com/olaquindox.html	Infection	No Development Reported
HYCPK53469	D08			0			0	0	HY-15308	Avermectin B1a	Abamectin B1a	65195-55-3	873.08	Antibiotic; Parasite	Anti-infection	Avermectin B1a is an antiparasitic agent that paralyzes nematodes without causing hypercontraction or flaccid paralysis.	Free Base	C48H72O14	DMSO : ≥ 100 mg/mL (114.54 mM)	DMSO Solution	08885	10mM * 100uL	C[C@@H](CC)[C@]1([H])[C@@H](C)C=C[C@@]2(O[C@@]3([H])C[C@]([H])(OC([C@@]4([H])[C@@](/C(CO5)=C/C=C/[C@H](C)[C@H](O[C@@]6([H])C[C@H](OC)[C@@H](O[C@]7([H])O[C@@H](C)[C@H](O)[C@@H](OC)C7)[C@H](C)O6)/C(C)=C/C3)(O)[C@@]5([H])[C@H](O)C(C)=C4)=O)C2)O1	https://www.medchemexpress.com/Avermectin-B1a.html	Infection	No Development Reported
HYCPK53469	D09			0			0	0	HY-N7114A	Chloramphenicol succinate (sodium)		982-57-0	445.18	Antibiotic; Bacterial	Anti-infection	Chloramphenicol succinate sodium is a proagent of Chloramphenicol, with Haemotoxicity. Chloramphenicol succinate is a competitive substrate and inhibitor of succinate dehydrogenase (SDH) that is the possible reason for its toxicity[1][2][3].	Sodium	C15H15Cl2N2NaO8	DMSO : 125 mg/mL (280.79 mM; Need ultrasonic); H2O : 50 mg/mL (112.31 mM; Need ultrasonic)	DMSO Solution	110311	10mM * 100uL	O=C(CCC(O[Na])=O)OC[C@H]([C@@H](C1=CC=C(C=C1)[N+]([O-])=O)O)NC(C(Cl)Cl)=O	https://www.medchemexpress.com/chloramphenicol-succinate-sodium.html	Metabolic Disease; Infection	Launched
HYCPK53469	D10			0			0	0	HY-N0195	Azomycin	2-Nitroimidazole	527-73-1	113.07	Antibiotic; Bacterial	Anti-infection	Azomycin (2-Nitroimidazole) is an antibiotic which can be active against aerobic Gram-positive and Gram-negative bacteria.	Free Base	C3H3N3O2	DMSO : 160 mg/mL (1415.05 mM; Need ultrasonic)	DMSO Solution	37715	10mM * 100uL	O=[N+]([O-])C1=NC=CN1	https://www.medchemexpress.com/Azomycin.html	Infection	No Development Reported
HYCPK53469	D11	816	858	837	751	857	804	1.041	HY-17560	Demeclocycline (hydrochloride)		64-73-3	501.31	Antibiotic; Bacterial	Anti-infection	Demeclocycline hydrochloride is a tetracycline antibiotic; is an antibiotic in the treatment of Lyme disease, acne, and bronchitis.	Hydrochloride	C21H22Cl2N2O8	H2O : 20 mg/mL (39.90 mM; Need ultrasonic and warming); DMSO : 100 mg/mL (199.48 mM; Need ultrasonic)	DMSO Solution	146810	10mM * 100uL	O=C(C(C1=O)=C(O)[C@@H](N(C)C)[C@]2([H])C[C@]3([H])[C@H](O)C4=C(C(C3=C(O)[C@@]21O)=O)C(O)=CC=C4Cl)N.Cl	https://www.medchemexpress.com/demeclocycline-hydrochloride.html	Infection; Cancer	Launched
HYCPK53469	E02			0			0	0	HY-B1256	Cefuroxime (sodium)		56238-63-2	446.37	Antibiotic; Bacterial	Anti-infection	Cefuroxime sodium is an orally active second-generation cephalosporin antibiotic with increased stability to β-lactamase. Cefuroxime sodium has a broad spectrum activity against Gram-positive and Gram-negative bacteria[1].	Sodium	C16H15N4NaO8S	DMSO : ≥ 100 mg/mL (224.03 mM); H2O : 50 mg/mL (112.01 mM; Need ultrasonic)	DMSO Solution	17506	10mM * 100uL	O=C(C(N12)=C(COC(N)=O)CS[C@]2([H])[C@H](NC(/C(C3=CC=CO3)=N\OC)=O)C1=O)O[Na]	https://www.medchemexpress.com/Cefuroxime-sodium.html	Infection	Launched
HYCPK53469	E03			0			0	0	HY-106302	Duramycin	Moli1901; Lancovutide	1391-36-2	2013.28	Bacterial	Anti-infection	Duramycin (Moli1901) is a lantibiotic derived from Streptomyces cinnamoneuma. Duramycin also is a antimicrobial peptide. Duramycin can be used for the research of cystic fibrosis (CF)[1][2].		C89H125N23O25S3	10 mM in DMSO	DMSO Solution	269785	10mM * 100uL	[CKQCCAFGPF-{Abu}-FVCDGN-{Abu}-K-NH2 (Disulfide bridge: Cys1-Abu18, Cys4-Cys14, Cys5-Abu11)]	https://www.medchemexpress.com/duramycin.html	Infection; Inflammation/Immunology	Phase 2
HYCPK53469	E04			0			0	0	HY-13629	Etoposide	VP-16; VP-16-213	33419-42-0	588.56	Antibiotic; Apoptosis; Autophagy; Bacterial; Mitophagy; Topoisomerase	Anti-infection; Apoptosis; Autophagy; Cell Cycle/DNA Damage	Etoposide (VP-16; VP-16-213) is an anti-cancer chemotherapy agent. Etoposide inhibits topoisomerase II, thus stopping DNA replication. Etoposide induces cell cycle arrest, apoptosis and autophagy[1].	Free Base	C29H32O13	DMSO : ≥ 39 mg/mL (66.26 mM)	DMSO Solution	195018	10mM * 100uL	O=C1OC[C@]2([H])[C@H](O[C@H]3[C@@H]([C@H]([C@@H]4O[C@H](C)OC[C@H]4O3)O)O)C5=C(C=C6OCOC6=C5)[C@@H](C7=CC(OC)=C(O)C(OC)=C7)[C@]21[H]	https://www.medchemexpress.com/etoposide.html	Cancer; Infection	Launched
HYCPK53469	E05			0			0	0	HY-17583	Griseofulvin		126-07-8	352.77	Antibiotic; Apoptosis; Endogenous Metabolite; Fungal	Anti-infection; Apoptosis; Metabolic Enzyme/Protease	Griseofulvin(Gris-PEG; Grifulvin) is a spirocyclic fungal natural product used in treatment of fungal dermatophytes; Antifungal drug.	Free Base	C17H17ClO6	DMSO : 33.33 mg/mL (94.48 mM; Need ultrasonic)	DMSO Solution	13495	10mM * 100uL	O=C1[C@]2(C(OC)=CC(C[C@H]2C)=O)OC3=C(Cl)C(OC)=CC(OC)=C13	https://www.medchemexpress.com/Griseofulvin.html	Infection; Cancer	Launched
HYCPK53469	E06			0			0	0	HY-12820	Sibofimloc	Antibiotic-202	1616113-45-1	649.68	Antibiotic; Bacterial	Anti-infection	Sibofimloc (Antibiotic-202) is a first-in-class, gut-restricted, orally active FimH adhesion inhibitor extracted from patent WO2014100158A1, Compound Example 202. Sibofimloc has anti-bacterial infective activity. Sibofimloc is developed for inflammatory bowel disease (IBD)[1][2].	Free Base	C35H39NO11	DMSO : ≥ 31 mg/mL (47.72 mM)	DMSO Solution	19966	10mM * 100uL	CC(N(CC1)CCC21C3=CC(C#C[C@@H]4[C@@H](O)[C@@H](O)[C@H](O)[C@@H](CO)O4)=CC=C3C5=CC=C(C#C[C@H]6O[C@H](CO)[C@@H](O)[C@H](O)[C@@H]6O)C=C52)=O	https://www.medchemexpress.com/Antibiotic-202.html	Infection	No Development Reported
HYCPK53469	E07	35	30	32.5	56	42	49	0.663	HY-17010	Retapamulin	SB-275833	224452-66-8	517.76	Antibiotic; Bacterial	Anti-infection	Retapamulin(SB-275833) is a topical antibiotic, which binds to both E. coli and S. aureus ribosomes with similar potencies with Kd of 3 nM. IC50 Value: 3 nM(Kd, E.coli) Target: Antibacterial Retapamulin is a topical antibiotic developed by GlaxoSmithKline. Retapamulin(SB-275833) is the first drug in the new class of pleuromutilin antibiotics to be approved for human use.Retapamulin(SB-275833) is …	Free Base	C30H47NO4S	DMSO : 110 mg/mL (212.45 mM; Need ultrasonic)	DMSO Solution	11271	10mM * 100uL	C[C@@H]1[C@]23[C@](C(CC3)=O)([H])[C@]([C@H](OC(CS[C@@H]4C[C@@H]5N(C)[C@@H](CC5)C4)=O)C[C@](C=C)(C)[C@H]1O)([C@H](C)CC2)C	https://www.medchemexpress.com/Retapamulin.html	Others	Launched
HYCPK53469	E08	273	314	293.5	161	114	137.5	2.135	HY-W040129	Chromomycin A3		7059-24-7	1183.25	Antibiotic; Apoptosis; Bacterial; Fungal	Anti-infection; Apoptosis	Chromomycin A3 is an aureolic acid-type antitumor antibiotic. Chromomycin A3 forms dimeric complexes with divalent cations, such as Mg2+, which strongly binds to the GC rich sequence of DNA to inhibit DNA replication and transcription. Chromomycin A3 has a variety of utilities as a staining agent for human sperm chromatin, autophagy inducing agent, and apoptosis inhibitor[1].	Free Base	C57H82O26	DMSO : 100 mg/mL (84.51 mM; Need ultrasonic)	DMSO Solution	120652	10mM * 100uL	O=C1C2=C(C[C@H]([C@@H]1O[C@](C[C@@H](O[C@](C[C@@H](O[C@@]3([H])C[C@](O)([C@H]([C@@H](O3)C)OC(C)=O)C)[C@@H]4O)([H])O[C@@H]4C)[C@@H]5O)([H])O[C@@H]5C)[C@@H](C([C@H]([C@@H](C)O)O)=O)OC)C=C(C=C6O[C@H]7C[C@H]([C@H]([C@H](O7)C)OC(C)=O)O[C@]8([H])C[C@H]([C@H]([C@H](O8)C)OC)O)C(C(O)=C6C)=C2O	https://www.medchemexpress.com/chromomycin-a3.html	Cancer; Infection	No Development Reported
HYCPK53469	E09			0			0	0	HY-105932	Lexithromycin	Erythromycin A 9-methoxime; Wy 48314	53066-26-5	762.97	Antibiotic; Bacterial	Anti-infection	Lexithromycin is an erythromycin A derivative, with antibacterial activity.	Free Base	C38H70N2O13	DMSO : ≥ 50 mg/mL (65.53 mM)	DMSO Solution	257291	10mM * 100uL	CO[C@@](C)([C@@H](O)[C@H](C)O1)C[C@]1([H])O[C@@]([C@H]2C)([H])[C@@H]([C@H]([C@](O)(C[C@H](/C([C@H](C)[C@@H](O)[C@](C)(O)[C@@H](CC)OC2=O)=N\OC)C)C)O[C@@]3([H])[C@@H]([C@H](C[C@@H](C)O3)N(C)C)O)C	https://www.medchemexpress.com/Lexithromycin.html	Infection	No Development Reported
HYCPK53469	E10			0			0	0	HY-13557	Ascomycin	Immunomycin; FR-900520; FK520	104987-12-4	792.01	Antibiotic; FKBP; Fungal; Parasite	Anti-infection; Apoptosis; Autophagy; Immunology/Inflammation	Ascomycin (Immunomycin; FR-900520; FK520) is an ethyl analog of Tacrolimus (FK506) with strong immunosuppressant properties. Ascomycin is also a macrocyclic polyketide antibiotic with multiple biological activities such as anti-malarial, anti-fungal and anti-spasmodic. Ascomycin prevents graft rejection and has potential for varying skin ailments research[1][2].	Free Base	C43H69NO12	DMSO : ≥ 39 mg/mL (49.24 mM)	DMSO Solution	99204	10mM * 100uL	O=C([C@@](CCCC1)([H])N1C(C([C@@]2(O)[C@H](C)C[C@H](OC)[C@@](O2)([H])[C@@H](OC)C[C@@H](C)C/C(C)=C/[C@H]3CC)=O)=O)O[C@H](/C(C)=C/[C@H]4C[C@@H](OC)[C@H](O)CC4)[C@H](C)[C@@H](O)CC3=O	https://www.medchemexpress.com/Ascomycin.html	Infection; Inflammation/Immunology; Neurological Disease	No Development Reported
HYCPK53469	E11			0			0	0	HY-128423	Tylvalosin (tartrate)	Acetylisovaleryltylo​sin (tartrate)	63428-13-7	1192.34	Antibiotic; Bacterial	Anti-infection	Tylvalosin tartrate (Acetylisovaleryltylosin tartrate) is a macrolide antibiotic that can against Gram-positive bacteria[1][2].	Tartrate	C57H93NO25	DMSO : 100 mg/mL (83.87 mM; Need ultrasonic)	DMSO Solution	111790	10mM * 100uL	OC([C@H](O)[C@@H](O)C(O)=O)=O.O[C@@H]1[C@@H](C)O[C@@H](OC[C@H]([C@@H](CC)OC(C[C@@H](OC(C)=O)[C@H](C)[C@@H](O[C@@H]2O[C@H](C)[C@@H](O[C@@H]3O[C@@H](C)[C@H](OC(CC(C)C)=O)[C@@](O)(C)C3)[C@H](N(C)C)[C@H]2O)[C@@H](CC=O)C[C@H]4C)=O)/C=C(C)/C=C/C4=O)[C@H](OC)[C@@H]1OC	https://www.medchemexpress.com/tylvalosin-tartrate.html	Infection	No Development Reported
HYCPK53469	F02	1190	1058	1124	966	936	951	1.182	HY-B0395C	Sitafloxacin (hydrate)	DU6859a hydrate	163253-35-8	436.84	Antibiotic; Bacterial	Anti-infection	Sitafloxacin (DU6859a) hydrate is a potent, orally active fluoroquinolone antibiotic with in vitro activity against a broad range of gram-positive and gram-negative bacteria, including anaerobic bacteria, as well as against atypical pathogens[1][2]. Sitafloxacin can be used for the research of respiratory tract infection and urinary tract infection[3].	Free Acid	C19H18ClF2N3O3.3/2H2O	H2O : 1 mg/mL (2.29 mM; ultrasonic and warming and heat to 80°C); DMSO : 8.9 mg/mL (20.37 mM; Need ultrasonic and warming)	DMSO Solution	116601	10mM * 100uL	N[C@H]1C2(CC2)CN(C(C(Cl)=C3N([C@H]4[C@@H](F)C4)C=C(C(O)=O)C5=O)=C(C=C35)F)C1.[1.5 H2O]	https://www.medchemexpress.com/Sitafloxacin-hydrate.html	Infection	Launched
HYCPK53469	F03	23	17	20	1	1	1	20	HY-115440	CRS3123 (dihydrochloride)	REP-3123 (dihydrochloride)	1013915-99-5	586.17	Antibiotic; Bacterial	Anti-infection	CRS3123 (REP-3123) dihydrochloride, a fully synthetic antibacterial agent, potently inhibits methionyl-tRNA synthetase (MetRS) of Clostridioides difficile, inhibiting Clostridioides difficile toxin production and spore formation. CRS3123 dihydrochloride is an oral agent for the research of Clostridioides difficile infection (CDI)[1].	Hydrochloride	C19H21Br2Cl2N3O2S	10 mM in DMSO	DMSO Solution	232933	10mM * 100uL	O=C1C2=C(C=CS2)NC(NCCCN[C@@H]3CCOC4=C(Br)C=C(Br)C=C34)=C1.[H]Cl.[H]Cl	https://www.medchemexpress.com/crs3123-dihydrochloride.html	Infection	Phase 2
HYCPK53469	F04			0			0	0	HY-15695	Puromycin aminonucleoside	NSC 3056	58-60-6	294.31	Aminopeptidase; Antibiotic; Apoptosis; Bacterial; Dipeptidyl Peptidase	Anti-infection; Apoptosis; Metabolic Enzyme/Protease	Puromycin aminonucleoside (NSC 3056) is the aminonucleoside portion of the antibiotic puromycin, and used in nephrosis animal models[1]. Puromycin aminonucleoside induces apoptosis[2]. Puromycin aminonucleoside is a reversible inhibitor of dipeptidyl peptidase II and cytosol alanyl aminopeptidase[3]. Puromycin aminonucleoside induces secretion of cell migrasome[4].	Free Base	C12H18N6O3	DMSO : 25 mg/mL (84.94 mM; ultrasonic and warming and heat to 60°C); H2O : 40 mg/mL (135.91 mM; ultrasonic and warming and heat to 50°C)	DMSO Solution	213071	10mM * 100uL	N[C@H]1[C@@H](O)[C@H](N(C=N2)C3=C2C(N(C)C)=NC=N3)O[C@@H]1CO	https://www.medchemexpress.com/Puromycin-aminonucleoside.html	Cancer	No Development Reported
HYCPK53469	F05			0			0	0	HY-15311	Avermectin B1	Abamectin; Avermectin B1a-Avermectin B1b mixt.	71751-41-2	873.09	Antibiotic; Apoptosis; Autophagy; Parasite; Reactive Oxygen Species	Anti-infection; Apoptosis; Autophagy; Immunology/Inflammation; Metabolic Enzyme/Protease; NF-κB	Avermectin B1 (Abamectin) is a mixture of two similar segments of avermectin. Avermectin B1 is an orally anti-infection agent, which can be used in the research of parasitic worms, insect pests, agriculture and animal husbandry. Avermectin B1 can also induce the production of ROS and induces cytotoxicity, apoptosis and autophagy[1][2][4].	Free Base	C48H72O14 (for Avermectin B1a)	DMSO : ≥ 247 mg/mL (142.60 mM)	DMSO Solution	274187	10mM * 100uL	C[C@@H](CC)[C@]1([H])[C@@H](C)C=C[C@@]2(O[C@@]3([H])C[C@]([H])(OC([C@@]4([H])[C@@](/C(CO5)=C/C=C/[C@H](C)[C@H](O[C@@]6([H])C[C@H](OC)[C@@H](O[C@]7([H])O[C@@H](C)[C@H](O)[C@@H](OC)C7)[C@H](C)O6)/C(C)=C/C3)(O)[C@@]5([H])[C@H](O)C(C)=C4)=O)C2)O1.C[C@H]8C=C[C@@]9(O[C@@]%10([H])C[C@]([H])(OC([C@@]%11([H])[C@@](/C(CO%12)=C/C=C/[C@H](C)[C@H](O[C@@]%13([H])C[C@H](OC)[C@@H](O[C@]%14([H])O[C@@H](C)[C@H](O)…	https://www.medchemexpress.com/Avermectin-B1.html	Infection; Inflammation/Immunology	Phase 3
HYCPK53469	F06			0			0	0	HY-B0593A	Ceftazidime (pentahydrate)	GR20263 (pentahydrate)	78439-06-2	636.65	Antibiotic; Bacterial	Anti-infection	Ceftazidime (GR20263) pentahydrate , an antibiotic, has a broad spectrum activity against Gram-positive and Gram-negative aerobic bacteria. Ceftazidime pentahydrate is also active against Enterobacteriaceae (including β-lactamase-positive strains) and is resistant to hydrolysis by most β-lactamases[1].	hydrate	C22H32N6O12S2	DMSO : 100 mg/mL (157.07 mM; Need ultrasonic)	DMSO Solution	99136	10mM * 100uL	O=C1[C@@H](NC(/C(C2=CSC(N)=N2)=N\OC(C)(C(O)=O)C)=O)[C@@]3([H])SCC(C[N+]4=CC=CC=C4)=C(C([O-])=O)N13.[5H2O]	https://www.medchemexpress.com/ceftazidime-pentahydrate.html	Infection; Cancer	Launched
HYCPK53469	F07			0			0	0	HY-B1267	Sulfaguanidine		57-67-0	214.24	Antibiotic; Bacterial	Anti-infection	Sulfaguanidine is an orally active antimicrobial agent/antibiotic of sulfonamide class. Sulfaguanidine can be used for the research of enteric infections such as bacillary dysentery[1][2].	Free Base	C7H10N4O2S	DMSO : 100 mg/mL (466.77 mM; Need ultrasonic); H2O : 3.33 mg/mL (15.54 mM; Need ultrasonic)	DMSO Solution	17275	10mM * 100uL	O=S(C1=CC=C(N)C=C1)(NC(N)=N)=O	https://www.medchemexpress.com/Sulfaguanidine.html	Infection	Launched
HYCPK53469	F08			0			0	0	HY-138247	β-Lactamase-IN-2	EX-A4764; UUN51204	2114651-20-4	208.19	Antibiotic; Bacterial	Anti-infection	β-Lactamase-IN-2 is a beta-lactamase inhibitor, extracted from patent WO 2019075084 A1, compound 1. β-Lactamase-IN-2 has anti-microbial and anti-bacterial effects[1].		C11H9FO3	DMSO : 100 mg/mL (480.33 mM; Need ultrasonic)	DMSO Solution	95923	10mM * 100uL	O=C(C1=C(OC=C2)C2=CC=C1F)OCC	https://www.medchemexpress.com/β-lactamase-in-2.html	Infection	No Development Reported
HYCPK53469	F09			0			0	0	HY-B1484	Moxalactam (sodium salt)	Latamoxef (sodium); Lamoxactam (sodium); LY-127935 (sodium)	64953-12-4	564.44	Antibiotic; Bacterial	Anti-infection	Moxalactam (Latamoxef) sodium salt is a synthetic oxa-β-lactam antibiotic. Moxalactam sodium salt has a broad spectrum of activity against Gram-positive and Gram-negative aerobic and anaerobic bacteria. Moxalactam sodium salt inhibits production of β-lactamases[1].	Sodium	C20H18N6Na2O9S	DMSO : 62.5 mg/mL (110.73 mM; Need ultrasonic); H2O : 100 mg/mL (177.17 mM; Need ultrasonic)	DMSO Solution	239680	10mM * 100uL	O=C(C(N12)=C(CSC3=NN=NN3C)CO[C@]2([H])[C@](OC)(NC([C@H](C(O[Na])=O)C4=CC=C(O)C=C4)=O)C1=O)O[Na]	https://www.medchemexpress.com/Moxalactam-sodium-salt.html	Infection	Launched
HYCPK53469	F10			0			0	0	HY-14932	Pafuramidine	DB289	186953-56-0	364.40	Antibiotic; Parasite	Anti-infection	Pafuramidine (DB289) is an orally active proagent of <a href="/Furamidine.html" class="link-product" target="_blank">Furamidine</a> (HY-110137A). Pafuramidine is a potent anti-parasitic agent, can be used to research trypanosomiasis, Pneumocystis pneumonia and malaria[1][2][3].	Free Base	C20H20N4O3	DMSO : 33.33 mg/mL (91.47 mM; Need ultrasonic)	DMSO Solution	159251	10mM * 100uL	N=C(C1=CC=C(C2=CC=C(C3=CC=C(C(NOC)=N)C=C3)O2)C=C1)NOC	https://www.medchemexpress.com/Pafuramidine.html	Infection	Phase 3
HYCPK53469	F11			0			0	0	HY-B0771A	Cefozopran (hydrochloride)	SCE-2787 hydrochloride	113981-44-5	551.99	Antibiotic; Bacterial	Anti-infection	Cefozopran (SCE-2787) hydrochloride is a semi-synthetic, parenteral, fourth-generation cephalosporin. Cefozopran hydrochloride, an antibiotic, has a broad spectrum of antibacterial activity, inhibiting most of the gram-negative and gram-positive organisms[1][2].	Hydrochloride	C19H18ClN9O5S2	H2O : ≥ 52 mg/mL (94.20 mM); DMSO : 100 mg/mL (181.16 mM; Need ultrasonic)	DMSO Solution	85293	10mM * 100uL	[H]Cl.[O-]C(C(N1[C@@]2([H])[C@H](NC(/C(C3=NSC(N)=N3)=N\OC)=O)C1=O)=C(CS2)C[N+]4=C(C=CC=N5)N5C=C4)=O	https://www.medchemexpress.com/Cefozopran-hydrochloride.html	Infection	Launched
HYCPK53469	G02	709	726	717.5	552	601	576.5	1.245	HY-121268	Demeclocycline		127-33-3	464.85	Antibiotic; Bacterial	Anti-infection	Demeclocycline is an orally active tetracycline antibiotic. Demeclocycline impairs protein synthesis by binding to the 30S ribosomal subunit to inhibit binding of aminoacyl tRNA. Demeclocycline shows anti-bacterial activitise to a wide variety of bacterial infections[1][2].		C21H21ClN2O8	10 mM in DMSO	DMSO Solution	276322	10mM * 100uL	O=C(C(C1=O)=C(O)[C@@H](N(C)C)[C@]2([H])C[C@]3([H])[C@H](O)C4=C(C(C3=C(O)[C@@]21O)=O)C(O)=CC=C4Cl)N	https://www.medchemexpress.com/demeclocycline.html	Cancer; Infection; Inflammation/Immunology	Launched
HYCPK53469	G03			0			0	0	HY-10373	Trimetrexate	CI-898	52128-35-5	369.42	Antibiotic; Antifolate; Bacterial; Dihydrofolate reductase (DHFR) ; DNA/RNA Synthesis; Parasite	Anti-infection; Cell Cycle/DNA Damage; Metabolic Enzyme/Protease	Trimetrexate (CI-898) is an antibiotic, also a potent and orally active dihydrofolate reductase (DHFR) inhibitor, reducing the production of DNA and RNA precursors and leading to cell death, with IC50 values of 4.74 nM and 1.35 nM for human DHFR and Toxoplasma gondii DHFR. Trimetrexate can also inhibit the growth of various cancer cells. Trimetrexate can be used for researching Pneumocystis carin…	Free Base	C19H23N5O3	DMSO : ≥ 61.5 mg/mL (166.48 mM)	DMSO Solution	28504	10mM * 100uL	NC1=C(C(C)=C2CNC3=CC(OC)=C(OC)C(OC)=C3)C(C=C2)=NC(N)=N1	https://www.medchemexpress.com/Trimetrexate.html	Infection; Cancer	Launched
HYCPK53469	G04			0			0	0	HY-103248	Toyocamycin	Vengicide	606-58-6	291.26	Antibiotic; Apoptosis; CDK; Fungal; IRE1	Anti-infection; Apoptosis; Cell Cycle/DNA Damage	Toyocamycin (Vengicide) is an adenosine analog produced by Streptomyces diastatochromogenes, acts as an XBP1 inhibitor. Toyocamycin blocks RNA synthesis and ribosome function, and induces apoptosis. Toyocamycin affects IRE1α-XBP1 pathway, and inhibits XBP1 mRNA cleavage with an IC50 value of 80 nM with affecting IRE1α auto-phosphorylation. Toyocamycin specifically inhibits CDK9 with an IC50 value…	Free Base	C12H13N5O4	DMSO : 100 mg/mL (343.34 mM; Need ultrasonic)	DMSO Solution	148481	10mM * 100uL	O[C@H]1[C@@H](O[C@H](CO)[C@H]1O)N2C3=C(C(N)=NC=N3)C(C#N)=C2	https://www.medchemexpress.com/toyocamycin.html	Cancer; Infection	No Development Reported
HYCPK53469	G05			0			0	0	HY-N6687	Calcimycin	A-23187; Antibiotic A-23187	52665-69-7	523.62	Antibiotic; Apoptosis; Autophagy; Bacterial; Fungal	Anti-infection; Apoptosis; Autophagy	Calcimycin (A-23187) is an antibiotic and a unique divalent cation ionophore (like calcium and magnesium). Calcimycin induces Ca2+-dependent cell death by increasing intracellular calcium concentration. Calcimycin inhibits the growth of Gram-positive bacteria and some fungi. Calcimycin also inhibits the activity of ATPase and uncouples oxidative phosphorylation (OXPHOS) of mammalian cells. Calcim…	Free Acid	C29H37N3O6	DMSO : 33.33 mg/mL (63.65 mM; Need ultrasonic)	DMSO Solution	267948	10mM * 100uL	O=C(C1=C2N=C(C[C@H]3O[C@]4(O[C@H]([C@H](C)C(C5=CC=CN5)=O)[C@H](C)C[C@H]4C)CC[C@H]3C)OC2=CC=C1NC)O	https://www.medchemexpress.com/calcimycin.html	Cancer; Infection	Phase 4
HYCPK53469	G06			0			0	0	HY-13579	BTZ043		1161233-85-7	431.39	Antibiotic; Bacterial	Anti-infection	BTZ043 is an inhibitor of decaprenyl-phosphoribose-epimerase (DprE1), with MICs of of 2.3 nM and 9.2 nM for M. tuberculosis H37Rv and Mycobacterium smegmatis, respectively.	Free Base	C17H16F3N3O5S	DMSO : 13.3 mg/mL (30.83 mM; Need ultrasonic and warming)	DMSO Solution	20731	10mM * 100uL	O=C1N=C(N(CC2)CCC32OC[C@H](C)O3)SC4=C([N+]([O-])=O)C=C(C(F)(F)F)C=C14	https://www.medchemexpress.com/BTZ043.html	Infection	Phase 2
HYCPK53469	G07			0			0	0	HY-N6665	Cefquinome (sulfate)		118443-89-3	626.68	Antibiotic; Bacterial	Anti-infection	Cefquinome sulfate is a cephem antibiotic, which inhibits members of the Enterobacteriaceae[1].	Sulfate	C23H26N6O9S3	H2O : 2 mg/mL (3.19 mM; Need ultrasonic); DMSO : 125 mg/mL (199.46 mM; Need ultrasonic)	DMSO Solution	67110	10mM * 100uL	O=C1[C@@H](NC(/C(C2=CSC(N)=N2)=N\OC)=O)[C@@]3([H])SCC(C[N+]4=C5CCCCC5=CC=C4)=C(C(O)=O)N13.O=S(O)([O-])=O	https://www.medchemexpress.com/cefquinome-sulfate.html	Infection	No Development Reported
HYCPK53469	G08			0			0	0	HY-B0357	Diclazuril	R-64433	101831-37-2	407.64	Antibiotic; Parasite	Anti-infection	Diclazuril (R-64433), a benzeneacetonitrile derivative, is a potent and orally active anticoccidial agent. Diclazuril can be used for the research of certain infectious and parasitic diseases, including coccidiosis, acute toxoplasmosis, equine protozoal pyoencephalitis (EPM) et.al[1][2].	Free Base	C17H9Cl3N4O2	DMSO : 25 mg/mL (61.33 mM; Need ultrasonic)	DMSO Solution	19357	10mM * 100uL	O=C(NC1=O)N(N=C1)C2=CC(Cl)=C(C(C#N)C3=CC=C(Cl)C=C3)C(Cl)=C2	https://www.medchemexpress.com/diclazuril.html	Infection	Launched
HYCPK53469	G09			0			0	0	HY-12824	RNPA1000		359600-10-5	464.31	Antibiotic; Bacterial	Anti-infection	RNPA1000, an antibiotic, is a potent RnpA inhibitor and inhibits RnpA-mediated cellular RNA degradation. RNPA1000 inhibits tRNA maturation with an IC50 of 175 μM. RNPA1000 displays broad-spectrum antimicrobial activities and inhibits staphylococcal and all Gram-positive bacterial pathogens activity[1][2][3].	Free Acid	C23H18BrN3O3	DMSO : 50 mg/mL (107.69 mM; Need ultrasonic)	DMSO Solution	16912	10mM * 100uL	O=C(O)C1=CC=C(N2C(C)=C(/C=C(C#N)/C(NC3=CC=CC(Br)=C3)=O)C=C2C)C=C1	https://www.medchemexpress.com/RNPA1000.html	Infection	No Development Reported
HYCPK53469	G10			0			0	0	HY-10052	Aprepitant	MK-0869; MK-869; L-754030	170729-80-3	534.43	Antibiotic; Bacterial; HIV; Neurokinin Receptor	Anti-infection; GPCR/G Protein; Neuronal Signaling	Aprepitant (MK-0869) is a selective and high-affinity neurokinin 1 receptor antagonist with a Kd of 86 pM.	Free Base	C23H21F7N4O3	DMSO : ≥ 100 mg/mL	DMSO Solution	25547	10mM * 100uL	O=C1NC(CN2[C@H]([C@@H](O[C@@H](C3=CC(C(F)(F)F)=CC(C(F)(F)F)=C3)C)OCC2)C4=CC=C(F)C=C4)=NN1	https://www.medchemexpress.com/Aprepitant.html	Neurological Disease; Endocrinology; Cancer	Launched
HYCPK53469	G11			0			0	0	HY-B0213	Sulfameter	Sulfametoxydiazine; 5-Methoxysulfadiazine	651-06-9	280.30	Antibiotic; Bacterial	Anti-infection	Sulfameter (Sulfametoxydiazine; 5-Methoxysulfadiazine) is an effective long-acting sulfonamide antibiotic with antibacterial activities. Sulfameter can be used for the research of urinary tract infections and lepriasis[1].	Free Base	C11H12N4O3S	DMSO : ≥ 100 mg/mL (356.76 mM); H2O : 0.67 mg/mL (2.39 mM; Need ultrasonic)	DMSO Solution	16534	10mM * 100uL	O=S(C1=CC=C(N)C=C1)(NC2=NC=C(OC)C=N2)=O	https://www.medchemexpress.com/sulfameter.html	Infection	Launched
HYCPK53469	H02			0			0	0	HY-W012282	3′-Deoxyuridine		7057-27-4	228.20	Antibiotic	Anti-infection	3′-Deoxyuridine is a potential anticancer and antiviral agent. 3'-deoxyuridine inhibits bovine diarrhoea virus (BVDV) production[1].	Free Base	C9H12N2O5	DMSO : 50 mg/mL (219.11 mM; Need ultrasonic)	DMSO Solution	119394	10mM * 100uL	O=C(N1)N([C@H]2[C@H](O)C[C@@H](CO)O2)C=CC1=O	https://www.medchemexpress.com/3-deoxyuridine.html	Cancer; Infection	No Development Reported
HYCPK53469	H03			0			0	0	HY-Y0470	Semicarbazide (hydrochloride)	Aminourea (hydrochloride); Hydrazinecarboxamide (hydrochloride)	563-41-7	111.53	Antibiotic	Anti-infection	Semicarbazide hydrochloride, a derivative of urea, possesses antiviral, antiinfective and antineoplastic through binding to copper or iron in cells[1].	Hydrochloride	CH6ClN3O	H2O : 100 mg/mL (896.62 mM; Need ultrasonic); DMSO : 100 mg/mL (896.62 mM; Need ultrasonic)	DMSO Solution	27514	10mM * 100uL	NNC(N)=O.[H]Cl	https://www.medchemexpress.com/semicarbazide-hydrochloride.html	Cancer; Inflammation/Immunology	No Development Reported
HYCPK53469	H04	849	899	874	617	700	658.5	1.327	HY-17412	Minocycline (hydrochloride)		13614-98-7	493.94	Antibiotic; Apoptosis; Bacterial; Calcium Channel; HIF/HIF Prolyl-Hydroxylase; MDM-2/p53; Potassium Channel	Anti-infection; Apoptosis; Membrane Transporter/Ion Channel; Metabolic Enzyme/Protease; Neuronal Signaling	Minocycline hydrochloride is an orally active, potent and BBB-penetrated semi-synthetic tetracycline antibiotic. Minocycline hydrochloride is a hypoxia-inducible factor (HIF)-1α inhibitor. Minocycline hydrochloride shows anti-cancer, anti-inflammatory, and glutamate antagonist effects. Minocycline hydrochloride reduces glutamate neurotransmission and shows neuroprotective properties and antidepre…	Hydrochloride	C23H28ClN3O7	DMSO : 19.23 mg/mL (38.93 mM; Need ultrasonic); H2O : 10 mg/mL (20.25 mM; Need ultrasonic)	DMSO Solution	227983	10mM * 100uL	OC1=C(C(N)=O)C([C@@]2(O)C(O)=C3C(C4=C(O)C=CC(N(C)C)=C4C[C@@]3([H])C[C@@]2([H])[C@@H]1N(C)C)=O)=O.Cl	https://www.medchemexpress.com/Minocycline-hydrochloride.html	Cancer; Infection; Metabolic Disease; Inflammation/Immunology; Neurological Disease; Cardiovascular Disease	Launched
HYCPK53469	H05			0			0	0	HY-A0059	Nifuratel	NF 113; SAP 113; Methylmercadone	4936-47-4	285.28	Antibiotic; Bacterial; Parasite	Anti-infection	Nifuratel(NF 113, SAP 113) is a broad antibacterial spectrum agent, which is used as an antibacterial, antifungal, and antiprotozoal (Trichomonas). IC50 Value: 0.125-1 μg/mL(MIC, A. vaginae) [1] Target: Antibacterial; Antiprotozoal in vitro: In vitro, nifuratel is able to inhibit the growth of A. vaginae, with a MIC range of 0.125-1 μg/mL; it is active against G. vaginalis and does not affect lac…	Free Base	C10H11N3O5S	DMSO : 50 mg/mL (175.27 mM; Need ultrasonic)	DMSO Solution	09645	10mM * 100uL	O=C1OC(CSC)CN1/N=C/C2=CC=C([N+]([O-])=O)O2	https://www.medchemexpress.com/nifuratel.html	Infection	Launched
HYCPK53469	H06			0			0	0	HY-B1297	Ceforanide		60925-61-3	519.55	Antibiotic; Bacterial	Anti-infection	Ceforanide is a second generation cephalosporin administered intravenously or intramuscularly. Ceforanide has a spectrum of in vitro antibacterial activity[1].		C20H21N7O6S2	DMSO : 125 mg/mL (240.59 mM; Need ultrasonic)	DMSO Solution	64767	10mM * 100uL	O=C(C(N12)=C(CSC3=NN=NN3CC(O)=O)CS[C@]2([H])[C@H](NC(CC4=CC=CC=C4CN)=O)C1=O)O	https://www.medchemexpress.com/ceforanide.html	Infection	Launched
HYCPK53469	H07			0			0	0	HY-B1005	8-Hydroxyquinoline	8-Quinolinol	148-24-3	145.16	Antibiotic; Bacterial	Anti-infection	8-Hydroxyquinoline (8-Quinolinol) is a lipophilic metal chelator that can be used as a fungicide .8-Hydroxyquinoline shows the MIC range of 27.56-55.11 μM (4-8 μg/mL) against the clinical isolates of Neisseria gonorrhoeae. 8-Hydroxyquinoline can bind to copper form complexes and transport copper into cells. 8-Hydroxyquinoline increases in the number of micronucleated polychromatic erythrocytes an…	Free Base	C9H7NO	DMSO : 50 mg/mL (ultrasonic)	DMSO Solution	17215	10mM * 100uL	OC1=C2N=CC=CC2=CC=C1	https://www.medchemexpress.com/8-Hydroxyquinoline.html	Cancer	No Development Reported
HYCPK53469	H08			0			0	0	HY-100528	Nanchangmycin	Nanchangmycin A	65101-87-3	889.10	Antibiotic; Bacterial; Flavivirus	Anti-infection	Nanchangmycin, a polyether antibiotic produced by Streptomyces nanchangensis NS3226, inhibits gram-positive bacteria[1]. Nanchangmycin is a broad spectrum antiviral active against Zika virus[2].	Sodium	C47H77NaO14	DMSO : ≥ 30 mg/mL (33.74 mM)	DMSO Solution	89375	10mM * 100uL	C[C@H]1[C@@]2(O[C@]([C@@]3([H])O[C@](O)([C@H](C)C[C@@H]3C)CO)([H])C[C@@H]2C)O[C@]([C@]4(O[C@]5(O[C@]([C@H](C)[C@@H](O)C5)([H])[C@@H](C)/C=C(C)/C([C@H](C)C[C@H](C)C(O[Na])=O)=O)CC4)C)([H])C[C@@H]1O[C@@]6([H])O[C@@H]([C@@H](OC)CC6)C	https://www.medchemexpress.com/Nanchangmycin.html	Infection	No Development Reported
HYCPK53469	H09			0			0	0	HY-B1325	Cefuroxime axetil		64544-07-6	510.47	Antibiotic; Bacterial	Anti-infection	Cefuroxime Axetil, a proagent of the cephalosporin cefuroxime and an oarl broad spectrum antibiotic, inhibits several gram-positive and gram-negative organisms, including those most frequently associated with various common community-acquired infections[1].		C20H22N4O10S	DMSO : 250 mg/mL (489.74 mM; Need ultrasonic)	DMSO Solution	64271	10mM * 100uL	O=C(C(N12)=C(COC(N)=O)CS[C@]2([H])[C@H](NC(/C(C3=CC=CO3)=N\OC)=O)C1=O)OC(OC(C)=O)C	https://www.medchemexpress.com/cefuroxime-axetil.html	Infection	Launched
HYCPK53469	H10	93	101	97	147	129	138	0.703	HY-17586	Dalbavancin (hydrochloride)	MDL-63397 (hydrochloride); BI-397 (hydrochloride)	2227366-51-8	1853.15	Antibiotic; Bacterial	Anti-infection	Dalbavancin hydrochloride (MDL-63397 hydrochloride) is a semisynthetic lipoglycopeptide antibiotic with potent bactericidal activity against Gram-positive bacteria. Dalbavancin hydrochloride inhibits Staphylococcus aureus and Bacillus anthracis with MIC90s of 0.06 μg/mL and 0.25 μg/mL, respectively[1][2].	Hydrochloride	C88H101Cl3N10O28	DMSO : 250 mg/mL (134.91 mM; Need ultrasonic); H2O : 50 mg/mL (26.98 mM; Need ultrasonic)	DMSO Solution	114902	10mM * 100uL	O[C@@H]([C@@H](O)[C@@H]1O)[C@H](O[C@@H]1CO)OC2=C(C3=CC([C@@](C4=O)([H])NC([C@@](NC([C@](NC([C@@](NC5=O)([H])C6)=O)([H])C(C=C7OC(C=C8[C@H]5NC)=C(C=C8)O)=C(C(O)=C7)Cl)=O)([H])C9=CC%10=C(O[C@H](O[C@H](C(O)=O)[C@@H](O)[C@@H]%11O)[C@@H]%11NC(CCCCCCCCC(C)C)=O)C(OC%12=CC=C6C=C%12)=C9)=O)=CC=C3O)C([C@@](NC([C@](N4)([H])[C@@H](C%13=CC=C(O%10)C(Cl)=C%13)O)=O)([H])C(NCCCN(C)C)=O)=CC(O)=C2.[H]Cl	https://www.medchemexpress.com/Dalbavancin.html	Infection	Launched
HYCPK53469	H11			0			0	0	HY-B1085	Cinoxacin	Compound 64716	28657-80-9	262.22	Antibiotic; Bacterial; DNA/RNA Synthesis	Anti-infection; Cell Cycle/DNA Damage	Cinoxacin (Compound 64716), a synthetic antimicrobial related to the quinolone class of orally active antibacterial agent. Cinoxacin has antibacterial activity against many gram-negative aerobic bacteria and inhibits bacterial DNA synthesis. Cinoxacin can be used for the research of urinary tract infections and bacterial prostatitis[1][2].	Free Acid	C12H10N2O5	DMSO : 8.33 mg/mL (31.77 mM; Need ultrasonic)	DMSO Solution	61987	10mM * 100uL	O=C(C1=NN(CC)C2=C(C=C3C(OCO3)=C2)C1=O)O	https://www.medchemexpress.com/Cinoxacin.html	Infection	Launched
# 05 - HYCPK53470 - 10 mM in 100 μL DMSO				0			0	0
HYCPK53470	A02			0			0	0	HY-B1418	Tazobactam	CL-298741; YTR-830H	89786-04-9	300.29	Antibiotic; Bacterial	Anti-infection	Tazobactam (CL-298741) is a potent β-lactamases inhibitor and penicillin antibiotic. Tazobactam has antibacterial activity. Tazobactam can be used for pneumonia research[1][2].	Free Acid	C10H12N4O5S	H2O : 1 mg/mL (ultrasonic;warming;heat to 60°C);DMSO : 50 mg/mL (ultrasonic)	DMSO Solution	17575	10mM * 100uL	O=C([C@@H]([C@@](CN1N=NC=C1)(C)S([C@]2([H])C3)(=O)=O)N2C3=O)O	https://www.medchemexpress.com/Tazobactam.html	Infection	Launched
HYCPK53470	A03			0			0	0	HY-17358	Loteprednol Etabonate		82034-46-6	466.95	Antibiotic; Bacterial; Glucocorticoid Receptor	Anti-infection; Immunology/Inflammation; Vitamin D Related/Nuclear Receptor	Loteprednol etabonate (LE) is an orally active "soft" steroid belonging to a unique class of glucocorticoids. Loteprednol etabonate (LE) exhibits anti-inflammatory activity and has been used in optometry and ophthalmology[1][2][3].	Free Base	C24H31ClO7	DMSO : 100 mg/mL (214.16 mM; Need ultrasonic)	DMSO Solution	13498	10mM * 100uL	O=C1C=C[C@@]2(C)C(CC[C@]3([H])[C@]2([H])[C@@H](O)C[C@@]4(C)[C@@]3([H])CC[C@]4(OC(OCC)=O)C(OCCl)=O)=C1	https://www.medchemexpress.com/Loteprednol-Etabonate.html	Infection; Endocrinology; Inflammation/Immunology	Launched
HYCPK53470	A04			0			0	0	HY-B1548	Benznidazole	Benznidazol; Ro 07-1051; Ro 71051	22994-85-0	260.25	Antibiotic; Parasite	Anti-infection	Benznidazole (Ro 07-1051) is an antiparasitic medication, with an IC50 of 20.35 μM for Colombian T. cruzi strains, and has been used in the treatment of Chagas disease[1][2].	Free Base	C12H12N4O3	DMSO : 50 mg/mL (ultrasonic)	DMSO Solution	37455	10mM * 100uL	O=C(NCC1=CC=CC=C1)CN2C=CN=C2[N+]([O-])=O	https://www.medchemexpress.com/Benznidazol.html	Infection	Launched
HYCPK53470	A05			0			0	0	HY-16958	PD 404182		72596-74-8	217.29	Antibiotic	Anti-infection	PD 404182 is a potent and competitive inhibitor of human dimethylarginine dimethylaminohydrolase 1 (DDAH1), with an IC50 of 9 μM. PD 404182 exhibits antiangiogenic and antiviral activity in vitro[1][2].		C11H11N3S	DMSO : 50 mg/mL (230.11 mM; Need ultrasonic)	DMSO Solution	100935	10mM * 100uL	N=C1SC2=CC=CC=C2C3=NCCCN13	https://www.medchemexpress.com/pd-404182.html	Inflammation/Immunology	No Development Reported
HYCPK53470	A06			0			0	0	HY-107496	Imidocarb (dipropionate)		55750-06-6	496.56	Antibiotic; Parasite	Anti-infection	Imidocarb dipropionate is a potent antiprotozoal agent. Imidocarb dipropionate is active against the parasite B. bovis with an IC50 of 87 μg/mL[1].	Propionate	C25H32N6O5	DMSO : 10.42 mg/mL (20.98 mM; Need ultrasonic)	DMSO Solution	100720	10mM * 100uL	O=C(NC1=CC=CC(C2=NCCN2)=C1)NC3=CC=CC(C4=NCCN4)=C3.CCC(O)=O.CCC(O)=O	https://www.medchemexpress.com/imidocarb-dipropionate.html	Infection	No Development Reported
HYCPK53470	A07	392	369	380.5	276	282	279	1.364	HY-B0479	Thiamphenicol	Thiophenicol; Dextrosulphenidol	15318-45-3	356.22	Antibiotic; Bacterial	Anti-infection	Thiamphenicol (Thiophenicol), a methyl-sulfonyl derivative of Chloramphenicol, is a broad-spectrum antimicrobial antibiotic. Thiamphenicol acts by binding to the 50S ribosomal subunit, leading to inhibition of protein synthesis and bacteriostatic effect (against Gram-negative, Gram-positive aerobic and anaerobic bacteria)[1][2].	Free Base	C12H15Cl2NO5S	DMSO : 100 mg/mL (280.73 mM; Need ultrasonic); H2O : 2 mg/mL (5.61 mM; Need ultrasonic)	DMSO Solution	16280	10mM * 100uL	O=C(N[C@H](CO)[C@H](O)C1=CC=C(S(=O)(C)=O)C=C1)C(Cl)Cl	https://www.medchemexpress.com/Thiamphenicol.html	Infection	Launched
HYCPK53470	A08			0			0	0	HY-17408	Mevastatin	Compactin; ML236B	73573-88-3	390.51	Antibiotic; Apoptosis; Autophagy; Bacterial; HMG-CoA Reductase (HMGCR)	Anti-infection; Apoptosis; Autophagy; Metabolic Enzyme/Protease	Mevastatin (Compactin) is a first HMG-CoA reductase inhibitor that belongs to the statins class. Mevastatin is a lipid-lowering agent, and induces apoptosis, arrests cancer cells in G0/G1 phase. Mevastatin also increases endothelial nitric oxide synthase (eNOS) mRNA and protein levels. Mevastatin has antitumor activity and has the potential for cardiovascular diseases treatment[1][2][3].	Free Base	C23H34O5	DMSO : 250 mg/mL (640.19 mM; Need ultrasonic)	DMSO Solution	51719	10mM * 100uL	CC[C@H](C)C(O[C@H]1CCC=C2C=C[C@H](C)[C@H](CC[C@@H]3C[C@@H](O)CC(O3)=O)[C@@]12[H])=O	https://www.medchemexpress.com/mevastatin.html	Cancer; Infection; Metabolic Disease; Neurological Disease; Cardiovascular Disease	No Development Reported
HYCPK53470	A09	151	196	173.5	174	159	166.5	1.042	HY-107833	A40926		102961-72-8	1716.53	Bacterial	Anti-infection	A40926, the precursor of Dalbavancin, is a second-generation glycopeptide antibiotic. A40926 inhibits gram-positive bacteria, and is very active against Neisseria gonorrhoeae[1].		C83H88Cl2N8O28	DMSO : 5.88 mg/mL (3.43 mM; ultrasonic and warming and heat to 20°C)	DMSO Solution	108778	10mM * 100uL	ClC1=CC(C(O)C(C(NC(C(O)=O)C(C=CC=C2O[C@@H]3[C@@H](O)[C@@H](O)[C@H](O)[C@@H](CO)O3)=C2C4=C(O)C=CC(C5NC(C6NC(C(C7=C(Cl)C(O)=CC(O8)=C7)NC(C9NC(C(C%10=CC8=C(O)C=C%10)NC)=O)=O)=O)=O)=C4)=O)NC5=O)=CC=C1OC%11=CC6=CC(OC%12=CC=C(C9)C=C%12)=C%11O[C@@H]%13O[C@H](C(O)=O)[C@@H](O)[C@H](O)[C@H]%13NC(CCCCCCCCC(C)C)=O	https://www.medchemexpress.com/a40926.html	Infection	Launched
HYCPK53470	A10	225	219	222	285	219	252	0.881	HY-B1907	Rifamycin (sodium)	Rifamycin SV (sodium)	14897-39-3	719.75	Antibiotic; Bacterial	Anti-infection	Rifamycin sodium (Rifamycin SV monosodium) belongs to the family of ansamycin antibiotics and has been isolated from the fermentation of A. mediterranei or its mutants. Rifamycin sodium displays a broad spectrum of antibiotic activity against Gram-positive and, to a lesser extent, Gram-negative bacteria[1].	Sodium	C37H46NNaO12	DMSO : 250 mg/mL (347.34 mM; Need ultrasonic)	DMSO Solution	46698	10mM * 100uL	O=C1C2=C(C([O-])=CC(NC(/C(C)=C\C=C\[C@H](C)[C@H](O)[C@@H](C)[C@@H](O)[C@H]3C)=O)=C4O)C4=C(O)C(C)=C2O[C@@]1(O/C=C/[C@@H]([C@H]([C@@]3([H])OC(C)=O)C)OC)C.[Na+]	https://www.medchemexpress.com/rifamycin-sodium.html	Infection	Launched
HYCPK53470	A11			0			0	0	HY-A0111	Cefetamet	Ro 15-8074; Deacetoxycefotaxime	65052-63-3	397.43	Antibiotic; Bacterial	Anti-infection	Cefetamet is a cephalosporin antibiotic. Cefetamet has the potential for the research of both upper and lower community-acquired respiratory tract infections[1].		C14H15N5O5S2	DMSO : 25 mg/mL (62.90 mM; Need ultrasonic)	DMSO Solution	149082	10mM * 100uL	O=C(C(N12)=C(C)CS[C@]2([H])[C@H](NC(/C(C3=CSC(N)=N3)=N\OC)=O)C1=O)O	https://www.medchemexpress.com/cefetamet.html	Infection	No Development Reported
HYCPK53470	B02			0			0	0	HY-100126	Tubercidin	7-Deazaadenosine	69-33-0	266.25	Antibiotic; Bacterial; DNA/RNA Synthesis; Influenza Virus	Anti-infection; Cell Cycle/DNA Damage	Tubercidin (7-Deazaadenosine) is an antibiotic obtained from Streptomyces tubercidicus. Tubercidin inhibits the growth of Streptococcus faecalis (8043) with an IC50 of 0.02 μM[1]. Tubercidin inhibits polymerases by incorporating DNA or RNA, thereby inhibiting DNA replication, RNA and protein synthesis[2]. Tubercidin is a weak inhibitor of adenosine phosphorylase, and interferes with the phosphory…	Free Base	C11H14N4O4	DMSO : ≥ 30 mg/mL (112.68 mM)	DMSO Solution	24761	10mM * 100uL	O[C@H]1[C@@H](O)[C@H](N2C=CC3=C2N=CN=C3N)O[C@@H]1CO	https://www.medchemexpress.com/Tubercidin.html	Infection	No Development Reported
HYCPK53470	B03	216	218	217	210	209	209.5	1.036	HY-B0117C	Tigecycline (tetramesylate)	GAR-936 tetramesylate		970.07	Antibiotic; Autophagy; Bacterial	Anti-infection; Autophagy	Tigecycline tetramesylate (GAR-936 tetramesylate) is a broad-spectrum glycylcycline antibiotic. The mean inhibitory concentration (MIC) of Tigecycline for E. coli (MG1655 strain) is approximately 125 ng/mL[1]. MIC50 and MIC90 are 1 and 2 mg/L for Acinetobacter baumannii (A. baumannii), respectively[2].	Mesylate	C33H55N5O20S4	DMSO : 100 mg/mL (103.09 mM; Need ultrasonic); H2O : 50 mg/mL (51.54 mM; Need ultrasonic)	DMSO Solution	37300	10mM * 100uL	O=S(C)(O)=O.O=S(C)(O)=O.O=S(C)(O)=O.O=C(C(C1=O)=C(O)[C@@H](N(C)C)[C@]2([H])C[C@]3([H])CC4=C(C(C3=C(O)[C@@]21O)=O)C(O)=C(NC(CNC(C)(C)C)=O)C=C4N(C)C)N.O=S(C)(O)=O	https://www.medchemexpress.com/Tigecycline_tetramesylate.html	Infection; Cancer	Launched
HYCPK53470	B04			0			0	0	HY-B1407	Phthalylsulfathiazole	N4-Phthalylsulfathiazole	85-73-4	403.43	Antibiotic; Bacterial	Anti-infection	Phthalylsulfathiazole is a kind of sulfonamides used as an antibacterial drug.	Free Acid	C17H13N3O5S2	DMSO : ≥ 40 mg/mL (99.15 mM)	DMSO Solution	17716	10mM * 100uL	O=C(O)C1=CC=CC=C1C(NC2=CC=C(S(=O)(NC3=NC=CS3)=O)C=C2)=O	https://www.medchemexpress.com/Phthalylsulfathiazole.html	Others	No Development Reported
HYCPK53470	B05	415	346	380.5	64	40	52	7.317	HY-N11422	Mycaminosyltylonolide		61257-02-1	597.74	Antibiotic; Bacterial	Anti-infection	Mycaminosyltylonolide is a potent antibiotic. Mycaminosyltylonolide shows antibacterial activity. Mycaminosyltylonolide inhibits luciferase synthesis[1][2].		C31H51NO10	10 mM in DMSO	DMSO Solution	256530	10mM * 100uL	O=CC[C@@H](C[C@H](C(/C=C/C(C)=C/[C@@H]([C@H](OC(C[C@H]([C@@H]1C)O)=O)CC)CO)=O)C)[C@@H]1O[C@H]2[C@@H]([C@H]([C@@H]([C@H](O2)C)O)N(C)C)O	https://www.medchemexpress.com/mycaminosyltylonolide.html	Infection	No Development Reported
HYCPK53470	B06	14	12	13	26	30	28	0.464	HY-N0231	Bavachalcone	Broussochalcone B	28448-85-3	324.37	Antibiotic; Bacterial	Anti-infection	Bavachalcone is a major bioactive compounds isolated from Psoralea corylifolia L.; has been widely used as traditional Chinese medicine; antibiotic or anticancer agent. IC50 value: Target: Bavachalcone inhibited osteoclast formation from precursor cells with the IC(50) of approximately 1.5 microg ml(-1). The activation of MEK, ERK, and Akt by receptor activator of nuclear factor kappaB ligand (RA…	Free Base	C20H20O4	DMSO : ≥ 34 mg/mL (104.82 mM)	DMSO Solution	103191	10mM * 100uL	O=C(C1=CC(C/C=C(C)\C)=C(O)C=C1O)/C=C/C2=CC=C(O)C=C2	https://www.medchemexpress.com/Bavachalcone.html	Cancer; Infection	No Development Reported
HYCPK53470	B07			0			0	0	HY-17589A	Chloroquine		54-05-7	319.87	Antibiotic; Autophagy; HIV; Parasite; SARS-CoV; Toll-like Receptor (TLR)	Anti-infection; Autophagy; Immunology/Inflammation	Chloroquine is an antimalarial and anti-inflammatory agent widely used to treat malaria and rheumatoid arthritis. Chloroquine is an autophagy and toll-like receptors (TLRs) inhibitor. Chloroquine is highly effective in the control of SARS-CoV-2 (COVID-19) infection in vitro (EC50=1.13 μM)[1][2][3][4].	Free Base	C18H26ClN3	DMSO : 50 mg/mL (156.31 mM; Need ultrasonic); Ethanol : 100 mg/mL (312.63 mM; Need ultrasonic)	DMSO Solution	159402	10mM * 100uL	CC(NC1=CC=NC2=CC(Cl)=CC=C12)CCCN(CC)CC	https://www.medchemexpress.com/chloroquine.html	Cancer; Infection; Inflammation/Immunology	Launched
HYCPK53470	B08			0			0	0	HY-147349	ANT3310 (sodium)		2410688-61-6	262.19	Bacterial	Anti-infection	ANT3310 sodium is a broad-spectrum covalent Serine β-Lactamase inhibitor, with IC50 values ranging from 1 nM to 175 nM (a panel of Serine β-Lactamase). ANT3310 sodium potentiates activity of β-lactam antibiotics against Carbapenem-Resistant Enterobacterales (CRE) and Acinetobacter baumannii (CRAB). ANT3310 sodium can be used in the research of bacterial infection[1][2].		C6H8FN2NaO5S	DMSO : 250 mg/mL (953.51 mM; Need ultrasonic)	DMSO Solution	205238	10mM * 100uL	O=S(ON1[C@H]2C[N@]([C@@H](CC2)F)C1=O)(O[Na])=O	https://www.medchemexpress.com/ant3310-sodium.html	Infection	Phase 1
HYCPK53470	B09			0			0	0	HY-108913	Nitrocefin		41906-86-9	516.50	Antibiotic	Anti-infection	Nitrocefin is a chromogenic β-lactamase substrate that undergoes distinctive color change from yellow to red as the amide bond in the β-lactam ring is hydrolyzed by β-lactamase. Nitrocefin is used in competitive inhibition studies in developmental work on β-lactamase-resistant antibiotics[1].		C21H16N4O8S2	DMSO : 100 mg/mL (193.61 mM; Need ultrasonic)	DMSO Solution	150077	10mM * 100uL	O=C(C(N12)=C(/C=C/C3=CC=C([N+]([O-])=O)C=C3[N+]([O-])=O)CS[C@]2([H])[C@H](NC(CC4=CC=CS4)=O)C1=O)O	https://www.medchemexpress.com/nitrocefin.html	Infection	No Development Reported
HYCPK53470	B10			0			0	0	HY-14855B	Tedizolid (phosphate)	TR-701FA	856867-55-5	450.32	Antibiotic; Bacterial	Anti-infection	Tedizolid phosphate (TR-701FA) is a novel oxazolidinone with activity against Gram-positive pathogens.	Free Acid	C17H16FN6O6P	DMSO : ≥ 36 mg/mL (79.94 mM); H2O : 0.1 mg/mL (0.22 mM; Need ultrasonic)	DMSO Solution	123254	10mM * 100uL	O=C1O[C@@H](COP(O)(O)=O)CN1C2=CC=C(C3=CC=C(C4=NN(C)N=N4)N=C3)C(F)=C2	https://www.medchemexpress.com/Tedizolid-phosphate.html	Infection	Launched
HYCPK53470	B11			0			0	0	HY-B0301	Bifonazole	Bay H-4502	60628-96-8	310.39	Antibiotic; Fungal	Anti-infection	Bifonazole (Bay H-4502) is an imidazole antifungal agent.	Free Base	C22H18N2	H2O : 0.67 mg/mL (2.16 mM; Need ultrasonic); DMSO : 33.33 mg/mL (107.38 mM; Need ultrasonic)	DMSO Solution	15206	10mM * 100uL	N1(C(C2=CC=C(C3=CC=CC=C3)C=C2)C4=CC=CC=C4)C=CN=C1	https://www.medchemexpress.com/Bifonazole.html	Infection	Launched
HYCPK53470	C02			0			0	0	HY-A0166	Cilastatin	MK0791	82009-34-5	358.45	Antibiotic; Bacterial	Anti-infection	Cilastatin (MK0791) is a reversible, competitive renal dehydropeptidase I inhibitor with an IC50 of 0.1 μM. Cilastatin inhibits the bacterial metallob-lactamase enzyme CphA with an IC50 of 178 μM. Cilastatin is an antibacterial adjunct[1][2][3].	Free Acid	C16H26N2O5S	H2O : 12.5 mg/mL (34.87 mM; ultrasonic and warming and heat to 60°C); DMSO : 100 mg/mL (278.98 mM; Need ultrasonic); 1M NaOH : 100 mg/mL (278.98 mM; ultrasonic and adjust pH to 12 with NaOH)	DMSO Solution	111849	10mM * 100uL	O=C(O)/C(NC([C@@H]1C(C)(C)C1)=O)=C/CCCCSC[C@H](N)C(O)=O	https://www.medchemexpress.com/Cilastatin.html	Infection	Phase 3
HYCPK53470	C03			0			0	0	HY-B0413	Fenbendazole		43210-67-9	299.35	Antibiotic; HIF/HIF Prolyl-Hydroxylase; Microtubule/Tubulin; Parasite	Anti-infection; Cell Cycle/DNA Damage; Cytoskeleton; Metabolic Enzyme/Protease	Fenbendazole is an orally active benzimidazole anthelmintic agent, with a broad antiparasitic range. Fenbendazole is a microtubule destabilizing agent and acts on helminthes primarily by binding to tubulin and disrupting the tubulin microtubule equilibrium. Fenbendazole stabilizes the transcriptional activator HIF-1α. Fenbendazole possesses an efficient anti-proliferative activity and induces apo…	Free Base	C15H13N3O2S	DMSO : 10 mg/mL (33.41 mM; Need ultrasonic); H2O : 1 mg/mL (3.34 mM; ultrasonic and warming and heat to 80°C)	DMSO Solution	29107	10mM * 100uL	O=C(OC)NC1=NC2=CC=C(SC3=CC=CC=C3)C=C2N1	https://www.medchemexpress.com/fenbendazole.html	Infection	No Development Reported
HYCPK53470	C04			0			0	0	HY-12903	Macozinone	PBTZ169	1377239-83-2	456.48	Antibiotic; Bacterial	Anti-infection	Macozinone (PBTZ169) is a bactericidal benzothiazinone and a potent DprE1 (decaprenylphosphoryl-β-d-ribose 2′-oxidase) inhibitor. Macozinone inhibits the essential flavoprotein DprE1 by forming a covalent bond with the active-site Cys387 residue. Macozinone has antituberculosis effect[1][2].	Free Base	C20H23F3N4O3S	DMSO : 6.4 mg/mL (14.02 mM; Need ultrasonic)	DMSO Solution	21450	10mM * 100uL	O=C1C2=CC(C(F)(F)F)=CC([N+]([O-])=O)=C2SC(N3CCN(CC4CCCCC4)CC3)=N1	https://www.medchemexpress.com/PBTZ169.html	Infection	Phase 2
HYCPK53470	C05	1	1	1	0	81	81	0.012	HY-124789	TBT1		52535-76-9	335.81	Antibiotic; Bacterial	Anti-infection	TBT1 is a first-generation inhibitor of the MsbA transporter. TBT1 is an LPS transport inhibitor and MsbA ATPase stimulator in strains from the Acinetobacter genus. TBT1 stimulated ATPase activity with an EC50 of 13 μM[1].		C16H14ClNO3S	DMSO : 125 mg/mL (372.23 mM; ultrasonic and warming and heat to 60°C)	DMSO Solution	229009	10mM * 100uL	O=C(C1=C(NC(C2=CC=C(Cl)C=C2)=O)SC3=C1CCCC3)O	https://www.medchemexpress.com/tbt1.html	Infection	No Development Reported
HYCPK53470	C06			0			0	0	HY-B0905	Tilmicosin	LY-177370; EL-870	108050-54-0	869.13	Antibiotic; Bacterial	Anti-infection	Tilmicosin is a macrolide antibiotic, is used for the research of bovine respiratory disease and ovine respiratory disease associated with Mannheimia (Pasteurella) haemolytica.	Free Base	C46H80N2O13	DMSO : 100 mg/mL (115.06 mM; Need ultrasonic)	DMSO Solution	93607	10mM * 100uL	C[C@@H]([C@@H](CC1=O)O)[C@H]([C@H](C[C@H](C(/C=C/C(C)=C/[C@H](CO[C@H](O[C@H](C)[C@@H](O)[C@H]2OC)[C@@H]2OC)[C@@H](CC)O1)=O)C)CCN(C[C@H](C)C3)C[C@H]3C)O[C@@](O[C@H](C)[C@@H](O)[C@@H]4N(C)C)([H])[C@@H]4O	https://www.medchemexpress.com/Tilmicosin.html	Infection	No Development Reported
HYCPK53470	C07			0			0	0	HY-W011522	Taurolidine		19388-87-5	284.35	Antibiotic; Apoptosis; Bacterial	Anti-infection; Apoptosis	Taurolidine is a broad-spectrum antimicrobial for the prevention of central venous catheter-related infections. Taurolidine has a direct and selective antineoplastic effect on brain tumor cells by the induction of apoptosis[1].		C7H16N4O4S2	DMSO : 62.5 mg/mL (219.80 mM; Need ultrasonic)	DMSO Solution	58340	10mM * 100uL	O=S1(NCN(CN(CC2)CNS2(=O)=O)CC1)=O	https://www.medchemexpress.com/taurolidine.html	Cancer; Infection	Launched
HYCPK53470	C08			0			0	0	HY-14655	Sulfasalazine	NSC 667219	599-79-1	398.39	Antibiotic; Apoptosis; Autophagy; Bacterial; Ferroptosis; NF-κB	Anti-infection; Apoptosis; Autophagy; NF-κB	Sulfasalazine (NSC 667219) is an anti-rheumatic agent for the research of rheumatoid arthritis and ulcerative colitis. Sulfasalazine can suppress NF-κB activity. Sulfasalazine is a type 1 ferroptosis inducer[1][2][3][4].	Free Acid	C18H14N4O5S	DMSO : 80 mg/mL (ultrasonic;warming);NH4OH : 150 mg/mL (ultrasonic;adjust pH to 9 with NH4OH)	DMSO Solution	156135	10mM * 100uL	OC(C1=C(O)C=CC(/N=N/C2=CC=C(S(=O)(NC3=NC=CC=C3)=O)C=C2)=C1)=O	https://www.medchemexpress.com/Sulfasalazine.html	Cancer; Infection; Inflammation/Immunology	Launched
HYCPK53470	C09			0			0	0	HY-17422	Acyclovir	Aciclovir; Acycloguanosine	59277-89-3	225.20	Antibiotic; Apoptosis; Bacterial; HSV	Anti-infection; Apoptosis	Acyclovir (Aciclovir) is a potent, orally active antiviral agent. Acyclovir has antiherpetic activity with IC50 values of 0.85 μM and 0.86 μM for HSV-1 and HSV-2, respectively. Acyclovir induces cell cycle perturbation and apoptosis. Acyclovir prevents bacterial infections during induction therapy for acute leukaemia[1][2][3][4].	Free Base	C8H11N5O3	DMSO : ≥ 50 mg/mL (222.02 mM)	DMSO Solution	58472	10mM * 100uL	O=C1NC(N)=NC2=C1N=CN2COCCO	https://www.medchemexpress.com/Acyclovir.html	Cancer; Infection	Launched
HYCPK53470	C10	62	57	59.5	35	42	38.5	1.545	HY-B0502	Enrofloxacin	BAY Vp 2674; PD160788	93106-60-6	359.39	Antibiotic; Bacterial; Endogenous Metabolite; Orthopoxvirus	Anti-infection; Metabolic Enzyme/Protease	Enrofloxacin (BAY Vp 2674) is an effective antibiotic with an MIC90 of 0.312 μg/mL for Mycoplasma bovis.	Free Acid	C19H22FN3O3	DMSO : 10 mg/mL (27.82 mM; Need ultrasonic); H2O : 1 mg/mL (2.78 mM; ultrasonic and warming and heat to 80°C)	DMSO Solution	16339	10mM * 100uL	O=C(C1=CN(C2CC2)C3=C(C=C(F)C(N4CCN(CC)CC4)=C3)C1=O)O	https://www.medchemexpress.com/enrofloxacin.html	Infection	No Development Reported
HYCPK53470	C11			0			0	0	HY-N6693	Valinomycin	NSC 122023	2001-95-8	1111.32	Antibiotic; Apoptosis; Autophagy; Bacterial	Anti-infection; Apoptosis; Autophagy	Valinomycin (NSC 122023), a cyclic depsipeptide antibiotic, act as a potassium selective ionophore. Valinomycin (NSC 122023) inhibits lymphocyte proliferation by its effects on the cell membrane, and induces apoptosis in CHO cells[1]. Valinomycin induces activation of PINK1 leading to Parkin Ser65 phosphorylation[2].	Free Base	C54H90N6O18	Ethanol : 50 mg/mL (44.99 mM; Need ultrasonic); DMSO : 25 mg/mL (22.50 mM; Need ultrasonic)	DMSO Solution	111594	10mM * 100uL	CC([C@@H](O1)C(N[C@](C(O[C@H](C(N[C@H](C(O[C@@H](C(N[C@@H](C(O[C@](C)([H])C(N[C@@H](C(C)C)C(O[C@H](C(C)C)C(N[C@H](C(C)C)C(O[C@@H](C)C(N[C@](C(C)C)([H])C1=O)=O)=O)=O)=O)=O)=O)C(C)C)=O)C(C)C)=O)C(C)C)=O)C)=O)([H])C(C)C)=O)C	https://www.medchemexpress.com/valinomycin.html	Infection	No Development Reported
HYCPK53470	D02	11	18	14.5	1	1	1	14.5	HY-13624A	Epirubicin (hydrochloride)	4'-Epidoxorubicin (hydrochloride)	56390-09-1	579.98	Antibiotic; Apoptosis; DNA/RNA Synthesis; Topoisomerase	Anti-infection; Apoptosis; Cell Cycle/DNA Damage	Epirubicin hydrochloride (4'-Epidoxorubicin hydrochloride), a semisynthetic L-arabino derivative of doxorubicin, has an antineoplastic agent by inhibiting Topoisomerase[1]. Epirubicin hydrochloride inhibits DNA and RNA synthesis. Epirubicin hydrochloride is a Forkhead box protein p3 (Foxp3) inhibitor and inhibits regulatory T cell activity[2].	Hydrochloride	C27H30ClNO11	DMSO : 25 mg/mL (43.10 mM; Need ultrasonic); H2O : 50 mg/mL (86.21 mM; Need ultrasonic)	DMSO Solution	84283	10mM * 100uL	O=C(C1=C2C(O)=C3[C@@H](O[C@@]4([H])C[C@H](N)[C@@H](O)[C@H](C)O4)C[C@@](C(CO)=O)(O)CC3=C1O)C5=CC=CC(OC)=C5C2=O.Cl	https://www.medchemexpress.com/epirubicin-hydrochloride.html	Cancer	Launched
HYCPK53470	D03			0			0	0	HY-10844	Pretomanid	PA-824; (S)-PA 824	187235-37-6	359.26	Antibiotic; Bacterial	Anti-infection	Pretomanid (PA-824) is an antibiotic used for the research of multi-drug-resistant tuberculosis affecting the lungs. Pretomanid exhibits a sub-micromolar MIC against M. tuberculosis (MTB). The MIC values of PA-824 against a panel of MTB pan-sensitive and Rifampin mono-resistant clinical isolates range from 0.015 to 0.25 μg/mL.	Free Base	C14H12F3N3O5	DMSO : 125 mg/mL (347.94 mM; Need ultrasonic)	DMSO Solution	111948	10mM * 100uL	FC(F)(F)OC(C=C1)=CC=C1CO[C@@H]2COC3=NC([N+]([O-])=O)=CN3C2	https://www.medchemexpress.com/PA-824.html	Infection; Cancer	Launched
HYCPK53470	D04			0			0	0	HY-17470	Mizoribine	NSC 289637; HE 69	50924-49-7	259.22	Antibiotic; HCV; Parasite; SARS-CoV	Anti-infection	Mizoribine (NSC 289637), an imidazole nucleoside, inhibits HCV RNA replication with IC50 of approximately 100 μM for anti-HCV activity. Immunosuppressant[1]. Mizoribine, an IMPDH inhibitor, inhibits replication of SARS-CoV with IC50s of 3.5 μg/mL and 16 μg/mL for SARS-CoV Frankfurt-1 and SARS-CoV HKU39849, respectively[2].	Free Base	C9H13N3O6	DMSO : 125 mg/mL (482.22 mM; Need ultrasonic)	DMSO Solution	67180	10mM * 100uL	OC[C@@H]1[C@@H](O)[C@@H](O)[C@H](N2C(O)=C(C(N)=O)N=C2)O1	https://www.medchemexpress.com/Mizoribine.html	Inflammation/Immunology	Launched
HYCPK53470	D05			0			0	0	HY-B0512	Sulfamerazine	RP2632	127-79-7	264.30	Antibiotic; Bacterial	Anti-infection	Sulfamerazine (RP-2632) is a sulfonamide antibacterial. Sulfamerazine, the monomethyl derivative of sulfadiazine, is 2-sulfanilamido-4-methylpyrimidine. Sulfamerazine is a sulfonamide drug that inhibits bacterial synthesis of dihydrofolic acid by competing with para-aminobenzoic acid (PABA) for binding to dihydropteroate synthesizes[1].	Free Base	C11H12N4O2S	H2O : 0.1 mg/mL (0.38 mM; Need ultrasonic); DMSO : ≥ 100 mg/mL (378.36 mM)	DMSO Solution	13317	10mM * 100uL	O=S(C1=CC=C(N)C=C1)(NC2=NC=CC(C)=N2)=O	https://www.medchemexpress.com/sulfamerazine.html	Infection	Launched
HYCPK53470	D06			0			0	0	HY-14648A	Dexamethasone acetate	Dexamethasone 21-acetate; Hexadecadrol acetate	1177-87-3	434.50	Antibiotic; Autophagy; Bacterial; Complement System; Glucocorticoid Receptor; Mitophagy; SARS-CoV	Anti-infection; Autophagy; Immunology/Inflammation; Vitamin D Related/Nuclear Receptor	Dexamethasone acetate (Dexamethasone 21-acetate) is a glucocorticoid receptor agonist. Dexamethasone also significantly decreases CD11b, CD18, and CD62L expression on neutrophils, and CD11b and CD18 expression on monocytes. Dexamethasone is highly effective in the control of COVID-19 infection. Dexamethasone inhibits production of exosomes containing inflammatory microRNA-155 in lipopolysaccharid…	Free Base	C24H31FO6	DMSO : 50 mg/mL (115.07 mM; Need ultrasonic); H2O : ≥ 1 mg/mL (2.30 mM)	DMSO Solution	101330	10mM * 100uL	C[C@@]1([C@@]2(O)C(COC(C)=O)=O)[C@](C[C@H]2C)([H])[C@@](CCC3=CC4=O)([H])[C@@](F)([C@]3(C=C4)C)[C@@H](O)C1	https://www.medchemexpress.com/Dexamethasone-acetate.html	Inflammation/Immunology; Endocrinology; Cancer	Launched
HYCPK53470	D07	256	194	225	1	1	1	224.998	HY-B0435	Roxithromycin	RU-28965	80214-83-1	837.05	Antibiotic; Bacterial	Anti-infection	Roxithromycin (RU-28965) is a semi-synthetic macrolide antibiotic.	Free Base	C41H76N2O15	DMSO : ≥ 100 mg/mL (119.47 mM); H2O : < 0.1 mg/mL (insoluble)	DMSO Solution	17059	10mM * 100uL	C[C@H]([C@H]([C@](O)(C[C@H](/C1=N\OCOCCOC)C)C)O[C@@](O[C@H](C)C[C@@H]2N(C)C)([H])[C@@H]2O)[C@]([C@H](C(O[C@@H]([C@@](O)([C@H](O)[C@H]1C)C)CC)=O)C)([H])O[C@@](O[C@@H](C)[C@@H]3O)([H])C[C@@]3(C)OC	https://www.medchemexpress.com/roxithromycin.html	Infection	Launched
HYCPK53470	D08			0			0	0	HY-141715	BRD-8000.3		2365504-95-4	401.30	Antibiotic	Anti-infection	BRD-8000.3, as a specific EfpA inhibitor, is a narrow-spectrum, bactericidal antimycobacterial agent with good wild-type activity. BRD-8000.3 can be used for the research of tuberculosis[1].		C19H21BrN4O	DMSO : 50 mg/mL (124.60 mM; Need ultrasonic)	DMSO Solution	123972	10mM * 100uL	O=C([C@@H]1C(C)(C)[C@H]1/C=C(C)\C)NC2=NC(Br)=C(C3=NC=CC=N3)C=C2	https://www.medchemexpress.com/brd-8000-3.html	Infection	No Development Reported
HYCPK53470	D09			0			0	0	HY-16561	Resveratrol	trans-Resveratrol; SRT501	501-36-0	228.24	Antibiotic; Apoptosis; Autophagy; Bacterial; Fungal; IKK; Keap1-Nrf2; Mitophagy; Sirtuin	Anti-infection; Apoptosis; Autophagy; Cell Cycle/DNA Damage; Epigenetics; NF-κB	Resveratrol (trans-Resveratrol; SRT501), a natural polyphenolic phytoalexin that possesses anti-oxidant, anti-inflammatory, cardioprotective, and anti-cancer properties. Resveratrol (SRT 501) has a wide spectrum of targets including mTOR, JAK, β-amyloid, Adenylyl cyclase, IKKβ, DNA polymerase. Resveratrol also is a specific SIRT1 activator[1][2][3][4]. Resveratrol is a potent pregnane X receptor …	Free Base	C14H12O3	DMSO : 100 mg/mL (438.14 mM; Need ultrasonic); Ethanol : 50 mg/mL (219.07 mM; Need ultrasonic)	DMSO Solution	58706	10mM * 100uL	OC1=CC=C(/C=C/C2=CC(O)=CC(O)=C2)C=C1	https://www.medchemexpress.com/Resveratrol.html	Cancer; Infection; Inflammation/Immunology	Launched
HYCPK53470	D10			0			0	0	HY-17577	Berberine (chloride hydrate)	Natural Yellow 18 (chloride hydrate)	68030-18-2	389.83	Antibiotic; Autophagy; Bacterial; Endogenous Metabolite; Parasite; Reactive Oxygen Species; Topoisomerase	Anti-infection; Autophagy; Cell Cycle/DNA Damage; Immunology/Inflammation; Metabolic Enzyme/Protease; NF-κB	Berberine chloride hydrate (Natural Yellow 18 chloride hydrate) is an alkaloid that acts as an antibiotic. Berberine chloride hydrate induces reactive oxygen species (ROS) generation and inhibits DNA topoisomerase. Antineoplastic properties[1].	Chloride	C20H20ClNO5	DMSO : ≥ 3.9 mg/mL (10.00 mM); H2O : 1 mg/mL (2.57 mM; ultrasonic and warming and heat to 60°C)	DMSO Solution	27260	10mM * 100uL	COC1=C(OC)C2=C[N+]3=C(C(C(CC3)=C4)=CC5=C4OCO5)C=C2C=C1.[Cl-].O	https://www.medchemexpress.com/Berberine-chloride-hydrate.html	Cancer	Launched
HYCPK53470	D11			0			0	0	HY-N1428	Citric acid		77-92-9	192.12	Antibiotic; Apoptosis; Endogenous Metabolite	Anti-infection; Apoptosis; Metabolic Enzyme/Protease	Citric acid is a natural preservative and food tartness enhancer. Citric acid induces apoptosis and cell cycle arrest at G2/M phase and S phase in HaCaT cells. Citric acid cause oxidative damage of the liver by means of the decrease of antioxidative enzyme activities. Citric acid causes renal toxicity in mice[1][2][3].	Free Acid	C6H8O7	DMSO : 100 mg/mL (ultrasonic);H2O : 100 mg/mL (ultrasonic)	DMSO Solution	153600	10mM * 100uL	OC(CC(CC(O)=O)(C(O)=O)O)=O	https://www.medchemexpress.com/Citric_acid.html	Cancer; Infection; Metabolic Disease; Inflammation/Immunology; Cardiovascular Disease	Launched
HYCPK53470	E02			0			0	0	HY-14648	Dexamethasone	Hexadecadrol; Prednisolone F	50-02-2	392.46	Antibiotic; Autophagy; Bacterial; Complement System; Glucocorticoid Receptor; Mitophagy; SARS-CoV	Anti-infection; Autophagy; Immunology/Inflammation; Vitamin D Related/Nuclear Receptor	Dexamethasone (Hexadecadrol) is a glucocorticoid receptor agonist. Dexamethasone also significantly decreases CD11b, CD18, and CD62L expression on neutrophils, and CD11b and CD18 expression on monocytes. Dexamethasone is highly effective in the control of COVID-19 infection. Dexamethasone inhibits production of exosomes containing inflammatory microRNA-155 in lipopolysaccharide-induced macrophage…	Free Base	C22H29FO5	Ethanol : 8.33 mg/mL (21.23 mM; Need ultrasonic); DMSO : 250 mg/mL (637.01 mM; ultrasonic and warming and heat to 60°C)	DMSO Solution	84637	10mM * 100uL	O=C1C=C[C@@]2(C)C(CC[C@]3([H])[C@]2(F)[C@@H](O)C[C@@]4(C)[C@@]3([H])C[C@@H](C)[C@@]4(C(CO)=O)O)=C1	https://www.medchemexpress.com/Dexamethasone.html	Cancer; Infection; Endocrinology; Inflammation/Immunology	Launched
HYCPK53470	E03			0			0	0	HY-B0275	Oxytetracycline		79-57-2	460.43	Antibiotic; Bacterial; Endogenous Metabolite; HSV	Anti-infection; Metabolic Enzyme/Protease	Oxytetracycline is an antibiotic belonging to the tetracycline class. Oxytetracycline potent inhibits Gram-negative and Gram-positive bacteria. Oxytetracycline is a protein synthesis inhibitor and prevents the binding from aminoacil-tRNA to the complex m-ribosomal RNA. Oxytetracycline also possesses anti-HSV-1 activity[1][2][3].	Free Base	C22H24N2O9	DMSO : ≥ 50 mg/mL (108.59 mM); H2O : 0.67 mg/mL (1.46 mM; Need ultrasonic)	DMSO Solution	213158	10mM * 100uL	O=C(C(C1=O)=C(O)[C@@H](N(C)C)[C@]2([H])[C@@H](O)[C@]3([H])[C@](C)(O)C4=C(C(C3=C(O)[C@@]21O)=O)C(O)=CC=C4)N	https://www.medchemexpress.com/Oxytetracycline.html	Infection	Launched
HYCPK53470	E04			0			0	0	HY-B0323	Sulfisoxazole	Sulfafurazole	127-69-5	267.30	Antibiotic; Bacterial; Endothelin Receptor	Anti-infection; GPCR/G Protein	Sulfisoxazole (Sulfafurazole) is an endothelin receptor antagonist with IC50 values of 0.60 μM and 22 μM against endothelin receptor A and endothelin receptor B, respectively. Sulfisoxazole is a sulfonamide antibacterial with an oxazole substituent. Sulfisoxazole inhibits breast cancer exosome release by targeting endothelin receptor A[1][2].	Free Base	C11H13N3O3S	DMSO : ≥ 150 mg/mL (561.17 mM)	DMSO Solution	17004	10mM * 100uL	O=S(C1=CC=C(N)C=C1)(NC2=C(C)C(C)=NO2)=O	https://www.medchemexpress.com/Sulfisoxazole.html	Cancer; Infection; Endocrinology	Launched
HYCPK53470	E05			0			0	0	HY-17574	Thio-TEPA		52-24-4	189.22	Antibiotic; Bacterial; DNA Alkylator/Crosslinker	Anti-infection; Cell Cycle/DNA Damage	Thio-TEPA is a DNA alkylating agent, with antitumor activity.	Free Base	C6H12N3PS	DMSO : ≥ 50 mg/mL (264.24 mM); H2O : < 0.1 mg/mL (insoluble)	DMSO Solution	17965	10mM * 100uL	S=P(N1CC1)(N2CC2)N3CC3	https://www.medchemexpress.com/Thio-TEPA.html	Cancer; Infection	Launched
HYCPK53470	E06	798	627	712.5	525	626	575.5	1.238	HY-B0272	Rifampicin	Rifampin; Rifamycin AMP	13292-46-1	822.94	Antibiotic; Bacterial; Influenza Virus; Orthopoxvirus	Anti-infection	Rifampicin is a potent and broad spectrum antibiotic against bacterial pathogens. Rifampicin has anti-influenza virus activities. Rifampicin shows anti-orthopoxvirus activity.	Free Base	C43H58N4O12	DMSO : 25 mg/mL (ultrasonic;warming;heat to 80°C)	DMSO Solution	37144	10mM * 100uL	OC(C(/C=N/N1CCN(C)CC1)=C(NC(/C(C)=C\C=C\[C@@H]([C@@H]([C@@H](C)[C@H]2O)O)C)=O)C(O)=C3C(O)=C4C)=C3C5=C4O[C@](C)(O/C=C/[C@@H]([C@H]([C@@]([C@@H]2C)([H])OC(C)=O)C)OC)C5=O	https://www.medchemexpress.com/rifampicin.html	Infection; Cancer	Launched
HYCPK53470	E07			0			0	0	HY-15310	Ivermectin	MK-933	70288-86-7	875.09	Antibiotic; Autophagy; Bacterial; Flavivirus; HIV; HSV; Mitophagy; Parasite; SARS-CoV	Anti-infection; Autophagy	Ivermectin (MK-933) is a broad-spectrum anti-parasite agent. Ivermectin (MK-933) is a specific inhibitor of Impα/β1-mediated nuclear import and has potent antiviral activity towards both HIV-1 and dengue virus. It is a positive allosteric effector of P2X4 and the α7 neuronal nicotinic acetylcholine receptor (nAChRs). Ivermectin also inhibits bovine herpesvirus1 (BoHV-1) replication and inhibits B…	Free Base	C48H74O14	DMSO : 250 mg/mL (285.68 mM; Need ultrasonic); H2O : < 0.1 mg/mL (ultrasonic) (insoluble)	DMSO Solution	58743	10mM * 100uL	CO[C@H]1C[C@H](O[C@H]2[C@H](C)O[C@@H](O[C@H](/C(C)=C/C[C@@H]3C[C@H]4C[C@@]5(O[C@]([H])(C(C)C)[C@@H](C)CC5)O3)[C@@H](C)/C=C/C=C6CO[C@@]7([H])[C@]\6(O)[C@H](C(O4)=O)C=C(C)[C@H]7O)C[C@@H]2OC)O[C@@H](C)[C@@H]1O.CO[C@H]8C[C@H](O[C@H]9[C@H](C)O[C@@H](O[C@H](/C(C)=C/C[C@@H]%10C[C@H]%11C[C@@]%12(O[C@]([H])([C@@H](C)CC)[C@@H](C)CC%12)O%10)[C@@H](C)/C=C/C=C%13CO[C@@]%14([H])[C@]\%13(O)[C@H](C(O%11)=O)C=C(C…	https://www.medchemexpress.com/Ivermectin.html	Infection; Cancer	Launched
HYCPK53470	E08			0			0	0	HY-B0273	Sulfadiazine		68-35-9	250.28	Antibiotic; Bacterial; Parasite	Anti-infection	Sulfadiazine is a sulfonamide?antibiotic with antimalarial activity. Sulfadiazine can be used for toxoplasmosis research[1][2].	Free Base	C10H10N4O2S	DMSO : ≥ 50 mg/mL (199.78 mM); H2O : < 0.1 mg/mL (insoluble)	DMSO Solution	16537	10mM * 100uL	O=S(C1=CC=C(N)C=C1)(NC2=NC=CC=N2)=O	https://www.medchemexpress.com/sulfadiazine.html	Infection	Launched
HYCPK53470	E09			0			0	0	HY-18258	Berberine (chloride)	Natural Yellow 18 (chloride)	633-65-8	371.81	Antibiotic; Autophagy; Bacterial; Endogenous Metabolite; Parasite; Reactive Oxygen Species; Topoisomerase	Anti-infection; Autophagy; Cell Cycle/DNA Damage; Immunology/Inflammation; Metabolic Enzyme/Protease; NF-κB	Berberine chloride is an alkaloid that acts as an antibiotic. Berberine chloride induces reactive oxygen species (ROS) generation and inhibits DNA topoisomerase. Antineoplastic properties[1].	Chloride	C20H18ClNO4	H2O : < 0.1 mg/mL (ultrasonic) (insoluble); DMSO : 12.5 mg/mL (33.62 mM; Need ultrasonic)	DMSO Solution	114010	10mM * 100uL	COC1=C(OC)C2=C[N+]3=C(C(C(CC3)=C4)=CC5=C4OCO5)C=C2C=C1.[Cl-]	https://www.medchemexpress.com/Berberine-chloride.html	Cancer	Launched
HYCPK53470	E10	20	30	25	23	23	23	1.087	HY-B0454A	Miconazole (nitrate)	R18134 nitrate	22832-87-7	479.14	Antibiotic; Bacterial; Fungal	Anti-infection	Miconazole nitrate (R18134 nitrate) is an imidazole antifungal agent. Miconazole nitrate also has antibacterial effects[2].	Nitrate	C18H15Cl4N3O4	H2O : 0.1 mg/mL (0.21 mM; Need ultrasonic); DMSO : 50 mg/mL (104.35 mM; Need ultrasonic)	DMSO Solution	16338	10mM * 100uL	[O-][N+](O)=O.ClC1=C(C=CC(Cl)=C1)C(OCC(C=CC(Cl)=C2)=C2Cl)CN3C=CN=C3	https://www.medchemexpress.com/miconazole-nitrate.html	Infection	Launched
HYCPK53470	E11			0			0	0	HY-16592	Brefeldin A	BFA; Cyanein; Decumbin	20350-15-6	280.36	Antibiotic; Autophagy; Bacterial; CRISPR/Cas9; HSV; Mitophagy	Anti-infection; Autophagy; Cell Cycle/DNA Damage	Brefeldin A (BFA) is a lactone antibiotic and a specific inhibitor of protein trafficking. Brefeldin A blocks the transport of secreted and membrane proteins from endoplasmic reticulum to Golgi apparatus[1][2]. Brefeldin A is also an autophagy and mitophagy inhibitor[3]. Brefeldin A is a CRISPR/Cas9 activator[5]. Brefeldin A inhibits HSV-1 and has anti-cancer activity[5].	Free Base	C16H24O4	DMSO : 100 mg/mL (356.68 mM; Need ultrasonic); Ethanol : 11.11 mg/mL (39.63 mM; Need ultrasonic)	DMSO Solution	205021	10mM * 100uL	O[C@@H]1C[C@]2([H])[C@@](/C=C/CCC[C@H](C)OC(/C=C/[C@H]2O)=O)([H])C1	https://www.medchemexpress.com/Brefeldin-A.html	Cancer; Infection	No Development Reported
HYCPK53470	F02			0			0	0	HY-P0163	Gramicidin		1405-97-6	1882.30	Antibiotic; Bacterial	Anti-infection	Gramicidin is an antimicrobial peptide assembling as channels in membranes and increasing their permeability towards cations.		C99H140N20O17	DMSO : 100 mg/mL (53.13 mM; Need ultrasonic); H2O : 1 mg/mL (0.53 mM; Need ultrasonic)	DMSO Solution	160319	10mM * 100uL	[Gramicidin]	https://www.medchemexpress.com/Gramicidin.html	Infection	Launched
HYCPK53470	F03			0			0	0	HY-B0337	Sulfadimethoxine	Sulphadimethoxine	122-11-2	310.33	Antibiotic; Bacterial	Anti-infection	Sulfadimethoxine (Sulphadimethoxine) is a sulfonamide antibiotic used to treat many infections[1][2].	Free Base	C12H14N4O4S	DMSO : ≥ 100 mg/mL (322.24 mM)	DMSO Solution	16769	10mM * 100uL	O=S(C1=CC=C(N)C=C1)(NC2=NC(OC)=NC(OC)=C2)=O	https://www.medchemexpress.com/sulfadimethoxine.html	Infection	Launched
HYCPK53470	F04			0			0	0	HY-B0238	Amorolfine (hydrochloride)	Ro 14-4767/002	78613-38-4	353.97	Antibiotic; Fungal	Anti-infection	Amorolfine (Ro 14-4767/002) hydrochloride is a potent anti-fungal agent. Amorolfine hydrochloride inhibits ergosterol biosynthesis. Amorolfine hydrochloride has the potential for the research of Neoscytalidium dimidiatum onychomycosis[1][2].	Hydrochloride	C21H36ClNO	DMSO : 12.5 mg/mL (35.31 mM; Need ultrasonic); H2O : 3.33 mg/mL (9.41 mM; Need ultrasonic)	DMSO Solution	16107	10mM * 100uL	C[C@@H]1O[C@H](C)CN(CC(C)CC2=CC=C(C(C)(C)CC)C=C2)C1.Cl	https://www.medchemexpress.com/Amorolfine-hydrochloride.html	Infection	Launched
HYCPK53470	F05	65	60	62.5	35	36	35.5	1.761	HY-14603	Clioquinol	Iodochlorohydroxyquinoline	130-26-7	305.50	Antibiotic; Autophagy; Fungal; Mitophagy; Parasite	Anti-infection; Autophagy	Clioquinol (Iodochlorhydroxyquin) is a topical antifungal agent with anticancer activity. Clioquinol acts as an oral antimicrobial agent for the research of diarrhea and skin infections. Antibiotic[1].	Free Base	C9H5ClINO	DMSO : ≥ 50 mg/mL (163.67 mM)	DMSO Solution	153458	10mM * 100uL	ClC1=C(C=CC=N2)C2=C(O)C(I)=C1	https://www.medchemexpress.com/Clioquinol.html	Infection; Cancer	Launched
HYCPK53470	F06			0			0	0	HY-10586	5-Azacytidine	Azacitidine; 5-AzaC; Ladakamycin	320-67-2	244.20	Antibiotic; Autophagy; Bacterial; DNA Methyltransferase; Nucleoside Antimetabolite/Analog	Anti-infection; Autophagy; Cell Cycle/DNA Damage; Epigenetics	5-Azacytidine (Azacitidine; 5-AzaC; Ladakamycin) is a nucleoside analogue of cytidine that specifically inhibits DNA methylation. 5-Azacytidine is incorporated into DNA to covalently trap DNA methyltransferases and contributes to reverse epigenetic changes[1][2]. 5-Azacytidine induces cell autophagy[4].	Free Base	C8H12N4O5	DMSO : ≥ 31 mg/mL (126.95 mM); H2O : 33.33 mg/mL (136.49 mM; Need ultrasonic)	DMSO Solution	149951	10mM * 100uL	OC[C@@H]1[C@@H](O)[C@@H](O)[C@H](N2C(N=C(N)N=C2)=O)O1	https://www.medchemexpress.com/5-Azacytidine.html	Cancer; Infection	Launched
HYCPK53470	F07	535	454	494.5	101	74	87.5	5.651	HY-17506	Azithromycin	CP 62993	83905-01-5	748.98	Antibiotic; Autophagy; Bacterial; Parasite	Anti-infection; Autophagy	Azithromycin is a macrolide antibiotic useful for the treatment of a number of bacterial infections.	Free Base	C38H72N2O12	DMSO : ≥ 100 mg/mL (133.51 mM)	DMSO Solution	14276	10mM * 100uL	C[C@@H]([C@@H]([C@@](C(O[C@@H]([C@@](C)(O)[C@@H]1O)CC)=O)([H])C)O[C@@](O[C@@H](C)[C@@H]2O)([H])C[C@@]2(C)OC)[C@H]([C@](O)(C[C@H](CN([C@@H]1C)C)C)C)O[C@@](O[C@H](C)C[C@@H]3N(C)C)([H])[C@@H]3O	https://www.medchemexpress.com/Azithromycin.html	Infection; Cancer	Launched
HYCPK53470	F08			0			0	0	HY-15141	Staurosporine	Antibiotic AM-2282; STS; AM-2282	62996-74-1	466.53	Antibiotic; Apoptosis; Bacterial; Fungal; PKA; PKC	Anti-infection; Apoptosis; Epigenetics; Stem Cell/Wnt; TGF-beta/Smad	Staurosporine is a potent, ATP-competitive and non-selective inhibitor of protein kinases with IC50s of 6 nM, 15 nM, 2 nM, and 3 nM for PKC, PKA, c-Fgr, and Phosphorylase kinase respectively. Staurosporine also inhibits TAOK2 with an IC50 of 3 μM. Staurosporine is an apoptosis inducer[1][2][3][4][5].	Free Base	C28H26N4O3	DMSO : 62.5 mg/mL (133.97 mM; Need ultrasonic)	DMSO Solution	240481	10mM * 100uL	O=C(NC1)C2=C1C3=C(C4=C2C5=C(C=CC=C5)N4[C@H]6C[C@@H](NC)[C@@H](OC)[C@]7(C)O6)N7C8=CC=CC=C83	https://www.medchemexpress.com/Staurosporine.html	Cancer; Infection	No Development Reported
HYCPK53470	F09			0			0	0	HY-12640	Pyrantel (pamoate)	Pyrantel embonate	22204-24-6	594.68	Antibiotic; nAChR; Parasite	Anti-infection; Membrane Transporter/Ion Channel; Neuronal Signaling	Pyrantel pamoate (Pyrantel embonate) is an orally active anthelmintic and an agonist of the nicotinic acetylcholine receptor (nAChR). Pyrantel pamoate can cause spasmodic muscle paralysis in parasites. Pyrantel pamoate can be used in the study of parasitic infections such as ascariasis, hookworm infections, intestinal worms (pinworm infections), trichinosis and trichinosis[1][2].	Pamoate	C34H30N2O6S	DMSO : 20.83 mg/mL (35.03 mM; ultrasonic and warming and heat to 70°C)	DMSO Solution	15053	10mM * 100uL	O=C(C1=C(O)C(CC2=C3C=CC=CC3=CC(C(O)=O)=C2O)=C4C=CC=CC4=C1)O.CN5CCCN=C5/C=C/C6=CC=CS6	https://www.medchemexpress.com/Pyrantel-pamoate.html	Infection	Launched
HYCPK53470	F10			0			0	0	HY-12764	6-OAU	GTPL5846	83797-69-7	239.31	Antibiotic; Bacterial; ERK; GPR84	Anti-infection; GPCR/G Protein; MAPK/ERK Pathway; Stem Cell/Wnt	6-OAU (GTPL5846) (6-n-octylaminouracil) is an GPR84 (G protein-coupled receptor 84) agonist, with an EC50 value of 105 nM. 6-OAU works as a chemoattractant to both PMNs and macrophages, and amplifies the proinflammatory cytokine IL-8, shows proinflammatory function. 6-OAU also displays anti-bacterial function[1][2].	Free Base	C12H21N3O2	DMSO : 25 mg/mL (104.47 mM; Need ultrasonic)	DMSO Solution	15607	10mM * 100uL	O=C1NC(C=C(NCCCCCCCC)N1)=O	https://www.medchemexpress.com/6-OAU.html	Inflammation/Immunology	No Development Reported
HYCPK53470	F11			0			0	0	HY-A0090	Nitrofurantoin		67-20-9	238.16	Antibiotic; Bacterial	Anti-infection	Nitrofurantoin is a potent and orally active broad-spectrum beta-lactamase antimicrobial agent. Nitrofurantoin acts as an antibiotic and can be used for the study of urinary tract infections (UTIs), including cystitis and kidney infections[1].	Free Base	C8H6N4O5	DMSO : 100 mg/mL (419.89 mM; Need ultrasonic)	DMSO Solution	16955	10mM * 100uL	O=C1NC(CN1/N=C/C2=CC=C([N+]([O-])=O)O2)=O	https://www.medchemexpress.com/Nitrofurantoin.html	Infection	Launched
HYCPK53470	G02	488	352	420	332	376	354	1.186	HY-13234	Rifaximin		80621-81-4	785.88	Antibiotic; Bacterial; DNA/RNA Synthesis	Anti-infection; Cell Cycle/DNA Damage	Rifaximin, a gastrointestinal-selective antibiotic, binds the β-subunit of bacterial DNA-dependent RNA polymerase, resulting in inhibition of bacterial RNA synthesis. Rifaximin susceptibility is higher against Gram-positive strains (MIC: 0.03-5 mg/ml) compared to Gram-negative bacteria (MIC: 8-50 mg/mL)[1][2].	Free Base	C43H51N3O11	DMSO : ≥ 50 mg/mL (63.62 mM)	DMSO Solution	04663	10mM * 100uL	O=C1C2=C(O[C@@]1(O/C=C/[C@@H]([C@H]([C@H]([C@@H]([C@@H]([C@@H]([C@@H](O)[C@@H](C)/C=C/C=C(C)\C3=O)C)O)C)OC(C)=O)C)OC)C)C(C)=C(O)C4=C2C5=C(C(N3)=C4O)N6C(C=C(C)C=C6)=N5	https://www.medchemexpress.com/Rifaximin.html	Infection; Cancer	Launched
HYCPK53470	G03	22	13	17.5	1	1	1	17.5	HY-15142	Doxorubicin (hydrochloride)	Hydroxydaunorubicin (hydrochloride)	25316-40-9	579.98	ADC Cytotoxin; AMPK; Antibiotic; Apoptosis; Autophagy; Bacterial; HBV; HIV; Mitophagy; Topoisomerase	Antibody-drug Conjugate/ADC Related; Anti-infection; Apoptosis; Autophagy; Cell Cycle/DNA Damage; Epigenetics; PI3K/Akt/mTOR	Doxorubicin (Hydroxydaunorubicin) hydrochloride, a cytotoxic anthracycline antibiotic, is an anti-cancer chemotherapy agent. Doxorubicin hydrochloride is a potent human DNA topoisomerase I and topoisomerase II inhibitor with IC50s of 0.8 μM and 2.67 μM, respectively. Doxorubicin hydrochloride reduces basal phosphorylation of AMPK and its downstream target acetyl-CoA carboxylase. Doxorubicin hydro…	Hydrochloride	C27H30ClNO11	DMSO : 35.71 mg/mL (61.57 mM; ultrasonic and warming and heat to 60°C); H2O : 20 mg/mL (34.48 mM; Need ultrasonic)	DMSO Solution	156516	10mM * 100uL	COC1=C2C(C(C(C(O)=C(C[C@](C(CO)=O)(O)C[C@@H]3O[C@@]4([H])C[C@H](N)[C@H](O)[C@H](C)O4)C3=C5O)=C5C2=O)=O)=CC=C1.[H]Cl	https://www.medchemexpress.com/Doxorubicin-hydrochloride.html	Cancer; Infection	Launched
HYCPK53470	G04			0			0	0	HY-B0271	Pyrazinamide	Pyrazinecarboxamide; Pyrazinoic acid amide	98-96-4	123.11	Antibiotic; Autophagy; Bacterial	Anti-infection; Autophagy	Pyrazinamide (Pyrazinecarboxamide; Pyrazinoic acid amide) is a potent and orally active antitubercular antibiotic. Pyrazinamide is a proagent that is converted to the active form pyrazinoic acid (POA) by PZase/nicotinamidase encoded by the pncA gene in M. tuberculosis.	Free Base	C5H5N3O	DMSO : ≥ 50 mg/mL (406.14 mM); H2O : 6.67 mg/mL (54.18 mM; Need ultrasonic)	DMSO Solution	11969	10mM * 100uL	O=C(C1=NC=CN=C1)N	https://www.medchemexpress.com/pyrazinamide.html	Infection	Launched
HYCPK53470	G05			0			0	0	HY-N0453	Hypericin		548-04-9	504.44	Antibiotic; Apoptosis; Cytochrome P450; Dopamine β-hydroxylase; Influenza Virus; Monoamine Oxidase; PKC; Reverse Transcriptase; Telomerase	Anti-infection; Apoptosis; Cell Cycle/DNA Damage; Epigenetics; Metabolic Enzyme/Protease; Neuronal Signaling; TGF-beta/Smad	Hypericin is a naturally occurring substance found in Hyperlcurn perforatum L. Hypericin is an inhibitor of PKC (protein kinase C), MAO (monoaminoxidase), dopamine-beta-hydroxylase, reverse transcriptase, telomerase and CYP (cytochrome P450). Hypericin shows antitumor, antiviral, antidepressive activities, and can induce apoptosis[1][2][3].	Free Base	C30H16O8	DMSO : 250 mg/mL (495.60 mM; ultrasonic and warming and heat to 60°C)	DMSO Solution	110073	10mM * 100uL	O=C1C2=C(O)C=C(O)C3=C2C4=C(C5=C6C(O)=CC(C)=C5C7=C4C1=C(O)C=C7C)C8=C3C(O)=CC(O)=C8C6=O	https://www.medchemexpress.com/Hypericin.html	Cancer; Infection; Neurological Disease	Phase 2
HYCPK53470	G06			0			0	0	HY-17029	Epothilone B	EPO 906; Patupilone	152044-54-7	507.68	Antibiotic; Apoptosis; Bacterial; Fungal; Microtubule/Tubulin	Anti-infection; Apoptosis; Cell Cycle/DNA Damage; Cytoskeleton	Epothilone B is a microtubule stabilizer with a Ki of 0.71μM. It acts by binding to the αβ-tubulin heterodimer subunit which causes decreasing of αβ-tubulin dissociation.	Free Base	C27H41NO6S	DMSO : ≥ 125 mg/mL (246.22 mM)	DMSO Solution	30438	10mM * 100uL	O=C(C[C@H](O)C1(C)C)O[C@H](/C(C)=C/C2=CSC(C)=N2)C[C@]3([H])O[C@]3(C)CCC[C@H](C)[C@H](O)[C@@H](C)C1=O	https://www.medchemexpress.com/Epothilone-B.html	Cancer; Infection	Phase 3
HYCPK53470	G07	205	208	206.5	106	120	113	1.827	HY-14865C	Omadacycline (hydrochloride)	PTK0796 hydrochloride; Amadacycline hydrochloride	1196800-39-1	593.11	Antibiotic; Bacterial	Anti-infection	Omadacycline (PTK 0796) hydrochloride, a first-in-class orally active aminomethylcycline antibacterial, is a member of the tetracycline class of antibiotics. Omadacycline hydrochloride acts through the inhibition of bacterial protein synthesis by binding to the 30S ribosomal subunit. Omadacycline hydrochloride possesses broad-spectrum antibacterial activity against aerobic and anaerobic Gram-posi…	Hydrochloride	C29H40N4O7.HCl	H2O : ≥ 50 mg/mL (84.30 mM); DMSO : 105 mg/mL (177.03 mM; Need ultrasonic)	DMSO Solution	160563	10mM * 100uL	O=C(C1=C(O)[C@@H](N(C)C)[C@@](C[C@@]2([H])C(C(C3=C(O)C(CNCC(C)(C)C)=CC(N(C)C)=C3C2)=O)=C4O)([H])[C@@]4(O)C1=O)N.Cl	https://www.medchemexpress.com/Omadacycline__hydrochloride_.html	Infection	Launched
HYCPK53470	G08			0			0	0	HY-W010649	Isoxazole		288-14-2	69.06	Antibiotic	Anti-infection	Isoxazole is a agent scaffold that can be used to develop new agents with various biological activities (e.g. anti-microbial, anti-viral, anti-cancer, anti-inflammatory, immunomodulatory, anti-convulsant or anti-diabetic properties)[1][2].		C3H3NO	10 mM in DMSO	DMSO Solution	136447	10mM * 100uL	C1=CON=C1	https://www.medchemexpress.com/isoxazole.html	Others	No Development Reported
HYCPK53470	G09	57	47	52	1	1	1	51.999	HY-10394	Linezolid	PNU-100766	165800-03-3	337.35	Antibiotic; Bacterial	Anti-infection	Linezolid (PNU-100766) is the first member of the class of oxazolidinone synthetic antibiotic. Linezolid acts by inhibiting the initiation of bacterial protein synthesis. Linezolid is used for the treatment of serious infections caused by Gram-positive bacteria that are resistant to several other antibiotics[1][2][3].	Free Base	C16H20FN3O4	DMSO : ≥ 100 mg/mL (296.43 mM)	DMSO Solution	43931	10mM * 100uL	O=C(O[C@H]1CNC(C)=O)N(C1)C2=CC(F)=C(N3CCOCC3)C=C2	https://www.medchemexpress.com/Linezolid.html	Infection	Launched
HYCPK53470	G10			0			0	0	HY-13772	Valrubicin	AD-32	56124-62-0	723.64	Antibiotic; PKC	Anti-infection; Epigenetics; TGF-beta/Smad	Valrubicin is a chemotherapy agent, inhibits TPA- and PDBu-induced PKC activation with IC50s of 0.85 and 1.25 μM, respectively, and has antitumor and antiinflammatory activity.	Free Base	C34H36F3NO13	DMSO : 125 mg/mL (172.74 mM; Need ultrasonic)	DMSO Solution	113794	10mM * 100uL	CCCCC(OCC([C@]1(O)CC2=C(C(O)=C3C(C4=C(C(C3=C2O)=O)C=CC=C4OC)=O)[C@@H](O[C@H]5C[C@H](NC(C(F)(F)F)=O)[C@H](O)[C@H](C)O5)C1)=O)=O	https://www.medchemexpress.com/Valrubicin.html	Cancer; Inflammation/Immunology	Launched
HYCPK53470	G11			0			0	0	HY-B0434	Ribavirin	Ribasphere	36791-04-5	244.20	Antibiotic; HCV; Orthopoxvirus; RSV	Anti-infection	Ribavirin (ICN-1229) is an antiviral agent against a broad spectrum of viruses including HCV, HIVl, and RSV. Ribavirin also has anti-orthopoxvirus and anti-variola activities.	Free Base	C8H12N4O5	H2O : 100 mg/mL (409.50 mM; Need ultrasonic); DMSO : 100 mg/mL (409.50 mM; Need ultrasonic)	DMSO Solution	110681	10mM * 100uL	O[C@H]1[C@@H](O)[C@H](N2N=C(C(N)=O)N=C2)O[C@@H]1CO	https://www.medchemexpress.com/ribavirin.html	Infection; Cancer	Launched
HYCPK53470	H02			0			0	0	HY-B0223	Albendazole	SKF-62979	54965-21-8	265.33	Antibiotic; Apoptosis; Autophagy; Bacterial; HIF/HIF Prolyl-Hydroxylase; Microtubule/Tubulin; Parasite; Reactive Oxygen Species; VEGFR	Anti-infection; Apoptosis; Autophagy; Cell Cycle/DNA Damage; Cytoskeleton; Immunology/Inflammation; Metabolic Enzyme/Protease; NF-κB; Protein Tyrosine Kinase/RTK	Albendazole (SKF-62979) is an orally active and broad-spectrum parasiticide with high effectiveness and low host toxicity, is used for the research of gastrointestinal parasites in humans and animals. Albendazole induces apoptosis and autophagy in cancer cells. Albendazole also inhibits tubulin polymerization and HIF-1α, VEGF expression, has antioxidant activity, and inhibits the glycolytic proce…	Free Base	C12H15N3O2S	H2O : 0.67 mg/mL (2.53 mM; Need ultrasonic); DMSO : 20 mg/mL (75.38 mM; Need ultrasonic)	DMSO Solution	112200	10mM * 100uL	O=C(OC)NC1=NC2=CC=C(SCCC)C=C2N1	https://www.medchemexpress.com/Albendazole.html	Cancer; Infection	Launched
HYCPK53470	H03			0			0	0	HY-B0318	Metronidazole		443-48-1	171.15	Antibiotic; Apoptosis; Bacterial; Parasite	Anti-infection; Apoptosis	Metronidazole is an orally active nitroimidazole antibiotic. Metronidazole can cross blood brain barrier. Metronidazole can be used for the research of anaerobic infections[1][2][3][4].	Free Base	C6H9N3O3	H2O : 16.67 mg/mL (97.40 mM; Need ultrasonic); DMSO : 35 mg/mL (204.50 mM; Need ultrasonic and warming)	DMSO Solution	122901	10mM * 100uL	OCCN1C([N+]([O-])=O)=CN=C1C	https://www.medchemexpress.com/Metronidazole.html	Cancer; Infection; Inflammation/Immunology	Launched
HYCPK53470	H04			0			0	0	HY-10219	Rapamycin	Sirolimus; AY-22989	53123-88-9	914.17	Antibiotic; Autophagy; Bacterial; Endogenous Metabolite; FKBP; Fungal; mTOR	Anti-infection; Apoptosis; Autophagy; Immunology/Inflammation; Metabolic Enzyme/Protease; PI3K/Akt/mTOR	Rapamycin (Sirolimus; AY 22989) is a potent and specific mTOR inhibitor with an IC50 of 0.1 nM in HEK293 cells. Rapamycin binds to FKBP12 and specifically acts as an allosteric inhibitor of mTORC1[1]. Rapamycin is an autophagy activator, an immunosuppressant[2].	Free Base	C51H79NO13	DMSO : 125 mg/mL (ultrasonic);Ethanol : 50 mg/mL (ultrasonic)	DMSO Solution	153620	10mM * 100uL	O=C([C@@]1(O)[C@@H](CC[C@@H](C[C@@H](/C(C)=C/C=C/C=C/[C@H](C[C@@H](C)C([C@@H]([C@@H](/C(C)=C/[C@H]2C)O)OC)=O)C)OC)O1)C)C(N3CCCC[C@H]3C(O[C@@H](CC2=O)[C@@H](C[C@H]4C[C@H]([C@H](O)CC4)OC)C)=O)=O	https://www.medchemexpress.com/Rapamycin.html	Cancer	Launched
HYCPK53470	H05			0			0	0	HY-B0329	Isoniazid	INH; Isonicotinic acid hydrazide; Isonicotinic hydrazide	54-85-3	137.14	Antibiotic; Autophagy; Bacterial; Mitophagy	Anti-infection; Autophagy	Isoniazid (INH) is a proagent and must be activated by a bacterial catalase-peroxidase enzyme KatG. Isoniazid is bactericidal to rapidly dividing mycobacteria and has anti-tuberculostatic activity[1][2][3][4].	Free Base	C6H7N3O	DMSO : 50 mg/mL (364.59 mM; Need ultrasonic); H2O : 33.33 mg/mL (243.04 mM; Need ultrasonic)	DMSO Solution	14898	10mM * 100uL	O=C(C1=CC=NC=C1)NN	https://www.medchemexpress.com/Isoniazid.html	Infection	Launched
HYCPK53470	H06	406	445	425.5	468	460	464	0.917	HY-B0474	Tetracycline (hydrochloride)		64-75-5	480.90	Antibiotic; Bacterial	Anti-infection	Tetracycline (hydrochloride) is a broad-spectrum antibiotic, exhibiting activity against a wide range of gram-positive and gram-negative bacteria.	Hydrochloride	C22H25ClN2O8	DMSO : 62.5 mg/mL (129.96 mM; Need ultrasonic); H2O : 50 mg/mL (103.97 mM; Need ultrasonic)	DMSO Solution	112197	10mM * 100uL	O[C@@]1(C(C(C(N)=O)=C2O)=O)[C@@]([C@@H]2N(C)C)([H])C[C@@]([C@](O)(C3=CC=C4)C)([H])C(C(C3=C4O)=O)=C1O.Cl	https://www.medchemexpress.com/Tetracycline-hydrochloride.html	Infection; Cancer	Launched
HYCPK53470	H07			0			0	0	HY-I0447A	Sodium 4-aminosalicylate (dihydrate)	4-Aminosalicylic acid (sodium salt dihydrate)	6018-19-5	211.15	Antibiotic; Bacterial	Anti-infection	Sodium 4-aminosalicylate dihydrate (4-Aminosalicylic acid sodium salt dihydrate) is one of the antimycobacterial drugs currently used for multidrug-resistant tuberculosis.	Sodium	C7H10NNaO5	H2O : 100 mg/mL (473.60 mM; Need ultrasonic); DMSO : 100 mg/mL (473.60 mM; Need ultrasonic)	DMSO Solution	16366	10mM * 100uL	O=C(O[Na])C1=C(O)C=C(N)C=C1.O.O	https://www.medchemexpress.com/p-Aminosalicylic-acid-sodium-salt-dihydrate.html	Infection	Launched
HYCPK53470	H08			0			0	0	HY-N0262	Cordycepin	3'-Deoxyadenosine	73-03-0	251.24	Antibiotic; Autophagy; Bacterial; MMP	Anti-infection; Autophagy; Metabolic Enzyme/Protease	Cordycepin (3'-Deoxyadenosine) is a nucleoside derivative and inhibits IL-1β-induced MMP-1 and MMP-3 expression in rheumatoid arthritis synovial fibroblasts (RASFs) in a dose-dependent manner[1]. Cordycepin kills Mycobacterium tuberculosis through hijacking the bacterial adenosine kinase[2].	Free Base	C10H13N5O3	H2O : 2 mg/mL (7.96 mM; ultrasonic and warming and heat to 60°C); DMSO : 50 mg/mL (199.01 mM; Need ultrasonic)	DMSO Solution	98025	10mM * 100uL	OC[C@@H]1C[C@@H](O)[C@H](N2C=NC3=C2N=CN=C3N)O1	https://www.medchemexpress.com/Cordycepin.html	Cancer; Infection; Inflammation/Immunology	Phase 2
HYCPK53470	H09			0			0	0	HY-B0510	Trimethoprim		738-70-5	290.32	Antibiotic; Antifolate; Bacterial; Influenza Virus	Anti-infection; Cell Cycle/DNA Damage	Trimethoprim is a bacteriostatic antibiotic and an orally active dihydrofolate reductase inhibitor. Trimethoprim is active against a wide range of Gram-positive and Gram-negative aerobic bacteria. Trimethoprim has the potential for the research of urinary tract infections, Shigellosis and Pneumocystis pneumonia. Trimethoprim can inhibit infection of Influenza A virus in chick embryo when combinat…	Free Base	C14H18N4O3	DMSO : 50 mg/mL (172.22 mM; Need ultrasonic); H2O : 0.67 mg/mL (2.31 mM; Need ultrasonic)	DMSO Solution	16035	10mM * 100uL	NC1=NC=C(CC2=CC(OC)=C(OC)C(OC)=C2)C(N)=N1	https://www.medchemexpress.com/Trimethoprim.html	Infection	Launched
HYCPK53470	H10			0			0	0	HY-B0333	Sulfamethizole		144-82-1	270.33	Antibiotic; Bacterial	Anti-infection	Sulfamethizole is a sulfathiazole antibacterial agent. Target: Antibacterial Sulfamethizole is a sulfathiazole antibacterial agent. Sulfamethizole is a competitive inhibitor of bacterial para-aminobenzoic acid (PABA), a substrate of the enzyme dihydropteroate synthetase. The inhibited reaction is necessary in these organisms for the synthesis of folic acid. Sulfamethizole, an inhibitor of dihydro…	Free Base	C9H10N4O2S2	DMSO : ≥ 100 mg/mL (369.92 mM); H2O : 0.67 mg/mL (2.48 mM; Need ultrasonic)	DMSO Solution	17146	10mM * 100uL	O=S(C1=CC=C(N)C=C1)(NC2=NN=C(C)S2)=O	https://www.medchemexpress.com/sulfamethizole.html	Infection	Launched
HYCPK53470	H11			0			0	0	HY-10846	Delamanid	OPC-67683	681492-22-8	534.48	Antibiotic; Bacterial	Anti-infection	Delamanid, a newer mycobacterial cell wall synthesis inhibitor, inhibits the synthesisi of mucolic acids[1].	Free Base	C25H25F3N4O6	DMSO : 20.83 mg/mL (38.97 mM; ultrasonic and warming and heat to 60°C); Ethanol : 2 mg/mL (3.74 mM; Need ultrasonic)	DMSO Solution	65978	10mM * 100uL	FC(F)(F)OC1=CC=C(OC2CCN(C3=CC=C(OC[C@@]4(C)CN5C(O4)=NC([N+]([O-])=O)=C5)C=C3)CC2)C=C1	https://www.medchemexpress.com/Delamanid.html	Cancer	Launched
# 06 - HYCPK53471 - 10 mM in 100 μL DMSO				0			0	0
HYCPK53471	A02			0			0	0	HY-B0210	Cefoperazone		62893-19-0	645.67	Antibiotic; Bacterial	Anti-infection	Cefoperazone, a semisynthetic cephalosporin, has a broad spectrum of antibacterial activity[1].	Free Acid	C25H27N9O8S2	H2O : 0.1 mg/mL (0.15 mM; Need ultrasonic); DMSO : ≥ 100 mg/mL (154.88 mM)	DMSO Solution	16551	10mM * 100uL	O=C(C(N12)=C(CSC3=NN=NN3C)CS[C@]2([H])[C@H](NC([C@H](NC(N4C(C(N(CC)CC4)=O)=O)=O)C5=CC=C(O)C=C5)=O)C1=O)O	https://www.medchemexpress.com/cefoperazone.html	Infection	Launched
HYCPK53471	A03			0			0	0	HY-B0439	Sulfadoxine	Sulphadoxine	2447-57-6	310.33	Antibiotic; Endogenous Metabolite; HIV; Parasite	Anti-infection; Metabolic Enzyme/Protease	Sulfadoxine(Sulphadoxine) is a long acting sulfonamide that is used, usually in combination with other agents, for respiratory, urinary tract and malarial infections. Sulfadoxine inhibits HIV replication in peripheral blood mononuclear cells.	Free Base	C12H14N4O4S	DMSO : ≥ 100 mg/mL (322.24 mM); H2O : 0.1 mg/mL (0.32 mM; Need ultrasonic)	DMSO Solution	15059	10mM * 100uL	O=S(NC1=NC=NC(OC)=C1OC)(C2=CC=C(N)C=C2)=O	https://www.medchemexpress.com/Sulfadoxine.html	Infection	Launched
HYCPK53471	A04	508	469	488.5	1	1	1	488.495	HY-108365	Gamithromycin	ML-1709460	145435-72-9	777.04	Antibiotic; Bacterial	Anti-infection	Gamithromycin is an antimicrobial agent which can inhibit the growth of MmmSC strains B237 and Tan8 with MICs of 0.00012 and 0.00006 μg/mL, respectively.	Free Base	C40H76N2O12	DMSO : 100 mg/mL (128.69 mM; Need ultrasonic)	DMSO Solution	26568	10mM * 100uL	O[C@H]([C@H](C[C@@H](C)O1)N(C)C)[C@]1([H])O[C@@H]2[C@H]([C@@H]([C@H](C(O[C@@H]([C@@](C)(O)[C@H](O)[C@@H](C)CN(CCC)[C@H](C)C[C@]2(O)C)CC)=O)C)O[C@@]3([H])C[C@](C)([C@@H](O)[C@H](C)O3)OC)C	https://www.medchemexpress.com/Gamithromycin.html	Infection	Launched
HYCPK53471	A05			0			0	0	HY-B1300	Cefonicid (sodium)		61270-78-8	586.53	Antibiotic; Bacterial	Anti-infection	Cefonicid sodium is a broadspectrum cephalosporin antibiotic which inhibits the formation of the bacterial cell wall. Target: Antibacterial Cefonicid sodium can inhibit the carnitine/carnitine antiport when it is added internally and externally to proteoliposomes. It is known that the molecule contains various electroactive groups that can be detected using adsorptive square-wave stripping voltam…	Sodium	C18H16N6Na2O8S3	DMSO : 33.33 mg/mL (56.83 mM; Need ultrasonic); H2O : 100 mg/mL (170.49 mM; Need ultrasonic)	DMSO Solution	155854	10mM * 100uL	O=C(C(N12)=C(CSC3=NN=NN3CS(=O)(O[Na])=O)CS[C@]2([H])[C@H](NC([C@H](O)C4=CC=CC=C4)=O)C1=O)O[Na]	https://www.medchemexpress.com/Cefonicid-sodium.html	Infection	Launched
HYCPK53471	A06			0			0	0	HY-133056	Pseudomonic acid C		71980-98-8	484.62	Antibiotic; Bacterial	Anti-infection	Pseudomonic acid C, an antibiotic, possesses antibacterial activity[1].		C26H44O8	10 mM in DMSO	DMSO Solution	288802	10mM * 100uL	O=C(CCCCCCCCOC(/C=C(C[C@H]1[C@@H]([C@@H]([C@H](CO1)C/C=C/[C@H]([C@H](C)O)C)O)O)\C)=O)O	https://www.medchemexpress.com/pseudomonic-acid-c.html	Infection	No Development Reported
HYCPK53471	A07	102	99	100.5	84	89	86.5	1.162	HY-B1248	Chlorhexidine		55-56-1	505.45	Antibiotic; Bacterial	Anti-infection	Chlorhexidine is an antibacterial used as an antiseptic and for other applications. Chlorhexidine is used to clean the skin after an injury, before surgery, or before an injection. Chlorhexidine is also used to clean the hands before a procedure[1].	Free Base	C22H30Cl2N10	DMSO : 25 mg/mL (49.46 mM; Need ultrasonic)	DMSO Solution	22839	10mM * 100uL	N=C(NC1=CC=C(Cl)C=C1)NC(NCCCCCCNC(NC(NC2=CC=C(Cl)C=C2)=N)=N)=N	https://www.medchemexpress.com/Chlorhexidine.html	Infection; Cancer	Launched
HYCPK53471	A08			0			0	0	HY-19915	Contezolid	MRX-I	1112968-42-9	408.33	Antibiotic; Bacterial; Monoamine Oxidase	Anti-infection; Neuronal Signaling	Contezolid (MRX-I), a new and orally active oxazolidinone, is an antibiotic in study for complicated skin and soft tissue infections (cSSTI) caused by resistant Gram-positive bacteria. Contezolid (MRX-I) markedly reduces potential for myelosuppression and monoamine oxidase inhibition (MAOI)[1][2].		C18H15F3N4O4	DMSO : 120 mg/mL (293.88 mM; Need ultrasonic)	DMSO Solution	119417	10mM * 100uL	O=C1CCN(C2=C(F)C=C(N3C(O[C@@H](CNC4=NOC=C4)C3)=O)C(F)=C2F)C=C1	https://www.medchemexpress.com/contezolid.html	Infection; Inflammation/Immunology	Launched
HYCPK53471	A09			0			0	0	HY-N0626A	Potassium sorbate	Sorbic acid (potassium)	24634-61-5	150.22	Antibiotic; Bacterial; Endogenous Metabolite; Fungal	Anti-infection; Metabolic Enzyme/Protease	Potassium sorbate (Sorbic acid potassium) is a highly efficient, and nonpoisonous?food preservatives.?Potassium sorbate generally is an effective inhibitor of most molds and yeasts and some bacteria[1].	Potassium	C6H7KO2	DMSO : 5 mg/mL (33.28 mM; ultrasonic and warming and heat to 60°C)	DMSO Solution	150232	10mM * 100uL	C/C=C/C=C/C([O-])=O.[K+]	https://www.medchemexpress.com/sorbate-potassium.html	Metabolic Disease	No Development Reported
HYCPK53471	A10			0			0	0	HY-A0256B	Clavulanate (lithium)		61177-44-4	205.09	Antibiotic; Bacterial	Anti-infection	Clavulanate lithium is a potent β-lactamase inhibitor and acts as an antibiotic[1][2].	Lithium	C8H8LiNO5	H2O : 33.33 mg/mL (162.51 mM; Need ultrasonic); DMSO : 4.17 mg/mL (20.33 mM; ultrasonic and warming and heat to 60°C)	DMSO Solution	153075	10mM * 100uL	O=C([C@@H](/C(O[C@]1([H])C2)=C/CO)N1C2=O)O[Li]	https://www.medchemexpress.com/clavulanate-lithium.html	Infection	Launched
HYCPK53471	A11			0			0	0	HY-N2048	2,2':5',2''-Terthiophene	α-​Terthiophene; α-Terthienyl; Trithiophene	1081-34-1	248.39	Antibiotic; Bacterial	Anti-infection	2,2':5',2''-Terthiophene (α-Terthiophene) is an oligomer of the heterocycle thiophene. 2,2':5',2''-Terthiophene has been employed as building block for the organic semi-conductor polythiophene.	Free Base	C12H8S3	DMSO : 100 mg/mL (402.59 mM; Need ultrasonic)	DMSO Solution	272785	10mM * 100uL	C1(C2=CC=C(C3=CC=CS3)S2)=CC=CS1	https://www.medchemexpress.com/2,2_acute_:5_acute_,2_acute__acute_-Terthiophene.html	Infection	No Development Reported
HYCPK53471	B02	196	205	200.5	171	182	176.5	1.136	HY-N10470	Bleomycin A5	Pingyangmycin	11116-32-8	1440.56	Apoptosis	Apoptosis	Bleomycin A5 (Pingyangmycin) is an orally active glycopeptide antibiotics. Bleomycin A5 has a role as an antineoplastic agent, an apoptosis inducer and a bacterial metabolite[1][2].		C57H89N19O21S2	10 mM in DMSO	DMSO Solution	243246	10mM * 100uL	O[C@H]1[C@@H](OC(N)=O)[C@H](O)[C@@H](CO)O[C@@H]1O[C@@H]2[C@H](O[C@H]([C@H](NC(C3=C(C)C(N)=NC([C@@H](NC[C@H](C(N)=O)N)CC(N)=O)=N3)=O)C(N[C@@H]([C@@H](O)[C@@H](C(N[C@H](C(NCCC4=NC(C5=NC(C(NCCCNCCCCN)=O)=CS5)=CS4)=O)C(O)C)=O)C)C)=O)C6=CNC=N6)O[C@@H](CO)[C@@H](O)[C@@H]2O	https://www.medchemexpress.com/bleomycin-a5.html	Cancer; Infection; Inflammation/Immunology	No Development Reported
HYCPK53471	B03			0			0	0	HY-B0467A	Amoxicillin	Amoxycillin	26787-78-0	365.40	Antibiotic; Bacterial	Anti-infection	Amoxicillin (Amoxycillin) is an antibiotic with good oral absorption and broad spectrum antimicrobial activity. Amoxicillin inhibits the biosynthesis of polypeptides in the cell wall, thereby inhibiting cell growth[1][2][3].	Free Acid	C16H19N3O5S	DMSO : 83.33 mg/mL (228.05 mM; Need ultrasonic); H2O : 2 mg/mL (5.47 mM; Need ultrasonic)	DMSO Solution	133764	10mM * 100uL	OC([C@@H]1N(C2=O)[C@]([C@@H]2NC([C@@H](C3=CC=C(O)C=C3)N)=O)([H])SC1(C)C)=O	https://www.medchemexpress.com/amoxicillin.html	Infection; Cancer	Launched
HYCPK53471	B04			0			0	0	HY-111071	Nilofabicin	CG-400549	934628-27-0	340.44	Antibiotic; Bacterial	Anti-infection	Nilofabicin is an enoyl-(acyl-carrier protein) reductase (FabI) inhibitor. Nilofabicin had an MIC(90) of 0.5 microg/ml for Staphylococcus aureus strains and was more potent than either linezolid or vancomycin[1].		C19H20N2O2S	DMSO : 100 mg/mL (293.74 mM; Need ultrasonic)	DMSO Solution	119908	10mM * 100uL	O=C1C=C(OCCC2=CC=CS2)C=CN1CC3=CC=CC(N)=C3C	https://www.medchemexpress.com/nilofabicin.html	Infection; Inflammation/Immunology	Phase 2
HYCPK53471	B05	460	459	459.5	397	344	370.5	1.24	HY-B1327	Chlortetracycline (hydrochloride)	7-Chlorotetracycline (hydrochloride)	64-72-2	515.34	Antibiotic; Bacterial; Parasite	Anti-infection	Chlortetracycline hydrochloride (7-Chlorotetracycline hydrochloride) is a specific and potent calcium ionophore antibiotic, inhibits binding of aminoacyl-tRNA to ribosomes.	Hydrochloride	C22H24Cl2N2O8	DMSO : < 1 mg/mL (insoluble or slightly soluble); H2O : 6.66 mg/mL (12.92 mM; Need ultrasonic and warming)	DMSO Solution	17765	10mM * 100uL	O=C(C(C1=O)=C(O)[C@@H](N(C)C)[C@]2([H])C[C@]3([H])[C@](C)(O)C4=C(C(C3=C(O)[C@@]21O)=O)C(O)=CC=C4Cl)N.[H]Cl	https://www.medchemexpress.com/Chlortetracycline-hydrochloride.html	Infection	Launched
HYCPK53471	B06			0			0	0	HY-B0914	10-Undecenoic acid	Undecylenic acid	112-38-9	184.28	Antibiotic; Endogenous Metabolite; Fungal	Anti-infection; Metabolic Enzyme/Protease	10-Undecenoic acid was used as a starting reagent in the syntheses of Pheromone (11Z)-hexadecenal.	Free Acid	C11H20O2	DMSO : ≥ 50 mg/mL (271.33 mM)	DMSO Solution	17212	10mM * 100uL	C=CCCCCCCCCC(O)=O	https://www.medchemexpress.com/10-Undecenoic-acid.html	Others	Launched
HYCPK53471	B07	39	37	38	39	28	33.5	1.134	HY-N6727	Gliotoxin	Aspergillin	67-99-2	326.39	Antibiotic; Apoptosis; Bacterial; Fungal; NF-κB; PKA	Anti-infection; Apoptosis; NF-κB; Stem Cell/Wnt	Gliotoxin is a secondary metabolite, the most abundant mycotoxin secreted by A. fumigatus, inhibits the phagocytosis of macrophages and the immune functions of other immune cells [1]. Gliotoxin inhibits inducible NF-κB activity by preventing IκB degradation, which consequently induces host-cell apoptosis[2]. Gliotoxin activates PKA and increases intracellular cAMP concentration; modulates actin c…	Free Base	C13H14N2O4S2	DMSO : 5 mg/mL (ultrasonic;warming);DMF : 5 mg/mL (ultrasonic;warming)	DMSO Solution	205245	10mM * 100uL	O=C1N(C)[C@@]2(CO)C(N3[C@@]1(SS2)CC4=CC=C[C@H](O)[C@@]34[H])=O	https://www.medchemexpress.com/gliotoxin.html	Cancer; Infection; Inflammation/Immunology	No Development Reported
HYCPK53471	B08	148	112	130	68	1	68	1.912	HY-14855	Tedizolid	TR 700; Torezolid; DA-7157	856866-72-3	370.34	Antibiotic; Bacterial	Anti-infection	Tedizolid (TR 700; Torezolid; DA-7157) is a novel oxazolidinone, acting through inhibition of bacterial protein synthesis by binding to 23S ribosomal RNA (rRNA) of the 50S subunit of the ribosome.	Free Base	C17H15FN6O3	DMSO : 10 mg/mL (27.00 mM; Need ultrasonic)	DMSO Solution	05507	10mM * 100uL	O=C1O[C@@H](CO)CN1C2=CC=C(C3=CC=C(C4=NN(C)N=N4)N=C3)C(F)=C2	https://www.medchemexpress.com/tedizolid.html	Infection	Launched
HYCPK53471	B09	1	1	1	62	50	56	0.018	HY-113952	Actinonin	(-)-Actinonin	13434-13-4	385.50	Aminopeptidase; Antibiotic; Apoptosis; Bacterial; MMP	Anti-infection; Apoptosis; Metabolic Enzyme/Protease	Actinonin ((-)-Actinonin) is a naturally occurring antibacterial agent produced by Actinomyces. Actinonin inhibits aminopeptidase M, aminopeptidase N and leucine aminopeptidase. Actinonin is a potent reversible peptide deformylase (PDF) inhibitor with a Ki of 0.28 nM. Actinonin also inhibits MMP-1, MMP-3, MMP-8, MMP-9, and hmeprin α with Ki values of 300 nM, 1,700 nM, 190 nM, 330 nM, and 20 nM, r…	Free Base	C19H35N3O5	DMSO : 50 mg/mL (129.70 mM; Need ultrasonic)	DMSO Solution	91044	10mM * 100uL	O=C(N[C@H](C(N1[C@H](CO)CCC1)=O)C(C)C)[C@H](CCCCC)CC(NO)=O	https://www.medchemexpress.com/actinonin.html	Cancer; Infection	No Development Reported
HYCPK53471	B10	18	15	16.5	18	14	16	1.031	HY-B1324	Oxiconazole nitrate	Ro 13-8996	64211-46-7	492.14	Antibiotic; Cytochrome P450; Fungal	Anti-infection; Metabolic Enzyme/Protease	Oxiconazole (Ro 13-8996) nitrate is a broad spectrum anti-fungal agent which can inhibit the growth of Candida, Aspergillus and Trichophyton. Oxiconazole nitrate is also a highly efficacious activator of CYP3A4 transactivation, which could be antagonized by <a href="/Rifampicin.html" class="link-product" target="_blank">Rifampicin</a> (HY-B0272) in a competitive manner. Oxiconazole nitrate exhibi…	Nitrate	C18H14Cl4N4O4	DMSO : ≥ 100 mg/mL (203.19 mM)	DMSO Solution	26712	10mM * 100uL	[O-][N+](O)=O.ClC1=CC=C(/C(CN2C=CN=C2)=N/OCC3=CC=C(Cl)C=C3Cl)C(Cl)=C1	https://www.medchemexpress.com/Oxiconazole_nitrate.html	Cancer; Infection	Launched
HYCPK53471	B11			0			0	0	HY-B1784	Sulfisomidin	Sulfaisodimidine	515-64-0	278.33	Antibiotic; Bacterial	Anti-infection	Sulfisomidin (Sulfaisodimidine) is an orally active short-acting sulfonamide antibacterial. Sulfisomidin can be used for the research of lower urinary tract infections[1][2].	Free Base	C12H14N4O2S	DMSO : ≥ 30 mg/mL (107.79 mM)	DMSO Solution	26146	10mM * 100uL	O=S(C1=CC=C(N)C=C1)(NC2=NC(C)=NC(C)=C2)=O	https://www.medchemexpress.com/Sulfisomidin.html	Infection	Launched
HYCPK53471	C02	1	1	1	11	14	12.5	0.08	HY-107486	Nosiheptide	Multhiomycin; RP 9671	56377-79-8	1222.36	Antibiotic; Bacterial	Anti-infection	Nosiheptide (Multhiomycin), a thiopeptide antibiotic produced by Streptomyces actuosus, inhibits bacterial protein synthesis and bears a unique indole side ring system and regiospecific hydroxyl groups on the characteristic macrocyclic core. Nosiheptide has been widely used as a feed additive for animal growth[1][2].	Free Base	C51H43N13O12S6	DMSO : 125 mg/mL (102.26 mM; Need ultrasonic)	DMSO Solution	51679	10mM * 100uL	OC1=C(C2=NC(C(NC(C(N)=O)=C)=O)=CS2)N=C(C3=CSC(C4NC(C5=CSC(C(CC(C(OCC6=C7C(C)=C(NC7=CC=C6)C(SC4)=O)=O)O)NC(C8=CSC(/C(NC(C(C(O)C)NC(C9=CSC%10=N9)=O)=O)=C\C)=N8)=O)=N5)=O)=N3)C%10=C1	https://www.medchemexpress.com/nosiheptide.html	Infection	No Development Reported
HYCPK53471	C03			0			0	0	HY-B1071	Lasalocid	Lasalocid-A; Ionophore X-537A; Antibiotic X-537A	25999-31-9	590.79	Antibiotic; Autophagy; Bacterial; Parasite	Anti-infection; Autophagy	Lasalocid (Lasalocid-A; Ionophore X-537A; Antibiotic X-537A) is an antibacterial agent and a coccidiostat, used in the feed additives	Free Acid	C34H54O8	DMSO : 100 mg/mL (169.26 mM; Need ultrasonic)	DMSO Solution	22100	10mM * 100uL	O=C(O)C1=C(CC[C@@H](C)[C@H](O)[C@H](C)C([C@@H]([C@H]2O[C@@]([C@H]3CC[C@](O)(CC)[C@H](C)O3)(CC)C[C@@H]2C)CC)=O)C=CC(C)=C1O	https://www.medchemexpress.com/Lasalocid.html	Infection; Cancer	No Development Reported
HYCPK53471	C04			0			0	0	HY-B0898	Ceftiofur (sodium)	sodium ceftiofur	104010-37-9	545.54	Antibiotic; Bacterial	Anti-infection	Ceftiofur sodium is an antibiotic of the cephalosporin type (third generation), licensed for use in veterinary medicine.	Sodium	C19H16N5NaO7S3	DMSO : ≥ 40 mg/mL (73.32 mM)	DMSO Solution	17768	10mM * 100uL	O=C(O[Na])C(N12)=C(CSC(C3=CC=CO3)=O)CS[C@]2([H])[C@H](NC(/C(C4=CSC(N)=N4)=N\OC)=O)C1=O	https://www.medchemexpress.com/Ceftiofur-sodium.html	Infection	Launched
HYCPK53471	C05			0			0	0	HY-B0322	Sulfamethoxazole	Ro 4-2130	723-46-6	253.28	Antibiotic; Bacterial	Anti-infection	Sulfamethoxazole (Ro 4-2130) is a sulfonamide bacteriostatic antibiotic, used for bacterial infections. Sulfonamides is a competitive antagonists of para-aminobenzoic acid (PABA)[1].	Free Base	C10H11N3O3S	H2O : 0.1 mg/mL (0.39 mM; Need ultrasonic); DMSO : ≥ 100 mg/mL (394.82 mM)	DMSO Solution	16197	10mM * 100uL	O=S(C1=CC=C(N)C=C1)(NC2=NOC(C)=C2)=O	https://www.medchemexpress.com/Sulfamethoxazole.html	Infection	Launched
HYCPK53471	C06			0			0	0	HY-B0177	Tinidazole		19387-91-8	247.27	Antibiotic; Bacterial; Parasite	Anti-infection	Tinidazole, an orally available antibacterial agent, is a 5-nitroimidazole with selective activity against anaerobic bacteria and protozoa[1].	Free Base	C8H13N3O4S	DMSO : ≥ 50 mg/mL (202.21 mM); H2O : 3.33 mg/mL (13.47 mM; Need ultrasonic)	DMSO Solution	16503	10mM * 100uL	CC1=NC=C([N+]([O-])=O)N1CCS(=O)(CC)=O	https://www.medchemexpress.com/tinidazole.html	Infection; Cancer	Launched
HYCPK53471	C07			0			0	0	HY-15230	Geldanamycin		30562-34-6	560.64	Antibiotic; Bacterial; HSP; Influenza Virus	Anti-infection; Cell Cycle/DNA Damage; Metabolic Enzyme/Protease	Geldanamycin is a Hsp90 inhibitor with antimicrobial activity against many Gram-positive and some Gram-negative bacteria. Geldanamycin has anti-influenza virus H5N1 activities.	Free Base	C29H40N2O9	DMSO : 50 mg/mL (89.18 mM; Need ultrasonic)	DMSO Solution	253503	10mM * 100uL	COC(C(C=C1NC(/C(C)=C/C=C/[C@H](OC)[C@@H](OC(N)=O)/C(C)=C/[C@H](C)[C@H]2O)=O)=O)=C(C[C@H](C[C@@H]2OC)C)C1=O	https://www.medchemexpress.com/Geldanamycin.html	Cancer; Infection; Inflammation/Immunology	No Development Reported
HYCPK53471	C08			0			0	0	HY-B1210	Pipemidic acid		51940-44-4	303.32	Antibiotic; Bacterial	Anti-infection	Pipemidic acid , a derivative of Piromidic acid, is an antibacterial agent. Pipemidic acid inhibits DNA gyrase. Pipemidic acid is active against gram-negative bacteria including Pseudomonas aeruginosa as well as some gram-positive bacteria. Pipemidic acid can be used for the research of intestinal, urinary, and biliary tract infections[1][2].	Free Acid	C14H17N5O3	DMSO : 5 mg/mL (ultrasonic)	DMSO Solution	18945	10mM * 100uL	O=C(C1=CN(CC)C2=NC(N3CCNCC3)=NC=C2C1=O)O	https://www.medchemexpress.com/Pipemidic-acid.html	Infection	Launched
HYCPK53471	C09			0			0	0	HY-A0088	Cefotaxime (sodium)	Cefotaxim (sodium); HR-756 (sodium)	64485-93-4	477.45	Antibiotic; Bacterial	Anti-infection	Cefotaxime (Cefotaxim) sodium, a β-lactamase stable cephalosporin and a third-generation cephalosporin antibiotic, possesses broad-spectrum antibiotic activity against numerous Gram-positive and Gram-negative bacteria[1][2][3][4][5].	Sodium	C16H16N5NaO7S2	DMSO : 45 mg/mL (94.25 mM; Need ultrasonic); H2O : 50 mg/mL (104.72 mM; Need ultrasonic)	DMSO Solution	16409	10mM * 100uL	O=C(C(N12)=C(COC(C)=O)CS[C@]2([H])[C@H](NC(/C(C3=CSC(N)=N3)=N\OC)=O)C1=O)O[Na]	https://www.medchemexpress.com/Cefotaxime-sodium-salt.html	Infection	Launched
HYCPK53471	C10			0			0	0	HY-13756A	Tacrolimus (monohydrate)	FK506 (monohydrate); Fujimycin (monohydrate); FR900506 (monohydrate)	109581-93-3	822.03	Antibiotic; Autophagy; Bacterial; FKBP; Phosphatase	Anti-infection; Apoptosis; Autophagy; Immunology/Inflammation; Metabolic Enzyme/Protease	Tacrolimus monohydrate (FK506 monohydrate), a macrocyclic lactone, binds to FK506 binding protein (FKBP) to form a complex and inhibits calcineurin phosphatase, which inhibits T-lymphocyte signal transduction and IL-2 transcription. Immunosuppressive properties[1].	Free Base	C44H71NO13	H2O : < 0.1 mg/mL (ultrasonic;warming;heat to 60°C) (insoluble); DMSO : 100 mg/mL (121.65 mM; Need ultrasonic)	DMSO Solution	180151	10mM * 100uL	O=C([C@@](CCCC1)([H])N1C(C([C@@]2(O)[C@H](C)C[C@H](OC)[C@@](O2)([H])[C@@H](OC)C[C@@H](C)C/C(C)=C/[C@H]3CC=C)=O)=O)O[C@H](/C(C)=C/[C@H]4C[C@@H](OC)[C@H](O)CC4)[C@H](C)[C@@H](O)CC3=O.O	https://www.medchemexpress.com/tacrolimus-monohydrate.html	Cancer; Infection; Inflammation/Immunology	Launched
HYCPK53471	C11			0			0	0	HY-B1194	Tetramisole (hydrochloride)	(±)-Tetramisole hydrochloride; DL-Tetramisole hydrochloride; R-829	5086-74-8	240.75	Antibiotic; Parasite; Phosphatase	Anti-infection; Metabolic Enzyme/Protease	Tetramisole hydrochloride is an inhibitor of alkaline phosphatases, is a high purity antiparasitic.	Hydrochloride	C11H13ClN2S	DMSO : 10 mg/mL (41.54 mM; Need ultrasonic); H2O : 100 mg/mL (415.37 mM; Need ultrasonic)	DMSO Solution	17531	10mM * 100uL	[H]Cl.C12=NC(C3=CC=CC=C3)CN1CCS2	https://www.medchemexpress.com/Tetramisole-hydrochloride.html	Infection	Launched
HYCPK53471	D02			0			0	0	HY-A0256	Clavulanic acid		58001-44-8	199.16	Antibiotic; Bacterial	Anti-infection	Clavulanic acid is a naturally occurring powerful bacterial β-lactamases inhibitor for research of infections caused by bacteria, including infections of the ears. Clavulanic acid is active against a wide spectrum of gram-positive and gram-negative bacterias[1].		C8H9NO5	DMSO : 13.89 mg/mL (ultrasonic;warming;heat to 60°C);H2O : 50 mg/mL (ultrasonic)	DMSO Solution	227900	10mM * 100uL	O=C([C@@H](/C(O[C@]1([H])C2)=C/CO)N1C2=O)O	https://www.medchemexpress.com/clavulanic-acid.html	Infection; Inflammation/Immunology	Launched
HYCPK53471	D03			0			0	0	HY-13637A	Ganciclovir (sodium)	BW 759 (sodium); 2'-Nor-2'-deoxyguanosine (sodium)	107910-75-8	277.21	Antibiotic; CMV; HSV; Nucleoside Antimetabolite/Analog	Anti-infection; Cell Cycle/DNA Damage	Ganciclovir (BW 759) sodium, a nucleoside analogue, is an orally active antiviral agent with activity against CMV. Ganciclovir sodium also has activity in vitro against members of the herpes group and some other DNA viruses. Ganciclovir sodium inhibits the in vitro replication of human herpes viruses (HSV 1 and 2, CMV) and adenovirus serotypes 1, 2, 4, 6, 8, 10, 19, 22 and 28. Ganciclovir sodium …	Sodium	C9H12N5NaO4	H2O : 50 mg/mL (180.37 mM; Need ultrasonic); DMSO : 5 mg/mL (18.04 mM; Need ultrasonic)	DMSO Solution	78957	10mM * 100uL	OCC(OCN1C=NC2=C1N=C(N)N=C2O[Na])CO	https://www.medchemexpress.com/ganciclovir-sodium.html	Infection; Cancer	Launched
HYCPK53471	D04			0			0	0	HY-B0334A	Sulbactam (sodium)	CP45899 (sodium)	69388-84-7	255.22	Antibiotic; Bacterial	Anti-infection	Sulbactam (CP45899) sodium is a competitive, irreversible beta-lactamase inhibitor. Sulbactam sodium shows antimicrobial activity against multidrug-resistant (MDR) acinetobacter calcoaceticus--Acinetobacter baumannii (Acb) complex[1][2].	Sodium	C8H10NNaO5S	H2O : ≥ 100 mg/mL (391.82 mM); DMSO : 50 mg/mL (195.91 mM; Need ultrasonic)	DMSO Solution	99636	10mM * 100uL	O=C([C@@H](C(C)(C)S([C@]1([H])C2)(=O)=O)N1C2=O)O[Na]	https://www.medchemexpress.com/sulbactam-sodium.html	Infection	Launched
HYCPK53471	D05			0			0	0	HY-B1781	Sulfachloropyridazine	Sulfachlorpyridazine	80-32-0	284.72	Antibiotic; Bacterial	Anti-infection	Sulfachloropyridazine is a broad spectrum sulfonamide used against both Gram-positive and Gram-negative aerobic bacteria.	Free Base	C10H9ClN4O2S	DMSO : 160 mg/mL (561.96 mM; Need ultrasonic and warming)	DMSO Solution	26960	10mM * 100uL	O=S(C1=CC=C(N)C=C1)(NC2=NN=C(Cl)C=C2)=O	https://www.medchemexpress.com/Sulfachloropyridazine.html	Infection	Launched
HYCPK53471	D06			0			0	0	HY-B0129	Aztreonam	SQ-26,776	78110-38-0	435.43278	Antibiotic; Bacterial	Anti-infection	Aztreonam (SQ-26,776) is a synthetic monocyclic beta-lactam antibiotic, which has a very high affinity for penicillin-binding protein 3 (PBP-3).	Free Acid	C13H17N5O8S2	H2O : 10 mg/mL (22.97 mM; Need ultrasonic); DMSO : 50 mg/mL (114.83 mM; Need ultrasonic)	DMSO Solution	15844	10mM * 100uL	CC(C)(O/N=C(C1=CSC(N)=N1)\C(N[C@H]2[C@H](C)N(S(=O)(O)=O)C2=O)=O)C(O)=O	https://www.medchemexpress.com/Aztreonam.html	Infection	Launched
HYCPK53471	D07			0			0	0	HY-16349	Nimorazole	K-1900	6506-37-2	226.23	Antibiotic; Parasite	Anti-infection	Nimorazole (K-1900), a 2-nitroimidazole, is a hypoxic cell-radiation sensitizer. Nimorazole has anti-infective and anti-protozoal against trichomoniasis. Nimorazole has the potential for head and neck cancer[1][2].	Free Base	C9H14N4O3	DMSO : 33.33 mg/mL (147.33 mM; Need ultrasonic)	DMSO Solution	13709	10mM * 100uL	O=[N+](C1=CN=CN1CCN2CCOCC2)[O-]	https://www.medchemexpress.com/Nimorazole.html	Infection; Cancer	Launched
HYCPK53471	D08	59	73	66	1	1	1	65.999	HY-B1920	Josamycin	EN-141	16846-24-5	827.99	Antibiotic; Bacterial	Anti-infection	Josamycin (EN-141) is a macrolide antibiotic exhibiting antimicrobial activity against a wide spectrum of pathogens, such as bacteria. The dissociation constant Kd from ribosome for Josamycin is 5.5 nM.	Free Base	C42H69NO15	H2O : 8.33 mg/mL (10.06 mM; ultrasonic and adjust pH to 6 with HCl); DMSO : ≥ 41.67 mg/mL (50.33 mM)	DMSO Solution	115254	10mM * 100uL	O[C@H]1[C@](O[C@H](C)[C@@H](O[C@@](O[C@@H](C)[C@@H]2OC(CC(C)C)=O)([H])C[C@]2(O)C)[C@@H]1N(C)C)([H])O[C@@H]([C@H](C[C@H]([C@H](/C=C/C=C/C3)O)C)CC=O)[C@H]([C@](CC(O[C@@H]3C)=O)([H])OC(C)=O)OC	https://www.medchemexpress.com/Josamycin.html	Infection	Launched
HYCPK53471	D09	82	142	112	32	36	34	3.294	HY-B1802A	Tosufloxacin (tosylate hydrate)	A-61827 (tosylate hydrate); T-3262	1400591-39-0	594.56	Antibiotic; Bacterial	Anti-infection	Tosufloxacin tosylate hydrate (A-61827) is an orally active fluoroquinolone antibiotic. Tosufloxacin shows a broad spectrum of antibacterial activity against gram-positive and gram-negative bacteria[1][2].	Tosylate	C26H25F3N4O7S	DMSO : 12.5 mg/mL (21.02 mM; Need ultrasonic); H2O : 1 mg/mL (1.68 mM; ultrasonic and warming and heat to 80°C)	DMSO Solution	21113	10mM * 100uL	CC1=CC=C(S(=O)(O)=O)C=C1.O=C(C2=CN(C3=CC=C(F)C=C3F)C4=C(C=C(F)C(N5CC(N)CC5)=N4)C2=O)O.O	https://www.medchemexpress.com/Tosufloxacin-tosylate-hydrate.html	Infection	Launched
HYCPK53471	D10	119	139	129	1	1	1	128.999	HY-B0220D	Erythromycin (thiocyanate)		7704-67-8	793.02	Antibiotic; Bacterial; DNA/RNA Synthesis	Anti-infection; Cell Cycle/DNA Damage	Erythromycin thiocyanate is a macrolide antibiotic produced by actinomycete?Streptomyces erythreus?with a broad spectrum of antimicrobial activity. Erythromycin thiocyanate binds to bacterial 50S ribosomal subunits and inhibits?RNA-dependent protein synthesis?by blockage of transpeptidation and/or translocation reactions, without affecting synthesis of nucleic acid[1][2]. Erythromycin thiocyanate…	thiocyanate	C38H68N2O13S	DMSO : 100 mg/mL (126.10 mM; Need ultrasonic)	DMSO Solution	243353	10mM * 100uL	C[C@@H]([C@@H]([C@H](C(O[C@@H]1CC)=O)C)O[C@@](O[C@@H](C)[C@@H]2O)([H])C[C@@]2(C)OC)[C@H]([C@](O)(C[C@H](C([C@@H]([C@@H](O)[C@@]1(O)C)C)=O)C)C)O[C@@](O[C@H](C)C[C@@H]3N(C)C)([H])[C@@H]3O.SC#N	https://www.medchemexpress.com/erythromycin-thiocyanate.html	Infection; Cancer	Launched
HYCPK53471	D11			0			0	0	HY-B0555A	Nafcillin (sodium monohydrate)		7177-50-6	454.47	Antibiotic; Bacterial	Anti-infection	Nafcillin sodium monohydrate, an antibiotic, is a reversible inhibitor of β-lactamase. Nafcillin sodium monohydrate can be used for the research of staphylococcal infections[1][2].	Sodium	C21H23N2NaO6S	H2O : 1 mg/mL (2.20 mM; Need ultrasonic); DMSO : 100 mg/mL (220.04 mM; Need ultrasonic)	DMSO Solution	31485	10mM * 100uL	O=C([C@@H]1N(C2=O)[C@]([C@@H]2NC(C(C3=CC=CC=C3C=C4)=C4OCC)=O)([H])SC1(C)C)O[Na].O	https://www.medchemexpress.com/Nafcillin-sodium-monohydrate.html	Infection	Launched
HYCPK53471	E02			0			0	0	HY-A0210	Cerulenin		17397-89-6	223.27	Antibiotic; Apoptosis; Fatty Acid Synthase (FASN); Fungal	Anti-infection; Apoptosis; Metabolic Enzyme/Protease	Cerulenin, a potent, natural inhibitor of fatty acid synthase (FASN), is an epoxide produced by the fungus Cephalosporium caeruleus. Cerulenin inhibits topoisomerase I catalytic activity and augments SN-38-induced apoptosis. Cerulenin has antifungal and antitumor activies[1][2][3][4].	Free Base	C12H17NO3	DMSO : 100 mg/mL (447.89 mM; Need ultrasonic)	DMSO Solution	135985	10mM * 100uL	O=C([C@@H]1O[C@@H]1C(CC/C=C/C/C=C/C)=O)N	https://www.medchemexpress.com/Cerulenin.html	Infection; Metabolic Disease	No Development Reported
HYCPK53471	E03			0			0	0	HY-N7141	Spiramycin I		24916-50-5	843.05	Antibiotic; Bacterial; Parasite	Anti-infection	Spiramycin I is a macrolide antibiotic and antiparasitic[1].		C43H74N2O14	DMSO : 100 mg/mL (118.62 mM; Need ultrasonic)	DMSO Solution	153754	10mM * 100uL	O=CC[C@@H](C[C@H]([C@H](/C=C/C=C/C[C@H](OC(C[C@H]([C@@H]1OC)O)=O)C)O[C@@H]2O[C@@H]([C@H](CC2)N(C)C)C)C)[C@@H]1O[C@H]3[C@@H]([C@H]([C@@H]([C@H](O3)C)O[C@H]4C[C@@](O)([C@H]([C@@H](O4)C)O)C)N(C)C)O	https://www.medchemexpress.com/spiramycin-i.html	Infection	No Development Reported
HYCPK53471	E04			0			0	0	HY-W009168	Tazobactam (sodium)		89785-84-2	322.27	Antibiotic; Bacterial	Anti-infection	Tazobactam sodium is an antibiotic of the beta-lactamase inhibitor class. Ceftolozane combines with Tazobactam, extends the activity of ceftolozane against many ESBL-producing Enterobacteriaceae and some Bacteroides spp..	Sodium	C10H11N4NaO5S	10 mM in DMSO	DMSO Solution	251816	10mM * 100uL	C[C@]([C@@H](N1[C@@]2([H])CC1=O)C(O[Na])=O)([S]2(=O)=O)CN3C=CN=N3	https://www.medchemexpress.com/tazobactam-sodium.html	Infection; Cancer	Launched
HYCPK53471	E05			0			0	0	HY-B0698A	Ceftibuten (dihydrate)	Sch-39720 (dihydrate)	118081-34-8	446.46	Antibiotic; Bacterial	Anti-infection	Ceftibuten (Sch-39720) dihydrate, an antibiotic, is an orally active cephalosporin, possesses potent activity in vitro against a wide range of gram-negative and certain gram-positive pathogens[1][2].	Free Acid	C15H18N4O8S2	H2O : 100 mg/mL (223.98 mM; ultrasonic and warming and heat to 80°C); DMSO : 100 mg/mL (223.98 mM; Need ultrasonic)	DMSO Solution	16966	10mM * 100uL	O=C(C(N12)=CCS[C@]2([H])[C@H](NC(/C(C3=CSC(N)=N3)=C\CC(O)=O)=O)C1=O)O.O.O	https://www.medchemexpress.com/Ceftibuten-dihydrate.html	Infection	Launched
HYCPK53471	E06	813	734	773.5	492	501	496.5	1.558	HY-B1119	Triclosan		3380-34-5	289.54	Antibiotic; Autophagy; Bacterial; Fungal	Anti-infection; Autophagy	Triclosan is an antibacterial and antifungal agent found in consumer products, including soaps, detergents, toys, and surgical cleaning treatments.	Free Base	C12H7Cl3O2	DMSO : ≥ 100 mg/mL (345.38 mM); H2O : 1 mg/mL (3.45 mM; ultrasonic and warming and heat to 80°C)	DMSO Solution	155009	10mM * 100uL	OC1=CC(Cl)=CC=C1OC2=CC=C(Cl)C=C2Cl	https://www.medchemexpress.com/Triclosan.html	Infection; Cancer	Launched
HYCPK53471	E07	25	25	25	0	20	20	1.25	HY-17381	Idarubicin (hydrochloride)	4-Demethoxydaunorubicin hydrochloride	57852-57-0	533.95	Antibiotic; Autophagy; Bacterial; c-Myc; DNA/RNA Synthesis; Fungal; Topoisomerase	Anti-infection; Apoptosis; Autophagy; Cell Cycle/DNA Damage	Idarubicin hydrochloride is an anthracycline antileukemic agent. It inhibits the topoisomerase II interfering with the replication of DNA and RNA transcription. Idarubicin hydrochloride inhibits the growth of bacteria and yeasts.	Hydrochloride	C26H28ClNO9	DMSO : 83.33 mg/mL (156.06 mM; Need ultrasonic)	DMSO Solution	241331	10mM * 100uL	OC(C(C(C1=CC=CC=C21)=O)=C3C2=O)=C4[C@H](C[C@@](C(C)=O)(O)CC4=C3O)O[C@@](O[C@@H](C)[C@H]5O)([H])C[C@@H]5N.Cl	https://www.medchemexpress.com/Idarubicin-hydrochloride.html	Cancer; Infection	Launched
HYCPK53471	E08			0			0	0	HY-15597	Salinomycin	Procoxacin	53003-10-4	751.00	Antibiotic; Apoptosis; Autophagy; Bacterial; Mitophagy; Parasite; Wnt; β-catenin	Anti-infection; Apoptosis; Autophagy; Stem Cell/Wnt	Salinomycin (Procoxacin), a polyether potassium ionophore antibiotic, selectively inhibits the growth of gram-positive bacteria. Salinomycin is a potent inhibitor of Wnt/β-catenin signaling, blocks Wnt-induced LRP6 phosphorylation. Salinomycin (Procoxacin) shows selective activity against human cancer stem cells[1][2][3].	Free Acid	C42H70O11	DMSO : ≥ 36.7 mg/mL (48.87 mM)	DMSO Solution	29177	10mM * 100uL	[H][C@]1([C@](C)(CC2)O[C@]32[C@H](O)C=C[C@]4(O[C@]([H])([C@@H](CC)C([C@@H](C)[C@@H](O)[C@H](C)[C@]5([H])O[C@]([C@@H](CC)C(O)=O)([H])CC[C@@H]5C)=O)[C@@H](C)C[C@H]4C)O3)CC[C@@](CC)(O)[C@H](C)O1	https://www.medchemexpress.com/Salinomycin.html	Cancer	No Development Reported
HYCPK53471	E09			0			0	0	HY-A0166A	Cilastatin (sodium)	MK0791 (sodium)	81129-83-1	380.43	Antibiotic; Bacterial	Anti-infection	Cilastatin sodium (MK0791 sodium) is a reversible, competitive renal dehydropeptidase I inhibitor with an IC50 of 0.1 μM. Cilastatin sodium inhibits the bacterial metallob-lactamase enzyme CphA with an IC50 of 178 μM. Cilastatin sodium is an antibacterial adjunct[1][2][3].	Sodium	C16H25N2NaO5S	10 mM in DMSO	DMSO Solution	259004	10mM * 100uL	O=C(O)/C(NC([C@@H]1C(C)(C)C1)=O)=C/CCCCSC[C@H](N)C(O[Na])=O	https://www.medchemexpress.com/cilastatin-sodium.html	Infection	Launched
HYCPK53471	E10			0			0	0	HY-N7071A	Maduramicin (ammonium)	Maduramycin (ammonium)	84878-61-5	934.16	Antibiotic; Apoptosis; Bacterial	Anti-infection; Apoptosis	Maduramicin ammonium (Maduramycin ammonium) is isolated from the actinomycete?Actinomadura rubra. Maduramicin ammonium (Maduramycin ammonium) is an anticoccidial agent for the the treatment of Eimeria spp., E. adenoeides, E. gallopavonis, and E. dispersa infection[1]. Maduramicin ammonium (Maduramycin ammonium) induces cell apoptosis in chicken myocardial cells via intrinsic and extrinsic pathway…	Ammonium	C47H83NO17	DMSO : 25 mg/mL (26.76 mM; ultrasonic and warming and heat to 60°C)	DMSO Solution	145402	10mM * 100uL	C[C@]1([C@]2([H])O[C@](C)([C@@]3([H])[C@H](C[C@@]([C@@]4([H])O[C@](O)([C@H](C)C[C@@H]4C)C)([H])O3)O[C@]5([H])C[C@@H]([C@@H](OC)[C@H](C)O5)OC)CC2)O[C@]6(O[C@]([C@H](C)[C@@H](O)C6)([H])[C@H]([C@@]7([H])[C@@H]([C@H]([C@H](C)[C@](CC(O)=O)(O)O7)OC)OC)C)CC1.N	https://www.medchemexpress.com/maduramicin-ammonium.html	Infection	No Development Reported
HYCPK53471	E11			0			0	0	HY-B1596	Ceftizoxime		68401-81-0	383.40	Antibiotic; Bacterial	Anti-infection	Ceftizoxime is a bacterial inhibitor which acts by interfering with bacterial cell wall synthesis and inhibiting cross-linking of the peptidoglycan.	Free Acid	C13H13N5O5S2	DMSO : 25 mg/mL (65.21 mM; Need ultrasonic)	DMSO Solution	36013	10mM * 100uL	O=C(C(N12)=CCS[C@]2([H])[C@H](NC(/C(C3=CSC(N)=N3)=N\OC)=O)C1=O)O	https://www.medchemexpress.com/Ceftizoxime.html	Infection	Launched
HYCPK53471	F02	61	39	50	45	76	60.5	0.826	HY-B0136	Cefdinir	FK-482; CI-983	91832-40-5	395.41	Antibiotic; Bacterial	Anti-infection	Cefdinir (FK-482) is a semi-synthetic, broad-spectrum antibiotic in the third generation of the cephalosporin class, which is proved to be effective for infections caused by several Gram-negative and Gram-positive bacteria. Cefdinir can be used for the research of common bacterial infections of the ear, sinus, throat, and skin[1][2].	Free Acid	C14H13N5O5S2	DMSO : 33.33 mg/mL (84.29 mM; Need ultrasonic)	DMSO Solution	15943	10mM * 100uL	O=C(C(N12)=C(C=C)CS[C@]2([H])[C@H](NC(/C(C3=CSC(N)=N3)=N\O)=O)C1=O)O	https://www.medchemexpress.com/Cefdinir.html	Infection	Launched
HYCPK53471	F03			0			0	0	HY-17425A	Valacyclovir (hydrochloride)	Valaciclovir hydrochloride	124832-27-5	360.80	Antibiotic; Bacterial; HSV	Anti-infection	Valacyclovir hydrochloride (Valaciclovir hydrochloride) is an orally active antiviral agent for herpes simplex, herpes zoster, and herpes B. Valacyclovir hydrochloride inhibits HSV-1 W (50=2.9 μg/ml). Valacyclovir hydrochloride is a proagent of Aciclovir (HY-17422) [1][2][3][4][5].	Hydrochloride	C13H21ClN6O4	H2O : 100 mg/mL (277.16 mM; Need ultrasonic); DMSO : 43.33 mg/mL (120.09 mM; Need ultrasonic)	DMSO Solution	59591	10mM * 100uL	N[C@@H](C(C)C)C(OCCOCN1C=NC2=C1N=C(N)NC2=O)=O.Cl	https://www.medchemexpress.com/valacyclovir-hydrochloride.html	Infection; Cancer	Launched
HYCPK53471	F04			0			0	0	HY-B1436	Nifuroxazide		965-52-6	275.22	Antibiotic; Bacterial; STAT	Anti-infection; JAK/STAT Signaling; Stem Cell/Wnt	Nifuroxazide is an effective inhibitor of STAT3, also exerts potent anti-tumor and anti-metastasis activity.	Free Base	C12H9N3O5	DMSO : ≥ 155 mg/mL (563.19 mM)	DMSO Solution	17561	10mM * 100uL	O=C(N/N=C/C1=CC=C([N+]([O-])=O)O1)C2=CC=C(O)C=C2	https://www.medchemexpress.com/Nifuroxazide.html	Cancer; Infection	Launched
HYCPK53471	F05	25	26	25.5	51	43	47	0.543	HY-B1241	Dihydrostreptomycin (sulfate)	Dihydrostreptomycin sesquisulfate	5490-27-7	730.71	Antibiotic; Bacterial	Anti-infection	Dihydrostreptomycin sulfate is an aminoglycoside antibiotic, used to treat bacterial diseases in cattle, pigs and sheep.	Sulfate	C21H41N7O12.3/2H2SO4	H2O : 250 mg/mL (342.13 mM; Need ultrasonic)	DMSO Solution	17618	10mM * 100uL	O[C@@H]1[C@@H](O)[C@@](O[C@@H]2O[C@@H](C)[C@](O)(CO)[C@H]2O[C@@]3([H])[C@@H](NC)[C@H](O)[C@@H](O)[C@H](CO)O3)([H])[C@@H](NC(N)=N)[C@H](O)[C@H]1NC(N)=N.[1.5H2SO4]	https://www.medchemexpress.com/Dihydrostreptomycin-sulfate.html	Infection	No Development Reported
HYCPK53471	F06			0			0	0	HY-B0465	Oxacillin (sodium monohydrate)		7240-38-2	441.43	Antibiotic; Bacterial	Anti-infection	Oxacillin sodium monohydrate is an antibiotic similar to Flucloxacillin used in resistant staphylococci infections study[1].	Sodium	C19H20N3NaO6S	H2O : ≥ 100 mg/mL (226.54 mM); DMSO : 50 mg/mL (113.27 mM; Need ultrasonic)	DMSO Solution	13442	10mM * 100uL	O=C(O[Na])[C@@H]1N(C2=O)[C@]([C@@H]2NC(C(C(C3=CC=CC=C3)=NO4)=C4C)=O)([H])SC1(C)C.O	https://www.medchemexpress.com/Oxacillin-sodium-monohydrate.html	Infection	Launched
HYCPK53471	F07			0			0	0	HY-B0276	Ethionamide	2-Ethylthioisonicotinamide	536-33-4	166.24	Antibiotic; Bacterial	Anti-infection	Ethionamide(2-ethylthioisonicotinamide) is an antibiotic used in the treatment of tuberculosis. Target: Antibacterial Ethionamide is a second-line antitubercular agent that inhibits mycolic acid synthesis. It also may be used for treatment of leprosy. Ethionamide is a prodrug. It is activated by the enzyme EthA, a mono-oxygenase in Mycobacterium tuberculosis, and binds NAD+ to form an adduct whic…	Free Base	C8H10N2S	DMSO : 250 mg/mL (1503.85 mM; Need ultrasonic); H2O : 0.67 mg/mL (4.03 mM; Need ultrasonic)	DMSO Solution	114149	10mM * 100uL	S=C(C1=CC(CC)=NC=C1)N	https://www.medchemexpress.com/Ethionamide.html	Infection	Launched
HYCPK53471	F08	95	97	96	110	93	101.5	0.946	HY-B1145	Chlorhexidine (dihydrochloride)		3697-42-5	578.37	Antibiotic; Bacterial	Anti-infection	Chlorhexidine dihydrochloride is an antibacterial, used as an antiseptic and for other applications.	Hydrochloride	C22H32Cl4N10	DMSO : 20.83 mg/mL (36.02 mM; ultrasonic and warming and heat to 60°C)	DMSO Solution	145448	10mM * 100uL	N=C(NC1=CC=C(Cl)C=C1)NC(NCCCCCCNC(NC(NC2=CC=C(Cl)C=C2)=N)=N)=N.[H]Cl.[H]Cl	https://www.medchemexpress.com/Chlorhexidine-dihydrochloride.html	Infection; Cancer	Launched
HYCPK53471	F09			0			0	0	HY-B0343A	Sarafloxacin (hydrochloride)	A-56620 (hydrochloride)	91296-87-6	421.83	Antibiotic; Bacterial	Anti-infection	Sarafloxacin (hydrochloride) (A-56620 (hydrochloride)) is a quinolone antibiotic agent.	Hydrochloride	C20H18ClF2N3O3	DMSO : 8.33 mg/mL (19.75 mM; Need ultrasonic); H2O : 1 mg/mL (2.37 mM; ultrasonic and warming and heat to 60°C)	DMSO Solution	18061	10mM * 100uL	O=C(C1=CN(C2=CC=C(F)C=C2)C3=C(C=C(F)C(N4CCNCC4)=C3)C1=O)O.Cl	https://www.medchemexpress.com/Sarafloxacin-hydrochloride.html	Infection	Launched
HYCPK53471	F10			0			0	0	HY-B1257	Cefmetazole (sodium)	Sodium cefmetazole	56796-39-5	493.52	Antibiotic; Bacterial	Anti-infection	Cefmetazole sodium (Sodium cefmetazole) is a semisynthetic cephamycin antibiotic with broad-spectrum antibacterial activity, covering gram-positive, gram-negative, and anaerobic bacteria. Cefmetazole sodium binds to penicillin binding proteins (PBPs), resulting in interfering bacterial cell wall biosynthesis. Cefmetazole sodium is used for the research of gynecologic, intraabdominal, urinary trac…	Sodium	C15H16N7NaO5S3	DMSO : 250 mg/mL (506.57 mM; Need ultrasonic); H2O : 100 mg/mL (202.63 mM; Need ultrasonic)	DMSO Solution	87762	10mM * 100uL	O=C(C(N12)=C(CSC3=NN=NN3C)CS[C@]2([H])[C@](OC)(NC(CSCC#N)=O)C1=O)O[Na]	https://www.medchemexpress.com/Cefmetazole-sodium.html	Infection	Launched
HYCPK53471	F11			0			0	0	HY-131146	AMOZ	3-Amino-5-morpholinomethyl-2-oxazolidone	43056-63-9	201.22	Antibiotic	Anti-infection	AMOZ, a tissue bound metabolite of Furaltadone, Furaltadone is a synthetic nitrofuran antibiotic widely used[1]	Free Base	C8H15N3O3	10 mM in DMSO	DMSO Solution	288880	10mM * 100uL	O=C1OC(CN2CCOCC2)CN1N	https://www.medchemexpress.com/amoz.html	Infection	No Development Reported
HYCPK53471	G02	239	107	173	43	70	56.5	3.062	HY-17460A	Garenoxacin (Mesylate hydrate)	BMS284756 (Mesylate hydrate)	223652-90-2	540.53	Antibiotic; Bacterial; DNA/RNA Synthesis; Topoisomerase	Anti-infection; Cell Cycle/DNA Damage	Garenoxacin (BMS284756) Mesylate hydrate is an orally active quinolone antibiotic and has a broad spectrum of activity against a wide array of gram-positive and gram-negative bacteria, anaerobes, and fastidious organisms[1].	Mesylate	C24H26F2N2O8S	DMSO : 100 mg/mL (185.00 mM; Need ultrasonic); H2O : 12.5 mg/mL (23.13 mM; Need ultrasonic)	DMSO Solution	179268	10mM * 100uL	O=C(C1=CN(C2CC2)C3=C(C=CC(C4=CC5=C([C@@H](C)NC5)C=C4)=C3OC(F)F)C1=O)O.CS(=O)(O)=O.O	https://www.medchemexpress.com/Garenoxacin-Mesylate-hydrate.html	Infection	Launched
HYCPK53471	G03			0			0	0	HY-N6779	Patulin	Terinin	149-29-1	154.12	Antibiotic; Apoptosis; Autophagy; Bacterial	Anti-infection; Apoptosis; Autophagy	Patulin (Terinin) is a mycotoxin produced by fungi including the Aspergillus, Penicillium, and Byssochlamys species, is suspected to be clastogenic, mutagenic, teratogenic and cytotoxic. Patulin induces autophagy-dependent apoptosis through lysosomal-mitochondrial axis, and causes DNA damage[1][2][3][4].	Free Base	C7H6O4	DMSO : 100 mg/mL (648.85 mM; Need ultrasonic); H2O : 50 mg/mL (324.42 mM; Need ultrasonic and warming)	DMSO Solution	116232	10mM * 100uL	O=C1OC2=CCOC(C2=C1)O	https://www.medchemexpress.com/patulin.html	Infection	No Development Reported
HYCPK53471	G04			0			0	0	HY-13210	Zanamivir		139110-80-8	332.31	Antibiotic; Influenza Virus	Anti-infection	Zanamivir is an influenza viral neuraminidase inhibitor with IC50 values of 0.95 nM and 2.7 nM for influenza A and B, respectively.	Free Acid	C12H20N4O7	H2O : ≥ 33.33 mg/mL (100.30 mM)	DMSO Solution	06854	10mM * 100uL	NC(N[C@@H]1[C@H]([C@@]([H])(OC(C(O)=O)=C1)[C@@H]([C@@H](CO)O)O)NC(C)=O)=N	https://www.medchemexpress.com/Zanamivir.html	Infection	Launched
HYCPK53471	G05	21	29	25	1	1	1	25	HY-100528A	Dianemycin	Nanchangmycin (free acid)	35865-33-9	867.11	Antibiotic; Bacterial; Flavivirus	Anti-infection	Dianemycin (Nanchangmycin free acid), a polyether antibiotic produced by Streptomyces nanchangensis NS3226, inhibits gram-positive bacteria[1]. Nanchangmycin is a broad spectrum antiviral active against Zika virus[2].	Free Acid	C47H78O14	DMSO : 155 mg/mL (178.75 mM; Need ultrasonic)	DMSO Solution	37094	10mM * 100uL	C[C@H]1[C@@]2(O[C@]([C@@]3([H])O[C@](O)([C@H](C)C[C@@H]3C)CO)([H])C[C@@H]2C)O[C@]([C@]4(O[C@]5(O[C@]([C@H](C)[C@@H](O)C5)([H])[C@@H](C)/C=C(C)/C([C@H](C)C[C@H](C)C(O)=O)=O)CC4)C)([H])C[C@@H]1O[C@@]6([H])O[C@@H]([C@@H](OC)CC6)C	https://www.medchemexpress.com/Nanchangmycin_free_acid.html	Infection	No Development Reported
HYCPK53471	G06			0			0	0	HY-N7101	Cefpodoxime Proxetil	U-76,252; CS-807	87239-81-4	557.60	Antibiotic; Bacterial	Anti-infection	Cefpodoxime Proxetil is a first oral and broad spectrum antibiotic that belongs to the third generation of cephalosporin. Cefpodoxime Proxetil binds to penicillin binding proteins (PBPs), which inhibits peptidoglycan synthesis, finally results in interfering bacterial cell wall biosynthesis[1].	Free Base	C21H27N5O9S2	DMSO : 125 mg/mL (224.18 mM; Need ultrasonic)	DMSO Solution	62046	10mM * 100uL	O=C(C(N12)=C(COC)CS[C@]2([H])[C@H](NC(/C(C3=CSC(N)=N3)=N\OC)=O)C1=O)OC(OC(OC(C)C)=O)C	https://www.medchemexpress.com/cefpodoxime-proxetil.html	Infection	Launched
HYCPK53471	G07			0			0	0	HY-Y0479	L-Lactic acid	(S)-2-Hydroxypropanoic acid	79-33-4	90.08	Antibiotic; Bacterial; Endogenous Metabolite	Anti-infection; Metabolic Enzyme/Protease	L-Lactic acid is a buildiing block which can be used as a precursor for the production of the bioplastic polymer poly-lactic acid.	Free Acid	C3H6O3	H2O : 100 mg/mL (1110.12 mM; Need ultrasonic); DMSO : 100 mg/mL (1110.12 mM; Need ultrasonic)	DMSO Solution	130841	10mM * 100uL	C[C@H](O)C(O)=O	https://www.medchemexpress.com/L-Lactic_acid.html	Infection	Launched
HYCPK53471	G08			0			0	0	HY-B0139	Flucytosine	5-Fluorocytosine; NSC 103805; Ro 2-9915	2022-85-7	129.09	Antibiotic; Fungal	Anti-infection	Flucytosine (5-Fluorocytosine, 5-FC, Ancobon), a fluorinated pyrimidine analogue, is an antifungal drug. Target: antifungal Flucytosine, or 5-fluorocytosine, a fluorinated pyrimidine analogue, is a synthetic antimycotic drug. It is structurally related to the cytostatic fluorouracil and to floxuridine. It is available in oral and in some countries also in injectable form. A common brand name is A…	Free Base	C4H4FN3O	DMSO : 16.67 mg/mL (129.13 mM; Need ultrasonic); H2O : 6.67 mg/mL (51.67 mM; Need ultrasonic)	DMSO Solution	15279	10mM * 100uL	O=C1NC=C(F)C(N)=N1	https://www.medchemexpress.com/Flucytosine.html	Infection; Cancer	Launched
HYCPK53471	G09			0			0	0	HY-B0273A	Sulfadiazine (sodium)		547-32-0	272.26	Antibiotic; Bacterial; Parasite	Anti-infection	Sulfadiazine sodium is a sulfonamide?antibiotic with antimalarial activity. Sulfadiazine can be used for toxoplasmosis research[1][2].	Sodium	C10H9N4NaO2S	DMSO : 125 mg/mL (459.12 mM; Need ultrasonic); H2O : 100 mg/mL (367.30 mM; ultrasonic and warming and heat to 60°C)	DMSO Solution	78648	10mM * 100uL	O=S(C1=CC=C(N)C=C1)(N([Na])C2=NC=CC=N2)=O	https://www.medchemexpress.com/sulfadiazine-sodium.html	Infection	Launched
HYCPK53471	G10			0			0	0	HY-B1078	Cefazolin (sodium)	Cephazolin (sodium)	27164-46-1	476.49	Antibiotic; Bacterial	Anti-infection	Cefazolin sodium is a first-generation cephalosporin antibiotic and can be used in varieties of bacterial infections research[1]. Cefazolin sodium has anti-inflammatory effect and can attenuate post-operative cognitive dysfunction (POCD)[2].	Sodium	C14H13N8NaO4S3	H2O : ≥ 100 mg/mL (209.87 mM); DMSO : 100 mg/mL (209.87 mM; Need ultrasonic)	DMSO Solution	17764	10mM * 100uL	O=C(C(N12)=C(CSC3=NN=C(C)S3)CS[C@]2([H])[C@H](NC(CN4N=NN=C4)=O)C1=O)O[Na]	https://www.medchemexpress.com/Cefazolin-sodium.html	Infection; Inflammation/Immunology; Neurological Disease	Launched
HYCPK53471	G11			0			0	0	HY-A0006	Pentostatin	CI-825; Deoxycoformycin	53910-25-1	268.27	Adenosine Deaminase; Antibiotic	Anti-infection; Metabolic Enzyme/Protease	Pentostatin (CI-825; Deoxycoformycin) is an irreversible inhibitor of adenosine deaminase with Ki of 2.5 pM.	Free Base	C11H16N4O4	H2O : 100 mg/mL (372.76 mM; Need ultrasonic); DMSO : ≥ 50 mg/mL (186.38 mM)	DMSO Solution	236027	10mM * 100uL	O[C@H]1C(N=CN2[C@H](O[C@@H]3CO)C[C@@H]3O)=C2NC=NC1	https://www.medchemexpress.com/Pentostatin.html	Cancer	Launched
HYCPK53471	H02			0			0	0	HY-B0198	Cefaclor		53994-73-3	367.81	Antibiotic; Bacterial	Anti-infection	Cefaclor is a well-absorbed orally active cephalosporin antibiotic. Cefaclor can specifically bind to specific for penicillin-binding protein 3 (PBP3). Cefaclor can be used for the research kinds of infections caused by bacteria, such as respiratory tract infections, bacterial bronchitis, pharyngitis and skin infections[1][2][3].	Free Acid	C15H14ClN3O4S	DMSO : 18.5 mg/mL (50.30 mM; Need ultrasonic and warming); H2O : 3.85 mg/mL (10.47 mM; Need ultrasonic)	DMSO Solution	16060	10mM * 100uL	O=C(C(N12)=C(Cl)CS[C@]2([H])[C@H](NC([C@H](N)C3=CC=CC=C3)=O)C1=O)O	https://www.medchemexpress.com/Cefaclor.html	Infection	Launched
HYCPK53471	H03			0			0	0	HY-B0614A	Mafenide (Acetate)		13009-99-9	246.28	Antibiotic; Bacterial	Anti-infection	Mafenide Acetate is an effective sulfonamide-type antimicrobial agent used for burn wounds. Mafenide Acetate shows activity against both Gram-positive and Gram-negative organisms, including Pseudomonas aeruginosa, via inhibition of nucleotide synthesis[1][2].	Acetate	C9H14N2O4S	DMSO : 100 mg/mL (406.04 mM; Need ultrasonic); H2O : ≥ 100 mg/mL (406.04 mM)	DMSO Solution	16804	10mM * 100uL	O=S(C1=CC=C(CN)C=C1)(N)=O.CC(O)=O	https://www.medchemexpress.com/Mafenide-Acetate.html	Infection	Launched
HYCPK53471	H04	115	151	133	1	1	1	132.999	HY-100584	Davercin	Erythromycin Cyclocarbonate	55224-05-0	759.92	Antibiotic; Bacterial	Anti-infection	Davercin (Erythromycin Cyclocarbonate), derivative of Erythromycin, which is active against Gram-positive and some Gram-negative microorganisms.	Free Base	C38H65NO14	DMSO : ≥ 50 mg/mL (65.80 mM)	DMSO Solution	190150	10mM * 100uL	C[C@]([C@H](OC([C@@H]([C@H]([C@H](C)[C@H]1O[C@@](O[C@H](C)C[C@@H]2N(C)C)([H])[C@@H]2O)O[C@@](O[C@@H](C)[C@@H]3O)([H])C[C@@]3(C)OC)C)=O)CC)(O4)[C@]([C@H](C([C@@H](C[C@]1(O)C)C)=O)C)([H])OC4=O	https://www.medchemexpress.com/Erythromycin-Cyclocarbonate.html	Infection	Launched
HYCPK53471	H05			0			0	0	HY-14397	Indomethacin	Indometacin	53-86-1	357.79	Antibiotic; Bacterial; COX; Influenza Virus	Anti-infection; Immunology/Inflammation	Indomethacin (Indometacin) is a potent, orally active COX1/2 inhibitor with IC50 values of 18 nM and 26 nM for COX-1 and COX-2, respectively. Indomethacin has anticancer activity and anti-infective activity. Indomethacin can be used for cancer, inflammation and viral infection research[1][2][3].	Free Acid	C19H16ClNO4	H2O : < 0.1 mg/mL (insoluble); Ethanol : 12.5 mg/mL (34.94 mM; Need ultrasonic); DMSO : 100 mg/mL (279.49 mM; Need ultrasonic)	DMSO Solution	12997	10mM * 100uL	COC1=CC=C(N(C(C2=CC=C(Cl)C=C2)=O)C(C)=C3CC(O)=O)C3=C1	https://www.medchemexpress.com/Indomethacin.html	Cancer; Inflammation/Immunology	Launched
HYCPK53471	H06	70	131	100.5	1	1	1	100.499	HY-B0220	Erythromycin		114-07-8	733.93	Antibiotic; Bacterial; DNA/RNA Synthesis	Anti-infection; Cell Cycle/DNA Damage	Erythromycin is a macrolide antibiotic produced by actinomycete?Streptomyces erythreus?with a broad spectrum of antimicrobial activity. Erythromycin binds to bacterial 50S ribosomal subunits and inhibits?RNA-dependent protein synthesis?by blockage of transpeptidation and/or translocation reactions, without affecting synthesis of nucleic acid[1][2]. Erythromycin also exhibits antitumor and neuropr…	Free Base	C37H67NO13	DMSO : ≥ 100 mg/mL (136.25 mM); H2O : 1 mg/mL (1.36 mM; ultrasonic and warming and heat to 80°C)	DMSO Solution	15945	10mM * 100uL	C[C@@H]([C@@H]([C@H](C(O[C@@H]1CC)=O)C)O[C@@](O[C@@H](C)[C@@H]2O)([H])C[C@@]2(C)OC)[C@H]([C@](O)(C[C@H](C([C@@H]([C@@H](O)[C@@]1(O)C)C)=O)C)C)O[C@@](O[C@H](C)C[C@@H]3N(C)C)([H])[C@@H]3O	https://www.medchemexpress.com/Erythromycin.html	Infection; Cancer	Launched
HYCPK53471	H07	47	53	50	0	22	22	2.273	HY-B0117	Tigecycline	GAR-936	220620-09-7	585.65	Antibiotic; Autophagy; Bacterial	Anti-infection; Autophagy	Tigecycline (GAR-936) is a broad-spectrum glycylcycline antibiotic. The mean inhibitory concentration (MIC) of Tigecycline for E. coli (MG1655 strain) is approximately 125 ng/mL[1]. MIC50 and MIC90 are 1 and 2 mg/L for Acinetobacter baumannii (A. baumannii), respectively[2].	Free Base	C29H39N5O8	DMSO : 150 mg/mL (256.13 mM; Need ultrasonic); H2O : 8.33 mg/mL (14.22 mM; ultrasonic and warming and heat to 60°C)	DMSO Solution	119745	10mM * 100uL	O=C(C(C1=O)=C(O)[C@@H](N(C)C)[C@]2([H])C[C@]3([H])CC4=C(C(C3=C(O)[C@@]21O)=O)C(O)=C(NC(CNC(C)(C)C)=O)C=C4N(C)C)N	https://www.medchemexpress.com/Tigecycline.html	Infection; Cancer	Launched
HYCPK53471	H08			0			0	0	HY-B0616	Cefepime (Dihydrochloride Monohydrate)		123171-59-5	571.50	Antibiotic; Bacterial	Anti-infection	Cefepime Dihydrochloride Monohydrate is a broad-spectrum cephalosporin with enhanced coverage against Gram-positive and Gram-negative bacteria[1].	Hydrochloride	C19H28Cl2N6O6S2	H2O : 10 mg/mL (17.50 mM; Need ultrasonic); DMSO : 6 mg/mL (10.50 mM; Need ultrasonic)	DMSO Solution	39731	10mM * 100uL	C[N+]1(CC(CS[C@]2([H])[C@@H]3NC(/C(C4=CSC(N)=N4)=N\OC)=O)=C(C(O)=O)N2C3=O)CCCC1.[Cl-].Cl.O	https://www.medchemexpress.com/Cefepime-Dihydrochloride-Monohydrate.html	Infection; Cancer	Launched
HYCPK53471	H09			0			0	0	HY-B0337A	Sulfadimethoxine (sodium)	Sulphadimethoxine (sodium)	1037-50-9	332.31	Antibiotic; Bacterial	Anti-infection	Sulfadimethoxine sodium (Sulphadimethoxine sodium) is a sulfonamide antibiotic used to treat many infections[1][2].	Sodium	C12H13N4NaO4S	DMSO : 250 mg/mL (752.31 mM; Need ultrasonic)	DMSO Solution	80703	10mM * 100uL	O=S(C1=CC=C(N)C=C1)(N([Na])C2=NC(OC)=NC(OC)=C2)=O	https://www.medchemexpress.com/sulfadimethoxine-sodium.html	Infection	Launched
HYCPK53471	H10			0			0	0	HY-17578	Pneumocandin B0	L-688786	135575-42-7	1065.21	Antibiotic; Fungal	Anti-infection	Pneumocandin B0(L-688786), a key intermediate in the synthesis of the antifungal agent, Cancidas, has led to the identification of several materials with potential for improved performance.	Free Base	C50H80N8O17	DMSO : 100 mg/mL (93.88 mM; Need ultrasonic)	DMSO Solution	14956	10mM * 100uL	O=C([C@](NC(C(NC([C@@](C[C@@H](O)C1)([H])N1C2=O)=O)[C@H](O)[C@H](C3=CC=C(O)C=C3)O)=O)([H])[C@H](O)CC(N)=O)N4[C@@](C(N[C@@H]([C@@H](C[C@@H](C(NC2[C@H](O)C)=O)NC(CCCCCCCC[C@@H](C)C[C@@H](C)CC)=O)O)O)=O)([H])[C@@H](O)CC4	https://www.medchemexpress.com/pneumocandin-b0.html	Infection	No Development Reported
HYCPK53471	H11	21	26	23.5	0	26	26	0.904	HY-14881A	Bedaquiline (fumarate)	R403323; TMC207 fumarate; R207910 fumarate	845533-86-0	671.58	Antibiotic; Bacterial	Anti-infection	Bedaquiline fumarate, a diarylquinoline antibiotic that targets ATP synthase, is effective for the treatment of Mycobacterium tuberculosis infections.	Fumarate	C36H35BrN2O6	DMSO : 100 mg/mL (148.90 mM; Need ultrasonic)	DMSO Solution	13087	10mM * 100uL	OC(/C=C/C(O)=O)=O.BrC1=CC=C(N=C(OC)C([C@H]([C@@](C2=CC=CC3=C2C=CC=C3)(O)CCN(C)C)C4=CC=CC=C4)=C5)C5=C1	https://www.medchemexpress.com/Bedaquiline-fumarate.html	Infection	Launched
# 07 - HYCPK53472 - 10 mM in 100 μL DMSO				0			0	0
HYCPK53472	A02			0			0	0	HY-A0279A	Pristinamycin IA	Mikamycin B; Mikamycin IA	3131-03-1	866.96	Antibiotic; Bacterial	Anti-infection	Pristinamycin IA (Mikamycin B) is a cycle-peptidic macrolactone antibiotic. Pristinamycin IA is a substrate of P-glycoprotein and inhibits its function. Pristinamycin IA is active against StaphyloEoccus and Srreptococcus[1].	Free Base	C45H54N8O10	DMSO : 33.33 mg/mL (38.44 mM; Need ultrasonic)	DMSO Solution	21784	10mM * 100uL	O=C(N[C@@H]1C(N[C@H](CC)C(N2[C@](CCC2)([H])C(N(C)[C@@H](CC3=CC=C(N(C)C)C=C3)C(N4[C@](CC(CC4)=O)([H])C(N[C@@H](C5=CC=CC=C5)C(O[C@@H]1C)=O)=O)=O)=O)=O)=O)C6=NC=CC=C6O	https://www.medchemexpress.com/Pristinamycin-IA.html	Infection	No Development Reported
HYCPK53472	A03			0			0	0	HY-B0643	Dirithromycin	LY237216	62013-04-1	835.07	Antibiotic; Bacterial	Anti-infection	Dirithromycin (LY237216), a derivative of Erythromycin, is a potent and orally active semi-synthetic macrolide antibiotic. Dirithromycin is active against gram-positive bacteria, Legionella spp., Helicobacter pylori, and Chlamydia trachomatis[1][2].	Free Base	C42H78N2O14	Ethanol : ≥ 50 mg/mL (59.88 mM); DMSO : 33.33 mg/mL (39.91 mM; Need ultrasonic)	DMSO Solution	16990	10mM * 100uL	CC1[C@@]([C@](O)([C@H](OC([C@@H]2C)=O)CC)C)([H])O[C@H](COCCOC)N[C@@]1([H])[C@](C[C@@](O)([C@@H]([C@@H](C)[C@]2([H])O[C@@](O[C@@H](C)[C@@H]3O)([H])C[C@@]3(C)OC)O[C@@](O[C@H](C)C[C@@H]4N(C)C)([H])[C@@H]4O)C)([H])C	https://www.medchemexpress.com/dirithromycin.html	Infection	Launched
HYCPK53472	A04	90	57	73.5	1	1	1	73.499	HY-N7066	Difloxacin (hydrochloride)		91296-86-5	435.85	Antibiotic; Bacterial	Anti-infection	Difloxacin hydrochloride is a broad-spectrum antibacterial agent. Difloxacin hydrochloride inhibits bacterial DNA gyrase and exhibits a concentration-dependant bactericidal effect by interference with the activity of DNA gyrase and topoisomerase IV[1].	Hydrochloride	C21H20ClF2N3O3	H2O : 5 mg/mL (11.47 mM; ultrasonic and warming and heat to 60°C)	DMSO Solution	61349	10mM * 100uL	O=C(C1=CN(C2=CC=C(F)C=C2)C3=C(C=C(F)C(N4CCN(C)CC4)=C3)C1=O)O.[H]Cl	https://www.medchemexpress.com/difloxacin-hydrochloride.html	Infection	No Development Reported
HYCPK53472	A05	123	73	98	107	91	99	0.99	HY-B1159	Nitroxoline	8-Hydroxy-5-nitroquinoline; 5-Nitro-8-quinolinol	4008-48-4	190.16	Antibiotic; Autophagy; Bacterial	Anti-infection; Autophagy	Nitroxoline is an antibiotic that has proven to be very effective at combating biofilm infections. Nitroxoline functions by chelating Fe2+ and Zn2+ ions from the biofilm matrix.	Free Base	C9H6N2O3	DMSO : 100 mg/mL (525.87 mM; Need ultrasonic)	DMSO Solution	112988	10mM * 100uL	OC1=C2N=CC=CC2=C([N+]([O-])=O)C=C1	https://www.medchemexpress.com/Nitroxoline.html	Infection; Cancer	Launched
HYCPK53472	A06			0			0	0	HY-12641	Pyrantel (tartrate)		33401-94-4	356.39	Antibiotic; nAChR; Parasite	Anti-infection; Membrane Transporter/Ion Channel; Neuronal Signaling	Pyrantel tartrate is an orally active anthelmintic and an agonist of the nicotinic acetylcholine receptor (nAChR). Pyrantel tartrate can cause spasmodic muscle paralysis in parasites. Pyrantel tartrate can be used in the study of parasitic infections such as ascariasis, hookworm infections, intestinal worms (pinworm infections), trichinosis and trichinosis[1][2].	Tartrate	C15H20N2O6S	DMSO : ≥ 34 mg/mL (95.40 mM)	DMSO Solution	15050	10mM * 100uL	CN1CCCN=C1/C=C/C2=CC=CS2.O=C(O)[C@H](O)[C@@H](O)C(O)=O	https://www.medchemexpress.com/Pyrantel-tartrate.html	Infection	Launched
HYCPK53472	A07			0			0	0	HY-B0200B	Cephalexin (monohydrate)	Cefalexin hydrate; Cephacillin hydrate	23325-78-2	365.40	Antibiotic; Bacterial	Anti-infection	Cephalexin (Cefalexin) monohydrate is a potent, orally active new semisynthetic cephalosporin antibiotic with a broad antibacterial spectrum. Cephalexin (Cefalexin) monohydrate has antibacterial activity against a wide variety of gram-positive and gram-negative bacteria. Cephalexin (Cefalexin) monohydrate targets penicillin-binding proteins (PBPs) to inhibit bacterial cell wall assembly. Cephalex…	Free Acid	C16H19N3O5S	H2O : 2 mg/mL (5.47 mM; Need ultrasonic); DMSO : 6.67 mg/mL (18.25 mM; Need ultrasonic)	DMSO Solution	28257	10mM * 100uL	O=C(C(N12)=C(C)CS[C@]2([H])[C@H](NC([C@H](N)C3=CC=CC=C3)=O)C1=O)O.O	https://www.medchemexpress.com/cephalexin-monohydrate.html	Infection; Cancer	Launched
HYCPK53472	A08			0			0	0	HY-B1156	Cephradine	Cefradine; SQ-11436	38821-53-3	349.40	Antibiotic; Bacterial; TOPK	Anti-infection; Cell Cycle/DNA Damage	Cephradine (Cefradine) is a broad-spectrum and orally active cephalosporin. Cephradine is active against both gram-positive and gram-negative pathogens. Cephradine is effective in eradicating most penicillinase-producing organisms. Cephradine has been used in the research of genitourinary, gastrointestinal and respiratory tract infections, and in infections of the skin and soft tissues. Cephradin…	Free Acid	C16H19N3O4S	DMSO : ≥ 3.6 mg/mL (10.30 mM); H2O : 8.33 mg/mL (23.84 mM; Need ultrasonic)	DMSO Solution	31682	10mM * 100uL	O=C(C(N12)=C(C)CS[C@]2([H])[C@H](NC([C@H](N)C3=CCC=CC3)=O)C1=O)O	https://www.medchemexpress.com/Cefradine.html	Infection; Inflammation/Immunology	Launched
HYCPK53472	A09	25	24	24.5	1	1	1	24.5	HY-19892A	Brilacidin (tetrahydrochloride)	PMX 30063 (tetrahydrochloride)	1224095-99-1	1082.75	Antibiotic; Bacterial	Anti-infection	Brilacidin tetrahydrochloride (PMX 30063 tetrahydrochloride) is an anti-infective antimicrobial with MIC90s of 1 and 8 μg/mL for Gram-positive bacteria Streptococcus pneumonia and Streptococcus viridans, and MIC90 of 8 and 4 μg/mL for Gram-negative bacteria Haemophilus influenza and Pseudomonas aeruginosa. Brilacidin tetrahydrochloride is a defensin mimetic antibiotic compound[1][2].	Hydrochloride	C40H54Cl4F6N14O6	DMSO : 83.33 mg/mL (76.96 mM; Need ultrasonic)	DMSO Solution	66282	10mM * 100uL	O=C(C1=NC=NC(C(NC2=CC(C(F)(F)F)=CC(NC(CCCCNC(N)=N)=O)=C2O[C@H]3CNCC3)=O)=C1)NC4=CC(C(F)(F)F)=CC(NC(CCCCNC(N)=N)=O)=C4O[C@H]5CNCC5.Cl.Cl.Cl.Cl	https://www.medchemexpress.com/brilacidin-tetrahydrochloride.html	Infection	Phase 2
HYCPK53472	A10			0			0	0	HY-112639	Aristeromycin		19186-33-5	265.27	Bacterial	Anti-infection	Aristeromycin, an adenosine analog, is an antibiotic and a potent S-adenosylhomocysteine hydrolase (AHCY) inhibitor[1][2].	Free Base	C11H15N5O3	DMSO : 50 mg/mL (188.49 mM; ultrasonic and warming and heat to 60°C)	DMSO Solution	149352	10mM * 100uL	O[C@@H]1[C@H](O)[C@@H](CO)C[C@H]1N2C3=NC=NC(N)=C3N=C2	https://www.medchemexpress.com/aristeromycin.html	Cancer; Infection	No Development Reported
HYCPK53472	A11			0			0	0	HY-B0101	Fluconazole	UK-49858	86386-73-4	306.27	Antibiotic; Bacterial; Fungal	Anti-infection	Fluconazole (UK-49858) is a triazole antifungal agent with excellent activities against a broad range of fungi, especially against Candida albicans. Fluconazole inhibits C. albicans and Candida kefyr with IC99s range from 0.20 μg/mL to 0.39 μg/mL[1].	Free Base	C13H12F2N6O	H2O : 2 mg/mL (6.53 mM; Need ultrasonic); DMSO : ≥ 100 mg/mL (326.51 mM)	DMSO Solution	15618	10mM * 100uL	FC1=CC=C(C(O)(CN2C=NC=N2)CN3C=NC=N3)C(F)=C1	https://www.medchemexpress.com/Fluconazole.html	Infection; Cancer	Launched
HYCPK53472	B02			0			0	0	HY-14273	Isavuconazole	BAL-4815; RO-0094815	241479-67-4	437.47	Antibiotic; Cytochrome P450; Fungal	Anti-infection; Metabolic Enzyme/Protease	Isavuconazole (BAL-4815) is a triazole proagent with antifungal activity against yeasts, molds, and dimorphic fungi. Isavuconazole inhibits ergosterol biosynthesis and results in the disruption of fungal membrane structure and function. Isavuconazole is a moderate inhibitor of CYP3A4.	Free Base	C22H17F2N5OS	DMSO : ≥ 50 mg/mL (114.29 mM)	DMSO Solution	111232	10mM * 100uL	FC1=CC=C(F)C=C1[C@](CN2C=NC=N2)(O)[C@@H](C)C3=NC(C4=CC=C(C#N)C=C4)=CS3	https://www.medchemexpress.com/Isavuconazole.html	Infection	Launched
HYCPK53472	B03			0			0	0	HY-16589	Oligomycin A	MCH 32	579-13-5	791.06	Antibiotic; ATP Synthase; Fungal	Anti-infection; Membrane Transporter/Ion Channel	Oligomycin A (MCH 32), created by Streptomyces, acts as a mitochondrial F0F1-ATPase inhibitor, with a Ki of 1 μM; Oligomycin A shows anti-fungal activity.	Free Base	C45H74O11	DMSO : 100 mg/mL (126.41 mM; Need ultrasonic)	DMSO Solution	190261	10mM * 100uL	O=C(/C=C/[C@H](C)[C@@H](O)[C@H](C)C([C@H](C)[C@@H](O)[C@@H]1C)=O)O[C@@]([C@@H]2C)([H])[C@H](C)[C@@]3(CC[C@H](C)[C@H](C[C@H](O)C)O3)O[C@@]2([H])CC[C@@H](CC)/C=C/C=C/C[C@@H](C)[C@H](O)[C@@](C)(O)C1=O	https://www.medchemexpress.com/Oligomycin_A.html	Cancer; Infection	No Development Reported
HYCPK53472	B04			0			0	0	HY-B0510C	Trimethoprim (lactate)		23256-42-0	380.40	Antibiotic; Antifolate; Bacterial	Anti-infection; Cell Cycle/DNA Damage	Trimethoprim lactate is a bacteriostatic antibiotic and an orally active dihydrofolate reductase inhibitor. Trimethoprim lactate is active against a wide range of Gram-positive and Gram-negative aerobic bacteria. Trimethoprim lactate has the potential for the research of urinary tract infections, Shigellosis and Pneumocystis pneumonia. Trimethoprim lactate can inhibit infection of Influenza A vir…	Lactic acid	C17H24N4O6	H2O : 16.67 mg/mL (43.82 mM; Need ultrasonic); DMSO : 250 mg/mL (657.20 mM; Need ultrasonic)	DMSO Solution	105963	10mM * 100uL	CC(O)C(O)=O.NC1=NC=C(CC2=CC(OC)=C(OC)C(OC)=C2)C(N)=N1	https://www.medchemexpress.com/trimethoprim-lactate.html	Infection	Launched
HYCPK53472	B05	1042	976	1009	884	935	909.5	1.109	HY-14814A	Delafloxacin (meglumine)	ABT492 meglumine; RX-3341 meglumine; WQ-3034 meglumine	352458-37-8	635.97	Antibiotic; Bacterial	Anti-infection	Delafloxacin meglumine (ABT492 meglumine; RX-3341 meglumine; WQ-3034 meglumine) is a broad-spectrum fluoroquinolone antibiotic. Delafloxacin has a broad spectrum of activity that includes drug-resistant Staphylococcus aureus, Streptococcus pneumoniae, and Klebsiella pneumonia[1].	Meglumine	C25H29ClF3N5O9	H2O : 50 mg/mL (78.62 mM; Need ultrasonic); DMSO : ≥ 6.4 mg/mL (10.06 mM)	DMSO Solution	09287	10mM * 100uL	O=C(C1=CN(C2=NC(N)=C(F)C=C2F)C3=C(C=C(F)C(N4CC(O)C4)=C3Cl)C1=O)O.O[C@H]([C@H]([C@@H]([C@@H](CO)O)O)O)CNC	https://www.medchemexpress.com/Delafloxacin_meglumine.html	Infection	Launched
HYCPK53472	B06			0			0	0	HY-B0915	Orbifloxacin	CP-104354	113617-63-3	395.38	Antibiotic; Bacterial	Anti-infection	Orbifloxacin is a synthetic broad-spectrum fluoroquinolone antibiotic which is approved for use in dogs.	Free Acid	C19H20F3N3O3	DMSO : 6 mg/mL (15.18 mM; Need ultrasonic and warming)	DMSO Solution	28904	10mM * 100uL	O=C(C1=CN(C2CC2)C3=C(C(F)=C(F)C(N4C[C@H](C)N[C@H](C)C4)=C3F)C1=O)O	https://www.medchemexpress.com/Orbifloxacin.html	Infection	No Development Reported
HYCPK53472	B07			0			0	0	HY-N7120	Penicillin G procaine (hydrate)	PGP (hydrate)	6130-64-9	588.72	Antibiotic; Bacterial	Anti-infection	Penicillin G Procaine hydrate (PGP hydrate), a β-lactam antibiotic, is a crystalline complex produced by chemically combining penicillin G with procaine[1][2].		C29H40N4O7S	DMSO : 250 mg/mL (424.65 mM; Need ultrasonic); H2O : 3.14 mg/mL (5.33 mM; Need ultrasonic)	DMSO Solution	64787	10mM * 100uL	O=C([C@@H](C(C)(C)S[C@]1([H])[C@@H]2NC(CC3=CC=CC=C3)=O)N1C2=O)O.O=C(OCCN(CC)CC)C4=CC=C(N)C=C4.[H]O[H]	https://www.medchemexpress.com/penicillin-g-procaine.html	Infection	Launched
HYCPK53472	B08			0			0	0	HY-B0334	Sulbactam	CP45899	68373-14-8	233.24	Antibiotic; Bacterial	Anti-infection	Sulbactam (CP45899) is a competitive, irreversible beta-lactamase inhibitor. Sulbactam shows antimicrobial activity against multidrug-resistant (MDR) acinetobacter calcoaceticus--Acinetobacter baumannii (Acb) complex[1][2].	Free Acid	C8H11NO5S	H2O : 20 mg/mL (85.75 mM; Need ultrasonic); DMSO : ≥ 100 mg/mL (428.74 mM)	DMSO Solution	13457	10mM * 100uL	O=C([C@@H](C(C)(C)S([C@]1([H])C2)(=O)=O)N1C2=O)O	https://www.medchemexpress.com/Sulbactam.html	Infection	Launched
HYCPK53472	B09			0			0	0	HY-B0467B	Amoxicillin (trihydrate)	Amoxycillin (trihydrate)	61336-70-7	419.45	Antibiotic; Bacterial	Anti-infection	Amoxicillin (Amoxycillin) trihydrateis an antibiotic with good oral absorption and broad spectrum antimicrobial activity. Amoxicillin trihydrateis inhibits the biosynthesis of polypeptides in the cell wall, thereby inhibiting cell growth[1][2][3].	Free Acid	C16H25N3O8S	DMSO : 10 mg/mL (23.84 mM; Need ultrasonic); H2O : 2 mg/mL (4.77 mM; Need ultrasonic)	DMSO Solution	13340	10mM * 100uL	OC([C@@H]1N(C2=O)[C@]([C@@H]2NC([C@@H](C3=CC=C(O)C=C3)N)=O)([H])SC1(C)C)=O.[3H2O]	https://www.medchemexpress.com/Amoxicillin-trihydrate.html	Infection	Launched
HYCPK53472	B10	36	42	39	33	36	34.5	1.13	HY-B0453	Econazole (nitrate)		24169-02-6	444.70	Antibiotic; Bacterial; Fungal	Anti-infection	Econazole nitrate is an imidazole class antifungal medication[1]. Econazole nitrate also has antibacterial activity[2].	Nitrate	C18H16Cl3N3O4	H2O : 0.67 mg/mL (1.51 mM; Need ultrasonic); DMSO : 50 mg/mL (112.44 mM; Need ultrasonic)	DMSO Solution	16618	10mM * 100uL	[O-][N+](O)=O.ClC1=C(C=CC(Cl)=C1)C(OCC2=CC=C(Cl)C=C2)CN3C=CN=C3	https://www.medchemexpress.com/econazole-nitrate.html	Cancer; Infection	Launched
HYCPK53472	B11			0			0	0	HY-B1286	Piperacillin (sodium)	Sodium piperacillin	59703-84-3	539.54	Antibiotic; Bacterial	Anti-infection	Piperacillin sodium is a broad-spectrum β-lactam antibiotic.	Sodium	C23H26N5NaO7S	DMSO : 100 mg/mL (185.34 mM; Need ultrasonic); H2O : ≥ 100 mg/mL (185.34 mM)	DMSO Solution	24196	10mM * 100uL	O=C([C@@H](C(C)(C)S[C@]1([H])[C@@H]2NC([C@H](NC(N3C(C(N(CC)CC3)=O)=O)=O)C4=CC=CC=C4)=O)N1C2=O)O[Na]	https://www.medchemexpress.com/Piperacillin-sodium.html	Infection; Cancer	Launched
HYCPK53472	C02			0			0	0	HY-13434A	Ionomycin (calcium)	SQ23377 (calcium)	56092-82-1	747.07	Antibiotic; Apoptosis; Bacterial; Calcium Channel; PKC	Anti-infection; Apoptosis; Epigenetics; Membrane Transporter/Ion Channel; Neuronal Signaling; TGF-beta/Smad	Ionomycin calcium (SQ23377 calcium) is a potent, selective calcium ionophore and an antibiotic produced by Streptomyces conglobatus. Ionomycin calcium (SQ23377 calcium) is highly specific for divalent cations (Ca>Mg>Sr=Ba). Ionomycin (SQ23377) promotes apoptosis. Ionomycin calcium (SQ23377 calcium) also induces the activation of protein kinase C (PKC)[1][2][3].	Calcium	C41H70CaO9	DMSO : 50 mg/mL (66.93 mM; Need ultrasonic)	DMSO Solution	245941	10mM * 100uL	O=C([O-])CC[C@@H](C)C[C@H](C)C[C@H](C)C(/C=C([O-])/[C@H](C)C[C@H](C)C/C=C/[C@@H](C)[C@@H](O)[C@@H](C)[C@@H](O)C[C@@H]1CC[C@]([C@@H]2O[C@](C)([C@H](O)C)CC2)(C)O1)=O.[Ca+2]	https://www.medchemexpress.com/ionomycin-calcium.html	Cancer; Infection	No Development Reported
HYCPK53472	C03			0			0	0	HY-B0593	Ceftazidime	GR20263	72558-82-8	546.58	Antibiotic; Bacterial	Anti-infection	Ceftazidime (GR20263), an antibiotic, has a broad spectrum activity against Gram-positive and Gram-negative aerobic bacteria. Ceftazidime is also active against Enterobacteriaceae (including β-lactamase-positive strains) and is resistant to hydrolysis by most β-lactamases[1].	Free Acid	C22H22N6O7S2	H2O : 100 mg/mL (ultrasonic)	DMSO Solution	118531	10mM * 100uL	O=C1[C@@H](NC(/C(C2=CSC(N)=N2)=N\OC(C)(C(O)=O)C)=O)[C@@]3([H])SCC(C[N+]4=CC=CC=C4)=C(C([O-])=O)N13	https://www.medchemexpress.com/Ceftazidime.html	Infection	Launched
HYCPK53472	C04			0			0	0	HY-B0802	Terbutaline (sulfate)	Terbutaline hemisulfate	23031-32-5	274.32	Adrenergic Receptor; Antibiotic	Anti-infection; GPCR/G Protein; Neuronal Signaling	Terbutaline sulfate is an orally active β2-adrenergic receptor agonist and an active metabolite of bambuterol[1]. Terbutaline sulfate can be used in asthma symptom research[2].	Sulfate	C12H19NO3.1/2H2SO4	H2O : 250 mg/mL (911.34 mM; Need ultrasonic); DMSO : 5 mg/mL (18.23 mM; Need ultrasonic)	DMSO Solution	31127	10mM * 100uL	OC1=CC(C(O)CNC(C)(C)C)=CC(O)=C1.[0.5H2SO4]	https://www.medchemexpress.com/Terbutaline-sulfate.html	Endocrinology	Launched
HYCPK53472	C05			0			0	0	HY-108402A	Cefodizime (sodium)		86329-79-5	628.63	Antibiotic; Bacterial	Anti-infection	Cefodizime sodium is a third generation cephalosporin antibiotic with a broad spectrum of antibacterial activity. Cefodizime sodium has no renal toxic effect, good tolerance and immune regulation activity, and can be used for the research of severe infections of the respiratory and urinary tracts[1][2].	Sodium	C20H18N6Na2O7S4	DMSO : 62.5 mg/mL (99.42 mM; Need ultrasonic); H2O : 100 mg/mL (159.08 mM; Need ultrasonic)	DMSO Solution	67184	10mM * 100uL	O=C(C(N12)=C(CSC3=NC(C)=C(CC(O[Na])=O)S3)CS[C@]2([H])[C@H](NC(/C(C4=CSC(N)=N4)=N\OC)=O)C1=O)O[Na]	https://www.medchemexpress.com/cefodizime-sodium.html	Infection	Launched
HYCPK53472	C06			0			0	0	HY-17035	Doramectin		117704-25-3	899.11	Antibiotic; Bacterial; Parasite	Anti-infection	Doramectin is a derivative of Ivermectin (HY-15310). Doramectin is a potent antiparasitic antibiotic. Doramectin is an active compound against S.mansoni in an NMRI mouse infection model[1][2][3].	Free Base	C50H74O14	DMSO : ≥ 50 mg/mL (55.61 mM)	DMSO Solution	109519	10mM * 100uL	CO[C@@H]1[C@@H](O[C@]2([H])O[C@@H](C)[C@H](O)[C@@H](OC)C2)[C@H](C)O[C@@]([H])(O[C@H](/C(C)=C/C[C@]3([H])C[C@]([H])(OC4=O)C[C@]5(C=C[C@H](C)[C@@H](C6CCCCC6)O5)O3)[C@@H](C)/C=C/C=C7CO[C@@]8([H])[C@]\7(O)[C@@]4([H])C=C(C)[C@H]8O)C1	https://www.medchemexpress.com/Doramectin.html	Infection	No Development Reported
HYCPK53472	C07			0			0	0	HY-N7102	Ceftiofur		80370-57-6	523.56	Antibiotic; Bacterial	Anti-infection	Ceftiofur is a semisynthetic antibiotic, with activity against various gram-positive and gram-negative, aerobic and anaerobic bacteria encountered by domestic animals[1].	Free Acid	C19H17N5O7S3	10 mM in DMSO	DMSO Solution	252134	10mM * 100uL	O=C(C(N12)=C(CSC(C3=CC=CO3)=O)CS[C@]2([H])[C@H](NC(/C(C4=CSC(N)=N4)=N\OC)=O)C1=O)O	https://www.medchemexpress.com/ceftiofur-1.html	Infection	Launched
HYCPK53472	C08			0			0	0	HY-15278	Epothilone D	KOS 862	189453-10-9	491.68	Antibiotic; Bacterial; Fungal; Microtubule/Tubulin	Anti-infection; Cell Cycle/DNA Damage; Cytoskeleton	Epothilone D (KOS 862) is a potent microtubule stabilizer.	Free Base	C27H41NO5S	DMSO : ≥ 100 mg/mL (203.38 mM)	DMSO Solution	154563	10mM * 100uL	O=C(O[C@@H](C/C=C(CCC[C@@H]([C@@H]([C@H](C1=O)C)O)C)/C)/C(C)=C/C2=CSC(C)=N2)C[C@@H](C1(C)C)O	https://www.medchemexpress.com/Epothilone-D.html	Cancer; Infection	Phase 2
HYCPK53472	C09	29	24	26.5	236	263	249.5	0.106	HY-B1924	Norvancomycin (hydrochloride)	Desmethyl-vancomycin hydrochloride	213997-73-0	1471.69	Antibiotic; Bacterial	Anti-infection	Norvancomycin hydrochloride is applicable for endocarditis, osteomyelitis, pneumonia, sepsis or soft tissue infections caused by Staphylococcus (including Methicillin-resistant strains and multidrug-resistant microbial strains). Target: Antibacterial	Hydrochloride	C65H74Cl3N9O24	H2O : ≥ 100 mg/mL (67.95 mM); DMSO : ≥ 100 mg/mL (67.95 mM)	DMSO Solution	18170	10mM * 100uL	O[C@@H]1[C@@H](O[C@@](O[C@@H](C)[C@H]2O)([H])C[C@@]2(N)C)[C@@H](O[C@H](CO)[C@H]1O)OC3=C(OC4=CC=C([C@H]([C@H]5NC([C@H](N)CC(C)C)=O)O)C=C4Cl)C=C([C@](NC([C@@H](NC5=O)CC(N)=O)=O)([H])C(N[C@](C6=O)([H])C7=CC8=C(O)C=C7)=O)C=C3OC9=CC=C([C@H]([C@](C(N[C@@](C(O)=O)([H])C%10=C8C(O)=CC(O)=C%10)=O)([H])N6)O)C=C9Cl.Cl[H]	https://www.medchemexpress.com/Norvancomycin-hydrochloride.html	Infection	Launched
HYCPK53472	C10			0			0	0	HY-B0810A	Pivmecillinam (hydrochloride)	FL-1039 hydrochloride	32887-03-9	476.03	Antibiotic; Bacterial	Anti-infection	Pivmecillinam hydrochloride (FL-1039 hydrochloride) is an orally active proagent of mecillinam, an extended-spectrum penicillin antibiotic.	Hydrochloride	C21H34ClN3O5S	DMSO : ≥ 34 mg/mL (71.42 mM); H2O : 100 mg/mL (210.07 mM; Need ultrasonic)	DMSO Solution	15965	10mM * 100uL	O=C([C@@H](C(C)(C)S[C@]1([H])[C@@H]2/N=C/N3CCCCCC3)N1C2=O)OCOC(C(C)(C)C)=O.[H]Cl	https://www.medchemexpress.com/Pivmecillinam-hydrochloride.html	Infection	Launched
HYCPK53472	C11			0			0	0	HY-N6777	Penicillic acid		90-65-3	170.16	Antibiotic; Apoptosis; Bacterial; Caspase	Anti-infection; Apoptosis	Penicillic acid is a polyketide mycotoxin produced by several species of Aspergillus and Penicillium. Penicillic acid exhibits cytotoxicity in rat alveolar macrophages (AM) in vitro. Penicillic acid inhibits Fas ligand-induced apoptosis by blocking self-processing of caspase-8[1][2].	Free Acid	C8H10O4	DMSO : 100 mg/mL (587.68 mM; Need ultrasonic); H2O : 25 mg/mL (146.92 mM; ultrasonic and warming and heat to 60°C)	DMSO Solution	243988	10mM * 100uL	C=C(C)C(/C(OC)=C/C(O)=O)=O	https://www.medchemexpress.com/penicillic-acid.html	Cancer; Infection	No Development Reported
HYCPK53472	D02			0			0	0	HY-126562	Piperlonguminine		5950-12-9	273.33	Antibiotic; Bacterial; Fungal	Anti-infection	Piperlonguminine is an alkaloid amide isolated from the Piper species. Piperlonguminine shows various biological properties, including anti-inflammatory, antitumor, neuroprotective, anti-platelet, anti-melanogenic, antifungal and antibacterial activities[1][2][3][4].		C16H19NO3	10 mM in DMSO	DMSO Solution	248711	10mM * 100uL	O=C(NCC(C)C)/C=C/C=C/C1=CC=C(OCO2)C2=C1	https://www.medchemexpress.com/piperlonguminine.html	Cancer; Infection; Inflammation/Immunology; Neurological Disease; Cardiovascular Disease	No Development Reported
HYCPK53472	D03			0			0	0	HY-B0508	Ornidazole	Ro 7-0207	16773-42-5	219.63	Antibiotic; Bacterial; Parasite	Anti-infection	Ornidazole(Ro 7-0207) is a 5-nitroimidazole derivative with antiprotozoal and antibacterial properties against anaerobic bacteria. Target: Antibacterial; Antiparasitic Ornidazole is a drug that cures some protozoan infections. Ornidazole 1 g/day is effective for the prevention of recurrence of Crohn's disease after ileocolonic resection [1]. Ornidazole is converted to reduction products that inte…	Free Base	C7H10ClN3O3	H2O : 10 mg/mL (45.53 mM; Need ultrasonic); DMSO : ≥ 100 mg/mL (455.31 mM)	DMSO Solution	16735	10mM * 100uL	CC1=NC=C([N+]([O-])=O)N1CC(CCl)O	https://www.medchemexpress.com/ornidazole.html	Infection; Cancer	Launched
HYCPK53472	D04			0			0	0	HY-B1892	Cefazolin	Cephazolin	25953-19-9	454.51	Antibiotic; Bacterial	Anti-infection	Cefazolin (Cephazolin) is a first-generation cephalosporin antibiotic and can be used in varieties of bacterial infections research[1]. Cefazolin has anti-inflammatory effect and can attenuate post-operative cognitive dysfunction (POCD)[2].		C14H14N8O4S3	DMSO : 250 mg/mL (550.04 mM; Need ultrasonic)	DMSO Solution	79609	10mM * 100uL	O=C(C(N12)=C(CSC3=NN=C(C)S3)CS[C@]2([H])[C@H](NC(CN4N=NN=C4)=O)C1=O)O	https://www.medchemexpress.com/cefazolin.html	Infection; Inflammation/Immunology; Neurological Disease	Launched
HYCPK53472	D05			0			0	0	HY-B1118	Secnidazole	RP-14539; PM-185184	3366-95-8	185.18	Antibiotic; Bacterial; Parasite	Anti-infection	Secnidazole (RP-14539) is an orally active azole antibiotic and a imidazole mitigator of Serratia marcescens virulence. Secnidazole, as an analog of acylhomoserine lactones, effectively inhibits QS resulting in the attenuation of Pseudomonas aeruginosa pathogenesis. Secnidazole has antimicrobial activity against many anaerobic Gram-negative and Gram-positive bacterial species in vitro. Secnidazol…	Free Base	C7H11N3O3	DMSO : ≥ 30 mg/mL (162.00 mM); H2O : 25 mg/mL (135.00 mM; Need ultrasonic)	DMSO Solution	17161	10mM * 100uL	OC(C)CN1C([N+]([O-])=O)=CN=C1C	https://www.medchemexpress.com/Secnidazole.html	Infection	Launched
HYCPK53472	D06			0			0	0	HY-B1175	(2S,5R,6R)-Ticarcillin (disodium)		4697-14-7	428.39	Antibiotic; Bacterial	Anti-infection	(2S,5R,6R)-Ticarcillin disodium is an injectable antibiotic for the treatment of Gram-negative bacteria, particularly Pseudomonas aeruginosa. It is also one of the few antibiotics capable of treating Stenotrophomonas maltophilia infections.	Sodium	C15H14N2Na2O6S2	DMSO : 125 mg/mL (291.79 mM; Need ultrasonic); H2O : ≥ 100 mg/mL (233.43 mM)	DMSO Solution	149369	10mM * 100uL	O=C([C@@H](C(C)(C)S[C@]1([H])[C@@H]2NC(C(C(O[Na])=O)C3=CSC=C3)=O)N1C2=O)O[Na]	https://www.medchemexpress.com/Ticarcillin-disodium.html	Infection	Launched
HYCPK53472	D07			0			0	0	HY-17452A	Cefditoren (Pivoxil)	Cefditoren pivoxyl; Cefditoren pivaloyloxymethyl ester; ME 1207	117467-28-4	620.72	Antibiotic; Bacterial	Anti-infection	Cefditoren Pivoxil (ME 1207) is a broad-spectrum, third-generation, oral cephalosporin antibacterial with enhanced stability against many common β lactamases. Cefditoren Pivoxil has activity against Gram-negative organisms and Gram-positive organisms. Cefditoren Pivoxil can be used in the research of infection diseases such as acute exacerbations of chronic bronchitis, community-acquired pneumoni…	Free Base	C25H28N6O7S3	DMSO : ≥ 100 mg/mL (161.10 mM)	DMSO Solution	15392	10mM * 100uL	O=C(C(N12)=C(/C=C\C3=C(C)N=CS3)CS[C@]2([H])[C@H](NC(/C(C4=CSC(N)=N4)=N\OC)=O)C1=O)OCOC(C(C)(C)C)=O	https://www.medchemexpress.com/Cefditoren-Pivoxil.html	Infection; Inflammation/Immunology	Launched
HYCPK53472	D08			0			0	0	HY-112853	Fosmidomycin sodium salt	FR-31564	66508-37-0	205.08	Antibiotic; Bacterial	Anti-infection	Fosmidomycin sodium salt is a phosphonic acid antibiotic and a antimalarial agent, which is active against both Gram-negative and Gram-positive bacteria.	Sodium	C4H9NNaO5P	H2O : 25 mg/mL (121.90 mM; ultrasonic and warming and heat to 60°C)	DMSO Solution	85599	10mM * 100uL	OP(CCCN(C=O)O)(O[Na])=O	https://www.medchemexpress.com/Fosmidomycin_sodium_salt.html	Infection	Phase 3
HYCPK53472	D09			0			0	0	HY-N7432	DIMBOA		15893-52-4	211.17	Antibiotic; Bacterial; Fungal	Anti-infection	DIMBOA, an antibiotic, is a benzoxazinoid, part of the chemical defense system of graminaceous plants such as maize, wheat, and rye. DIMBOA possess growth inhibitory properties against many strains of studied bacteria and fungi, such as Staphylococcus aureus, Escherichia coli as well as against Saccharomyces cerevisiae. DIMBOA exhibits a potent free-radical scavenging activity and a weaker iron (…	Free Base	C9H9NO5	DMSO : 50 mg/mL (236.78 mM; Need ultrasonic)	DMSO Solution	66972	10mM * 100uL	O=C1C(O)OC2=CC(OC)=CC=C2N1O	https://www.medchemexpress.com/dimboa.html	Infection	No Development Reported
HYCPK53472	D10			0			0	0	HY-B0277	Vidarabine	Ara-A; Adenine Arabinoside; 9-β-D-Arabinofuranosyladenine	5536-17-4	267.24	Antibiotic; HSV; Nucleoside Antimetabolite/Analog; Orthopoxvirus	Anti-infection; Cell Cycle/DNA Damage	Vidarabine (Ara-A) an antiviral agent which is active against herpes simplex and varicella zoster viruses[1][2]. Vidarabine has IC50s of 9.3 μg/ml for HSV-1 and 11.3 μg/ml for HSV-2[2]. Vidarabine also has anti-orthopoxvirus activity[3].	Free Base	C10H13N5O4	H2O : 0.67 mg/mL (2.51 mM; Need ultrasonic); DMSO : 50 mg/mL (187.10 mM; Need ultrasonic)	DMSO Solution	13894	10mM * 100uL	OC[C@@H]1[C@@H](O)[C@H](O)[C@H](N2C3=NC=NC(N)=C3N=C2)O1	https://www.medchemexpress.com/Vidarabine.html	Infection	Launched
HYCPK53472	D11			0			0	0	HY-B1743A	Puromycin (dihydrochloride)	CL13900 (dihydrochloride)	58-58-2	544.43	Antibiotic; Bacterial; Parasite	Anti-infection	Puromycin dihydrochloride (CL13900 dihydrochloride), an aminonucleoside antibiotic, inhibits protein synthesis[1].	Hydrochloride	C22H31Cl2N7O5	H2O : 50 mg/mL (91.84 mM; Need ultrasonic and warming); DMSO : 50 mg/mL (91.84 mM; Need ultrasonic); Ethanol : 5 mg/mL (9.18 mM; ultrasonic and warming and heat to 60°C)	DMSO Solution	242956	10mM * 100uL	OC[C@@H]1[C@@H](NC([C@@H](N)CC2=CC=C(OC)C=C2)=O)[C@H]([C@H](N3C=NC4=C3N=CN=C4N(C)C)O1)O.[H]Cl.[H]Cl	https://www.medchemexpress.com/Puromycin_Dihydrochloride.html	Infection	Launched
HYCPK53472	E02			0			0	0	HY-13637	Ganciclovir	BW 759; 2'-Nor-2'-deoxyguanosine	82410-32-0	255.23	Antibiotic; CMV; HSV; Nucleoside Antimetabolite/Analog	Anti-infection; Cell Cycle/DNA Damage	Ganciclovir (BW 759), a nucleoside analogue, is an orally active antiviral agent with activity against CMV. Ganciclovir also has activity in vitro against members of the herpes group and some other DNA viruses. Ganciclovir inhibits the in vitro replication of human herpes viruses (HSV 1 and 2, CMV) and adenovirus serotypes 1, 2, 4, 6, 8, 10, 19, 22 and 28. Ganciclovir has an IC50 of 5.2 μM for fe…	Free Base	C9H13N5O4	H2O : 1.67 mg/mL (6.54 mM; Need ultrasonic); DMSO : 60 mg/mL (235.08 mM; Need ultrasonic)	DMSO Solution	11135	10mM * 100uL	O=C1NC(N)=NC2=C1N=CN2COC(CO)CO	https://www.medchemexpress.com/ganciclovir.html	Infection; Cancer	Launched
HYCPK53472	E03			0			0	0	HY-17580	Fidaxomicin	OPT-80; PAR-101	873857-62-6	1058.04	Antibiotic; Apoptosis; Bacterial; DNA/RNA Synthesis	Anti-infection; Apoptosis; Cell Cycle/DNA Damage	Fidaxomicin (OPT-80), a macrocyclic antibiotic, is an orally active and potent RNA polymerase inhibitor. Fidaxomicin has a narrow spectrum of antibacterial activity and a good anti-Clostridium difficile activity (MIC90=0.12?μg/mL). Fidaxomicin can be used for Clostridium difficile infection (CDI) research[1][2][3].	Free Base	C52H74Cl2O18	DMSO : ≥ 33 mg/mL (31.19 mM)	DMSO Solution	23476	10mM * 100uL	O=C(C(C(O)=C(Cl)C(O)=C1Cl)=C1CC)O[C@H]([C@H](O[C@H]2OC/C(C(O[C@](C/C=C3C)([H])[C@H](O)C)=O)=C\C=C\C[C@@H](/C(C)=C\[C@H](CC)[C@@H](O[C@@](OC(C)(C)[C@@H](OC(C(C)C)=O)[C@@H]4O)([H])[C@H]4O)\C(C)=C/3)O)C)[C@@H]([C@@H]2OC)O	https://www.medchemexpress.com/Fidaxomicin.html	Infection	Launched
HYCPK53472	E04	46	37	41.5	67	64	65.5	0.634	HY-B0497C	Niclosamide (olamine)	BAY2353 (olamine)	1420-04-8	388.20	Antibiotic; Parasite; STAT	Anti-infection; JAK/STAT Signaling; Stem Cell/Wnt	Niclosamide (BAY2353) olamine is an orally active antihelminthic agent used in parasitic infection research[1]. Niclosamide olamin is a STAT3 inhibitor with an IC50 of 0.25 μM in HeLa cells[4]. Niclosamide olamin has biological activities against cancer, and inhibits DNA replication in Vero E6 cells[2][3][5].	Olamine	C15H15Cl2N3O5	10 mM in DMSO	DMSO Solution	284214	10mM * 100uL	O=C(NC1=CC=C([N+]([O-])=O)C=C1Cl)C2=CC(Cl)=CC=C2O.NCCO	https://www.medchemexpress.com/niclosamide-olamine.html	Cancer; Infection	Launched
HYCPK53472	E05			0			0	0	HY-108881	Troleandomycin	Triacetyloleandomycin	2751-09-9	813.97	Bacterial; Cytochrome P450	Anti-infection; Metabolic Enzyme/Protease	Troleandomycin (Triacetyloleandomycin), a macrolide acrolide antibiotic, is a selective CYP3A inhibitor. Troleandomycin is an oral corticosteroid for asthma study[1][2][3].		C41H67NO15	DMSO : 83.33 mg/mL (102.37 mM; Need ultrasonic)	DMSO Solution	264043	10mM * 100uL	O=C1[C@@]2(C[C@@H]([C@@H]([C@H]([C@@H]([C@@H](C)C(O[C@H](C)[C@H](C)[C@@](OC(C)=O)([H])[C@H]1C)=O)O[C@@]3([H])C[C@@H]([C@@H](OC(C)=O)[C@H](C)O3)OC)C)O[C@@]4([H])[C@@H]([C@H](C[C@@H](C)O4)N(C)C)OC(C)=O)C)CO2	https://www.medchemexpress.com/troleandomycin.html	Infection; Inflammation/Immunology	Launched
HYCPK53472	E06	203	181	192	90	87	88.5	2.169	HY-103399	Trovafloxacin (mesylate)		147059-75-4	512.46	Antibiotic; Bacterial; Topoisomerase	Anti-infection; Cell Cycle/DNA Damage	Trovafloxacin mesylate is a broad-spectrum quinolone antibiotic with potent activity against Gram-positive, Gram-negative and anaerobic organisms. Trovafloxacin mesylate blocks the DNA gyrase and topoisomerase IV activity. Trovafloxacin mesylate is also a potent, selective and orally active pannexin 1 channel (PANX1) inhibitor with an IC50 of 4 μM for PANX1 inward current. Trovafloxacin mesylate …	Mesylate	C21H19F3N4O6S	DMSO : 125 mg/mL (243.92 mM; ultrasonic and warming and heat to 60°C); H2O : 20 mg/mL (39.03 mM; Need ultrasonic)	DMSO Solution	271883	10mM * 100uL	O=C(C1=CN(C2=CC=C(F)C=C2F)C3=NC(N4C[C@@]5([H])[C@H](N)[C@@]5([H])C4)=C(F)C=C3C1=O)O.CS(=O)(O)=O	https://www.medchemexpress.com/trovafloxacin-mesylate.html	Infection	Launched
HYCPK53472	E07			0			0	0	HY-B0174	Olsalazine (Disodium)		6054-98-4	346.20	Antibiotic; Leukotriene Receptor	Anti-infection; GPCR/G Protein	Olsalazine Disodium is an anti-inflammatory drug used in the treatment of Inflammatory Bowel Disease and Ulcerative Colitis. Target: Antibacterial Olsalazine Disodium is a derivative of salicylic acid. Inactive by itself (it is a prodrug), it is converted by the bacteria in the colon to mesalamine. Olsalazine Disodium is potent inhibitors of human intestinal macrophages chemotaxis to LTB4 with IC…	Sodium	C14H8N2Na2O6	DMSO : 20 mg/mL (57.77 mM; Need ultrasonic); H2O : 50 mg/mL (144.43 mM; Need ultrasonic)	DMSO Solution	15806	10mM * 100uL	O=C(O[Na])C1=C(O)C=CC(/N=N/C2=CC(C(O[Na])=O)=C(O)C=C2)=C1	https://www.medchemexpress.com/Olsalazine-Disodium.html	Inflammation/Immunology	Launched
HYCPK53472	E08			0			0	0	HY-135394	3-Desacetyl Cefotaxime lactone		66340-33-8	395.41	Antibiotic; Drug Metabolite	Anti-infection; Metabolic Enzyme/Protease	3-Desacetyl Cefotaxime lactone is the active metabolite of Cefotaxime. Cefotaxime sodium salt is a third-generation cephalosporin antibiotic.	Free Base	C14H13N5O5S2	10 mM in DMSO	DMSO Solution	286181	10mM * 100uL	O=C1N2[C@@](SCC3=C2C(OC3)=O)([H])[C@@H]1NC(/C(C4=CSC(N)=N4)=N\OC)=O	https://www.medchemexpress.com/3-desacetyl-cefotaxime-lactone.html	Infection	No Development Reported
HYCPK53472	E09			0			0	0	HY-10004	Faropenem daloxate	Faropenem medoxil	141702-36-5	397.40	Antibiotic; Bacterial	Anti-infection	Faropenem daloxate is the first oral penem in a new class of beta-lactam antibiotics. IC50 Value: Target: Antibacterial Faropenem daloxate is useful for penem and antibiotics. Faropenem medoxomil has excellent in vitro activity against Streptococcus pneumoniae, Haemophilus influenzae and other key pathogens implicated in acute bacterial rhinosinusitis. Clinical studies have demonstrated that, in …	Free Base	C17H19NO8S	H2O : < 0.1 mg/mL (ultrasonic) (insoluble); DMSO : ≥ 100 mg/mL (251.64 mM)	DMSO Solution	00563	10mM * 100uL	O=C(N1[C@@]2(SC([C@@H]3OCCC3)=C1C(OCC4=C(OC(O4)=O)C)=O)[H])[C@]2([H])[C@H](O)C	https://www.medchemexpress.com/Faropenem-daloxate.html	Infection	Launched
HYCPK53472	E10			0			0	0	HY-B0277A	Vidarabine phosphate	ara-AMP; ara-A 5'-monophosphate	29984-33-6	347.22	Antibiotic; HBV	Anti-infection	Vidarabine phosphate (Ara-AMP), an antiviral agent, inhibits chronic HBV infection[1][2]. Vidarabine phosphate also against herpes simplex and varicella zoster viruses[3].		C10H14N5O7P	10 mM in DMSO	DMSO Solution	286474	10mM * 100uL	NC1=C(N=CN2[C@H]3[C@@H](O)[C@H](O)[C@@H](COP(O)(O)=O)O3)C2=NC=N1	https://www.medchemexpress.com/vidarabine-phosphate.html	Infection	No Development Reported
HYCPK53472	E11	37	34	35.5	17	38	27.5	1.291	HY-B0454	Miconazole	R18134	22916-47-8	416.13	Antibiotic; Bacterial; Fungal	Anti-infection	Miconazole (R18134) is an imidazole antifungal agent. Miconazole also has antibacterial effects[2].	Free Base	C18H14Cl4N2O	DMSO : 100 mg/mL (240.31 mM; Need ultrasonic)	DMSO Solution	149760	10mM * 100uL	ClC1=C(C=CC(Cl)=C1)C(OCC(C=CC(Cl)=C2)=C2Cl)CN3C=CN=C3	https://www.medchemexpress.com/miconazole.html	Infection	Launched
HYCPK53472	F02	195	160	177.5	220	213	216.5	0.82	HY-105099	Rifalazil	KRM-1648; ABI-1648	129791-92-0	941.07	Bacterial; DNA/RNA Synthesis	Anti-infection; Cell Cycle/DNA Damage	Rifalazil (KRM-1648; ABI-1648), a rifamycin derivative, inhibits the bacterial DNA-dependent RNA polymerase and kills bacterial cells by blocking off the β-subunit in?RNA polymerase[1]. Rifalazil (KRM-1648; ABI-1648) is an?antibiotic, exhibits high potency against mycobacteria, gram-positive bacteria,?Helicobacter pylori,?C. pneumoniae?and?C. trachomatis?with MIC values from 0.00025 to 0.0025 μg/…	Free Base	C51H64N4O13	DMSO : 8.33 mg/mL (8.85 mM; Need ultrasonic)	DMSO Solution	79816	10mM * 100uL	CC(C)CN(CC1)CCN1C2=CC(O3)=C(C(O)=C2)N=C(C3=C(NC(/C(C)=C\C=C\[C@@H]([C@H](O)[C@@H](C)[C@@H](O)[C@@H](C)[C@@H]([C@@H]([C@H](/C=C/O[C@@]4(C)O5)OC)C)OC(C)=O)C)=O)C6=O)C7=C6C(O)=C(C)C5=C7C4=O	https://www.medchemexpress.com/rifalazil.html	Infection; Inflammation/Immunology	Phase 3
HYCPK53472	F03			0			0	0	HY-B0187A	Doripenem (monohydrate)	S 4661 monohydrate	364622-82-2	438.52	Antibiotic; Bacterial	Anti-infection	Doripenem monohydrate is a new member of the carbapenem class of beta-lactam antibiotics with broad-spectrum coverage of Gram-positive, Gram-negative and anaerobic pathogens. Target: Antibacterial Doripenem is an ultra-broad-spectrum injectable antibiotic. It is a beta-lactam and belongs to the subgroup of carbapenems. It was launched by Shionogi Co. of Japan under the brand name Finibax in 2005 …	Free Acid	C15H26N4O7S2	DMSO : 50 mg/mL (114.02 mM; Need ultrasonic); H2O : 10 mg/mL (22.80 mM; Need ultrasonic)	DMSO Solution	13642	10mM * 100uL	O=C(C(N12)=C(S[C@@H]3CN[C@H](CNS(=O)(N)=O)C3)[C@H](C)[C@]2([H])[C@@H]([C@H](O)C)C1=O)O.O	https://www.medchemexpress.com/Doripenem-monohydrate.html	Infection	Launched
# 08 - HYCPK53473 - 10 mM in 100 μL H2O				0			0	0
HYCPK53473	A02	109	92	100.5	0	96	96	1.047	HY-B1174	Bekanamycin	Kanamycin B	4696-76-8	483.51	Antibiotic; Bacterial	Anti-infection	Bekanamycin (Kanamycin B) is an aminoglycoside antibiotic produced by Streptomyces kanamyceticus, against an array of Gram-positive and Gram-negative bacterial strain[1][2].	Free Base	C18H37N5O10	H2O : ≥ 100 mg/mL (206.82 mM); DMSO : 1 mg/mL (2.07 mM; ultrasonic and warming and heat to 80°C)	Water Solution	18914	10mM * 100uL	O[C@H]1[C@](O[C@H]2[C@H](N)C[C@H](N)[C@@H](O[C@@]3([H])O[C@H](CN)[C@@H](O)[C@H](O)[C@H]3N)[C@@H]2O)([H])O[C@H](CO)[C@@H](O)[C@@H]1N	https://www.medchemexpress.com/Bekanamycin.html	Infection	Launched
HYCPK53473	A03			0			0	0	HY-B0455	Lomefloxacin (hydrochloride)	SC47111A (hydrochloride)	98079-52-8	387.81	Antibiotic; Bacterial	Anti-infection	Lomefloxacin (SC47111A) hydrochloride is a broad-spectrum quinolone antibiotic, with antimicrobial activity. Lomefloxacin hydrochloride is used for the research of respiratory tract infections, genitourinary infections, gastrointestinal infections, ENT infections, etc.[1][2].	Hydrochloride	C17H20ClF2N3O3	H2O : 10 mg/mL (25.79 mM; Need ultrasonic and warming)	Water Solution	11942	10mM * 100uL	CCN(C=C(C(O)=O)C1=O)C(C1=CC(F)=C2N(CCN3)CC3C)=C2F.Cl	https://www.medchemexpress.com/lomefloxacin-hydrochloride.html	Infection	Launched
HYCPK53473	A04	80	79	79.5	61	62	61.5	1.293	HY-B0441	Tobramycin	Nebramycin Factor 6; Deoxykanamycin B	32986-56-4	467.51	Antibiotic; Bacterial	Anti-infection	Tobramycin (Nebramycin Factor 6) is a parenterally administered, broad spectrum aminoglycoside antibiotic that is widely used in the treatment of moderate to severe bacterial infections due to sensitive organisms[1].Tobramycin can be used to pneumonia research caused by Pseudomonas aeruginosa[2][3].	Free Base	C18H37N5O9	H2O : ≥ 100 mg/mL;DMSO : 2 mg/mL (ultrasonic)	Water Solution	16244	10mM * 100uL	O[C@@H]([C@@H]1O[C@@]([C@@H](C[C@@H]2O)N)([H])O[C@@H]2CN)[C@H]([C@@H](C[C@@H]1N)N)O[C@@]([C@@H]([C@@H](N)[C@@H]3O)O)([H])O[C@@H]3CO	https://www.medchemexpress.com/Tobramycin.html	Infection; Cancer	Launched
HYCPK53473	A05			0			0	0	HY-B1828A	Spectinomycin (dihydrochloride pentahydrate)	Spectinomycin (hydrochloride hydrate)	22189-32-8	495.35	Antibiotic; Bacterial	Anti-infection	Spectinomycin dihydrochloride pentahydrate is a broad-spectrum antibiotic and inhibits the growth of a variety of gram-positive and gram-negative organisms. Spectinomycin dihydrochloride pentahydrate acts by selectively targeting to the bacterial ribosome and interrupting protein synthesis. Spectinomycin dihydrochloride pentahydrate is also a noncompetitive inhibitor of td intron RNA with an Ki v…	Hydrochloride	C14H36Cl2N2O12	H2O : 62.5 mg/mL (126.17 mM; Need ultrasonic)	Water Solution	114371	10mM * 100uL	O=C1C[C@@H](C)O[C@@]2([H])O[C@@]3([H])[C@]([C@@H](NC)[C@@H](O)[C@@H](NC)[C@@H]3O)([H])O[C@]21O.[H]Cl.[H]Cl.[5H2O]	https://www.medchemexpress.com/Spectinomycin_dihydrochloride_pentahydrate.html	Infection	Launched
HYCPK53473	A06	181	207	194	168	110	139	1.396	HY-14865B	Omadacycline (tosylate)	PTK 0796 (tosylate); Amadacycline (tosylate)	1075240-43-5	728.85	Antibiotic; Bacterial	Anti-infection	Omadacycline (PTK 0796) tosylate, a first-in-class orally active aminomethylcycline antibacterial, is a member of the tetracycline class of antibiotics. Omadacycline tosylate acts through the inhibition of bacterial protein synthesis by binding to the 30S ribosomal subunit. Omadacycline tosylate possesses broad-spectrum antibacterial activity against aerobic and anaerobic Gram-positive and Gram-n…	Tosylate	C36H48N4O10S	H2O : 12.5 mg/mL (ultrasonic)	Water Solution	94776	10mM * 100uL	O=C(C1=C(O)[C@@H](N(C)C)[C@@](C[C@@]2([H])C(C(C3=C(O)C(CNCC(C)(C)C)=CC(N(C)C)=C3C2)=O)=C4O)([H])[C@@]4(O)C1=O)N.OS(=O)(C5=CC=C(C)C=C5)=O	https://www.medchemexpress.com/omadacycline-tosylate.html	Infection	Launched
HYCPK53473	A07			0			0	0	HY-B1864B	Kasugamycin (hydrochloride hydrate)	Ksg (hydrochloride hydrate)	200132-83-8	433.84	Antibiotic; Bacterial	Anti-infection	Kasugamycin hydrochloride hydrate (Ksg hydrochloride hydrate) is an antibiotic which binds both the 30S and 70S ribosome but not isolated 50S subunits. Kasugamycin hydrochloride hydrate (Ksg hydrochloride hydrate) mimics mRNA nucleotides to destabilize tRNA binding and inhibit canonical translation initiation[1][2].	Hydrochloride	C14H28ClN3O10	DMSO : 1.67 mg/mL (3.85 mM; ultrasonic and warming and heat to 80°C); H2O : 25 mg/mL (57.62 mM; Need ultrasonic)	Water Solution	18875	10mM * 100uL	OC(C(N[C@@H](C[C@@H]1N)[C@@H](C)O[C@]1([H])O[C@@H]2[C@@H](O)[C@@H](O)[C@H](O)[C@H](O)[C@H]2O)=N)=O.[H]Cl.O	https://www.medchemexpress.com/Kasugamycin-hydrochloride-hydrate.html	Infection	Launched
HYCPK53473	A08	203	235	219	225	241	233	0.94	HY-B0472	Streptomycin (sulfate)		3810-74-0	728.69	Antibiotic; Bacterial	Anti-infection	Streptomycin sulfate is an aminoglycoside antibiotic, that inhibits protein synthesis.	Sulfate	C21H42N7O18S1.5	H2O : ≥ 100 mg/mL (137.23 mM); DMSO : < 1 mg/mL (insoluble or slightly soluble)	Water Solution	110113	10mM * 100uL	O[C@@]1(C=O)[C@H]([C@@H](O[C@H]1C)O[C@]([C@@H]([C@@H](O)[C@@H]2NC(N)=N)O)([H])[C@H]([C@@H]2O)NC(N)=N)O[C@@](O[C@@H](CO)[C@H](O)[C@H]3O)([H])[C@H]3NC.[1.5H2SO4]	https://www.medchemexpress.com/Streptomycin-sulfate.html	Infection	Launched
HYCPK53473	A09	93	95	94	0	86	86	1.093	HY-B0956	Paromomycin (sulfate)	Aminosidine (sulfate)	1263-89-4	713.71	Antibiotic; Bacterial; Parasite	Anti-infection	Paromomycin (Aminosidine) sulfate, a neomycin (HY-B0470) derivative, is a broad spectrum aminoglycoside antibiotic with amebicidal and bactericidal effects. Paromomycin sulfate prematures termination of translation of mRNA and inhibits protein synthesis?by specifically binds to the RNA oligonucleotide at the A site of bacterial 30S ribosomes. Paromomycin sulfate can be used for the research of ba…	Sulfate	C23H47N5O18S	Ethanol : 1 mg/mL (1.40 mM; Need ultrasonic); H2O : 100 mg/mL (140.11 mM; ultrasonic and warming and heat to 80°C); DMSO : 1 mg/mL (1.40 mM; ultrasonic and warming and heat to 80°C)	Water Solution	17763	10mM * 100uL	N[C@@H](C[C@H]1N)[C@@]([C@@H]([C@H]1O)O[C@@](O[C@H](CO)[C@H]2O[C@@]([C@@H]([C@@H](O)[C@@H]3O)N)([H])O[C@H]3CN)([H])[C@@H]2O)([H])O[C@H]([C@@H]([C@@H](O)[C@@H]4O)N)O[C@@H]4CO.O=S(O)(O)=O	https://www.medchemexpress.com/Paromomycin-sulfate.html	Infection	Launched
HYCPK53473	A10	177	164	170.5	0	164	164	1.04	HY-16566A	Kanamycin (sulfate)	Kanamycin A (sulfate)	25389-94-0	582.58	Antibiotic; Bacterial	Anti-infection	Kanamycin (Kanamycin A) sulfate is an orally active antibacterial (gram-negative/positive bacteria) agent, inhibits translocation and causes misencoding by binding to the 70 S ribosomal subunit. Kanamycin sulfate shows good inhibitory activity to both M. tuberculosis (sensitive and drug-resistant ) and K. pneumonia, which can be used in studies of tuberculosis and pneumonia[1][2][3][4].	Sulfate	C18H38N4O15S	H2O : ≥ 25 mg/mL (42.91 mM); DMSO : < 1 mg/mL (insoluble or slightly soluble)	Water Solution	39680	10mM * 100uL	OS(O)(=O)=O.O[C@H]1[C@](O[C@@H]2[C@@H](N)C[C@@H](N)[C@H](O[C@@]3([H])O[C@H](CO)[C@@H](O)[C@H](N)[C@H]3O)[C@H]2O)([H])O[C@H](CN)[C@@H](O)[C@@H]1O	https://www.medchemexpress.com/Kanamycin-sulfate.html	Infection	Launched
HYCPK53473	A11			0			0	0	HY-N1428C	Ferric citrate	Iron(III) citrate; Zerenex	3522-50-7	244.94	Antibiotic; Reactive Oxygen Species	Anti-infection; Immunology/Inflammation; Metabolic Enzyme/Protease; NF-κB	Ferric citrate (Iron(III) citrate), an orally active iron supplement, is an efficacious phosphate binder. Ferric citratee can be used for iron deficiency anemia and chronic kidney disease (CKD) research[1][2].	Citrate	C6H5FeO7	H2O : 5 mg/mL (20.41 mM; ultrasonic and warming and heat to 60°C)	Water Solution	104700	10mM * 100uL	O=C(CC(C([O-])=O)(O)CC([O-])=O)[O-].[Fe+3]	https://www.medchemexpress.com/ferric-citrate.html	Metabolic Disease	Launched
HYCPK53473	B02			0			0	0	HY-B0522B	Ampicillin (trihydrate)	D-(-)-α-Aminobenzylpenicillin (trihydrate)	7177-48-2	403.45	Antibiotic; Bacterial	Anti-infection	Ampicillin trihydrate (D-(-)-α-Aminobenzylpenicillin trihydrate) is a broad-spectrum beta-lactam antibiotic against a variety of gram-positive and gram-negative bacteria.	hydrate	C16H25N3O7S	H2O : 4.55 mg/mL (11.28 mM; ultrasonic and warming and heat to 60°C)	Water Solution	230072	10mM * 100uL	OC([C@@H]1N(C2=O)[C@]([C@@H]2NC([C@@H](C3=CC=CC=C3)N)=O)([H])SC1(C)C)=O.[3H2O]	https://www.medchemexpress.com/ampicillin-trihydrate.html	Infection	Launched
HYCPK53473	B03	39	42	40.5	24	27	25.5	1.588	HY-A0089	Colistin (sulfate)	Polymyxin E (sulfate)	1264-72-8	1400.64	Antibiotic; Autophagy; Bacterial	Anti-infection; Autophagy	Colistin sulfate is a polypeptide antibiotic which inhibits gram-negative bacteria by binding to lipopolysaccharides and phospholipids in the outer cell membrane of gram-negative bacteria.	Sulfate	C52H98N16O13.2.5H2O4S	DMSO : < 1 mg/mL (insoluble or slightly soluble); H2O : 50 mg/mL (35.70 mM; Need ultrasonic)	Water Solution	62961	10mM * 100uL	CCC(C)CCCC(N[C@@H](CCN)C(N[C@H](C(N[C@H](C(N[C@@H](CCNC([C@H]([C@H](O)C)N1)=O)C(N[C@@H](CCN)C(N[C@H](CC(C)C)C(N[C@@H](CC(C)C)C(N[C@@H](CCN)C(N[C@@H](CCN)C1=O)=O)=O)=O)=O)=O)=O)CCN)=O)[C@H](O)C)=O)=O.O=S(O)(O)=O.[2.5]	https://www.medchemexpress.com/Colistin-sulfate.html	Infection	Launched
HYCPK53473	B04			0			0	0	HY-B0977	Dicloxacillin (Sodium hydrate)	Dicloxacillin sodium salt monohydrate	13412-64-1	510.32	Antibiotic; Bacterial	Anti-infection	Dicloxacillin Sodium hydrate (Dicloxacillin sodium salt monohydrate) is a narrow-spectrum β-Lactam antibiotic of the penicillin class, is used to treat infections caused by susceptible Gram-positive bacteria, active against beta-lactamase-producing organisms such as Staphylococcus aureus[1][2][3].	Sodium	C19H18Cl2N3NaO6S	H2O : 25 mg/mL (48.99 mM; Need ultrasonic)	Water Solution	61541	10mM * 100uL	O=C(O[Na])[C@@H](C(C)(C)S[C@]1([H])[C@@H]2NC(C3=C(C)ON=C3C4=C(Cl)C=CC=C4Cl)=O)N1C2=O.O	https://www.medchemexpress.com/Dicloxacillin-Sodium-hydrate.html	Infection; Inflammation/Immunology	Launched
HYCPK53473	B05	108	112	110	65	67	66	1.667	HY-B1915	Micronomicin	Gentamicin C2b; Antibiotic XK-62-2; Sagamicin	52093-21-7	463.57	Bacterial	Anti-infection	Micronomicin (Gentamicin C2b) is an aminoglycoside antibiotic, with antibacterial and bactericidal activities[1].	Free Base	C20H41N5O7	H2O : 250 mg/mL (539.29 mM; Need ultrasonic)	Water Solution	156250	10mM * 100uL	O[C@@H]([C@@H]1O[C@@]([C@@H](CC2)N)([H])O[C@@H]2CNC)[C@H]([C@@H](C[C@@H]1N)N)O[C@](OC[C@](C)(O)[C@@H]3NC)([H])[C@@H]3O	https://www.medchemexpress.com/micronomicin.html	Infection	No Development Reported
HYCPK53473	B06			0			0	0	HY-13573	Biapenem	CLI 86815; L 627; LJC 10627	120410-24-4	350.39	Antibiotic; Bacterial	Anti-infection	Biapenem (CLI 86815; L 627; LJC 10627) a parenteral carbapenem antibacterial agent with a broad spectrum.	Free Base	C15H18N4O4S	H2O : 10 mg/mL (28.54 mM; Need ultrasonic)	Water Solution	13320	10mM * 100uL	O=C1N2C(C([O-])=O)=C(SC(C3)CN4[N+]3=CN=C4)[C@H](C)[C@]2([H])[C@@]1([H])[C@H](O)C	https://www.medchemexpress.com/biapenem.html	Infection	Launched
HYCPK53473	B07	26	23	24.5	41	36	38.5	0.636	HY-17566	Capreomycin (sulfate)		1405-37-4	750.78	Antibiotic; Bacterial	Anti-infection	Capreomycin sulfate is a peptide antibiotic, commonly grouped with the aminoglycosides, which is given in combination with other antibiotics for MDR-tuberculosis. IC50 value: Target: The drug should not be given with streptomycin or other drugs that may damage the auditory vestibular nerve. Patients on this drug will often require audiology tests. It is a cyclic peptide.Capreomycin is administere…	Sulfate	C25H46N14O11S	H2O : ≥ 37 mg/mL (49.28 mM)	Water Solution	155921	10mM * 100uL	O=C(CC(N)CCCN)NCC(C(N/C(C(NC(C1NC(NCC1)=N)C2=O)=O)=C/NC(N)=O)=O)NC(C(NC(C(CN2)N)=O)C)=O.O=S(O)(O)=O	https://www.medchemexpress.com/Capreomycin-sulfate.html	Infection	Launched
HYCPK53473	B08			0			0	0	HY-17589	Chloroquine (phosphate)		50-63-5	515.86	Antibiotic; Autophagy; HIV; Parasite; SARS-CoV; Toll-like Receptor (TLR)	Anti-infection; Autophagy; Immunology/Inflammation	Chloroquine phosphate is an antimalarial and anti-inflammatory agent widely used to treat malaria and rheumatoid arthritis. Chloroquine phosphate is an autophagy and toll-like receptors (TLRs) inhibitor. Chloroquine phosphate is highly effective in the control of SARS-CoV-2 (COVID-19) infection in vitro (EC50=1.13 μM)[1][2][3][4].	Phosphate	C18H32ClN3O8P2	H2O : ≥ 33 mg/mL (63.97 mM); DMSO : < 1 mg/mL (ultrasonic) (insoluble or slightly soluble)	Water Solution	45552	10mM * 100uL	O=P(O)(O)O.O=P(O)(O)O.CC(NC1=CC=NC2=CC(Cl)=CC=C12)CCCN(CC)CC	https://www.medchemexpress.com/Chloroquine-diphosphate.html	Cancer; Infection; Inflammation/Immunology	Launched
HYCPK53473	B09			0			0	0	HY-14879B	Avibactam (sodium hydrate)	NXL-104 (hydrate)	2938989-90-1	305.24	Antibiotic; Bacterial	Anti-infection	Avibactam sodium (NXL-104) hydrate is a covalent and reversible non-β-lactam β-lactamase inhibitor which inhibits β-lactamase TEM-1 and CTX-M-15 with IC50s of 8 nM and 5 nM, respectively[1].	Sodium	C7H12N3NaO7S	H2O : ≥ 200 mg/mL (655.22 mM)	Water Solution	18017	10mM * 100uL	O=S(ON1[C@]2([H])CC[C@@H](C(N)=O)[N@@](C2)C1=O)(O[Na])=O.O	https://www.medchemexpress.com/Avibactam-sodium-hydrate.html	Infection	Launched
HYCPK53473	B10	132	121	126.5	100	95	97.5	1.297	HY-B0441A	Tobramycin (sulfate)	Nebramycin Factor 6 (sulfate); Deoxykanamycin B (sulfate)	49842-07-1	712.18	Antibiotic; Bacterial	Anti-infection	Tobramycin sulfate (Nebramycin Factor 6 sulfate) is a parenterally administered, broad spectrum aminoglycoside antibiotic that is widely used in the treatment of moderate to severe bacterial infections due to sensitive organisms[1].	Sulfate	C18H37N5O9.5/2H2O4S	10 mM in DMSO	Water Solution	253310	10mM * 100uL	O=S(O)(O)=O.OC[C@H]([C@@H](O)[C@H](N)[C@H]1O)O[C@]1([H])O[C@@H]2[C@H]([C@@H]([C@@H](N)C[C@H]2N)O[C@@]3([H])O[C@@H]([C@@H](O)C[C@H]3N)CN)O.[5/2]	https://www.medchemexpress.com/tobramycin-sulfate.html	Infection; Cancer	Launched
HYCPK53473	B11			0			0	0	HY-B1075	Fosfomycin (calcium)	MK-​0955 (calcium)	26016-98-8	176.12	Antibiotic; Bacterial	Anti-infection	Fosfomycin (MK-0955) calcium is a blood-brain barrier penetrating, broad-spectrum antibiotic by irreversibly inhibiting an early stage in cell wall synthesis. Fosfomycin calcium shows both in vivo and in vitro activity against a wide range of bacteria, including multidrug-resistant (MDR), extensively drug-resistant (XDR), and pan-drug-resistant (PDR) bacteria[1][2].	Calcium	C3H5CaO4P	H2O : 50 mg/mL (283.90 mM; ultrasonic and adjust pH to 2 with HCl); DMSO : < 1 mg/mL (insoluble or slightly soluble)	Water Solution	114370	10mM * 100uL	C[C@H]1[C@@H](P([O-])([O-])=O)O1.[Ca+2]	https://www.medchemexpress.com/Fosfomycin-calcium.html	Infection; Cancer	Launched
HYCPK53473	C02	87	69	78	1	76	76	1.026	HY-17624A	Framycetin (sulfate)	Neomycin B (sulfate); Fradiomycin B (sulfate)	4146-30-9	908.88	Antibiotic; Bacterial	Anti-infection	Framycetin sulfate (Neomycin B sulfate), an aminoglycoside antibiotic, is a potent RNase P cleavage activity inhibitor with a Ki of 35 μM. Framycetin sulfate competes for specific divalent metal ion binding sites in RNase P RNA. Framycetin sulfate inhibits hammerhead ribozyme with a Ki of 13.5 μM. Framycetin sulfate, a 5″-azido neomycin B precursor, binds the Drosha site in miR-525 and is used fo…	Sulfate	C23H52N6O25S3	H2O : 250 mg/mL (275.06 mM; Need ultrasonic)	Water Solution	152377	10mM * 100uL	O=S(O)(O)=O.O=S(O)(O)=O.O=S(O)(O)=O.N[C@@H](C[C@H]1N)[C@@]([C@@H]([C@H]1O)O[C@@](O[C@H](CO)[C@H]2O[C@@]([C@@H]([C@@H](O)[C@@H]3O)N)([H])O[C@H]3CN)([H])[C@@H]2O)([H])O[C@H]([C@@H]([C@@H](O)[C@@H]4O)N)O[C@@H]4CN	https://www.medchemexpress.com/framycetin-sulfate.html	Infection	Launched
HYCPK53473	C03			0			0	0	HY-B0919	Azaserine	CI-337; O-Diazoacetyl-L-serine; P-165	115-02-6	173.13	Antibiotic; Bacterial; DNA/RNA Synthesis	Anti-infection; Cell Cycle/DNA Damage	Azazerine (CI-337) is a competitive inhibitor of glutamine amidotransferase. Azaserine is an antibiotic, it shows antibacterial activities. Azazerine shows anti-tumor activities and it may also act as a tumor inducer. Azazerine can be used for the research of cancer and infection[1][2][3][4][5].	Free Acid	C5H7N3O4	H2O : 50 mg/mL (288.80 mM; Need ultrasonic)	Water Solution	113932	10mM * 100uL	N[C@@H](COC(C=[N+]=[N-])=O)C(O)=O	https://www.medchemexpress.com/Azaserine.html	Cancer; Infection	No Development Reported
HYCPK53473	C04			0			0	0	HY-B0856	Validamycin A		37248-47-8	497.49	Antibiotic; Fungal; Tyrosinase	Anti-infection; Metabolic Enzyme/Protease	Validamycin A, a fungicidal, is an agricultural antibiotic. Validamycin A is originally isolated from Streptomyces hygroscopicus var. limoneus. Validamycin A inhibits the growth of A. flavus, with a MIC of 1?μg/mL[1]. Validamycin A shows potent inhibitory activity against trehalase of Rhizoctonia solani, with an IC50 of 72 μM[2]. Validamycin A is a reversible tyrosinase inhibitor, with a Ki of 5.…		C20H35NO13	H2O : 125 mg/mL (251.26 mM; Need ultrasonic)	Water Solution	68017	10mM * 100uL	O[C@H]1[C@@H](N[C@H]2C=C(CO)[C@@H](O)[C@H](O)[C@H]2O)C[C@H](CO)[C@@H](O[C@H]3[C@@H]([C@H]([C@@H]([C@@H](CO)O3)O)O)O)[C@@H]1O	https://www.medchemexpress.com/validamycin-a.html	Infection	No Development Reported
HYCPK53473	C05			0			0	0	HY-19285A	Sulfaclozine (sodium)	Sulfachloropyrazine (sodium)	23307-72-4	306.70	Antibiotic; Bacterial; Parasite	Anti-infection	Sulfaclozine sodium (Sulfachloropyrazine sodium) is an efficacious sulphonamide derivative with antibacterial and anticoccidial effects. Sulfaclozine sodium is commonly used for the treatment of various poultry diseases (particularly, collibacteriosis, fowl cholera and coccidiosis)[1].	Sodium	C10H8ClN4NaO2S	H2O : 50 mg/mL (163.03 mM; Need ultrasonic)	Water Solution	22625	10mM * 100uL	O=S(C1=CC=C(N)C=C1)(N([Na])C2=NC(Cl)=CN=C2)=O	https://www.medchemexpress.com/sulfaclozine-sodium.html	Infection	No Development Reported
HYCPK53473	C06	120	119	119.5	170	163	166.5	0.718	HY-B0509	Amikacin (hydrate)	BAY 41-6551 (hydrate)	1257517-67-1	408.51	Antibiotic; Bacterial	Anti-infection	Amikacin hydrate (BAY 41-6551 hydrate) is an aminoglycoside antibiotic and a semisynthetic analog of kanamycin. Amikacin hydrate is bactericidal, acting directly on the 30S and 50S bacerial ribosomal subunits to inhibit protein synthesis. Amikacin hydrate is very active against most Gram-negative bacteria including gentamicin- and tobramycin-resistant strains. Amikacin hydrate also inhibits the i…	hydrate	C20H28N2O5S	DMSO : < 1 mg/mL (insoluble or slightly soluble); H2O : 100 mg/mL (244.79 mM; Need ultrasonic and warming)	Water Solution	253823	10mM * 100uL	O[C@@H]1[C@H]([C@@H](C[C@H](N)[C@H]1O[C@@]([C@@H]([C@@H](O)[C@@H]2O)O)([H])O[C@@H]2CN)NC([C@@H](O)CCN)=O)O[C@@]([C@@H]([C@@H](N)[C@@H]3O)O)([H])O[C@@H]3CO.[x].O	https://www.medchemexpress.com/amikacin-hydrate.html	Infection; Cancer	Launched
HYCPK53473	C07	140	118	129	1	1	1	128.999	HY-B0502A	Enrofloxacin (monohydrochloride)	BAY Vp 2674 (monohydrochloride); PD160788 (monohydrochloride)	93106-59-3	395.86	Antibiotic; Bacterial; Endogenous Metabolite; Orthopoxvirus	Anti-infection; Metabolic Enzyme/Protease	Enrofloxacin monohydrochloride (BAY Vp 2674 monohydrochloride) is an effective antibiotic with an MIC90 of 0.312 μg/mL for Mycoplasma bovis. Enrofloxacin monohydrochloride shows inhibitory activity against vaccinia virus (VV).	Hydrochloride	C19H23ClFN3O3	DMSO : < 1 mg/mL (ultrasonic;warming;heat to 60°C) (insoluble or slightly soluble); H2O : 7.14 mg/mL (18.04 mM; Need ultrasonic)	Water Solution	30202	10mM * 100uL	O=C(C1=CN(C2CC2)C3=C(C=C(F)C(N4CCN(CC)CC4)=C3)C1=O)O.[H]Cl	https://www.medchemexpress.com/enrofloxacin-monohydrochloride.html	Infection	No Development Reported
HYCPK53473	C08			0			0	0	HY-N7097	Sulbenicillin (disodium)		28002-18-8	458.42	Antibiotic; Bacterial	Anti-infection	Sulbenicillin disodium is the disodium salt of Sulbenicillin. Sulbenicillin is a Penicillin antibiotic with antibacterial activity against a number of mucoid and non-mucoid strains of Pseudomonas aeruginosa[1].	Sodium	C16H16N2Na2O7S2	H2O : 250 mg/mL (545.35 mM; Need ultrasonic)	Water Solution	107212	10mM * 100uL	O=C([C@@H](C(C)(C)S[C@]1([H])[C@@H]2NC(C(C3=CC=CC=C3)S(=O)(O[Na])=O)=O)N1C2=O)O[Na]	https://www.medchemexpress.com/sulbenicillin-disodium.html	Infection	Launched
HYCPK53473	C09			0			0	0	HY-B0438	Spectinomycin (dihydrochloride)		21736-83-4	405.27	Antibiotic; Bacterial	Anti-infection	Spectinomycin dihydrochloride is a broad-spectrum antibiotic and inhibits the growth of a variety of gram-positive and gram-negative organisms. Spectinomycin dihydrochloride acts by selectively targeting to the bacterial ribosome and interrupting protein synthesis. Spectinomycin dihydrochloride is also a noncompetitive inhibitor of td intron RNA with an Ki value of 7.2 mM[1]-[5].	Hydrochloride	C14H26Cl2N2O7	H2O : ≥ 100 mg/mL (246.75 mM)	Water Solution	17151	10mM * 100uL	CN[C@@H]([C@H]([C@@H](NC)[C@@H]1O)O)[C@]2([H])[C@]1([H])O[C@@](O[C@H](C)C3)([H])[C@](O)(C3=O)O2.Cl.Cl	https://www.medchemexpress.com/spectinomycin-dihydrochloride.html	Infection	Launched
HYCPK53473	C10			0			0	0	HY-B0030	D-Cycloserine		68-41-7	102.09	Antibiotic; Bacterial; iGluR	Anti-infection; Membrane Transporter/Ion Channel; Neuronal Signaling	D-Cycloserine is an antibiotic which targets sequential bacterial cell wall peptidoglycan biosynthesis enzymes. D-Cycloserine is a partial NMDA agonist that can improve cognitive functions. D-Cycloserine can be used for multidrug-resistant tuberculosis research[1][2].	Free Base	C3H6N2O2	DMSO : 1 mg/mL (9.80 mM; Need warming); H2O : 25 mg/mL (244.88 mM; Need ultrasonic)	Water Solution	83530	10mM * 100uL	O=C1[C@H](N)CON1	https://www.medchemexpress.com/D-Cycloserine.html	Infection; Neurological Disease; Cancer	Launched
HYCPK53473	C11			0			0	0	HY-B1290	2-Phenylethanol	Phenylethyl alcohol; Phenethyl alcohol; Benzyl carbinol	60-12-8	122.16	Antibiotic; Bacterial; Virus Protease	Anti-infection	2-Phenylethanol (Phenethyl alcohol), extracted from rose, carnation, hyacinth, Aleppo pine, orange blossom and other organisms, is a colourless liquid. It has a pleasant floral odor and also an autoantibiotic produced by the fungus Candida albicans[1]. It is used as an additive in cigarettes and also used as a preservative in soaps due to its stability in basic conditions.	Free Base	C8H10O	H2O : 20 mg/mL (163.72 mM; Need ultrasonic)	Water Solution	27117	10mM * 100uL	OCCC1=CC=CC=C1	https://www.medchemexpress.com/2-Phenylethanol.html	Infection	No Development Reported
HYCPK53473	D02	139	122	130.5	168	169	168.5	0.774	HY-B0509B	Amikacin (disulfate)	BAY 41-6551 (disulfate)	39831-55-5	781.76	Antibiotic; Bacterial	Anti-infection	Amikacin disulfate (BAY 41-6551 dissulfate) is an aminoglycoside antibiotic and a semisynthetic analog of kanamycin. Amikacin disulfate is bactericidal, acting directly on the 30S and 50S bacerial ribosomal subunits to inhibit protein synthesis. Amikacin disulfate is very active against most Gram-negative bacteria including gentamicin- and tobramycin-resistant strains. Amikacin disulfate also inh…	Sulfate	C22H47N5O21S2	H2O : 100 mg/mL (127.92 mM; Need ultrasonic); DMSO : 1 mg/mL (1.28 mM; ultrasonic and warming and heat to 80°C)	Water Solution	16283	10mM * 100uL	OS(O)(=O)=O.OS(O)(=O)=O.O[C@@H]1[C@H]([C@@H](C[C@H](N)[C@H]1O[C@@]([C@@H]([C@@H](O)[C@@H]2O)O)([H])O[C@@H]2CN)NC([C@@H](O)CCN)=O)O[C@@]([C@@H]([C@@H](N)[C@@H]3O)O)([H])O[C@@H]3CO	https://www.medchemexpress.com/Amikacin-sulfate.html	Infection; Cancer	Launched
HYCPK53473	D03			0			0	0	HY-128932	Cefminox (sodium)	MT-141	75498-96-3	541.56	Antibiotic; Bacterial; PPAR; Prostaglandin Receptor	Anti-infection; Cell Cycle/DNA Damage; GPCR/G Protein; Vitamin D Related/Nuclear Receptor	Cefminox sodium (MT-141) is a semisynthetic cephamycin, which exhibits a broad spectrum of antibacterial activity[1]. Cefminox sodium (MT-141) also acts as a dual agonist of prostacyclin receptor (IP) and PPARγ, upregulates cAMP production and PTEN expression and inhibits Akt/mTOR signaling. Cefminox sodium (MT-141) also prevents pulmonary arterial hypertension[2].	Sodium	C16H20N7NaO7S3	H2O : 83.33 mg/mL (153.87 mM; Need ultrasonic)	Water Solution	118910	10mM * 100uL	O=C(C(N12)=C(CSC3=NN=NN3C)CS[C@]2([H])[C@](OC)(NC(CSC[C@@H](N)C(O)=O)=O)C1=O)O[Na]	https://www.medchemexpress.com/cefminox-sodium.html	Infection; Cardiovascular Disease; Endocrinology	Launched
HYCPK53473	D04	156	195	175.5	0	180	180	0.975	HY-W040128	Kanamycins (sulfate)		70560-51-9	582.58	Antibiotic; Bacterial	Anti-infection	Kanamycins sulfate is a broad-spectrum antibiotic, can be used in certain severe staphylococcal or Gram-negative bacillary infections. Kanamycin sulfate has certain ototoxicity[1][2].	Sulfate	C18H38N4O15S	10 mM in DMSO	Water Solution	278904	10mM * 100uL	[Kanamycins (sulfate)]	https://www.medchemexpress.com/kanamycins-sulfate.html	Infection	Launched
HYCPK53473	D05			0			0	0	HY-W016420	Fosfomycin (sodium)	MK-0955 (sodium)	26016-99-9	182.02	Antibiotic; Bacterial	Anti-infection	Fosfomycin (MK-0955) sodium is a blood-brain barrier penetrating, broad-spectrum antibiotic by irreversibly inhibiting an early stage in cell wall synthesis. Fosfomycin sodium shows both in vivo and in vitro activity against a wide range of bacteria, including multidrug-resistant (MDR), extensively drug-resistant (XDR), and pan-drug-resistant (PDR) bacteria[1][2].	Sodium	C3H5Na2O4P	H2O : 125 mg/mL (686.74 mM; Need ultrasonic)	Water Solution	85741	10mM * 100uL	C[C@@H]1O[C@@H]1P(O[Na])(O[Na])=O	https://www.medchemexpress.com/fosfomycin-sodium.html	Infection; Cancer	Launched
HYCPK53473	D06	68	71	69.5	42	34	38	1.829	HY-A0086	Netilmicin (sulfate)	SCH-20569 (sulfate)	56391-57-2	720.78	Antibiotic; Bacterial	Anti-infection	Netilmicin (sulfate) (SCH-20569 (sulfate)) is an active aminoglycoside antibiotic against most Gram-negative and some Gram-positive bacteria, including certain strains resistant to gentamicin.	Sulfate	C21H41N5O7.5/2H2SO4	H2O : 100 mg/mL (138.74 mM; Need ultrasonic); DMSO : 1 mg/mL (1.39 mM; ultrasonic and warming and heat to 80°C)	Water Solution	16415	10mM * 100uL	NCC1=CC[C@@H](N)[C@](O[C@@H]2[C@@H](N)C[C@@H](NCC)[C@H](O[C@@]3([H])OC[C@](C)(O)[C@H](NC)[C@H]3O)[C@H]2O)([H])O1.[2.5H2SO4]	https://www.medchemexpress.com/Netilmicin-sulfate.html	Infection	Launched
HYCPK53473	D07			0			0	0	HY-N7096	Ceftezole (sodium)	CTZ (sodium)	41136-22-5	462.46	Antibiotic; Bacterial	Anti-infection	Ceftezole sodium (CTZ sodium) is a broad-spectrum cephem antibiotic against many species of gram-positive and gram-negative bacteria. Ceftezole sodium (CTZ sodium) is an alpha-glucosidase inhibitor with in vivo anti-diabetic activity[1][2].	Sodium	C13H11N8NaO4S3	H2O : 250 mg/mL (540.59 mM; Need ultrasonic)	Water Solution	64642	10mM * 100uL	O=C(C(N12)=C(CSC3=NN=CS3)CS[C@]2([H])[C@H](NC(CN4N=NN=C4)=O)C1=O)O[Na]	https://www.medchemexpress.com/ceftezole-sodium.html	Infection	Launched
HYCPK53473	D08	105	95	100	171	201	186	0.538	HY-129065	Nourseothricin (sulfate)	Streptothricin (sulfate)	96736-11-7	1359.47	Antibiotic; Bacterial; Fungal	Anti-infection	Nourseothricin sulfate (Streptothricin sulfate) is a broad-spectrum antibiotic that destroys the outer membrane of Gram-negative bacteria and is a dominant selective marker for Fonsecaea pedrosoi[1][2]. Nourseothricin sulfate inhibits protein biosynthesis in prokaryotic cells and strongly inhibits the growth of eukaryotes like fungi and can also be used as a elective marker for a wide range of or…	Sulfate	C50H94N20O22S	H2O : 250 mg/mL (183.90 mM; Need ultrasonic)	Water Solution	64740	10mM * 100uL	NC(O[C@H]1[C@@H](CO)O[C@@H](NC(N2)=N[C@]([C@@]2([H])[C@H](O)CN3)([H])C3=O)[C@H](NC(C[C@@H](N)CCCN(C(C[C@@H](N)CCCNC(C[C@@H](N)CCCN)=O)=O)[H])=O)[C@@H]1O)=O.O=S(O)(O)=O.NC(O[C@H]4[C@@H](CO)O[C@@H](NC(N5)=N[C@]([C@@]5([H])[C@H](O)CN6)([H])C6=O)[C@H](NC(C[C@@H](N)CCCN)=O)[C@@H]4O)=O	https://www.medchemexpress.com/nourseothricin-sulfate.html	Infection	No Development Reported
HYCPK53473	D09	85	82	83.5	54	43	48.5	1.722	HY-B1222	Sisomicin (sulfate)		53179-09-2	692.72	Antibiotic; Bacterial	Anti-infection	Sisomicin sulfate is a broad-spectrum aminoglycoside antibiotic produced by Micromonospora inyoensis. Sisomicin sulfate has great activity against gram-positive bacteria[1][2].	Sulfate	C19H37N5O7.5/2H2SO4	H2O : 125 mg/mL (ultrasonic)	Water Solution	149378	10mM * 100uL	N[C@H]1[C@](O[C@@H]2[C@@H](N)C[C@@H](N)[C@H](O[C@@]3([H])OC[C@@](O)(C)[C@H](NC)[C@H]3O)[C@H]2O)([H])OC(CN)=CC1.[2.5H2SO4]	https://www.medchemexpress.com/Sisomicin-sulfate.html	Infection	Launched
HYCPK53473	D10	355	261	308	299	354	326.5	0.943	HY-18257	Rolitetracycline		751-97-3	527.57	Antibiotic; Bacterial	Anti-infection	Rolitetracycline, a derivative of tetracycline, is a broad-spectrum antibiotic[1][2]. Rolitetracyclin has a role as a protein synthesis inhibitor, an antiprotozoal agent and a proagent[3].	Free Base	C27H33N3O8	DMSO : < 1 mg/mL (ultrasonic;warming;heat to 60°C) (insoluble or slightly soluble); H2O : 10 mg/mL (18.95 mM; Need ultrasonic and warming); Ethanol : < 1 mg/mL (ultrasonic;warming;heat to 60°C) (insoluble)	Water Solution	251450	10mM * 100uL	O=C(C(C1=O)=C(O)[C@@H](N(C)C)[C@]2([H])C[C@]3([H])[C@](C)(O)C4=C(C(C3=C(O)[C@@]21O)=O)C(O)=CC=C4)NCN5CCCC5	https://www.medchemexpress.com/rolitetracycline.html	Infection	No Development Reported
HYCPK53473	D11			0			0	0	HY-B1064	Clindamycin phosphate	Clindamycin 2-phosphate; U-28508	24729-96-2	504.96	Antibiotic; Bacterial; Parasite	Anti-infection	Clindamycin phosphate (Clindamycin 2-phosphate) is a broad-spectrum bacteriostatic lincosamide antibiotic. Clindamycin phosphate is the proagent of <a href="/Clindamycin.html" class="link-product" target="_blank">Clindamycin</a> (HY-B1455) with no antimicrobial activity in vitro but can be rapidly converted in vivo to the active parent agent, Clindamycin, by phosphatase ester hydrolysis. Clindamy…	Free Acid	C18H34ClN2O8PS	H2O : ≥ 320 mg/mL (633.71 mM)	Water Solution	39730	10mM * 100uL	CCC[C@H]1CN(C)[C@H](C(N[C@@]([H])([C@@]2([H])O[C@H](SC)[C@H](OP(O)(O)=O)[C@@H](O)[C@H]2O)[C@@H](Cl)C)=O)C1	https://www.medchemexpress.com/Clindamycin-phosphate.html	Infection	Launched
HYCPK53473	E02	259	261	260	181	129	155	1.677	HY-10581A	Gatifloxacin (hydrochloride)	AM-1155 (hydrochloride); BMS-206584 (hydrochloride); PD135432 (hydrochloride)	121577-32-0	411.86	Antibiotic; Bacterial; Topoisomerase	Anti-infection; Cell Cycle/DNA Damage	Gatifloxacin hydrochloride (AM-1155; BMS-206584; PD135432) is a potent fluoroquinolone antibiotic with broad-spectrum antibacterial activity. Gatifloxacin hydrochloride inhibits bacterial type II topoisomerases (IC50=13.8 μg/ml for S. aureus topoisomerase IV) and E. coli DNA gyrase (IC50 = 0.109 μg/ml)[1]. Gatifloxacin hydrochloride can be used to treat bacterial conjunctivitis?in vivo.	Hydrochloride	C19H23ClFN3O4	DMSO : 4 mg/mL (9.71 mM; ultrasonic and warming and heat to 60°C); H2O : 10 mg/mL (24.28 mM; Need ultrasonic)	Water Solution	238381	10mM * 100uL	CC1NCCN(C2=C(F)C=C3C(N(C4CC4)C=C(C(O)=O)C3=O)=C2OC)C1.Cl	https://www.medchemexpress.com/gatifloxacin-hydrochloride.html	Infection	Launched
HYCPK53473	E03	89	95	92	0	68	68	1.353	HY-B0470	Neomycin (sulfate)		1405-10-3	908.88	Antibiotic; Bacterial; Phospholipase	Anti-infection; Metabolic Enzyme/Protease	Neomycin sulfate, an aminoglycoside antibiotic, exerts antibacterial activity through irreversible binding of the nuclear 30S ribosomal subunit, thereby blocking bacterial protein synthesis. Neomycin sulfate is a known phospholipase C (PLC) inhibitor. Neomycin sulfate potently inhibits both nuclear translocation of angiogenin and angiogenin-induced cell proliferation and angiogenesis[1][2].	Sulfate	C23H52N6O25S3	H2O : 250 mg/mL (275.06 mM; Need ultrasonic)	Water Solution	42262	10mM * 100uL	O[C@H]1[C@H](O)[C@@H](N)[C@@H](O[C@@H]2[C@@H](N)C[C@@H](N)[C@H](O)[C@H]2O[C@@H]3O[C@H](CO)[C@@H](O[C@H]4O[C@@H](CN)[C@@H](O)[C@H](O)[C@H]4N)[C@H]3O)O[C@@H]1CN.[3H2SO4]	https://www.medchemexpress.com/Neomycin-sulfate.html	Infection	Launched
HYCPK53473	E04			0			0	0	HY-108357	6-Diazo-5-oxo-L-nor-Leucine	L-6-Diazo-5-oxonorleucine; DON	157-03-9	171.15	Antibiotic; Bacterial; Glutaminase; Influenza Virus	Anti-infection; Metabolic Enzyme/Protease	6-Diazo-5-oxo-L-nor-Leucine (L-6-Diazo-5-oxonorleucine; DON) is a glutamine antagonist that irreversibly inhibits the catabolic effect of glutamine. 6-Diazo-5-oxo-L-nor-Leucine shows good anticancer activity (especially in pancreatic cancer) and reduces the self-renewal potential and metastatic capacity of tumour cells. 6-Diazo-5-oxo-L-nor-Leucine also possesses antibacterial and antiviral activi…	Free Acid	C6H9N3O3	H2O : 50 mg/mL (292.14 mM; Need ultrasonic)	Water Solution	256416	10mM * 100uL	N[C@@H](CCC(C=[N+]=[N-])=O)C(O)=O	https://www.medchemexpress.com/6-diazo-5-oxo-l-nor-leucine.html	Cancer; Infection	No Development Reported
HYCPK53473	E05	162	137	149.5	0	168	168	0.89	HY-17561	G-418 (disulfate)	Geneticin sulfate; Antibiotic G-418 sulfate	108321-42-2	692.71	Antibiotic; Bacterial	Anti-infection	G-418 disulfate (Geneticin sulfate), is an aminoglycoside antibiotic, inhibits protein synthesis in eukaryotes and prokaryotes. G-418 disulfate is commonly used as a selective agent for eukaryotic cells[1].	Sulfate	C20H44N4O18S2	H2O : 125 mg/mL (180.45 mM; Need ultrasonic)	Water Solution	112960	10mM * 100uL	O=S(O)(O)=O.O[C@@H]([C@@H]1O[C@@]([C@@H]([C@@H](O)[C@@H]2O)N)([H])O[C@]2([H])[C@H](O)C)[C@H]([C@@H](C[C@@H]1N)N)O[C@](OC[C@](C)(O)[C@@H]3NC)([H])[C@@H]3O.O=S(O)(O)=O	https://www.medchemexpress.com/G-418-disulfate.html	Infection	No Development Reported
HYCPK53473	E06	80	67	73.5	103	113	108	0.681	HY-B0522	Ampicillin	D-(-)-α-Aminobenzylpenicillin	69-53-4	349.40476	Antibiotic; Bacterial	Anti-infection	Ampicillin is a broad-spectrum beta-lactam antibiotic against a variety of gram-positive and gram-negative bacteria.	Free Acid	C16H19N3O4S	H2O : 5 mg/mL (14.31 mM; ultrasonic and warming and heat to 60°C); 0.1 M NaOH : 25 mg/mL (71.55 mM; Need ultrasonic)	Water Solution	61219	10mM * 100uL	OC([C@@H]1N(C2=O)[C@]([C@@H]2NC([C@@H](C3=CC=CC=C3)N)=O)([H])SC1(C)C)=O	https://www.medchemexpress.com/Ampicillin.html	Infection	Launched
[truncated: 327 more rows]

## Sheet: Analysis
Inhibitors, Screening Libraries, Proteins www.MedChemExpress.com
MCE USA		mm²	mm²	mm²	mm²	mm²	mm²	Ratio
		WT	WT	MeanWT	NAS4	DyjbI	Mean_yjbI	WT/yjbI
[truncated: 180 more rows]
