# Supplementary material for: Asymmetric envelope surface disposition of secreted protein YjbI controls bimodal antibiotic susceptibilities in C. crescentus
Source: EMBO J. 2026 Jan 3;45(3):987–1023. doi: 10.1038/s44318-025-00668-x (PMC12864828; doi:10.1038/s44318-025-00668-x)
Supplement: Supplementary file 7 — Dataset EV6 [file 44318_2025_668_MOESM7_ESM.xlsx]

## Sheet: Sheet1
This file contains the strain and plasmid lists with relevant information including the references or the source and pertinent nucleotide sequence of the synthetic plasmids or mutant cells.

## Sheet: Feuil1
List of straina or plasmids	Genotype	Source	reference nt or synthetic sequence
Caulobacter crescentus
NA1000	WT laboratory strain	PMID: 334726
ΔchvT	NA1000 ΔchvT	PMID: 32371598
ΔexbD	NA1000 ΔexbD	This study	Δ337932-338416
ΔchvTΔexbD	NA1000 ΔchvTΔexbD	This study
ΔuzcS	NA1000 ΔuczS	PMID: 28035693
ΔuzcR	NA1000 ΔuczR::tet	PMID: 28035693
ΔchvG::Pxyl	Integration of pUCIDT-KmR chvG::Pxyl into NA1000	This study
yjbI::TnNAS4	yjbI::Tn (HyperMu, KmR), aka NAS4	This study	2112264 (Tn insertion site)
yjbI::Tn (LT1982)	yjbI::Tn (Mar2xT7, GmR), aka LT1982	This study	2112283 (Tn insertion site)
yjbI::Tn (LT1983)	yjbI::Tn (Mar2xT7, GmR), aka LT1983	This study	2111939 (Tn insertion site)
ΔyjbI	NA1000 ΔyjbI	This study	Δ2111633-2112443
ΔuzcS; yjbI::Tn	Transduction from LT1982 into ΔuzcS	This study
ΔchvG::Pxyl; yjbI::Tn	Transduction from LT1982 into ΔchvG::Pxyl	This study
ΔuzcS; ΔchvG::Pxyl	Transduction from ΔchvG::Pxyl into ΔuzcS	This study
ΔuzcS;ΔchvG::Pxyl; yjbI::Tn	Transduction from LT1982 into ΔuzcS ΔchvG::Pxyl	This study
ΔacrAB-nodT		PMID: 24726830
ΔacrAB-nodT; yjbI::TnNAS4	Transduction from NAS4 into ΔacrAB-nodT	This study
bugA::Tn	bugA::Tn (Mar2xT7, GmR) aka LT2399	This study	240881 (Tn insertion site)
bugA::Tn	bugA::Tn (Mar2xT7, GmR) aka LT2402	This study	240838 (Tn insertion site)
bugA::Tn; yjbI::TnNAS4	Transduction from NAS4 into bugA::Tn	This study
ΔchvT; yjbI::TnNAS4	Transduction from NAS4 into ΔchvT	This study
yjbI::Tn; xylX::Pxyl-yjbI-HA	Transduction from LT1982 into xylX::Pxyl-yjbI-HA	This study
xylX::Pxyl-yjbI-HA	Integration of pUCIDT-KmR Pxyl-yjbI-HA into NA1000	This study
ΔyjbI; xylX:: Pxyl-yjbI-HA	Transduction of xylX::Pxyl-yjbI-HA into ΔyjbI	This study
ΔuzcR; xylX::Pxyl-HA-uzcR	Integration of pUCIDT-KmR Pxyl-HA-uzcR into ΔuzcR	This study
ΔuzcR; xylX::Pxyl-HA-uzcR; yjbI::Tn	Transduction from LT1982 into ΔuzcR xylX::Pxyl-HA-uzcR	This study
Δbla; xylX::Pxyl-HA-chvI	Integration of pUCIDT-KmR Pxyl::HA-chvI into Δbla	This study
Δbla; xylX::Pxyl-HA-chvI; yjbI::Tn	Transduction from LT1982 into Δbla; xylX::Pxyl-HA-chvI	This study
Δbla	NA1000 Δbla	PMID: 11914347
Δbla ΔlacA	NA1000 Δbla ΔlacA	PMID: 20190087
Δbla; yjbI::TnNAS4	Transduction from NAS4 into Δbla	This study
Δbla ΔlacA; yjbI::Tn	Transduction from LT1982 into Δbla ΔlacA	This study
Δbla ΔlacA; yjbI::Tn; uzcR* (LT2333)	NAL20R isolate of Δbla ΔlacA; yjbI::Tn	This study
Δbla ΔlacA; yjbI::Tn; uzcR* (LT2335)	NAL20R isolate of Δbla ΔlacA; yjbI::Tn	This study
Δbla; xylX::Pxyl-uzcR	Integration of pUC-GW-AmpR Pvan-uzcR into Δbla	This study
Δbla; xylX::Pxyl-uzcR-Q152R	Integration of pUC-GW-AmpR Pvan-uzcR-Q152R into Δbla	This study
Δbla; xylX::Pxyl-chvI	Integration of pUCIDT-KmR Pxyl-chvI into Δbla	This study
Δbla; xylX::Pxyl-chvI-D52E	Integration of pUCIDT-KmR Pxyl-chvI-D52E into Δbla	This study
Δbla; vanA::T5-uzcR	Integration of pUC-GW-AmpR Pvan-T5-uzcR into Δbla	This study
Δbla; xylX::Pxyl-chvI-D52E; vanA::T5-uzcR	Transduction of vanA::T5-uzcR into Δbla; xylX::Pxyl-chvI-D52E	This study
Δbla; vanA::T5-uzcR-Q152R	Integration of pUC-GW-AmpR Pvan-uzcR-Q152R into Δbla	This study
Δbla; xylX::Pxyl-chvI-D52E; vanA::T5-uzcR-Q152R	Transduction of vanA::T5-uzcR-Q152R into Δbla; xylX::Pxyl-chvI-D52E	This study
ΔuzcR	In-frame deletion of uzcR	This study	Δ2997525-2998147
ΔchvI	In-frame deletion of chvI	PMID: 36480504
Δbla; bugA::T5-bugA	Integration of pUCIDT-KmR Pxyl-HA-uzcR into ΔuzcR	This study
tipR::Tn	tipR::Tn (Mar2xT7, GmR), aka UG7660	PMID: 38051727
tipR::Tn PacrA*	tipR::Tn (Mar2xT7, GmR) with linked PacrA*, aka UG24028	Lab collection
Δbla; yjbI::Pvan-yjbI	Integration of pUC-GW-AmpR Pvan-yjbI into Δbla	This study
Δbla; yjbI::Pvan-yjbI; tipR::Tn	Transduction of UG7660 into Δbla; yjbI::Pvan-yjbI	This study
Δbla; yjbI::Pvan-yjbI; tipR::Tn PacrA*	Transduction of UG24028 into Δbla; yjbI::Pvan-yjbI	This study
Δbla; bugA::bugA-bla	Integration of pUC-GW-AmpR bugA-bla into Δbla	This study
Δbla; bugA::bugA-bla yjbI::TnNAS4	Transduction of NAS4 into Δbla; bugA::bugA-bla	This study
Δbla; chvT::chvT-bla	Integration of pUC-GW-AmpR chvT-bla into Δbla	This study
Δbla; chvT::chvT-bla yjbI::TnNAS4	Transduction of NAS4 into Δbla; chvT::chvT-bla	This study
Δbla; xylX::T5-NDM1-SSyjbI	Integration of pUC-GW-AmpR-T5-NDM1-SSyjbI into Δbla	This study
Δbla; xylX::T5-bla-SSyjbI	Integration of pUC-GW-AmpR-T5-bla-SSyjbI into Δbla	This study
Δbla; xylX::Pxyl-chvThyp	Integration of pUCIDT-KmR-chvThyp into Δbla	This study
Δbla; xylX::Pxyl-yjbI	Integration of pUC-GW-AmpR-Pxyl-yjbI into Δbla	This study
Δbla; xylX::Pxyl-yjbI-mut	Integration of pUC-GW-AmpR-Pxyl-yjbI-mut into Δbla	This study
Δbla; xylX::Pxyl-yjbI yjbI::TnNAS4	Transduction yjbI::TnNAS4 into Δbla; xylX::Pxyl-yjbI	This study
Δbla; xylX::Pxyl-yjbI-mut yjbI::TnNAS4	Transduction yjbI::TnNAS4 into Δbla; xylX::Pxyl-yjbI-mut	This study
Escherichia coli K12
EC100D	cloning strain	LGC
E. coli BW25113 ΔtolC	ΔtolC (efflux defficient)	Klaas Martinus Pos, PMID: 38628966
Plasmids
pSRK-Gm		PMID: 18606801
pSRK-fhuAh	pSRK Gm harbouring fhuAhyp	PMID: 37728121
pMT464		PMID: 17959646
pMT464-bugA	bugA cloned into pMT464	This study
pLac290-PchvR	PchvR cloned into pLac290	PMID: 32371598
pLac290-PacrA	PacrA cloned into pLac290	PMID: 24726830
pLac290-PbugA	PbugA cloned into pLac290	This study
pMT335		PMID: 17959646
pMT335-yjbI	yjbI cloned into pMT335	This study
pMT464-TBDR-CCNA_00171	CCNA_00171 cloned into pMT464	This study
pMT464-TBDR-CCNA_00185	CCNA_00185 cloned into pMT464	This study
pMT464-TBDR-CCNA_00214	CCNA_00214 cloned into pMT464	This study
pMT464-TBDR-CCNA_00486	CCNA_00486 cloned into pMT464	This study
pMT464-TBDR-CCNA_01194	CCNA_01194 cloned into pMT464	This study
pUCIDT-KmR-Pxyl-chvThyp	ChvThyp expressed from Pxyl	IDT	caattgactagtcccagccacaggcccgtgccgggatcgaaggcgaagcggcagccgatcaggcggaactgggcgcgggccatggtctcgaacagggccgtcaggtcgcgggcggcgtccaggtcgtcgtggtccagcaccaggcagcggatctgcagccagccgtggtcgggcagcaggtagaaggcgccctcgtcctgatcctcgcccgaaacctccagcccccggtcgatggcttcgacgacatagccggccgcgcggcaggtgtcggtgagcgcggccagcagggcggcttcctggtcaggggtcaggtcggtcatgggcaagaggtccaggtcgtggtttgtcggcggcttctagcatggaccgcccgcgcccgtgaggccgaggatttcgcgc…
pMT464-chvThyp	chvThyp cloned into pMT464	This study
pNPTS138-ΔuzcR	uzcR deletion plasmid	This study
pNPTS138-ΔyjbI	yjbI deletion plasmid	This study
pUC-GW-AmpR T5-bugA	5'-fragment of bugA fused to T5 promoter	Genewiz	aggcctcaattgttaagcagaaggccatcctgacggatggcctttttgcgtttctacaaactaataaaacgaaaggctcagtcgaaagactgggcctttcgttttatctgttTAGCATAACCCCTTGGGGCCTCTAAACGGGTCTTGAGGGGTTTTTTGtcagaagatctagaagcttctgagtgagcggataacaattacgagcttcatgcacagtgaaatcatgaaaaatttattGgctttgtgagcggataacaattataatatgtggaAagaaggagataacat-ATGACCAAGACCATGCTTCTGGCCAGCGCGGCCGCCATTCTGCTGGCCAGCGCCGCCCAGGCCGCCGACCTGACGCCCGAGCAAGTCGCCGCCCAGGCCGAAGCCGCACA…
pUCIDT-KmR chvG::Pxyl	chvG disruption plasmid	IDT	ttaagcagaaggccatcctgacggatggcctttttgcgtttctacaaactaataaaacgaaaggctcagtcgaaagactgggcctttcgttttatctgttTAGCATAACCCCTTGGGGCCTCTAAACGGGTCTTGAGGGGTTTTTTGtccaggtcgtggtttgtcggcggcttctagcatggaccgcccgcgcccgtgaggccgaggatttcgcgctggtcagacaacctacttgccgtccccacatgttagcgctaccaagtgccgacgaacgcgcgccgccgacggtgtcggcgcttcagacgctcgagttttggggagacgaccat-atgGCTACCGTTATCGCGAAGCCTGAGGCGATCGCGCCCGAGCCCAAGCGGCGCTTCACCTGGCCGCGC…
pUCIDT-KmR Pxyl-HA-uzcR	HA-UzcR expressed from Pxyl	IDT	caattgAGATCTGCTAGCccagccacaggcccgtgccgggatcgaaggcgaagcggcagccgatcaggcggaactgggcgcgggccatggtctcgaacagggccgtcaggtcgcgggcggcgtccaggtcgtcgtggtccagcaccaggcagcggatctgcagccagccgtggtcgggcagcaggtagaaggcgccctcgtcctgatcctcgcccgaaacctccagcccccggtcgatggcttcgacgacatagccggccgcgcggcaggtgtcggtgagcgcggccagcagggcggcttcctggtcaggggtcaggtcggtcatgggcaagaggtccaggtcgtggtttgtcggcggcttctagcatggaccgcccgcgcccgtgaggccgaggattt…
pUCIDT-KmR Pxyl-HA-chvI	HA-ChvI expressed from Pxyl	IDT	caattgAGATCTGCTAGCccagccacaggcccgtgccgggatcgaaggcgaagcggcagccgatcaggcggaactgggcgcgggccatggtctcgaacagggccgtcaggtcgcgggcggcgtccaggtcgtcgtggtccagcaccaggcagcggatctgcagccagccgtggtcgggcagcaggtagaaggcgccctcgtcctgatcctcgcccgaaacctccagcccccggtcgatggcttcgacgacatagccggccgcgcggcaggtgtcggtgagcgcggccagcagggcggcttcctggtcaggggtcaggtcggtcatgggcaagaggtccaggtcgtggtttgtcggcggcttctagcatggaccgcccgcgcccgtgaggccgaggattt…
pUCIDT-KmR Pxyl-yjbI-HA	YjbI-HA expressed from Pxyl	IDT	caattgAGATCTGCTAGCgggatccgaaggcgaagcggcagccgatcaggcggaactgggcgcgggccatggtctcgaacagggccgtcaggtcgcgggcggcgtccaggtcgtcgtggtccagcaccaggcagcggatctgcagccagccgtggtcgggcagcaggtagaaggcgccctcgtcctgatcctcgcccgaaacctccagcccccggtcgatggcttcgacgacatagccggccgcgcggcaggtgtcggtgagcgcggccagcagggcggcttcctggtcaggggtcaggtcggtcatgggcaagaggtccaggtcgtggtttgtcggcggcttctagcatggaccgcccgcgcccgtgaggccgaggatttcgcgctggtcagacaacc…
pUC-GW-AmpR Pvan-T5-uzcR	UzcR expressed from T5 promoter	Genewiz	gaattcactagtccGCTAGCttaagcgccatcctgacggatggcctttttgcgtttctacaaactaataaaacgaaaggctcagtcgaaagactgggcctttcgttttatctgttTAGCATAACCCCTTGGGGCCTCTAAACGGGTCTTGAGGGGTTTTTTGtccagggcgctctcgacagcgccgttgcccgcagcgctgaccagcgtgtcatggaaggcctgattgtacgcggcgtagcgatccaggtcctcgccgttaagccgcccagccgcgaacagcgcttcgccctcggcgatcaaggcgacgaaccgcgcgtgggtctccgccgtcattccgcgctcggccagacgccgggccgcaaagccctccagcacccctcgcacctcgatggcgtcg…
pUC-GW-AmpR Pvan-T5-uzcR-Q152R	UzcR-Q152R expressed from T5 promoter	Genewiz	gaattcactagtccGCTAGCttaagcgccatcctgacggatggcctttttgcgtttctacaaactaataaaacgaaaggctcagtcgaaagactgggcctttcgttttatctgttTAGCATAACCCCTTGGGGCCTCTAAACGGGTCTTGAGGGGTTTTTTGtccagggcgctctcgacagcgccgttgcccgcagcgctgaccagcgtgtcatggaaggcctgattgtacgcggcgtagcgatccaggtcctcgccgttaagccgcccagccgcgaacagcgcttcgccctcggcgatcaaggcgacgaaccgcgcgtgggtctccgccgtcattccgcgctcggccagacgccgggccgcaaagccctccagcacccctcgcacctcgatggcgtcg…
pUCIDT-KmR Pxyl-chvI	ChvI expressed from Pxyl	IDT	caattgaaaGCTAGCaagcttagatctgggatcgttTAGCATAACCCCTTGGGGCCTCTAAACGGGTCTTGAGGGGTTTTTTGgaaaagcttggcgaagcggcagccgatcaggcggaactgggcgcgggccatggtctcgaacagggccgtcaggtcgcgggcggcgtccaggtcgtcgtggtccagcaccaggcagcggatctgcagccagccgtggtcgggcagcaggtagaaggcgccctcgtcctgatcctcgcccgaaacctccagcccccggtcgatggcttcgacgacatagccggccgcgcggcaggtgtcggtgagcgcggccagcagggcggcttcctggtcaggggtcaggtcggtcatgggcaagaggtccaggtcgtggtttgtc…
pUCIDT-KmR Pxyl-chvI-D52E	ChvI-D52E expressed from Pxyl	IDT	caattgaaaGCTAGCaagcttagatctgggatcgttTAGCATAACCCCTTGGGGCCTCTAAACGGGTCTTGAGGGGTTTTTTGgaaaagcttggcgaagcggcagccgatcaggcggaactgggcgcgggccatggtctcgaacagggccgtcaggtcgcgggcggcgtccaggtcgtcgtggtccagcaccaggcagcggatctgcagccagccgtggtcgggcagcaggtagaaggcgccctcgtcctgatcctcgcccgaaacctccagcccccggtcgatggcttcgacgacatagccggccgcgcggcaggtgtcggtgagcgcggccagcagggcggcttcctggtcaggggtcaggtcggtcatgggcaagaggtccaggtcgtggtttgtc…
pMT335-bugABs	bugA from Brevundimonas subvibrioides cloned into pMT335	This study
pUC-GW-AmpR Pvan-yjbI	5'-fragment of yjbI fused to Pvan	Genewiz	CAATTGCTAGCttaagcagaaggccatcctgacggatggcctttttgcgtttctacaaactaataaaacgaaaggctcagtcgaaagactgggcctttcgttttatctgttTAGCATAACCCCTTGGGGCCTCTAAACGGGTCTTGAGGGGTTTTTTGtctgcgcggcatgtccatggctggactctagccgaccgactgagacgctcacaagcgttcaattggatccaatcttgacgtccgtttgattacgatcaagattggatccaataggtcgccgaaccacgatgcgaggaaacgacg-ATGTCCCGCTTGGGCGTTTCCATCGCCGCCTTGACGCTGAGCCTCTTGGCCATGACGGGCCAGGCGCACGCTTGGGCCGAAGACAAGGACGTCGCC…
pLac290-PchvR-nptII	PchvR-nptII cloned into pLac290	This study
pUC-GW-AmpR bugA-bla	3' end of bugA translationally fused to bla lacking signal sequence	Genewiz	agatctcaattgttaagcagaaggccatcctgacggatggcctttttgcgtttctacaaactaataaaacgaaaggctcagtcgaaagactgggcctttcgttttatctgttTAGCATAACCCCTTGGGGCCTCTAAACGGGTCTTGAGGGGTTTTTTGc-atcttcgcgatcacctaccgccatgacgagatcatcggcgtgatcgaccgcctgcccctgccaggcaacctgtcggccgtcggcaatatcggcgacgccaccctggaccggctcagcctgaacatcgtggtcccgaccgacaagctggggatcacgggcggccgcttcaccttcaagaacgactggaacgagacccacgtgaaggaccccacgaccggcaaggatcgtccgatctccg…
pUC-GW-AmpR chvT-bla	3' end of of chvT translationally fused to chvT lacking signal sequence	Genewiz	agatctcaattgttaagcagaaggccatcctgacggatggcctttttgcgtttctacaaactaataaaacgaaaggctcagtcgaaagactgggcctttcgttttatctgttTAGCATAACCCCTTGGGGCCTCTAAACGGGTCTTGAGGGGTTTTTTGc-atcaacctgaccgacgccaagatcaaggcgaaccgtgagaagaactgcgccgccctgggcatcccggccggcacgaacatcatctacacgagctctgtggccggtaagaacgcgggcaacccgttcctgaaacccgaagaatcgtactcggtcaccgcgtcgctgatcatcacgccgcgcttctggccgaagtcgaccttcgtgttcgactactatgatatcgagatcaaggacgtga…
pUC-GW-AmpR-T5-NDM1-SSyjbI	T5 promoter expressing synthetic NDM1 with signal sequence from YjbI	Genewiz	aggtaccaactagtcaattgaaggccttaaccatggaaagcttaaggatccggatgtgagcggataacaattacgagcttcatgcacagtgaaatcatgaaaaatttattGgctttgtgagcggataacaattataatatgtggaaagaaggagataccat-ATGtctcgtcttggagtaagtatcgcggcacttactttatcgttgctggcaatgacgggccaggcccacgcagacCCGGGAGAGATTCGCCCTACCATCGGGCAACAAATGGAAACTGGCGACCAGCGCTTCGGCGATCTTGTGTTCCGTCAGCTGGCACCAAATGTTTGGCAGCATACGTCGTATCTTGATATGCCGGGATTTGGTGCAGTTGCGTCCAACGGATTAATCGTTCGT…
pUC-GW-AmpR-T5-bla-SSyjbI	T5 promoter expressing synthetic Bla with signal sequence from YjbI	Genewiz	aggtaccaactagtcaattgaaggccttaaccatggaaagcttaaggatccggatgtgagcggataacaattacgagcttcatgcacagtgaaatcatgaaaaatttattGgctttgtgagcggataacaattataatatgtggaaagaaggagataccat-ATGtctcgtcttggagtaagtatcgcggcacttactttatcgttgctggcaatgacgggccaggcccacgcagacCCGGCTAATTGGACGAAACCGACGAAGCCATATCGCGTTGTAGGAAACATTTATTATGTTGGGACTGAGGGTATTAGTTCGTGGCTGATCACGAGTAGTGAAGGGCACGTCGTTCTTGATGGGGGGCCTAATGCTGAAACTGGAAAGCTGGTAGAACGCAAT…
pUC-GW-AmpR-Pxyl-yjbI	YjbI expressed from Pxyl	Genewiz	agatctaagctagcaggtaccaactagtcaattgccagccacaggcccgtgccgggatcgaaggcgaagcggcagccgatcaggcggaactgggcgcgggccatggtctcgaacagggccgtcaggtcgcgggcggcgtccaggtcgtcgtggtccagcaccaggcagcggatctgcagccagccgtggtcgggcagcaggtagaaggcgccctcgtcctgatcctcgcccgaaacctccagcccccggtcgatggcttcgacgacatagccggccgcgcggcaggtgtcggtgagcgcggccagcagggcggcttcctggtcaggggtcaggtcggtcatgggcaagaggtccaggtcgtggtttgtcggcggcttctagcatggaccgcccgcgccc…
pUC-GW-AmpR-Pxyl-yjbI-mut3	YjbI-mut3 expressed from Pxyl	Genewiz	agatctaagctagcaggtaccaactagtcaattgccagccacaggcccgtgccgggatcgaaggcgaagcggcagccgatcaggcggaactgggcgcgggccatggtctcgaacagggccgtcaggtcgcgggcggcgtccaggtcgtcgtggtccagcaccaggcagcggatctgcagccagccgtggtcgggcagcaggtagaaggcgccctcgtcctgatcctcgcccgaaacctccagcccccggtcgatggcttcgacgacatagccggccgcgcggcaggtgtcggtgagcgcggccagcagggcggcttcctggtcaggggtcaggtcggtcatgggcaagaggtccaggtcgtggtttgtcggcggcttctagcatggaccgcccgcgccc…
