# Supplementary material for: Asymmetric envelope surface disposition of secreted protein YjbI controls bimodal antibiotic susceptibilities in C. crescentus
Source: EMBO J. 2026 Jan 3;45(3):987–1023. doi: 10.1038/s44318-025-00668-x (PMC12864828; doi:10.1038/s44318-025-00668-x)
Supplement: Supplementary file 8 — Movie EV1 [file 44318_2025_668_MOESM8_ESM.zip › EV1.txt]

Movie EV1: Cross-section visualization of the atomistic simulation of YjbI with a C. crescentus OM
mimetic. YjbI is shown in orange in cartoon representation. Membrane components are shown in
surface representation: LPS is colored in pink, Lipid A in purple, and the inner leaflet, composed of
cardiolipin and DOPG, in cyan.
