# Supplementary material for: Asymmetric envelope surface disposition of secreted protein YjbI controls bimodal antibiotic susceptibilities in C. crescentus
Source: EMBO J. 2026 Jan 3;45(3):987–1023. doi: 10.1038/s44318-025-00668-x (PMC12864828; doi:10.1038/s44318-025-00668-x)
Supplement: Supplementary file 9 — Movie EV2 [file 44318_2025_668_MOESM9_ESM.zip]

Archive with 2 entries (2 files):
- EV2.mp4
- EV2.txt
