# Supplementary material for: Asymmetric envelope surface disposition of secreted protein YjbI controls bimodal antibiotic susceptibilities in C. crescentus
Source: EMBO J. 2026 Jan 3;45(3):987–1023. doi: 10.1038/s44318-025-00668-x (PMC12864828; doi:10.1038/s44318-025-00668-x)
Supplement: Supplementary file 10 — Source data Fig. 1 [file 44318_2025_668_MOESM10_ESM.zip]

Archive with 20 entries (16 files):
- Figure 1/
- __MACOSX/._Figure 1
- Figure 1/READ ME.txt
- __MACOSX/Figure 1/._READ ME.txt
- Figure 1/1E/
- __MACOSX/Figure 1/._1E
- Figure 1/1D/
- __MACOSX/Figure 1/._1D
- Figure 1/1C/
- __MACOSX/Figure 1/._1C
- Figure 1/1E/Betagal.xlsx
- __MACOSX/Figure 1/1E/._Betagal.xlsx
- Figure 1/1E/ChvR.tif
- __MACOSX/Figure 1/1E/._ChvR.tif
- Figure 1/1E/5S.tif
- __MACOSX/Figure 1/1E/._5S.tif
- Figure 1/1D/1D.tif
- __MACOSX/Figure 1/1D/._1D.tif
- Figure 1/1C/1C.png
- __MACOSX/Figure 1/1C/._1C.png
