# Supplementary material for: Asymmetric envelope surface disposition of secreted protein YjbI controls bimodal antibiotic susceptibilities in C. crescentus
Source: EMBO J. 2026 Jan 3;45(3):987–1023. doi: 10.1038/s44318-025-00668-x (PMC12864828; doi:10.1038/s44318-025-00668-x)
Supplement: Supplementary file 10 — Source data Fig. 1 [file 44318_2025_668_MOESM10_ESM.zip › Figure 1/READ ME.txt]

Based on previous work, the yjbI was named perA.
PerA was renamed yjbI during the writing. Some data may have still perA indicated.
Consider PerA = YjbI
