# Supplementary material for: Asymmetric envelope surface disposition of secreted protein YjbI controls bimodal antibiotic susceptibilities in C. crescentus
Source: EMBO J. 2026 Jan 3;45(3):987–1023. doi: 10.1038/s44318-025-00668-x (PMC12864828; doi:10.1038/s44318-025-00668-x)
Supplement: Supplementary file 10 — Source data Fig. 1 [file 44318_2025_668_MOESM10_ESM.zip › Figure 1/1E/Betagal.xlsx]

## Sheet: 1D
Bgal	600	420
Induction 2H Zinc80µM Sucrose 6%										Mock				Zn 80µM
	OD600	OD420							PchvR	Mean	%	SD	%	Mean	%	SD	%
PchvR									WT	228.711	100	14.7796	6.46211	1647.7	720.429	133.509	8.10275
WT	0.646	0.15	10	0.1		232.198	1/min*mL		ΔuzcS	211.21	92.348	4.64899	2.20112	303.318	132.621	13.7687	4.53936
WT	0.64	0.136	10	0.1		212.5	1/min*mL		ΔchvG	249.069	108.901	17.4925	7.02316	1503.8	657.508	353.475	23.5055
WT	0.613	0.148	10	0.1		241.436	1/min*mL		ΔperA	1692.67	740.093	152.388	9.00278	2344.47	1025.08	128.49	5.48057
WT for uzc;chvG	0.523	0.179	10	0.1		342.256	1/min*mL		ΔuzcS;ΔchvG	452.045	126.346	43.3851	9.59752	410.537	114.744	27.2245	6.63145
WT	0.483	0.174	10	0.1		360.248	1/min*mL		ΔperA;ΔuzcS	249.411	109.05	19.031	7.6304	334.544	146.273	30.2805	9.05129
WT	0.542	0.201	10	0.1		370.849	1/min*mL		ΔperA;ΔchvG	197.488	86.3481	37.2791	18.8767	1013.03	442.931	127.799	12.6155
									ΔuzcS;ΔchvG;perA::Tn	192.896	84.3404	13.488	6.99236	329.148	143.914	14.0465	4.26752
ΔuzcS	0.561	0.121	10	0.1		215.686	1/min*mL		WT for uzc;chvG	357.784	100	14.4546	4.04004
ΔuzcS	0.562	0.116	10	0.1		206.406	1/min*mL
ΔuzcS	0.572	0.121	10	0.1		211.538	1/min*mL
ΔchvG	0.578	0.141	10	0.1		243.945	1/min*mL
ΔchvG	0.566	0.152	10	0.1		268.551	1/min*mL			perA=yjbI
ΔchvG	0.605	0.142	10	0.1		234.711	1/min*mL
ΔperA	0.435	0.661	10	0.1		1519.54	1/min*mL
ΔperA	0.465	0.84	10	0.1		1806.45	1/min*mL
ΔperA	0.492	0.862	10	0.1		1752.03	1/min*mL
ΔuzcS;ΔchvG	0.252	0.108	10	0.1		428.571	1/min*mL
ΔuzcS;ΔchvG	0.275	0.117	10	0.1		425.455	1/min*mL
ΔuzcS;ΔchvG	0.237	0.119	10	0.1		502.11	1/min*mL
ΔperA;ΔuzcS	0.576	0.206	14	0.1		255.456	1/min*mL
ΔperA;ΔuzcS	0.595	0.19	14	0.1		228.091	1/min*mL
ΔperA;ΔuzcS	0.591	0.219	14	0.1		264.685	1/min*mL
ΔperA;ΔchvG	0.657	0.149	14	0.1		161.992	1/min*mL
ΔperA;ΔchvG	0.493	0.134	14	0.1		194.147	1/min*mL
ΔperA;ΔchvG	0.538	0.178	14	0.1		236.325	1/min*mL
ΔuzcS;ΔchvG;perA::Tn	0.635	0.17	15	0.1		178.478	1/min*mL
ΔuzcS;ΔchvG;perA::Tn	0.694	0.203	15	0.1		195.005	1/min*mL
ΔuzcS;ΔchvG;perA::Tn	0.666	0.205	15	0.1		205.205	1/min*mL
WT Zn80	0.355	0.581	10	0.1		1636.62	1/min*mL
WT	0.515	0.92	10	0.1		1786.41	1/min*mL
WT	0.498	0.757	10	0.1		1520.08	1/min*mL
ΔuzcS Zn80	0.472	0.138	10	0.1		292.373	1/min*mL
ΔuzcS	0.502	0.15	10	0.1		298.805	1/min*mL
ΔuzcS	0.458	0.146	10	0.1		318.777	1/min*mL
ΔchvG Zn80	0.49	0.544	10	0.1		1110.2	1/min*mL
ΔchvG	0.481	0.863	10	0.1		1794.18	1/min*mL
ΔchvG	0.514	0.826	10	0.1		1607	1/min*mL
ΔperA Zn80	0.412	1.025	10	0.1		2487.86	1/min*mL
ΔperA	0.367	0.822	10	0.1		2239.78	1/min*mL
ΔperA	0.399	0.92	10	0.1		2305.76	1/min*mL
ΔuzcS;ΔchvG	0.224	0.099	10	0.1		441.964	1/min*mL
ΔuzcS;ΔchvG	0.241	0.095	10	0.1		394.191	1/min*mL
ΔuzcS;ΔchvG	0.22	0.087	10	0.1		395.455	1/min*mL
ΔperA;ΔuzcS	0.546	0.229	14	0.1		299.581	1/min*mL
ΔperA;ΔuzcS	0.522	0.257	14	0.1		351.669	1/min*mL
ΔperA;ΔuzcS	0.525	0.259	14	0.1		352.381	1/min*mL
ΔperA;ΔchvG	0.481	0.639	14	0.1		948.916	1/min*mL
ΔperA;ΔchvG	0.404	0.526	14	0.1		929.986	1/min*mL
ΔperA;ΔchvG	0.519	0.843	14	0.1		1160.2	1/min*mL
ΔuzcS;ΔchvG;perA::Tn	0.599	0.31	15	0.1		345.019	1/min*mL
ΔuzcS;ΔchvG;perA::Tn	0.555	0.265	15	0.1		318.318	1/min*mL
ΔuzcS;ΔchvG;perA::Tn	0.578	0.281	15	0.1		324.106	1/min*mL
