# Supplementary material for: Asymmetric envelope surface disposition of secreted protein YjbI controls bimodal antibiotic susceptibilities in C. crescentus
Source: EMBO J. 2026 Jan 3;45(3):987–1023. doi: 10.1038/s44318-025-00668-x (PMC12864828; doi:10.1038/s44318-025-00668-x)
Supplement: Supplementary file 11 — Source data Fig. 2 [file 44318_2025_668_MOESM11_ESM.zip]

Archive with 28 entries (22 files):
- Figure 2/
- __MACOSX/._Figure 2
- Figure 2/2A/
- __MACOSX/Figure 2/._2A
- Figure 2/READ ME.txt
- __MACOSX/Figure 2/._READ ME.txt
- Figure 2/2C/
- __MACOSX/Figure 2/._2C
- Figure 2/2D/
- __MACOSX/Figure 2/._2D
- Figure 2/2E/
- __MACOSX/Figure 2/._2E
- Figure 2/2B/
- __MACOSX/Figure 2/._2B
- Figure 2/2A/2A.jpg
- __MACOSX/Figure 2/2A/._2A.jpg
- Figure 2/2C/2C.xlsx
- __MACOSX/Figure 2/2C/._2C.xlsx
- Figure 2/2D/Control.tif
- __MACOSX/Figure 2/2D/._Control.tif
- Figure 2/2D/2D.tif
- __MACOSX/Figure 2/2D/._2D.tif
- Figure 2/2E/2E.jpg
- __MACOSX/Figure 2/2E/._2E.jpg
- Figure 2/2B/2B anti AcrA.jpg
- __MACOSX/Figure 2/2B/._2B anti AcrA.jpg
- Figure 2/2B/2B anti CCNA_00163.jpg
- __MACOSX/Figure 2/2B/._2B anti CCNA_00163.jpg
