# Supplementary material for: Asymmetric envelope surface disposition of secreted protein YjbI controls bimodal antibiotic susceptibilities in C. crescentus
Source: EMBO J. 2026 Jan 3;45(3):987–1023. doi: 10.1038/s44318-025-00668-x (PMC12864828; doi:10.1038/s44318-025-00668-x)
Supplement: Supplementary file 11 — Source data Fig. 2 [file 44318_2025_668_MOESM11_ESM.zip › Figure 2/2C/2C.xlsx]

## Sheet: 2C
Bgal	600	420
Induction 2H Zinc80µM Sucrose 6%
	OD600	OD420								Mock				Zn 80µM
PacrA									PacrA	Mean	%	SD	%	Mean	%	SD	%
WT	0.582	0.241	10	0.1		414.089	1/min*mL		WT	457.675	100	30.0261	6.56058	592.447	129.447	53.6924	9.06282
WT	0.592	0.261	10	0.1		440.878	1/min*mL		ΔuzcS	459.12	100.316	22.165	4.82771	397.28	86.8039	35.0157	8.81387
WT	0.586	0.281	10	0.1		479.522	1/min*mL		ΔchvG	534.991	116.893	46.4334	8.67929	605.811	132.367	19.744	3.2591
WT	0.592	0.261	10	0.1		440.878	1/min*mL		ΔperA	1023.22	223.568	206.971	20.2274	799.462	174.679	120.641	15.0903
WT	0.623	0.305	10	0.1		489.567	1/min*mL		ΔuzcS;ΔchvG	376.987	82.37	72.3384	19.1886	296.805	64.8505	41.4457	13.964
WT	0.609	0.293	10	0.1		481.117	1/min*mL		ΔperA;ΔuzcS	431.573	94.2968	11.6862	2.70781	349.507	76.3657	8.63754	2.47135
									ΔperA;ΔchvG	390.976	85.4266	38.9608	9.96499	415.992	90.8923	23.7254	5.70333
ΔuzcS	0.601	0.261	10	0.1		434.276	1/min*mL		ΔuzcS;ΔchvG;perA::Tn	394.284	86.1493	8.76952	2.22416	362.084	79.1136	27.7722	7.6701
ΔuzcS	0.562	0.268	10	0.1		476.868	1/min*mL
ΔuzcS	0.592	0.276	10	0.1		466.216	1/min*mL
ΔchvG	0.566	0.283	10	0.1		500	1/min*mL
ΔchvG	0.549	0.284	10	0.1		517.304	1/min*mL
ΔchvG	0.519	0.305	10	0.1		587.669	1/min*mL
ΔperA	0.476	0.546	14	0.1		819.328	1/min*mL
ΔperA	0.507	0.722	14	0.1		1017.19	1/min*mL
ΔperA	0.413	0.713	14	0.1		1233.14	1/min*mL
ΔuzcS;ΔchvG	0.21	0.064	10	0.1		304.762	1/min*mL
ΔuzcS;ΔchvG	0.284	0.107	10	0.1		376.761	1/min*mL
ΔuzcS;ΔchvG	0.356	0.16	10	0.1		449.438	1/min*mL
ΔperA;ΔuzcS	0.578	0.253	10	0.1		437.716	1/min*mL
ΔperA;ΔuzcS	0.622	0.273	10	0.1		438.907	1/min*mL
ΔperA;ΔuzcS	0.641	0.268	10	0.1		418.097	1/min*mL
ΔperA;ΔchvG	0.566	0.196	10	0.1		346.29	1/min*mL
ΔperA;ΔchvG	0.499	0.204	10	0.1		408.818	1/min*mL
ΔperA;ΔchvG	0.505	0.211	10	0.1		417.822	1/min*mL
ΔuzcS;ΔchvG;perA::Tn	0.599	0.236	10	0.1		393.99	1/min*mL
ΔuzcS;ΔchvG;perA::Tn	0.586	0.226	10	0.1		385.666	1/min*mL
ΔuzcS;ΔchvG;perA::Tn	0.563	0.227	10	0.1		403.197	1/min*mL
WT Zn80	0.483	0.287	10	0.1		594.203	1/min*mL
WT	0.472	0.26	10	0.1		550.847	1/min*mL
WT	0.474	0.242	10	0.1		510.549	1/min*mL
WT	0.502	0.305	10	0.1		607.57	1/min*mL
WT	0.433	0.282	10	0.1		651.27	1/min*mL
WT	0.492	0.315	10	0.1		640.244	1/min*mL
ΔuzcS Zn80	0.482	0.197	10	0.1		408.714	1/min*mL
ΔuzcS	0.501	0.213	10	0.1		425.15	1/min*mL
ΔuzcS	0.514	0.184	10	0.1		357.977	1/min*mL
ΔchvG Zn80	0.457	0.283	10	0.1		619.256	1/min*mL
ΔchvG	0.439	0.256	10	0.1		583.144	1/min*mL
ΔchvG	0.439	0.27	10	0.1		615.034	1/min*mL
ΔperA Zn80	0.348	0.322	14	0.1		660.92	1/min*mL
ΔperA	0.282	0.338	14	0.1		856.13	1/min*mL
ΔperA	0.372	0.459	14	0.1		881.336	1/min*mL
ΔuzcS;ΔchvG	0.309	0.092	10	0.1		297.735	1/min*mL
ΔuzcS;ΔchvG	0.225	0.076	10	0.1		337.778	1/min*mL
ΔuzcS;ΔchvG	0.204	0.052	10	0.1		254.902	1/min*mL
ΔperA;ΔuzcS	0.507	0.182	10	0.1		358.974	1/min*mL
ΔperA;ΔuzcS	0.518	0.18	10	0.1		347.49	1/min*mL
ΔperA;ΔuzcS	0.535	0.183	10	0.1		342.056	1/min*mL
ΔperA;ΔchvG	0.472	0.199	10	0.1		421.61	1/min*mL
ΔperA;ΔchvG	0.456	0.199	10	0.1		436.404	1/min*mL
ΔperA;ΔchvG	0.518	0.202	10	0.1		389.961	1/min*mL
ΔuzcS;ΔchvG;perA::Tn	0.512	0.169	10	0.1		330.078	1/min*mL
ΔuzcS;ΔchvG;perA::Tn	0.465	0.175	10	0.1		376.344	1/min*mL
ΔuzcS;ΔchvG;perA::Tn	0.466	0.177	10	0.1		379.828	1/min*mL
