# Supplementary material for: Asymmetric envelope surface disposition of secreted protein YjbI controls bimodal antibiotic susceptibilities in C. crescentus
Source: EMBO J. 2026 Jan 3;45(3):987–1023. doi: 10.1038/s44318-025-00668-x (PMC12864828; doi:10.1038/s44318-025-00668-x)
Supplement: Supplementary file 13 — Source data Fig. 4 [file 44318_2025_668_MOESM13_ESM.zip]

Archive with 22 entries (17 files):
- Figure 4/
- __MACOSX/._Figure 4
- Figure 4/4B/
- __MACOSX/Figure 4/._4B
- Figure 4/READ ME.txt
- __MACOSX/Figure 4/._READ ME.txt
- Figure 4/4A/
- __MACOSX/Figure 4/._4A
- Figure 4/4CDE/
- __MACOSX/Figure 4/._4CDE
- Figure 4/4G/
- __MACOSX/Figure 4/._4G
- Figure 4/4B/4B.jpg
- __MACOSX/Figure 4/4B/._4B.jpg
- Figure 4/4A/4A anti HA.jpg
- __MACOSX/Figure 4/4A/._4A anti HA.jpg
- Figure 4/4A/4A anti CCNA_00163.jpg
- __MACOSX/Figure 4/4A/._4A anti CCNA_00163.jpg
- Figure 4/4CDE/4CDE.xlsx
- __MACOSX/Figure 4/4CDE/._4CDE.xlsx
- Figure 4/4G/4G.xlsx
- __MACOSX/Figure 4/4G/._4G.xlsx
