# Supplementary material for: Asymmetric envelope surface disposition of secreted protein YjbI controls bimodal antibiotic susceptibilities in C. crescentus
Source: EMBO J. 2026 Jan 3;45(3):987–1023. doi: 10.1038/s44318-025-00668-x (PMC12864828; doi:10.1038/s44318-025-00668-x)
Supplement: Supplementary file 13 — Source data Fig. 4 [file 44318_2025_668_MOESM13_ESM.zip › Figure 4/4G/4G.xlsx]

## Sheet: READ ME
	INSIDE WHITE CERCLE = 5mm
	Bank diluted at 1mM
	BOLD = In lab stock
	3µl drops of 1mM
	Area in mm². 1=0

## Sheet: Analysis
Inhibitors, Screening Libraries, Proteins www.MedChemExpress.com
MCE USA		mm²	mm²	mm²	mm²	mm²	mm²	Ratio
		WT	WT	MeanWT	NAS4	DperA	MeanperA	WT/lol
Plate	Well	Inhibition area			Inhibition area				Catalog Number	ProductName	Synonyms	CAS Number	M.Wt	Target	PathWay	Biological Activity	Saltdata	Formula	Solubility	Solvent	Batch No.	Quantity	Smiles	URL	Research Area	Clinical Information
HYCPK53469	A06	1	1	1	0	158	158	0.006	HY-16911	AFN-1252	API-1252; Debio 1452	620175-39-5	375.42	Antibiotic; Bacterial	Anti-infection	AFN-1252(Debio 1452) is a potent inhibitor of enoyl-acyl carrier protein reductase (FabI), inhibited all clinical isolates of Staphylococcus aureus and Staphylococcus epidermidis at concentrations of ≤0.12 μg/ml. IC50 value: Target: Antibiotic agent AFN-1252 was inactive (MIC90, >4 μg/ml) against clinical isolates of Streptococcus pneumoniae, beta-hemolytic streptococci, Enterococcus spp., Entero…	Free Base	C22H21N3O3	DMSO : 5.8 mg/mL (15.45 mM; Need ultrasonic)	DMSO Solution	16485	10mM * 100uL	O=C(N(C)CC1=C(C)C2=CC=CC=C2O1)/C=C/C(C=C3CC4)=CNC3=NC4=O	https://www.medchemexpress.com/AFN-1252.html	Infection	Phase 2
HYCPK53467	E07	1	1	1	0	136	136	0.007	HY-B0398	Nalidixic acid		389-08-2	232.24	Antibiotic; Bacterial; Topoisomerase	Anti-infection; Cell Cycle/DNA Damage	Nalidixic acid, a quinolone antibiotic, is effective against both gram-positive and gram-negative bacteria. Nalidixic acid acts in a bacteriostatic manner in lower concentrations and is bactericidal in higher concentrations. Nalidixic acid inhibits a subunit of DNA gyrase and topoisomerase IV and reversibly blocks DNA replication in susceptible bacteria[1].	Free Acid	C12H12N2O3	DMSO : 6 mg/mL (25.84 mM; Need ultrasonic); H2O : 5 mg/mL (21.53 mM; ultrasonic and warming and heat to 80°C)	DMSO Solution	153813	10mM * 100uL	O=C(C1=CN(CC)C2=C(C=CC(C)=N2)C1=O)O	https://www.medchemexpress.com/nalidixic-acid.html	Infection	Launched
HYCPK53467	F06	1	1	1	0	86	86	0.012	HY-B0526	Flumequine	R-802	42835-25-6	261.25	Antibiotic; Bacterial; Topoisomerase	Anti-infection; Cell Cycle/DNA Damage	Flumequine (R-802) is a quinolone antibiotic, and acts as a topoisomerase II inhibitor, with an IC50 of 15 μM (3.92 μg/mL).	Free Acid	C14H12FNO3	DMSO : 7.69 mg/mL (29.44 mM; Need ultrasonic)	DMSO Solution	16640	10mM * 100uL	O=C(C1=CN2C(C)CCC3=C2C(C1=O)=CC(F)=C3)O	https://www.medchemexpress.com/flumequine.html	Infection; Cancer	No Development Reported
HYCPK53470	C05	1	1	1	0	81	81	0.012	HY-124789	TBT1		52535-76-9	335.81	Antibiotic; Bacterial	Anti-infection	TBT1 is a first-generation inhibitor of the MsbA transporter. TBT1 is an LPS transport inhibitor and MsbA ATPase stimulator in strains from the Acinetobacter genus. TBT1 stimulated ATPase activity with an EC50 of 13 μM[1].		C16H14ClNO3S	DMSO : 125 mg/mL (372.23 mM; ultrasonic and warming and heat to 60°C)	DMSO Solution	229009	10mM * 100uL	O=C(C1=C(NC(C2=CC=C(Cl)C=C2)=O)SC3=C1CCCC3)O	https://www.medchemexpress.com/tbt1.html	Infection	No Development Reported
HYCPK53471	B09	1	1	1	62	50	56	0.018	HY-113952	Actinonin	(-)-Actinonin	13434-13-4	385.50	Aminopeptidase; Antibiotic; Apoptosis; Bacterial; MMP	Anti-infection; Apoptosis; Metabolic Enzyme/Protease	Actinonin ((-)-Actinonin) is a naturally occurring antibacterial agent produced by Actinomyces. Actinonin inhibits aminopeptidase M, aminopeptidase N and leucine aminopeptidase. Actinonin is a potent reversible peptide deformylase (PDF) inhibitor with a Ki of 0.28 nM. Actinonin also inhibits MMP-1, MMP-3, MMP-8, MMP-9, and hmeprin α with Ki values of 300 nM, 1,700 nM, 190 nM, 330 nM, and 20 nM, r…	Free Base	C19H35N3O5	DMSO : 50 mg/mL (129.70 mM; Need ultrasonic)	DMSO Solution	91044	10mM * 100uL	O=C(N[C@H](C(N1[C@H](CO)CCC1)=O)C(C)C)[C@H](CCCCC)CC(NO)=O	https://www.medchemexpress.com/actinonin.html	Cancer; Infection	No Development Reported
HYCPK53468	F07	10	11	10.5	250	251	250.5	0.042	HY-B0671	Vancomycin		1404-90-6	1449.25	Antibiotic; Autophagy; Bacterial	Anti-infection; Autophagy	Vancomycin is an antibiotic for the treatment of bacterial infections.	Free Base	C66H75Cl2N9O24	DMSO : 125 mg/mL (86.25 mM; ultrasonic and warming and heat to 60°C)	DMSO Solution	159188	10mM * 100uL	O[C@@H]1[C@@H](O[C@@](O[C@@H](C)[C@H]2O)([H])C[C@@]2(N)C)[C@@H](O[C@H](CO)[C@H]1O)OC3=C(OC4=CC=C([C@H]([C@H]5NC([C@H](NC)CC(C)C)=O)O)C=C4Cl)C=C([C@](NC([C@@H](NC5=O)CC(N)=O)=O)([H])C(N[C@](C6=O)([H])C7=CC8=C(O)C=C7)=O)C=C3OC9=CC=C([C@H]([C@](C(N[C@@](C(O)=O)([H])C%10=C8C(O)=CC(O)=C%10)=O)([H])N6)O)C=C9Cl	https://www.medchemexpress.com/vancomycin.html	Infection; Cancer	Launched
HYCPK53468	F08	30	1	15.5	97	367	232	0.067	HY-14737	Ceftaroline fosamil	TAK-599; PPI0903	400827-46-5	744.74	Antibiotic; Bacterial	Anti-infection	Ceftaroline fosamil (TAK-599), a cephalosporin derivative, is an N-phosphono proagent of anti-methicillin-resistant Staphylococcus aureus (MRSA) T-91825. Ceftaroline fosamil can be used for the research of MRSA infection[1][2][3].	Acetate	C24H25N8O10PS4	DMSO : 200 mg/mL (268.55 mM; Need ultrasonic)	DMSO Solution	109267	10mM * 100uL	O=C1[C@@H](NC(/C(C2=NSC(NP(O)(O)=O)=N2)=N\OCC)=O)[C@@]3([H])SCC(SC4=NC(C5=CC=[N+](C)C=C5)=CS4)=C(C(O)=O)N13.CC([O-])=O	https://www.medchemexpress.com/Ceftaroline_fosamil.html	Infection	Launched
HYCPK53468	C06	22	18	20	278	253	265.5	0.075	HY-17362	Vancomycin (hydrochloride)		1404-93-9	1485.71	Antibiotic; Autophagy; Bacterial	Anti-infection; Autophagy	Vancomycin hydrochloride is an antibiotic for the treatment of bacterial infections. It acts by inhibiting the second stage of cell wall synthesis of susceptible bacteria. Vancomycin also alters the permeability of the cell membrane and selectively inhibits ribonucleic acid synthesis.	Hydrochloride	C66H76Cl3N9O24	DMSO : 24 mg/mL (16.15 mM; Need ultrasonic and warming); H2O : 33.33 mg/mL (22.43 mM; Need ultrasonic)	DMSO Solution	125407	10mM * 100uL	ClC1=CC([C@H]([C@@H](NC([C@H](NC)CC(C)C)=O)C(N[C@@H](CC(N)=O)C(N[C@@]2([H])C(N[C@]3([H])C4=CC(C5=C(C=C(O)C=C5O)[C@](C(O)=O)([H])NC([C@](NC3=O)([H])[C@H](O)C6=CC=C7C(Cl)=C6)=O)=C(O)C=C4)=O)=O)=O)O)=CC=C1OC8=C(C(O7)=CC2=C8)O[C@H]9[C@@H]([C@H]([C@H](O)[C@@H](CO)O9)O)O[C@@]%10([H])C[C@](N)([C@H](O)[C@H](C)O%10)C.Cl	https://www.medchemexpress.com/Vancomycin-hydrochloride.html	Infection; Cancer	Launched
HYCPK53471	C02	1	1	1	11	14	12.5	0.08	HY-107486	Nosiheptide	Multhiomycin; RP 9671	56377-79-8	1222.36	Antibiotic; Bacterial	Anti-infection	Nosiheptide (Multhiomycin), a thiopeptide antibiotic produced by Streptomyces actuosus, inhibits bacterial protein synthesis and bears a unique indole side ring system and regiospecific hydroxyl groups on the characteristic macrocyclic core. Nosiheptide has been widely used as a feed additive for animal growth[1][2].	Free Base	C51H43N13O12S6	DMSO : 125 mg/mL (102.26 mM; Need ultrasonic)	DMSO Solution	51679	10mM * 100uL	OC1=C(C2=NC(C(NC(C(N)=O)=C)=O)=CS2)N=C(C3=CSC(C4NC(C5=CSC(C(CC(C(OCC6=C7C(C)=C(NC7=CC=C6)C(SC4)=O)=O)O)NC(C8=CSC(/C(NC(C(C(O)C)NC(C9=CSC%10=N9)=O)=O)=C\C)=N8)=O)=N5)=O)=N3)C%10=C1	https://www.medchemexpress.com/nosiheptide.html	Infection	No Development Reported
HYCPK53472	C09	29	24	26.5	236	263	249.5	0.106	HY-B1924	Norvancomycin (hydrochloride)	Desmethyl-vancomycin hydrochloride	213997-73-0	1471.69	Antibiotic; Bacterial	Anti-infection	Norvancomycin hydrochloride is applicable for endocarditis, osteomyelitis, pneumonia, sepsis or soft tissue infections caused by Staphylococcus (including Methicillin-resistant strains and multidrug-resistant microbial strains). Target: Antibacterial	Hydrochloride	C65H74Cl3N9O24	H2O : ≥ 100 mg/mL (67.95 mM); DMSO : ≥ 100 mg/mL (67.95 mM)	DMSO Solution	18170	10mM * 100uL	O[C@@H]1[C@@H](O[C@@](O[C@@H](C)[C@H]2O)([H])C[C@@]2(N)C)[C@@H](O[C@H](CO)[C@H]1O)OC3=C(OC4=CC=C([C@H]([C@H]5NC([C@H](N)CC(C)C)=O)O)C=C4Cl)C=C([C@](NC([C@@H](NC5=O)CC(N)=O)=O)([H])C(N[C@](C6=O)([H])C7=CC8=C(O)C=C7)=O)C=C3OC9=CC=C([C@H]([C@](C(N[C@@](C(O)=O)([H])C%10=C8C(O)=CC(O)=C%10)=O)([H])N6)O)C=C9Cl.Cl[H]	https://www.medchemexpress.com/Norvancomycin-hydrochloride.html	Infection	Launched
HYCPK54234	H03	32	27	29.5	209	186	197.5	0.149	HY-17362	Vancomycin (hydrochloride)		1404-93-9	1485.71	Antibiotic; Autophagy; Bacterial	Anti-infection; Autophagy	Vancomycin hydrochloride is an antibiotic for the treatment of bacterial infections. It acts by inhibiting the second stage of cell wall synthesis of susceptible bacteria. Vancomycin also alters the permeability of the cell membrane and selectively inhibits ribonucleic acid synthesis.	Hydrochloride	C66H76Cl3N9O24	DMSO : 24 mg/mL (16.15 mM; Need ultrasonic and warming); H2O : 33.33 mg/mL (22.43 mM; Need ultrasonic)	DMSO Solution	125407	10mM * 100uL	ClC1=CC([C@H]([C@@H](NC([C@H](NC)CC(C)C)=O)C(N[C@@H](CC(N)=O)C(N[C@@]2([H])C(N[C@]3([H])C4=CC(C5=C(C=C(O)C=C5O)[C@](C(O)=O)([H])NC([C@](NC3=O)([H])[C@H](O)C6=CC=C7C(Cl)=C6)=O)=C(O)C=C4)=O)=O)=O)O)=CC=C1OC8=C(C(O7)=CC2=C8)O[C@H]9[C@@H]([C@H]([C@H](O)[C@@H](CO)O9)O)O[C@@]%10([H])C[C@](N)([C@H](O)[C@H](C)O%10)C.Cl	https://www.medchemexpress.com/Vancomycin-hydrochloride.html	Infection; Cancer	Launched
HYCPK53469	D03	38	31	34.5	130	133	131.5	0.262	HY-14989	SQ109	NSC 722041	502487-67-4	330.55	Antibiotic; Bacterial; Parasite	Anti-infection	SQ109 is a potent inhibitor of the trypomastigote form of the parasite, with IC50 for cell killing of 50±8 nM. SQ109, targets MmpL3, is an antitubercular agent.	Free Base	C22H38N2	DMSO : ≥ 25 mg/mL (75.63 mM)	DMSO Solution	08110	10mM * 100uL	C/C(C)=C/CC/C(C)=C/CNCCNC1[C@H]2C[C@H]3C[C@@H]1C[C@H](C3)C2	https://www.medchemexpress.com/SQ109.html	Infection	Phase 2
HYCPK53466	A07	37	52	44.5	120	153	136.5	0.326	HY-118660	Anhydrotetracycline (hydrochloride)		13803-65-1	462.88	Antibiotic; Bacterial	Anti-infection	Anhydrotetracycline hydrochloride, a tetracycline biosynthetic precursor, is a potent competitive broad-spectrum tetracycline destructase enzymes inhibitor. Anhydrotetracycline hydrochloride is an effector for tetracycline controlled gene expression systems in eukaryotic cells[1].	Hydrochloride	C22H23ClN2O7	DMSO : 20.83 mg/mL (45.00 mM; ultrasonic and warming and heat to 80°C)	DMSO Solution	91173	10mM * 100uL	O=C(C(C1=O)=C(O)[C@@H](N(C)C)[C@]2([H])CC3=C(C([C@@]21O)=O)C(O)=C4C(O)=CC=CC4=C3C)N.[H]Cl	https://www.medchemexpress.com/anhydrotetracycline-hydrochloride.html	Infection	No Development Reported
HYCPK53466	A08	38	45	41.5	88	100	94	0.441	HY-131150	Ristomycin (sulfate)		11140-99-1	2166.00	Antibiotic	Anti-infection	Ristomycin sulfate is a glycopeptide antibiotic isolated from Nocardia lurida[1].	Sulfate	C95H110N8O44.H2SO4	10 mM in DMSO	DMSO Solution	260434	10mM * 100uL	O=S(O)(O)=O.[Ristomycin]	https://www.medchemexpress.com/ristomycin-sulfate.html	Infection; Inflammation/Immunology	No Development Reported
HYCPK53466	C10	11	21	16	35	37	36	0.444	HY-118448	2,4-Diacetylphloroglucinol		2161-86-6	210.18	Antibiotic; Bacterial; Fungal; Parasite	Anti-infection	2,4-Diacetylphloroglucinol, produced by some isolates of the beneficial bacterium Pseudomonas fluorescens, is a potent antibiotic. 2,4-Diacetylphloroglucinol is active against numerous organisms, including plants, fungi, viruses, bacteria, and nematodes[1].		C10H10O5	10 mM in DMSO	DMSO Solution	259800	10mM * 100uL	OC1=C(C(O)=C(C(O)=C1)C(C)=O)C(C)=O	https://www.medchemexpress.com/2-4-diacetylphloroglucinol.html	Infection	No Development Reported
HYCPK53470	B06	14	12	13	26	30	28	0.464	HY-N0231	Bavachalcone	Broussochalcone B	28448-85-3	324.37	Antibiotic; Bacterial	Anti-infection	Bavachalcone is a major bioactive compounds isolated from Psoralea corylifolia L.; has been widely used as traditional Chinese medicine; antibiotic or anticancer agent. IC50 value: Target: Bavachalcone inhibited osteoclast formation from precursor cells with the IC(50) of approximately 1.5 microg ml(-1). The activation of MEK, ERK, and Akt by receptor activator of nuclear factor kappaB ligand (RA…	Free Base	C20H20O4	DMSO : ≥ 34 mg/mL (104.82 mM)	DMSO Solution	103191	10mM * 100uL	O=C(C1=CC(C/C=C(C)\C)=C(O)C=C1O)/C=C/C2=CC=C(O)C=C2	https://www.medchemexpress.com/Bavachalcone.html	Cancer; Infection	No Development Reported
HYCPK53473	D08	105	95	100	171	201	186	0.538	HY-129065	Nourseothricin (sulfate)	Streptothricin (sulfate)	96736-11-7	1359.47	Antibiotic; Bacterial; Fungal	Anti-infection	Nourseothricin sulfate (Streptothricin sulfate) is a broad-spectrum antibiotic that destroys the outer membrane of Gram-negative bacteria and is a dominant selective marker for Fonsecaea pedrosoi[1][2]. Nourseothricin sulfate inhibits protein biosynthesis in prokaryotic cells and strongly inhibits the growth of eukaryotes like fungi and can also be used as a elective marker for a wide range of or…	Sulfate	C50H94N20O22S	H2O : 250 mg/mL (183.90 mM; Need ultrasonic)	Water Solution	64740	10mM * 100uL	NC(O[C@H]1[C@@H](CO)O[C@@H](NC(N2)=N[C@]([C@@]2([H])[C@H](O)CN3)([H])C3=O)[C@H](NC(C[C@@H](N)CCCN(C(C[C@@H](N)CCCNC(C[C@@H](N)CCCN)=O)=O)[H])=O)[C@@H]1O)=O.O=S(O)(O)=O.NC(O[C@H]4[C@@H](CO)O[C@@H](NC(N5)=N[C@]([C@@]5([H])[C@H](O)CN6)([H])C6=O)[C@H](NC(C[C@@H](N)CCCN)=O)[C@@H]4O)=O	https://www.medchemexpress.com/nourseothricin-sulfate.html	Infection	No Development Reported
HYCPK53471	F05	25	26	25.5	51	43	47	0.543	HY-B1241	Dihydrostreptomycin (sulfate)	Dihydrostreptomycin sesquisulfate	5490-27-7	730.71	Antibiotic; Bacterial	Anti-infection	Dihydrostreptomycin sulfate is an aminoglycoside antibiotic, used to treat bacterial diseases in cattle, pigs and sheep.	Sulfate	C21H41N7O12.3/2H2SO4	H2O : 250 mg/mL (342.13 mM; Need ultrasonic)	DMSO Solution	17618	10mM * 100uL	O[C@@H]1[C@@H](O)[C@@](O[C@@H]2O[C@@H](C)[C@](O)(CO)[C@H]2O[C@@]3([H])[C@@H](NC)[C@H](O)[C@@H](O)[C@H](CO)O3)([H])[C@@H](NC(N)=N)[C@H](O)[C@H]1NC(N)=N.[1.5H2SO4]	https://www.medchemexpress.com/Dihydrostreptomycin-sulfate.html	Infection	No Development Reported
HYCPK53467	A04	365	263	314	511	558	534.5	0.587	HY-B0425A	Novobiocin (sodium)	Albamycin (sodium); Cathomycin (sodium)	1476-53-5	634.61	Antibiotic; Apoptosis; Bacterial; DNA/RNA Synthesis; HSP; Orthopoxvirus	Anti-infection; Apoptosis; Cell Cycle/DNA Damage; Metabolic Enzyme/Protease	Novobiocin (Albamycin) sodium is a potent and orally active antibiotic. Novobiocin sodium also is a DNA gyrase inhibitor and a heat shock protein 90 (Hsp90) antagonist. Novobiocin sodium has the potential for the research of highly beta-lactam-resistant pneumococcal infections. Novobiocin sodium shows anti-orthopoxvirus activity[1][2][3][4].	Sodium	C31H35N2NaO11	DMSO : ≥ 30 mg/mL (47.27 mM); H2O : 50 mg/mL (78.79 mM; Need ultrasonic)	DMSO Solution	18944	10mM * 100uL	CC1=C(OC2=O)C(C(O)=C2NC(C3=CC(C/C=C(C)/C)=C(O[Na])C=C3)=O)=CC=C1O[C@H](OC(C)(C)[C@H](OC)[C@H]4OC(N)=O)[C@@H]4O	https://www.medchemexpress.com/novobiocin-sodium.html	Infection; Cancer	Launched
HYCPK53468	G05	43	26	34.5	55	61	58	0.595	HY-110013	Terreic acid		121-40-4	154.12	Antibiotic; Btk	Anti-infection; Protein Tyrosine Kinase/RTK	Terreic acid, a quinone epoxide antibiotic, acts as an effective Btk inhibitor. Terreic acid blocks the interaction between PKC and the pleckstrin homology domain of Btk. Terreic acid inhibits the binding of GST-BtkPH to PKC in lysates of HMC-1 human mast cells with an IC50 of approximately 100 μM[1].		C7H6O4	10 mM in DMSO	DMSO Solution	264050	10mM * 100uL	O=C1[C@@H]2[C@H](C(C(O)=C1C)=O)O2	https://www.medchemexpress.com/terreic-acid.html	Infection; Inflammation/Immunology	No Development Reported
HYCPK53467	E10	69	63	66	96	118	107	0.617	HY-100760	Toxoflavin	Xanthothricin; Toxoflavine; PKF-118-310	84-82-2	193.16	Antibiotic; Bacterial; β-catenin	Anti-infection; Stem Cell/Wnt	Toxoflavin (Xanthothricin) is an antagonist of transcription factor 4 (TCF4)/β-catenin complex, also acts as an inhibitor of KDM4A, with antitumor activity[1][2]. Antibiotic properties.	Free Base	C7H7N5O2	H2O : 10 mg/mL (51.77 mM; ultrasonic and warming and heat to 60°C); DMSO : 25 mg/mL (129.43 mM; Need ultrasonic)	DMSO Solution	62987	10mM * 100uL	O=C(C1=NC=NN(C)C1=N2)N(C)C2=O	https://www.medchemexpress.com/toxoflavin.html	Cancer; Infection	No Development Reported
HYCPK53472	E04	46	37	41.5	67	64	65.5	0.634	HY-B0497C	Niclosamide (olamine)	BAY2353 (olamine)	1420-04-8	388.20	Antibiotic; Parasite; STAT	Anti-infection; JAK/STAT Signaling; Stem Cell/Wnt	Niclosamide (BAY2353) olamine is an orally active antihelminthic agent used in parasitic infection research[1]. Niclosamide olamin is a STAT3 inhibitor with an IC50 of 0.25 μM in HeLa cells[4]. Niclosamide olamin has biological activities against cancer, and inhibits DNA replication in Vero E6 cells[2][3][5].	Olamine	C15H15Cl2N3O5	10 mM in DMSO	DMSO Solution	284214	10mM * 100uL	O=C(NC1=CC=C([N+]([O-])=O)C=C1Cl)C2=CC(Cl)=CC=C2O.NCCO	https://www.medchemexpress.com/niclosamide-olamine.html	Cancer; Infection	Launched
HYCPK53473	B07	26	23	24.5	41	36	38.5	0.636	HY-17566	Capreomycin (sulfate)		1405-37-4	750.78	Antibiotic; Bacterial	Anti-infection	Capreomycin sulfate is a peptide antibiotic, commonly grouped with the aminoglycosides, which is given in combination with other antibiotics for MDR-tuberculosis. IC50 value: Target: The drug should not be given with streptomycin or other drugs that may damage the auditory vestibular nerve. Patients on this drug will often require audiology tests. It is a cyclic peptide.Capreomycin is administere…	Sulfate	C25H46N14O11S	H2O : ≥ 37 mg/mL (49.28 mM)	Water Solution	155921	10mM * 100uL	O=C(CC(N)CCCN)NCC(C(N/C(C(NC(C1NC(NCC1)=N)C2=O)=O)=C/NC(N)=O)=O)NC(C(NC(C(CN2)N)=O)C)=O.O=S(O)(O)=O	https://www.medchemexpress.com/Capreomycin-sulfate.html	Infection	Launched
HYCPK53469	E07	35	30	32.5	56	42	49	0.663	HY-17010	Retapamulin	SB-275833	224452-66-8	517.76	Antibiotic; Bacterial	Anti-infection	Retapamulin(SB-275833) is a topical antibiotic, which binds to both E. coli and S. aureus ribosomes with similar potencies with Kd of 3 nM. IC50 Value: 3 nM(Kd, E.coli) Target: Antibacterial Retapamulin is a topical antibiotic developed by GlaxoSmithKline. Retapamulin(SB-275833) is the first drug in the new class of pleuromutilin antibiotics to be approved for human use.Retapamulin(SB-275833) is …	Free Base	C30H47NO4S	DMSO : 110 mg/mL (212.45 mM; Need ultrasonic)	DMSO Solution	11271	10mM * 100uL	C[C@@H]1[C@]23[C@](C(CC3)=O)([H])[C@]([C@H](OC(CS[C@@H]4C[C@@H]5N(C)[C@@H](CC5)C4)=O)C[C@](C=C)(C)[C@H]1O)([C@H](C)CC2)C	https://www.medchemexpress.com/Retapamulin.html	Others	Launched
HYCPK53466	E11	33	49	41	63	60	61.5	0.667	HY-B0958	Mupirocin	BRL-4910A; Pseudomonic acid	12650-69-0	500.62	Antibiotic; Bacterial	Anti-infection	Mupirocin (BRL-4910A, Pseudomonic acid) is an orally active antibiotic isolated from Pseudomonas fluorescens. Mupirocin apparently exerts its antimicrobial activity by reversibly inhibiting isoleucyl-transfer RNA, thereby inhibiting bacterial protein and RNA synthesis[1][2].	Free Acid	C26H44O9	DMSO : ≥ 100 mg/mL (199.75 mM)	DMSO Solution	16547	10mM * 100uL	O[C@@H]1[C@@](CO[C@@H](C/C(C)=C/C(OCCCCCCCCC(O)=O)=O)[C@@H]1O)([H])C[C@H]2[C@@]([C@@H](C)[C@@H](O)C)([H])O2	https://www.medchemexpress.com/Mupirocin.html	Infection	Launched
HYCPK53473	E06	80	67	73.5	103	113	108	0.681	HY-B0522	Ampicillin	D-(-)-α-Aminobenzylpenicillin	69-53-4	349.40476	Antibiotic; Bacterial	Anti-infection	Ampicillin is a broad-spectrum beta-lactam antibiotic against a variety of gram-positive and gram-negative bacteria.	Free Acid	C16H19N3O4S	H2O : 5 mg/mL (14.31 mM; ultrasonic and warming and heat to 60°C); 0.1 M NaOH : 25 mg/mL (71.55 mM; Need ultrasonic)	Water Solution	61219	10mM * 100uL	OC([C@@H]1N(C2=O)[C@]([C@@H]2NC([C@@H](C3=CC=CC=C3)N)=O)([H])SC1(C)C)=O	https://www.medchemexpress.com/Ampicillin.html	Infection	Launched
HYCPK54233	G09	43	26	34.5	46	54	50	0.69	HY-12589	ZM39923 (hydrochloride)		1021868-92-7	367.91	JAK	Epigenetics; JAK/STAT Signaling; Protein Tyrosine Kinase/RTK; Stem Cell/Wnt	ZM39923 hydrochloride is a JAK3 inhibitor, with a pIC50 of 7.1; ZM39923 hydrochloride also potently inhibits tissue transglutaminase (TGM2) with an IC50 of 10 nM.	Hydrochloride	C23H26ClNO	DMSO : ≥ 47 mg/mL (127.75 mM); H2O : 1 mg/mL (2.72 mM; Need ultrasonic)	DMSO Solution	17620	10mM * 100uL	O=C(C1=CC=C2C=CC=CC2=C1)CCN(C(C)C)CC3=CC=CC=C3.[H]Cl	https://www.medchemexpress.com/ZM39923-hydrochloride.html	Cancer; Neurological Disease	No Development Reported
HYCPK53469	H10	93	101	97	147	129	138	0.703	HY-17586	Dalbavancin (hydrochloride)	MDL-63397 (hydrochloride); BI-397 (hydrochloride)	2227366-51-8	1853.15	Antibiotic; Bacterial	Anti-infection	Dalbavancin hydrochloride (MDL-63397 hydrochloride) is a semisynthetic lipoglycopeptide antibiotic with potent bactericidal activity against Gram-positive bacteria. Dalbavancin hydrochloride inhibits Staphylococcus aureus and Bacillus anthracis with MIC90s of 0.06 μg/mL and 0.25 μg/mL, respectively[1][2].	Hydrochloride	C88H101Cl3N10O28	DMSO : 250 mg/mL (134.91 mM; Need ultrasonic); H2O : 50 mg/mL (26.98 mM; Need ultrasonic)	DMSO Solution	114902	10mM * 100uL	O[C@@H]([C@@H](O)[C@@H]1O)[C@H](O[C@@H]1CO)OC2=C(C3=CC([C@@](C4=O)([H])NC([C@@](NC([C@](NC([C@@](NC5=O)([H])C6)=O)([H])C(C=C7OC(C=C8[C@H]5NC)=C(C=C8)O)=C(C(O)=C7)Cl)=O)([H])C9=CC%10=C(O[C@H](O[C@H](C(O)=O)[C@@H](O)[C@@H]%11O)[C@@H]%11NC(CCCCCCCCC(C)C)=O)C(OC%12=CC=C6C=C%12)=C9)=O)=CC=C3O)C([C@@](NC([C@](N4)([H])[C@@H](C%13=CC=C(O%10)C(Cl)=C%13)O)=O)([H])C(NCCCN(C)C)=O)=CC(O)=C2.[H]Cl	https://www.medchemexpress.com/Dalbavancin.html	Infection	Launched
HYCPK53466	A11	45	48	46.5	61	70	65.5	0.71	HY-B0497	Niclosamide	BAY2353	50-65-7	327.12	Antibiotic; Parasite; STAT	Anti-infection; JAK/STAT Signaling; Stem Cell/Wnt	Niclosamide (BAY2353) is an orally active antihelminthic agent used in parasitic infection research[1]. Niclosamide is a STAT3 inhibitor with an IC50 of 0.25 μM in HeLa cells[4]. Niclosamide has biological activities against cancer, inhibits DNA replication in Vero E6 cells[2][3][5].	Free Base	C13H8Cl2N2O4	DMSO : 4.55 mg/mL (13.91 mM; Need ultrasonic); H2O : < 0.1 mg/mL (ultrasonic;warming;heat to 60°C) (insoluble); DMF : 5 mg/mL (15.28 mM; Need ultrasonic)	DMSO Solution	15718	10mM * 100uL	O=C(NC1=CC=C([N+]([O-])=O)C=C1Cl)C2=CC(Cl)=CC=C2O	https://www.medchemexpress.com/Niclosamide.html	Infection; Cancer	Launched
HYCPK53467	H02	103	96	99.5	126	154	140	0.711	HY-128384	Benzyldodecyldimethylammonium (chloride dihydrate)		147228-80-6	376.02	Bacterial	Anti-infection	Benzyldodecyldimethylammonium chloride dihydrate is a quaternary ammonium compound (QAC) and can be used as a biocide to target antibiotic-resistant bacteria, such as methicillin-resistant Staphylococcus aureus (MRSA), multidrug-resistant (MDR) P. aeruginosa et. al. Benzyldodecyldimethylammonium chloride dihydrate, an antimicrobial agent, bacteriostatic or bactericidal properties depending on the…	Chloride	C21H42ClNO2	DMSO : 100 mg/mL (265.94 mM; Need ultrasonic); H2O : ≥ 100 mg/mL (265.94 mM)	DMSO Solution	78879	10mM * 100uL	C[N+](C)(CCCCCCCCCCCC)CC1=CC=CC=C1.[Cl-].O.O	https://www.medchemexpress.com/benzyldodecyldimethylammonium-chloride-dihydrate.html	Infection	No Development Reported
HYCPK53467	A06	768	587	677.5	909	985	947	0.715	HY-N0565	Doxycycline		564-25-0	444.43	Antibiotic; Bacterial; MMP; Parasite	Anti-infection; Metabolic Enzyme/Protease	Doxycycline, an antibiotic, is an orally active and broad-spectrum metalloproteinase (MMP) inhibitor[1]. Doxycycline shows antibacterial activity and anti-cancer cell proliferation activity[1][2][3][4][5].		C22H24N2O8	DMSO : 125 mg/mL (ultrasonic);H2O : < 0.1 mg/mL (ultrasonic;warming;heat to 60°C)	DMSO Solution	126248	10mM * 100uL	O=C(C(C1=O)=C(O)[C@@H](N(C)C)[C@]2([H])[C@@H](O)[C@]3([H])[C@@H](C)C4=C(C(C3=C(O)[C@@]21O)=O)C(O)=CC=C4)N	https://www.medchemexpress.com/doxycycline.html	Cancer; Infection	Launched
HYCPK53473	C06	120	119	119.5	170	163	166.5	0.718	HY-B0509	Amikacin (hydrate)	BAY 41-6551 (hydrate)	1257517-67-1	408.51	Antibiotic; Bacterial	Anti-infection	Amikacin hydrate (BAY 41-6551 hydrate) is an aminoglycoside antibiotic and a semisynthetic analog of kanamycin. Amikacin hydrate is bactericidal, acting directly on the 30S and 50S bacerial ribosomal subunits to inhibit protein synthesis. Amikacin hydrate is very active against most Gram-negative bacteria including gentamicin- and tobramycin-resistant strains. Amikacin hydrate also inhibits the i…	hydrate	C20H28N2O5S	DMSO : < 1 mg/mL (insoluble or slightly soluble); H2O : 100 mg/mL (244.79 mM; Need ultrasonic and warming)	Water Solution	253823	10mM * 100uL	O[C@@H]1[C@H]([C@@H](C[C@H](N)[C@H]1O[C@@]([C@@H]([C@@H](O)[C@@H]2O)O)([H])O[C@@H]2CN)NC([C@@H](O)CCN)=O)O[C@@]([C@@H]([C@@H](N)[C@@H]3O)O)([H])O[C@@H]3CO.[x].O	https://www.medchemexpress.com/amikacin-hydrate.html	Infection; Cancer	Launched
HYCPK53466	E02	891	805	848	1190	1100	1145	0.741	HY-14814	Delafloxacin	RX-3341; WQ-3034; ABT492	189279-58-1	440.76	Antibiotic; Bacterial	Anti-infection	Delafloxacin (RX-3341; WQ-3034; ABT492) is a broad-spectrum fluoroquinolone antibiotic. Delafloxacin has a broad spectrum of activity that includes drug-resistant Staphylococcus aureus, Streptococcus pneumoniae, and Klebsiella pneumonia[1].	Free Acid	C18H12ClF3N4O4	10 mM in DMSO	DMSO Solution	274811	10mM * 100uL	O=C(C1=CN(C2=NC(N)=C(F)C=C2F)C3=C(C=C(F)C(N4CC(O)C4)=C3Cl)C1=O)O	https://www.medchemexpress.com/Delafloxacin.html	Infection	Launched
HYCPK53467	G08	377	420	398.5	520	517	518.5	0.769	HY-125365	Rifamycin S		13553-79-2	695.75	Antibiotic; Bacterial; Reactive Oxygen Species	Anti-infection; Immunology/Inflammation; Metabolic Enzyme/Protease; NF-κB	Rifamycin S, a quinone, is an antibiotic against Gram-positive bacteria (including MRSA). Rifamycin S is the oxidized forms of a reversible oxidation-reduction system involving two electrons. Rifamycin S generates reactive oxygen species (ROS) and inhibits microsomal lipid peroxidation. Rifamycin S can be used for tuberculosis and leprosy[1][2][3].		C37H45NO12	DMSO : 100 mg/mL (143.73 mM; Need ultrasonic)	DMSO Solution	61545	10mM * 100uL	O=C1C2=C(C(C=C3NC(/C(C)=C/C=C/[C@H](C)[C@H](O)[C@@H](C)[C@@H](O)[C@H]4C)=O)=O)C(C3=O)=C(O)C(C)=C2O[C@@]1(O/C=C/[C@@H]([C@H]([C@@]4([H])OC(C)=O)C)OC)C	https://www.medchemexpress.com/rifamycin-s.html	Infection	No Development Reported
HYCPK53466	H07	22	0	22	34	23	28.5	0.772	HY-100180	Delpazolid	LCB01-0371	1219707-39-7	308.31	Antibiotic; Bacterial	Anti-infection	Delpazolid is a novel oxazolidinone antibiotic agent which can inhibit the growth of MSSA and MRSA with a MIC90 of 2 μg/mL for both of them.	Free Base	C14H17FN4O3	DMSO : 30 mg/mL (97.30 mM; Need ultrasonic and warming)	DMSO Solution	27730	10mM * 100uL	O=C1O[C@@H](CO)CN1C2=CC=C(N3C=NN(C)CC3)C(F)=C2	https://www.medchemexpress.com/Delpazolid.html	Infection	Phase 2
HYCPK53473	D02	139	122	130.5	168	169	168.5	0.774	HY-B0509B	Amikacin (disulfate)	BAY 41-6551 (disulfate)	39831-55-5	781.76	Antibiotic; Bacterial	Anti-infection	Amikacin disulfate (BAY 41-6551 dissulfate) is an aminoglycoside antibiotic and a semisynthetic analog of kanamycin. Amikacin disulfate is bactericidal, acting directly on the 30S and 50S bacerial ribosomal subunits to inhibit protein synthesis. Amikacin disulfate is very active against most Gram-negative bacteria including gentamicin- and tobramycin-resistant strains. Amikacin disulfate also inh…	Sulfate	C22H47N5O21S2	H2O : 100 mg/mL (127.92 mM; Need ultrasonic); DMSO : 1 mg/mL (1.28 mM; ultrasonic and warming and heat to 80°C)	Water Solution	16283	10mM * 100uL	OS(O)(=O)=O.OS(O)(=O)=O.O[C@@H]1[C@H]([C@@H](C[C@H](N)[C@H]1O[C@@]([C@@H]([C@@H](O)[C@@H]2O)O)([H])O[C@@H]2CN)NC([C@@H](O)CCN)=O)O[C@@]([C@@H]([C@@H](N)[C@@H]3O)O)([H])O[C@@H]3CO	https://www.medchemexpress.com/Amikacin-sulfate.html	Infection; Cancer	Launched
HYCPK53466	E09	359	386	372.5	549	411	480	0.776	HY-B0724A	Pazufloxacin (mesylate)	T-3762; Pazufloxacin methanesulfonate; Pazufloxacin mesilate	163680-77-1	414.41	Antibiotic; Bacterial	Anti-infection	Pazufloxacin (T-3761) mesylate is a fluoroquinolone antibiotic. Target: Antibacterial Pazufloxacin (T-3761), a new quinolone derivative, showed broad and potent antibacterial activity. T-3761 showed good efficacy in mice against systemic, pulmonary, and urinary tract infections with gram-positive and gram-negative bacteria, including quinolone-resistant Serratia marcescens and Pseudomonas aerugin…	Mesylate	C17H19FN2O7S	DMSO : 100 mg/mL (241.31 mM; Need ultrasonic); H2O : ≥ 100 mg/mL (241.31 mM)	DMSO Solution	16834	10mM * 100uL	O=C(C(C1=O)=CN2[C@@H](C)COC3=C(C4(N)CC4)C(F)=CC1=C23)O.CS(=O)(O)=O	https://www.medchemexpress.com/Pazufloxacin-mesylate.html	Infection	Launched
HYCPK53466	A03	636	707	671.5	875	842	858.5	0.782	HY-B0275A	Oxytetracycline (hydrochloride)		2058-46-0	496.89	Antibiotic; Bacterial; Endogenous Metabolite; HSV	Anti-infection; Metabolic Enzyme/Protease	Oxytetracycline hydrochloride is an antibiotic belonging to the tetracycline class. Oxytetracycline hydrochloride potent inhibits Gram-negative and Gram-positive bacteria. Oxytetracycline hydrochloride is a protein synthesis inhibitor and prevents the binding from aminoacil-tRNA to the complex m-ribosomal RNA. Oxytetracycline hydrochloride also possesses anti-HSV-1 activity[1][2][3].	Hydrochloride	C22H25ClN2O9	H2O : < 0.1 mg/mL (ultrasonic;warming;heat to 60°C) (insoluble); DMSO : 500 mg/mL (1006.26 mM; Need ultrasonic)	DMSO Solution	80767	10mM * 100uL	O[C@@](C(O)=C(C1=O)[C@@]2([H])[C@](O)(C3=CC=CC(O)=C13)C)(C4=O)[C@@]([C@@H](C(O)=C4C(N)=O)N(C)C)([H])[C@H]2O.Cl	https://www.medchemexpress.com/oxytetracycline-hydrochloride.html	Infection	Launched
HYCPK53467	A03	243	326	284.5	327	400	363.5	0.783	HY-B0992	Nithiamide	CL-5279; Aminitrozole	140-40-9	187.18	Antibiotic; Bacterial	Anti-infection	Nithiamide is a non-5-nitroimidazole drugs, is a antibiotic used in veterinary.	Free Base	C5H5N3O3S	DMSO : 100 mg/mL (534.25 mM; Need ultrasonic)	DMSO Solution	17368	10mM * 100uL	CC(NC1=NC=C([N+]([O-])=O)S1)=O	https://www.medchemexpress.com/Nithiamide.html	Infection	No Development Reported
HYCPK54237	A08	19	17	18	24	22	23	0.783	HY-50912	Plerixafor (octahydrochloride)	AMD3100 (octahydrochloride); JM3100 (octahydrochloride); SID791 (octahydrochloride)	155148-31-5	794.47	CXCR; HIV; Virus Protease	Anti-infection; GPCR/G Protein; Immunology/Inflammation	Plerixafor octahydrochloride (AMD3100 octahydrochloride) is a selective CXCR4 antagonist with an IC50 of 44 nM.	Hydrochloride	C28H62Cl8N8	H2O : 100 mg/mL (125.87 mM; Need ultrasonic); DMSO : < 1 mg/mL (insoluble or slightly soluble)	Water Solution	18689	10mM * 100uL	[H]Cl.[H]Cl.[H]Cl.[H]Cl.[H]Cl.[H]Cl.[H]Cl.[H]Cl.N1(CCCNCCNCCCNCC1)CC2=CC=C(C=C2)CN3CCCNCCNCCCNCC3	https://www.medchemexpress.com/Plerixafor-octahydrochloride.html	Inflammation/Immunology; Endocrinology; Cancer	Launched
HYCPK53466	C03	364	384	374	471	475	473	0.791	HY-13451	Finafloxacin		209342-40-5	398.39	Antibiotic; Bacterial	Anti-infection	Finafloxacin is a fluoroquinolone antimicrobial agent that exhibits optimum efficacy in slightly acidic environments. Target: Antibacterial Finafloxacin is a pH-activated fluoroquinolone (belonging to a new 8-cyano subclass) to treat serious bacterial infections associated with an acidic environment, including urinary tract infections (UTIs) and Helicobacter pylori infections. Finafloxacin exhibi…	Free Acid	C20H19FN4O4	DMSO : 6.4 mg/mL (16.06 mM; Need ultrasonic and warming)	DMSO Solution	20329	10mM * 100uL	O=C(C1=CN(C2CC2)C3=C(C=C(F)C(N4C[C@]5([H])OCCN[C@@]5([H])C4)=C3C#N)C1=O)O	https://www.medchemexpress.com/Finafloxacin.html	Infection	Launched
HYCPK53467	C02	39	42	40.5	47	54	50.5	0.802	HY-B1831A	Oritavancin (diphosphate)	LY333328 diphosphate	192564-14-0	1989.09	Antibiotic; Bacterial	Anti-infection	Oritavancin diphosphate (LY333328 diphosphate) is an orally active glycopeptide antibiotic with activity against gram-positive organisms. Oritavancin diphosphate shows antibacterial effect against multidrug-resistant S. pneumoniae. Oritavancin diphosphate inhibits cell wall synthesis and disrupts the membrane potential[1][2].	Phosphate	C86H103Cl3N10O34P2	DMSO : 41.67 mg/mL (20.95 mM; Need ultrasonic); H2O : 50 mg/mL (25.14 mM; Need ultrasonic)	DMSO Solution	61550	10mM * 100uL	O[C@@H]1[C@@H](O[C@@](O[C@@H](C)[C@@H]2O)([H])C[C@]2(C)NCC3=CC=C(C4=CC=C(Cl)C=C4)C=C3)[C@@H](O[C@H](CO)[C@H]1O)OC5=C(OC6=CC=C([C@H]([C@H]7NC([C@H](NC)CC(C)C)=O)O)C=C6Cl)C=C([C@](NC([C@@H](NC7=O)CC(N)=O)=O)([H])C(N[C@](C8=O)([H])C9=CC%10=C(O)C=C9)=O)C=C5OC%11=CC=C([C@H]([C@](C(N[C@@](C(O)=O)([H])C%12=C%10C(O)=CC(O)=C%12)=O)([H])N8)O[C@@](O[C@@H](C)[C@@H]%13O)([H])C[C@@]%13(N)C)C=C%11Cl.O=P(O)(O)O.…	https://www.medchemexpress.com/Oritavancin-diphosphate.html	Infection; Inflammation/Immunology	Launched
HYCPK53473	E07	75	68	71.5	83	95	89	0.803	HY-B1329	Apramycin (sulfate)	Nebramycin II (sulfate)	65710-07-8	637.66	Antibiotic; Bacterial	Anti-infection	Apramycin sulfate is an aminoglycoside antibiotic mproduced by a strain of Streptomyces tenebrarius, used in veterinary practice.	Sulfate	C21H43N5O15S	H2O : ≥ 200 mg/mL (313.65 mM)	Water Solution	17656	10mM * 100uL	O[C@H]1[C@](O[C@H](O[C@@]([C@H](C[C@H]2N)N)([H])[C@@H]([C@H]2O)O)[C@H](N)C3)([H])[C@@]3([H])O[C@H](O[C@@]([C@@H]([C@@H](O)[C@@H]4N)O)([H])O[C@@H]4CO)[C@H]1NC.O=S(O)(O)=O	https://www.medchemexpress.com/Apramycin-sulfate.html	Infection; Cancer	Phase 1
HYCPK53469	C02	166	112	139	177	168	172.5	0.806	HY-B0537B	Pentamidine (isethionate)	MP-601205 (isethionate)	140-64-7	592.68	Antibiotic; Bacterial; Fungal; Parasite; Phosphatase	Anti-infection; Metabolic Enzyme/Protease	Pentamidine isethionate (MP-601205 isethionate) is an antimicrobial agent and interferes with DNA biosynthetics. Pentamidine isethionate inhibits parasite Leishmania infantum with an IC50 of 2.5 μM. Pentamidine isethionate is a potent and selective protein tyrosine phosphatases (PTPases) and phosphatase of regenerating liver (PRL) inhibitor. Pentamidine isethionate has the potential for Gambian t…	Isethionate	C23H36N4O10S2	H2O : 100 mg/mL (168.73 mM; Need ultrasonic); DMSO : 100 mg/mL (168.73 mM; Need ultrasonic)	DMSO Solution	15792	10mM * 100uL	N=C(C1=CC=C(OCCCCCOC2=CC=C(C(N)=N)C=C2)C=C1)N.OCCS(=O)(O)=O.OCCS(=O)(O)=O	https://www.medchemexpress.com/Pentamidine-isethionate.html	Infection; Cancer	Launched
HYCPK53468	E07	94	104	99	130	113	121.5	0.815	HY-B0108	Daptomycin	LY146032	103060-53-3	1620.67	Antibiotic; Bacterial	Anti-infection	Daptomycin is a lipopeptide antibiotic with rapid in vitro bactericidal activity against gram-positive organisms.	Free Acid	C72H101N17O26	DMSO : ≥ 100 mg/mL (61.70 mM); H2O : 100 mg/mL (61.70 mM; Need ultrasonic)	DMSO Solution	11827	10mM * 100uL	O=C(N[C@H](CC(N)=O)C(N[C@@H](CC(O)=O)C(N[C@H](C(NCC(N[C@H](C(N[C@@](C(N[C@@H](C(N[C@H]1CC(O)=O)=O)C)=O)([H])CC(O)=O)=O)CCCN)=O)=O)[C@H](OC([C@](NC([C@](NC([C@@](NC(CNC1=O)=O)([H])CO)=O)([H])[C@H](C)CC(O)=O)=O)([H])CC(C(C=CC=C2)=C2N)=O)=O)C)=O)=O)[C@@H](NC(CCCCCCCCC)=O)CC3=CNC4=CC=CC=C34	https://www.medchemexpress.com/daptomycin.html	Infection; Cancer	Launched
HYCPK53472	F02	195	160	177.5	220	213	216.5	0.82	HY-105099	Rifalazil	KRM-1648; ABI-1648	129791-92-0	941.07	Bacterial; DNA/RNA Synthesis	Anti-infection; Cell Cycle/DNA Damage	Rifalazil (KRM-1648; ABI-1648), a rifamycin derivative, inhibits the bacterial DNA-dependent RNA polymerase and kills bacterial cells by blocking off the β-subunit in?RNA polymerase[1]. Rifalazil (KRM-1648; ABI-1648) is an?antibiotic, exhibits high potency against mycobacteria, gram-positive bacteria,?Helicobacter pylori,?C. pneumoniae?and?C. trachomatis?with MIC values from 0.00025 to 0.0025 μg/…	Free Base	C51H64N4O13	DMSO : 8.33 mg/mL (8.85 mM; Need ultrasonic)	DMSO Solution	79816	10mM * 100uL	CC(C)CN(CC1)CCN1C2=CC(O3)=C(C(O)=C2)N=C(C3=C(NC(/C(C)=C\C=C\[C@@H]([C@H](O)[C@@H](C)[C@@H](O)[C@@H](C)[C@@H]([C@@H]([C@H](/C=C/O[C@@]4(C)O5)OC)C)OC(C)=O)C)=O)C6=O)C7=C6C(O)=C(C)C5=C7C4=O	https://www.medchemexpress.com/rifalazil.html	Infection; Inflammation/Immunology	Phase 3
HYCPK53471	F02	61	39	50	45	76	60.5	0.826	HY-B0136	Cefdinir	FK-482; CI-983	91832-40-5	395.41	Antibiotic; Bacterial	Anti-infection	Cefdinir (FK-482) is a semi-synthetic, broad-spectrum antibiotic in the third generation of the cephalosporin class, which is proved to be effective for infections caused by several Gram-negative and Gram-positive bacteria. Cefdinir can be used for the research of common bacterial infections of the ear, sinus, throat, and skin[1][2].	Free Acid	C14H13N5O5S2	DMSO : 33.33 mg/mL (84.29 mM; Need ultrasonic)	DMSO Solution	15943	10mM * 100uL	O=C(C(N12)=C(C=C)CS[C@]2([H])[C@H](NC(/C(C3=CSC(N)=N3)=N\O)=O)C1=O)O	https://www.medchemexpress.com/Cefdinir.html	Infection	Launched
HYCPK53470	A10	225	219	222	285	219	252	0.881	HY-B1907	Rifamycin (sodium)	Rifamycin SV (sodium)	14897-39-3	719.75	Antibiotic; Bacterial	Anti-infection	Rifamycin sodium (Rifamycin SV monosodium) belongs to the family of ansamycin antibiotics and has been isolated from the fermentation of A. mediterranei or its mutants. Rifamycin sodium displays a broad spectrum of antibiotic activity against Gram-positive and, to a lesser extent, Gram-negative bacteria[1].	Sodium	C37H46NNaO12	DMSO : 250 mg/mL (347.34 mM; Need ultrasonic)	DMSO Solution	46698	10mM * 100uL	O=C1C2=C(C([O-])=CC(NC(/C(C)=C\C=C\[C@H](C)[C@H](O)[C@@H](C)[C@@H](O)[C@H]3C)=O)=C4O)C4=C(O)C(C)=C2O[C@@]1(O/C=C/[C@@H]([C@H]([C@@]3([H])OC(C)=O)C)OC)C.[Na+]	https://www.medchemexpress.com/rifamycin-sodium.html	Infection	Launched
HYCPK53466	G06	33	35	34	41	36	38.5	0.883	HY-B0885	Econazole	(±)-Econazol	27220-47-9	381.68	Antibiotic; Fungal	Anti-infection	Econazole is an antifungal compound of the imidazole class.	Free Base	C18H15Cl3N2O	DMSO : 100 mg/mL (262.00 mM; Need ultrasonic)	DMSO Solution	100402	10mM * 100uL	ClC1=CC=C(C(OCC2=CC=C(Cl)C=C2)CN3C=CN=C3)C(Cl)=C1	https://www.medchemexpress.com/Econazole.html	Infection; Cancer	Launched
HYCPK53466	E08	32	32	32	33	39	36	0.889	HY-B0295	Chloroxine		773-76-2	214.05	Antibiotic; Bacterial; Parasite	Anti-infection	Chloroxine is one of the important 8-hydroxyquinoline derivative. Chloroxine has effective antibacterial, antifungal, antiprotozoal and antiamoebic activities, especially used in treating the intestinal amebiasis. Chloroxine is also used in the treatment of dandruff and seborrheic dermatitis of the scalp[1][2].	Free Base	C9H5Cl2NO	H2O : < 0.1 mg/mL (insoluble); DMSO : 33.33 mg/mL (155.71 mM; Need ultrasonic)	DMSO Solution	16031	10mM * 100uL	OC1=C2N=CC=CC2=C(Cl)C=C1Cl	https://www.medchemexpress.com/Chloroxine.html	Infection	Launched
HYCPK53466	H08	339	331	335	357	396	376.5	0.89	HY-B0990	Thiostrepton		1393-48-2	1664.89	Antibiotic; Bacterial	Anti-infection	Thiostrepton is a thiazole antibiotic which selectively inhibits FOXM1. FOXM1 binds to YAP/TEAD complex. YAP/TEAD/FOXM1 complex binding at regulatory regions of genes governing cell cycle may impact cell proliferation[1].	Free Base	C72H85N19O18S5	DMSO : 125 mg/mL (75.08 mM; Need ultrasonic)	DMSO Solution	152176	10mM * 100uL	O=C([C@@H](NC(C(NC([C@@H](NC(C(NC(C=C1)C2([H])O)[C@@H](C)CC)=O)C)=O)=C)=O)C)N[C@](C3=NC(C(NC(C(N/C(C4=N[C@]5([H])CS4)=C\C)=O)[C@H](O)C)=O)=CS3)(CCC(C6=NC(C(NC(C(NC(C(N)=O)=C)=O)=C)=O)=CS6)=N7)[C@@]7([H])C8=CSC([C@@]([C@H](OC(C9=CC([C@@H](O)C)=C1C2=N9)=O)C)([H])NC(C%10=CSC([C@](NC5=O)([H])[C@](C)(O)[C@H](O)C)=N%10)=O)=N8	https://www.medchemexpress.com/Thiostrepton.html	Infection	No Development Reported
HYCPK53473	E05	162	137	149.5	0	168	168	0.89	HY-17561	G-418 (disulfate)	Geneticin sulfate; Antibiotic G-418 sulfate	108321-42-2	692.71	Antibiotic; Bacterial	Anti-infection	G-418 disulfate (Geneticin sulfate), is an aminoglycoside antibiotic, inhibits protein synthesis in eukaryotes and prokaryotes. G-418 disulfate is commonly used as a selective agent for eukaryotic cells[1].	Sulfate	C20H44N4O18S2	H2O : 125 mg/mL (180.45 mM; Need ultrasonic)	Water Solution	112960	10mM * 100uL	O=S(O)(O)=O.O[C@@H]([C@@H]1O[C@@]([C@@H]([C@@H](O)[C@@H]2O)N)([H])O[C@]2([H])[C@H](O)C)[C@H]([C@@H](C[C@@H]1N)N)O[C@](OC[C@](C)(O)[C@@H]3NC)([H])[C@@H]3O.O=S(O)(O)=O	https://www.medchemexpress.com/G-418-disulfate.html	Infection	No Development Reported
HYCPK53466	C02	34	38	36	45	35	40	0.9	HY-B0319	Tioconazole	UK-20349	65899-73-2	387.71	Antibiotic; Fungal	Anti-infection	Tioconazole (UK-20349) is an antifungal imidazole derivative with broad spectrum activity. Tioconazole has inhibitory active aginst several dermatophytes and several yeasts with MIC50s <3.12 mg/L and <9 mg/L, respectively[1].	Free Base	C16H13Cl3N2OS	H2O : 0.1 mg/mL (0.26 mM; Need ultrasonic); DMSO : 250 mg/mL (644.81 mM; Need ultrasonic)	DMSO Solution	114867	10mM * 100uL	ClC1=CC=C(C(OCC2=C(Cl)SC=C2)CN3C=CN=C3)C(Cl)=C1	https://www.medchemexpress.com/Tioconazole.html	Infection	Launched
HYCPK53466	D04	555	535	545	561	645	603	0.904	HY-B1374	Florfenicol	(-)-Florfenicol; SCH-25298	73231-34-2	358.21	Antibiotic; Bacterial	Anti-infection	Florfenicol, a commonly used veterinary antibiotic, is currently indicated for the treatment of bovine respiratory disease, and also used in aquaculture for the control of enteric septicemia in catfish. Florfenicol can induce early embryonic death in eggs, with an LC50 of 1.07 μg/g.	Free Base	C12H14Cl2FNO4S	DMSO : 100 mg/mL (279.17 mM; Need ultrasonic)	DMSO Solution	17598	10mM * 100uL	O=C(N[C@H](CF)[C@H](O)C1=CC=C(S(=O)(C)=O)C=C1)C(Cl)Cl	https://www.medchemexpress.com/Florfenicol.html	Infection	Launched
HYCPK53471	H11	21	26	23.5	0	26	26	0.904	HY-14881A	Bedaquiline (fumarate)	R403323; TMC207 fumarate; R207910 fumarate	845533-86-0	671.58	Antibiotic; Bacterial	Anti-infection	Bedaquiline fumarate, a diarylquinoline antibiotic that targets ATP synthase, is effective for the treatment of Mycobacterium tuberculosis infections.	Fumarate	C36H35BrN2O6	DMSO : 100 mg/mL (148.90 mM; Need ultrasonic)	DMSO Solution	13087	10mM * 100uL	OC(/C=C/C(O)=O)=O.BrC1=CC=C(N=C(OC)C([C@H]([C@@](C2=CC=CC3=C2C=CC=C3)(O)CCN(C)C)C4=CC=CC=C4)=C5)C5=C1	https://www.medchemexpress.com/Bedaquiline-fumarate.html	Infection	Launched
HYCPK53466	D03	19	21	20	13	31	22	0.909	HY-110354	UCM05	G28UCM	1094451-90-7	464.38	Antibiotic; Bacterial; Fatty Acid Synthase (FASN)	Anti-infection; Metabolic Enzyme/Protease	UCM05 (G28UCM) is a potent inhibitor of fatty acid synthase (FASN) shows activity against HER2+ breast cancer xenografts and is active in anti-HER2 drug-resistant cell lines. UCM05 is a Filamentous temperature-sensitive protein Z (FtsZ) inhibitor and inhibits the growth of the Gram-positive bacterium B. subtilis with MIC values of 100 μM but lack activity on the Gram-negative bacterium E. coli.		C24H16O10	10 mM in DMSO	DMSO Solution	252091	10mM * 100uL	O=C(OC1=CC(OC(C2=CC(O)=C(C(O)=C2)O)=O)=CC3=CC=CC=C31)C4=CC(O)=C(C(O)=C4)O	https://www.medchemexpress.com/ucm05.html	Cancer; Infection	No Development Reported
HYCPK53470	H06	406	445	425.5	468	460	464	0.917	HY-B0474	Tetracycline (hydrochloride)		64-75-5	480.90	Antibiotic; Bacterial	Anti-infection	Tetracycline (hydrochloride) is a broad-spectrum antibiotic, exhibiting activity against a wide range of gram-positive and gram-negative bacteria.	Hydrochloride	C22H25ClN2O8	DMSO : 62.5 mg/mL (129.96 mM; Need ultrasonic); H2O : 50 mg/mL (103.97 mM; Need ultrasonic)	DMSO Solution	112197	10mM * 100uL	O[C@@]1(C(C(C(N)=O)=C2O)=O)[C@@]([C@@H]2N(C)C)([H])C[C@@]([C@](O)(C3=CC=C4)C)([H])C(C(C3=C4O)=O)=C1O.Cl	https://www.medchemexpress.com/Tetracycline-hydrochloride.html	Infection; Cancer	Launched
HYCPK53466	C08	492	510	501	505	573	539	0.929	HY-B0269	Rifapentine	DL 473; Cyclopentylrifampicin	61379-65-5	877.03	Antibiotic; Bacterial	Anti-infection	Rifapentine (DL 473) is an antibiotic compound used in the treatment of tuberculosis. Target: Antibacterial Rifapentine inhibits DNA-dependent RNA polymerase activity in susceptible cells. Specifically, it interacts with bacterial RNA polymerase but does not inhibit the mammalian enzyme. A review of alternative regimens for prevention of active tuberculosis in HIV-negative individuals with latent…	Free Base	C47H64N4O12	DMSO : ≥ 50 mg/mL (57.01 mM); H2O : 0.67 mg/mL (0.76 mM; Need ultrasonic)	DMSO Solution	16323	10mM * 100uL	OC(C1=C(C2=O)C(O[C@@]2(O/C=C/[C@@H]([C@H]([C@@]([C@@H]3C)([H])OC(C)=O)C)OC)C)=C(C)C(O)=C1C(O)=C4NC(/C(C)=C\C=C\[C@@H]([C@@H]([C@@H](C)[C@H]3O)O)C)=O)=C4/C=N/N5CCN(C6CCCC6)CC5	https://www.medchemexpress.com/rifapentine.html	Infection	Launched
HYCPK54235	B04	38	67	52.5	55	58	56.5	0.929	HY-19745A	N-deacetylated BMS-202		2310135-18-1	377.48	PD-1/PD-L1	Immunology/Inflammation	N-deacetylated BMS-202 is the deacetylated of BMS-202. BMS-202 is an inhibitor of the PD-1/PD-L1 interaction, mainly used for cancer treatment.	Free Base	C23H27N3O2	DMSO : ≥ 36 mg/mL (95.37 mM)	DMSO Solution	24309	10mM * 100uL	NCCNCC1=CC=C(OCC2=C(C)C(C3=CC=CC=C3)=CC=C2)N=C1OC	https://www.medchemexpress.com/N-deacetylated_BMS-202.html	Cancer	No Development Reported
HYCPK53473	A08	203	235	219	225	241	233	0.94	HY-B0472	Streptomycin (sulfate)		3810-74-0	728.69	Antibiotic; Bacterial	Anti-infection	Streptomycin sulfate is an aminoglycoside antibiotic, that inhibits protein synthesis.	Sulfate	C21H42N7O18S1.5	H2O : ≥ 100 mg/mL (137.23 mM); DMSO : < 1 mg/mL (insoluble or slightly soluble)	Water Solution	110113	10mM * 100uL	O[C@@]1(C=O)[C@H]([C@@H](O[C@H]1C)O[C@]([C@@H]([C@@H](O)[C@@H]2NC(N)=N)O)([H])[C@H]([C@@H]2O)NC(N)=N)O[C@@](O[C@@H](CO)[C@H](O)[C@H]3O)([H])[C@H]3NC.[1.5H2SO4]	https://www.medchemexpress.com/Streptomycin-sulfate.html	Infection	Launched
HYCPK53473	D10	355	261	308	299	354	326.5	0.943	HY-18257	Rolitetracycline		751-97-3	527.57	Antibiotic; Bacterial	Anti-infection	Rolitetracycline, a derivative of tetracycline, is a broad-spectrum antibiotic[1][2]. Rolitetracyclin has a role as a protein synthesis inhibitor, an antiprotozoal agent and a proagent[3].	Free Base	C27H33N3O8	DMSO : < 1 mg/mL (ultrasonic;warming;heat to 60°C) (insoluble or slightly soluble); H2O : 10 mg/mL (18.95 mM; Need ultrasonic and warming); Ethanol : < 1 mg/mL (ultrasonic;warming;heat to 60°C) (insoluble)	Water Solution	251450	10mM * 100uL	O=C(C(C1=O)=C(O)[C@@H](N(C)C)[C@]2([H])C[C@]3([H])[C@](C)(O)C4=C(C(C3=C(O)[C@@]21O)=O)C(O)=CC=C4)NCN5CCCC5	https://www.medchemexpress.com/rolitetracycline.html	Infection	No Development Reported
HYCPK54234	B09	105	82	93.5	99	99	99	0.944	HY-B1102	Evans Blue	Direct Blue 53; C.I. 23860	314-13-6	960.81	EAAT	Membrane Transporter/Ion Channel	Evans Blue is a potent inhibitor of L-glutamate uptake via the membrane bound excitatory amino acid transporter (EAAT). Able to antagonize AMPA and kainate receptor mediated currents (IC50 values are 220 and 150 nM, respectively). IC50 value: 220/150 nM Target: L-glutamate uptake receptor Evans blue is a biological dye, for detection of cell survival. Evans Blue can not penetrate healthy cell mem…	Sodium	C34H24N6Na4O14S4	DMSO : ≥ 25 mg/mL (26.02 mM); H2O : 33.33 mg/mL (34.69 mM; Need ultrasonic)	DMSO Solution	23169	10mM * 100uL	CC1=CC(C2=CC=C(/N=N/C3=C(O)C4=C(N)C(S(=O)(O[Na])=O)=CC(S(=O)(O[Na])=O)=C4C=C3)C(C)=C2)=CC=C1/N=N/C5=C(O)C6=C(N)C(S(=O)(O[Na])=O)=CC(S(=O)(O[Na])=O)=C6C=C5	https://www.medchemexpress.com/Evans-Blue.html	Others	Launched
HYCPK53471	F08	95	97	96	110	93	101.5	0.946	HY-B1145	Chlorhexidine (dihydrochloride)		3697-42-5	578.37	Antibiotic; Bacterial	Anti-infection	Chlorhexidine dihydrochloride is an antibacterial, used as an antiseptic and for other applications.	Hydrochloride	C22H32Cl4N10	DMSO : 20.83 mg/mL (36.02 mM; ultrasonic and warming and heat to 60°C)	DMSO Solution	145448	10mM * 100uL	N=C(NC1=CC=C(Cl)C=C1)NC(NCCCCCCNC(NC(NC2=CC=C(Cl)C=C2)=N)=N)=N.[H]Cl.[H]Cl	https://www.medchemexpress.com/Chlorhexidine-dihydrochloride.html	Infection; Cancer	Launched
HYCPK53473	D04	156	195	175.5	0	180	180	0.975	HY-W040128	Kanamycins (sulfate)		70560-51-9	582.58	Antibiotic; Bacterial	Anti-infection	Kanamycins sulfate is a broad-spectrum antibiotic, can be used in certain severe staphylococcal or Gram-negative bacillary infections. Kanamycin sulfate has certain ototoxicity[1][2].	Sulfate	C18H38N4O15S	10 mM in DMSO	Water Solution	278904	10mM * 100uL	[Kanamycins (sulfate)]	https://www.medchemexpress.com/kanamycins-sulfate.html	Infection	Launched
HYCPK53467	F10	463	482	472.5	472	491	481.5	0.981	HY-B0506	Nadifloxacin	OPC7251	124858-35-1	360.38	Antibiotic; Bacterial	Anti-infection	Nadifloxacin(OPC7251) is a topical fluoroquinolone antibiotic for the treatment of acne vulgaris. Target: Antibacterial Nadifloxacin is a potent, broad-spectrum, quinolone agent approved for topical use in acne vulgaris and skin infections. Nadifloxacin inhibits the enzyme DNA gyrase that is involved in bacterial DNA synthesis and replication, thus inhibiting the bacterial multiplication. In vitr…	Free Acid	C19H21FN2O4	H2O : 0.67 mg/mL (1.86 mM; Need ultrasonic); DMSO : 25 mg/mL (69.37 mM; Need ultrasonic)	DMSO Solution	16866	10mM * 100uL	O=C(C1=CN2C(C)CCC3=C2C(C1=O)=CC(F)=C3N4CCC(O)CC4)O	https://www.medchemexpress.com/nadifloxacin.html	Infection	Launched
HYCPK53473	E09	208	187	197.5	197	203	200	0.987	HY-B1906	Streptomycin	Agrept; Agrimycin; Streptomycin A	57-92-1	581.57	Antibiotic; Bacterial	Anti-infection	Streptomycin (Agrept) is an effective antibiotic against M. tuberculosis, is used for the research of tuberculosis (TB). Streptomycin also is a bacteriocidal agent that can be used for the research of a number of bacterial infections. Streptomycin can bind strongly to nucleic acids, interferes and blocks protein synthesis while permitting continued RNA and DNA synthesis. Streptomycin, as a common…		C21H39N7O12	H2O : 125 mg/mL (214.94 mM; Need ultrasonic)	Water Solution	238764	10mM * 100uL	N=C(N)N[C@@H]([C@@H]([C@H]([C@@H]([C@H]1O)O)NC(N)=N)O)[C@H]1O[C@H](O[C@H]([C@]2(O)C=O)C)[C@@H]2O[C@H]3[C@H]([C@@H]([C@H]([C@@H](O3)CO)O)O)NC	https://www.medchemexpress.com/streptomycin.html	Infection; Neurological Disease	Launched
HYCPK54233	G03	34	45	39.5	35	45	40	0.987	HY-19745	BMS-202		1675203-84-5	419.52	Apoptosis; PD-1/PD-L1	Apoptosis; Immunology/Inflammation	BMS-202 is a potent and nonpeptidic PD-1/PD-L1 complex inhibitor with an IC50 of 18 nM and a KD of 8 μM. BMS-202 binds to PD-L1 and blocks human PD-1/PD-L1 interaction. BMS-202 has antitumor activity[1][2].	Free Base	C25H29N3O3	DMSO : ≥ 100 mg/mL (238.37 mM)	DMSO Solution	217460	10mM * 100uL	CC(NCCNCC1=CC=C(OCC2=C(C)C(C3=CC=CC=C3)=CC=C2)N=C1OC)=O	https://www.medchemexpress.com/BMS-202.html	Cancer	No Development Reported
HYCPK53472	A05	123	73	98	107	91	99	0.99	HY-B1159	Nitroxoline	8-Hydroxy-5-nitroquinoline; 5-Nitro-8-quinolinol	4008-48-4	190.16	Antibiotic; Autophagy; Bacterial	Anti-infection; Autophagy	Nitroxoline is an antibiotic that has proven to be very effective at combating biofilm infections. Nitroxoline functions by chelating Fe2+ and Zn2+ ions from the biofilm matrix.	Free Base	C9H6N2O3	DMSO : 100 mg/mL (525.87 mM; Need ultrasonic)	DMSO Solution	112988	10mM * 100uL	OC1=C2N=CC=CC2=C([N+]([O-])=O)C=C1	https://www.medchemexpress.com/Nitroxoline.html	Infection; Cancer	Launched
HYCPK53473	C02	87	69	78	1	76	76	1.026	HY-17624A	Framycetin (sulfate)	Neomycin B (sulfate); Fradiomycin B (sulfate)	4146-30-9	908.88	Antibiotic; Bacterial	Anti-infection	Framycetin sulfate (Neomycin B sulfate), an aminoglycoside antibiotic, is a potent RNase P cleavage activity inhibitor with a Ki of 35 μM. Framycetin sulfate competes for specific divalent metal ion binding sites in RNase P RNA. Framycetin sulfate inhibits hammerhead ribozyme with a Ki of 13.5 μM. Framycetin sulfate, a 5″-azido neomycin B precursor, binds the Drosha site in miR-525 and is used fo…	Sulfate	C23H52N6O25S3	H2O : 250 mg/mL (275.06 mM; Need ultrasonic)	Water Solution	152377	10mM * 100uL	O=S(O)(O)=O.O=S(O)(O)=O.O=S(O)(O)=O.N[C@@H](C[C@H]1N)[C@@]([C@@H]([C@H]1O)O[C@@](O[C@H](CO)[C@H]2O[C@@]([C@@H]([C@@H](O)[C@@H]3O)N)([H])O[C@H]3CN)([H])[C@@H]2O)([H])O[C@H]([C@@H]([C@@H](O)[C@@H]4O)N)O[C@@H]4CN	https://www.medchemexpress.com/framycetin-sulfate.html	Infection	Launched
HYCPK53471	B10	18	15	16.5	18	14	16	1.031	HY-B1324	Oxiconazole nitrate	Ro 13-8996	64211-46-7	492.14	Antibiotic; Cytochrome P450; Fungal	Anti-infection; Metabolic Enzyme/Protease	Oxiconazole (Ro 13-8996) nitrate is a broad spectrum anti-fungal agent which can inhibit the growth of Candida, Aspergillus and Trichophyton. Oxiconazole nitrate is also a highly efficacious activator of CYP3A4 transactivation, which could be antagonized by <a href="/Rifampicin.html" class="link-product" target="_blank">Rifampicin</a> (HY-B0272) in a competitive manner. Oxiconazole nitrate exhibi…	Nitrate	C18H14Cl4N4O4	DMSO : ≥ 100 mg/mL (203.19 mM)	DMSO Solution	26712	10mM * 100uL	[O-][N+](O)=O.ClC1=CC=C(/C(CN2C=CN=C2)=N/OCC3=CC=C(Cl)C=C3Cl)C(Cl)=C1	https://www.medchemexpress.com/Oxiconazole_nitrate.html	Cancer; Infection	Launched
HYCPK53470	B03	216	218	217	210	209	209.5	1.036	HY-B0117C	Tigecycline (tetramesylate)	GAR-936 tetramesylate		970.07	Antibiotic; Autophagy; Bacterial	Anti-infection; Autophagy	Tigecycline tetramesylate (GAR-936 tetramesylate) is a broad-spectrum glycylcycline antibiotic. The mean inhibitory concentration (MIC) of Tigecycline for E. coli (MG1655 strain) is approximately 125 ng/mL[1]. MIC50 and MIC90 are 1 and 2 mg/L for Acinetobacter baumannii (A. baumannii), respectively[2].	Mesylate	C33H55N5O20S4	DMSO : 100 mg/mL (103.09 mM; Need ultrasonic); H2O : 50 mg/mL (51.54 mM; Need ultrasonic)	DMSO Solution	37300	10mM * 100uL	O=S(C)(O)=O.O=S(C)(O)=O.O=S(C)(O)=O.O=C(C(C1=O)=C(O)[C@@H](N(C)C)[C@]2([H])C[C@]3([H])CC4=C(C(C3=C(O)[C@@]21O)=O)C(O)=C(NC(CNC(C)(C)C)=O)C=C4N(C)C)N.O=S(C)(O)=O	https://www.medchemexpress.com/Tigecycline_tetramesylate.html	Infection; Cancer	Launched
HYCPK53468	F11	528	499	513.5	458	532	495	1.037	HY-129043	3-Formyl rifamycin		13292-22-3	725.78	Antibiotic	Anti-infection	3-Formyl rifamycin is an intermediate of Rifampicin.		C38H47NO13	DMSO : 62.5 mg/mL (86.11 mM; Need ultrasonic)	DMSO Solution	47522	10mM * 100uL	O=C1C2=C3C(C(O)=C(N4)C(C=O)=C3O)=C(O)C(C)=C2O[C@]1(C)O/C=C/[C@H](OC)[C@@H](C)[C@](OC(C)=O)([H])[C@H](C)[C@H](O)[C@H](C)[C@@H](O)[C@@H](C)/C=C/C=C(C)\C4=O	https://www.medchemexpress.com/3-formyl-rifamycin.html	Infection	No Development Reported
HYCPK53473	A10	177	164	170.5	0	164	164	1.04	HY-16566A	Kanamycin (sulfate)	Kanamycin A (sulfate)	25389-94-0	582.58	Antibiotic; Bacterial	Anti-infection	Kanamycin (Kanamycin A) sulfate is an orally active antibacterial (gram-negative/positive bacteria) agent, inhibits translocation and causes misencoding by binding to the 70 S ribosomal subunit. Kanamycin sulfate shows good inhibitory activity to both M. tuberculosis (sensitive and drug-resistant ) and K. pneumonia, which can be used in studies of tuberculosis and pneumonia[1][2][3][4].	Sulfate	C18H38N4O15S	H2O : ≥ 25 mg/mL (42.91 mM); DMSO : < 1 mg/mL (insoluble or slightly soluble)	Water Solution	39680	10mM * 100uL	OS(O)(=O)=O.O[C@H]1[C@](O[C@@H]2[C@@H](N)C[C@@H](N)[C@H](O[C@@]3([H])O[C@H](CO)[C@@H](O)[C@H](N)[C@H]3O)[C@H]2O)([H])O[C@H](CN)[C@@H](O)[C@@H]1O	https://www.medchemexpress.com/Kanamycin-sulfate.html	Infection	Launched
HYCPK53469	D11	816	858	837	751	857	804	1.041	HY-17560	Demeclocycline (hydrochloride)		64-73-3	501.31	Antibiotic; Bacterial	Anti-infection	Demeclocycline hydrochloride is a tetracycline antibiotic; is an antibiotic in the treatment of Lyme disease, acne, and bronchitis.	Hydrochloride	C21H22Cl2N2O8	H2O : 20 mg/mL (39.90 mM; Need ultrasonic and warming); DMSO : 100 mg/mL (199.48 mM; Need ultrasonic)	DMSO Solution	146810	10mM * 100uL	O=C(C(C1=O)=C(O)[C@@H](N(C)C)[C@]2([H])C[C@]3([H])[C@H](O)C4=C(C(C3=C(O)[C@@]21O)=O)C(O)=CC=C4Cl)N.Cl	https://www.medchemexpress.com/demeclocycline-hydrochloride.html	Infection; Cancer	Launched
HYCPK54233	H07	49	52	50.5	46	51	48.5	1.041	HY-13344	PF-8380		1144035-53-9	478.33	Phosphodiesterase (PDE)	Metabolic Enzyme/Protease	PF-8380 is a potent autotaxin inhibitor with an IC50 of 2.8 nM in isolated enzyme assay and 101 nM in human whole blood.	Free Base	C22H21Cl2N3O5	DMSO : 6.67 mg/mL (13.94 mM; ultrasonic and adjust pH to 5 with HCl)	DMSO Solution	09261	10mM * 100uL	O=C(N1CCN(CC1)CCC(C2=CC(O3)=C(C=C2)NC3=O)=O)OCC4=CC(Cl)=CC(Cl)=C4	https://www.medchemexpress.com/PF-8380.html	Cancer; Inflammation/Immunology	No Development Reported
HYCPK53470	A09	151	196	173.5	174	159	166.5	1.042	HY-107833	A40926		102961-72-8	1716.53	Bacterial	Anti-infection	A40926, the precursor of Dalbavancin, is a second-generation glycopeptide antibiotic. A40926 inhibits gram-positive bacteria, and is very active against Neisseria gonorrhoeae[1].		C83H88Cl2N8O28	DMSO : 5.88 mg/mL (3.43 mM; ultrasonic and warming and heat to 20°C)	DMSO Solution	108778	10mM * 100uL	ClC1=CC(C(O)C(C(NC(C(O)=O)C(C=CC=C2O[C@@H]3[C@@H](O)[C@@H](O)[C@H](O)[C@@H](CO)O3)=C2C4=C(O)C=CC(C5NC(C6NC(C(C7=C(Cl)C(O)=CC(O8)=C7)NC(C9NC(C(C%10=CC8=C(O)C=C%10)NC)=O)=O)=O)=O)=C4)=O)NC5=O)=CC=C1OC%11=CC6=CC(OC%12=CC=C(C9)C=C%12)=C%11O[C@@H]%13O[C@H](C(O)=O)[C@@H](O)[C@H](O)[C@H]%13NC(CCCCCCCCC(C)C)=O	https://www.medchemexpress.com/a40926.html	Infection	Launched
HYCPK53468	G08	641	788	714.5	681	684	682.5	1.047	HY-B0449	Methacycline (hydrochloride)		3963-95-9	478.88	Antibiotic; Bacterial	Anti-infection	Methacycline hydrochloride is a tetracycline antibiotic and can inhibits bacterial protein synthesis. Methacycline hydrochloride is a potent epithelial-mesenchymal transition (EMT) inhibitor. Methacycline hydrochloride blocks EMT in vitro and fibrogenesis in vivo without directly affecting TGF-β1 Smad signaling. Methacycline hydrochloride is an antimicrobial and has the potential for pulmonary fi…	Hydrochloride	C22H23ClN2O8	DMSO : 50 mg/mL (104.41 mM; Need ultrasonic); H2O : 6.67 mg/mL (13.93 mM; Need ultrasonic)	DMSO Solution	16104	10mM * 100uL	O[C@@](C(O)=C(C(C1=C2C=CC=C1O)=O)[C@](C2=C)([H])[C@@H]3O)(C(C(C(N)=O)=C4O)=O)[C@]3([H])[C@@H]4N(C)C.Cl	https://www.medchemexpress.com/Methacycline-hydrochloride.html	Infection	Launched
HYCPK53473	A02	109	92	100.5	0	96	96	1.047	HY-B1174	Bekanamycin	Kanamycin B	4696-76-8	483.51	Antibiotic; Bacterial	Anti-infection	Bekanamycin (Kanamycin B) is an aminoglycoside antibiotic produced by Streptomyces kanamyceticus, against an array of Gram-positive and Gram-negative bacterial strain[1][2].	Free Base	C18H37N5O10	H2O : ≥ 100 mg/mL (206.82 mM); DMSO : 1 mg/mL (2.07 mM; ultrasonic and warming and heat to 80°C)	Water Solution	18914	10mM * 100uL	O[C@H]1[C@](O[C@H]2[C@H](N)C[C@H](N)[C@@H](O[C@@]3([H])O[C@H](CN)[C@@H](O)[C@H](O)[C@H]3N)[C@@H]2O)([H])O[C@H](CO)[C@@H](O)[C@@H]1N	https://www.medchemexpress.com/Bekanamycin.html	Infection	Launched
HYCPK53466	F08	73	64	68.5	65	65	65	1.054	HY-107769	Duocarmycin TM	CBI-TMI	157922-77-5	466.91	ADC Cytotoxin; Antibiotic; DNA Alkylator/Crosslinker	Antibody-drug Conjugate/ADC Related; Anti-infection; Cell Cycle/DNA Damage	Duocarmycin TM (CBI-TMI) is a potent antitumor antibiotic. Duocarmycin TM induces a sequence-selective alkylation of duplex DNA.	Free Base	C25H23ClN2O5	DMSO : ≥ 50 mg/mL (107.09 mM)	DMSO Solution	34700	10mM * 100uL	ClC[C@H]1C2=C(C=CC=C3)C3=C(O)C=C2N(C(C4=CC(C=C(OC)C(OC)=C5OC)=C5N4)=O)C1	https://www.medchemexpress.com/Duocarmycin_TM.html	Cancer	No Development Reported
HYCPK53468	B03	216	223	219.5	222	189	205.5	1.068	HY-15460	CHIR-090		728865-23-4	437.49	Antibiotic; Bacterial	Anti-infection	CHIR-090 is a potent, slow, tight-binding inhibitor of the LpxC deacetylase. It binds to E. coli LpxC with a Ki of 4.0 nM.	Free Base	C24H27N3O5	DMSO : 5 mg/mL (11.43 mM; Need ultrasonic)	DMSO Solution	20018	10mM * 100uL	O=C(N[C@@H]([C@@H](C)O)C(NO)=O)C(C=C1)=CC=C1C#CC2=CC=C(CN3CCOCC3)C=C2	https://www.medchemexpress.com/CHIR-090.html	Infection	No Development Reported
HYCPK53469	A04	690	440	565	556	502	529	1.068	HY-B0425	Novobiocin	Albamycin; Cathomycin	303-81-1	612.62	Antibiotic; Apoptosis; Bacterial; DNA/RNA Synthesis; HSP; Orthopoxvirus	Anti-infection; Apoptosis; Cell Cycle/DNA Damage; Metabolic Enzyme/Protease	Novobiocin (Albamycin) is a potent and orally active antibiotic. Novobiocin also is a DNA gyrase inhibitor and a heat shock protein 90 (Hsp90) antagonist. Novobiocin has the potential for the research of highly beta-lactam-resistant pneumococcal infections. Novobiocin shows anti-orthopoxvirus activity[1][2][3][4][6].		C31H36N2O11	10 mM in DMSO	DMSO Solution	287107	10mM * 100uL	CC1=C(O2)C(C(O)=C(NC(C3=CC(C/C=C(C)/C)=C(O)C=C3)=O)C2=O)=CC=C1O[C@H]4[C@@H]([C@@H]([C@@H](OC)C(C)(C)O4)OC(N)=O)O	https://www.medchemexpress.com/novobiocin.html	Cancer; Infection	Launched
HYCPK53468	A03	30	26	28	29	23	26	1.077	HY-17025	Rifabutin	Ansamycin; LM-427	72559-06-9	847.00	Antibiotic; Bacterial	Anti-infection	Rifabutin (Ansamycin) is a semisynthetic ansamycin antibiotic with potent antimycobacterial properties. Rifabutin inhibits DNA-dependent RNA polymerase.	Free Base	C46H62N4O11	DMSO : 50 mg/mL (59.03 mM; Need ultrasonic)	DMSO Solution	08846	10mM * 100uL	C[C@H]1/C=C/C=C(C)\C(/N=C2C(O)=C3C(C4=C(O[C@@](O/C=C/[C@H](OC)[C@@H](C)[C@@H](OC(C)=O)[C@H](C)[C@H](O)[C@H](C)[C@H]1O)(C)C4=O)C(C)=C3O)=C5C/2=NC6(CCN(CC(C)C)CC6)N5)=O	https://www.medchemexpress.com/rifabutin.html	Infection	Launched
HYCPK54233	H11	19	23	21	15	24	19.5	1.077	HY-15871	GGTI298 (Trifluoroacetate)		1217457-86-7	593.66	Apoptosis; Ras	Apoptosis; GPCR/G Protein	GGTI298 Trifluoroacetate is a CAAZ peptidomimetic geranylgeranyltransferase I (GGTase I) inhibitor, which can inhibit Rap1A with IC50 of 3 μM; little effect on Ha-Ras with IC50 of >20 μM.	Trifluoroacetate	C29H34F3N3O5S	DMSO : 150 mg/mL (252.67 mM; Need ultrasonic and warming)	DMSO Solution	258533	10mM * 100uL	CC(C)C[C@@H](C(OC)=O)NC(C1=CC=C(NC[C@@H](N)CS)C=C1C2=C3C=CC=CC3=CC=C2)=O.O=C(O)C(F)(F)F	https://www.medchemexpress.com/GGTI298_Trifluoroacetate.html	Cancer	No Development Reported
HYCPK53468	F09	44	32	38	33	37	35	1.086	HY-B0027	Valnemulin (hydrochloride)		133868-46-9	601.28	Antibiotic; Bacterial	Anti-infection	Valnemulin hydrochloride is a pleuromutilin antibiotic which inhibits protein synthesis in bacteria by binding the peptidyl transferase enzyme in the 50s ribosomal subunit.	Hydrochloride	C31H53ClN2O5S	H2O : 100 mg/mL (166.31 mM; Need ultrasonic); DMSO : ≥ 100 mg/mL (166.31 mM)	DMSO Solution	18807	10mM * 100uL	C[C@@H]([C@@H]([C@@](C)(C[C@H]1OC(CSC(C)(C)CNC([C@H](N)C(C)C)=O)=O)C=C)O)C(CCC2=O)(CC[C@H]3C)[C@]2([H])C31C.Cl	https://www.medchemexpress.com/Valnemulin-Hydrochloride.html	Others	No Development Reported
HYCPK53470	E10	20	30	25	23	23	23	1.087	HY-B0454A	Miconazole (nitrate)	R18134 nitrate	22832-87-7	479.14	Antibiotic; Bacterial; Fungal	Anti-infection	Miconazole nitrate (R18134 nitrate) is an imidazole antifungal agent. Miconazole nitrate also has antibacterial effects[2].	Nitrate	C18H15Cl4N3O4	H2O : 0.1 mg/mL (0.21 mM; Need ultrasonic); DMSO : 50 mg/mL (104.35 mM; Need ultrasonic)	DMSO Solution	16338	10mM * 100uL	[O-][N+](O)=O.ClC1=C(C=CC(Cl)=C1)C(OCC(C=CC(Cl)=C2)=C2Cl)CN3C=CN=C3	https://www.medchemexpress.com/miconazole-nitrate.html	Infection	Launched
HYCPK53473	A09	93	95	94	0	86	86	1.093	HY-B0956	Paromomycin (sulfate)	Aminosidine (sulfate)	1263-89-4	713.71	Antibiotic; Bacterial; Parasite	Anti-infection	Paromomycin (Aminosidine) sulfate, a neomycin (HY-B0470) derivative, is a broad spectrum aminoglycoside antibiotic with amebicidal and bactericidal effects. Paromomycin sulfate prematures termination of translation of mRNA and inhibits protein synthesis?by specifically binds to the RNA oligonucleotide at the A site of bacterial 30S ribosomes. Paromomycin sulfate can be used for the research of ba…	Sulfate	C23H47N5O18S	Ethanol : 1 mg/mL (1.40 mM; Need ultrasonic); H2O : 100 mg/mL (140.11 mM; ultrasonic and warming and heat to 80°C); DMSO : 1 mg/mL (1.40 mM; ultrasonic and warming and heat to 80°C)	Water Solution	17763	10mM * 100uL	N[C@@H](C[C@H]1N)[C@@]([C@@H]([C@H]1O)O[C@@](O[C@H](CO)[C@H]2O[C@@]([C@@H]([C@@H](O)[C@@H]3O)N)([H])O[C@H]3CN)([H])[C@@H]2O)([H])O[C@H]([C@@H]([C@@H](O)[C@@H]4O)N)O[C@@H]4CO.O=S(O)(O)=O	https://www.medchemexpress.com/Paromomycin-sulfate.html	Infection	Launched
HYCPK54235	G09	78	93	85.5	73	83	78	1.096	HY-B0108	Daptomycin	LY146032	103060-53-3	1620.67	Antibiotic; Bacterial	Anti-infection	Daptomycin is a lipopeptide antibiotic with rapid in vitro bactericidal activity against gram-positive organisms.	Free Acid	C72H101N17O26	DMSO : ≥ 100 mg/mL (61.70 mM); H2O : 100 mg/mL (61.70 mM; Need ultrasonic)	DMSO Solution	11827	10mM * 100uL	O=C(N[C@H](CC(N)=O)C(N[C@@H](CC(O)=O)C(N[C@H](C(NCC(N[C@H](C(N[C@@](C(N[C@@H](C(N[C@H]1CC(O)=O)=O)C)=O)([H])CC(O)=O)=O)CCCN)=O)=O)[C@H](OC([C@](NC([C@](NC([C@@](NC(CNC1=O)=O)([H])CO)=O)([H])[C@H](C)CC(O)=O)=O)([H])CC(C(C=CC=C2)=C2N)=O)=O)C)=O)=O)[C@@H](NC(CCCCCCCCC)=O)CC3=CNC4=CC=CC=C34	https://www.medchemexpress.com/daptomycin.html	Infection; Cancer	Launched
HYCPK53466	H05	27	0	27	28	21	24.5	1.102	HY-B1071A	Lasalocid (sodium)	Lasalocid-A (sodium); Ionophore X-537A (sodium); Antibiotic X-537A (sodium)	25999-20-6	612.77	Antibiotic; Autophagy; Bacterial; Parasite	Anti-infection; Autophagy	Lasalocid sodium (Lasalocid-A sodium) treatment led to an increase in cell wall thickness, whilst the quantity and sugar composition of the cell wall remained unchanged in BY-2 cells. Lasalocid sodium (Lasalocid-A sodium) treatment enhances enzymatic saccharification efficiency in both BY-2 cells and Arabidopsis plants.	Sodium	C34H53NaO8	DMSO : 100 mg/mL (163.19 mM; Need ultrasonic)	DMSO Solution	22101	10mM * 100uL	O=C(O[Na])C1=C(CC[C@@H](C)[C@H](O)[C@H](C)C([C@@H]([C@H]2O[C@@]([C@H]3CC[C@](O)(CC)[C@H](C)O3)(CC)C[C@@H]2C)CC)=O)C=CC(C)=C1O	https://www.medchemexpress.com/Lasalocid-sodium.html	Cancer; Infection	No Development Reported
HYCPK53472	B05	1042	976	1009	884	935	909.5	1.109	HY-14814A	Delafloxacin (meglumine)	ABT492 meglumine; RX-3341 meglumine; WQ-3034 meglumine	352458-37-8	635.97	Antibiotic; Bacterial	Anti-infection	Delafloxacin meglumine (ABT492 meglumine; RX-3341 meglumine; WQ-3034 meglumine) is a broad-spectrum fluoroquinolone antibiotic. Delafloxacin has a broad spectrum of activity that includes drug-resistant Staphylococcus aureus, Streptococcus pneumoniae, and Klebsiella pneumonia[1].	Meglumine	C25H29ClF3N5O9	H2O : 50 mg/mL (78.62 mM; Need ultrasonic); DMSO : ≥ 6.4 mg/mL (10.06 mM)	DMSO Solution	09287	10mM * 100uL	O=C(C1=CN(C2=NC(N)=C(F)C=C2F)C3=C(C=C(F)C(N4CC(O)C4)=C3Cl)C1=O)O.O[C@H]([C@H]([C@@H]([C@@H](CO)O)O)O)CNC	https://www.medchemexpress.com/Delafloxacin_meglumine.html	Infection	Launched
HYCPK53468	D03	585	557	571	510	516	513	1.113	HY-B1366	Meclocycline (Sulfosalicylate Salt)		73816-42-9	695.05	Antibiotic; Bacterial	Anti-infection	Meclocycline Sulfosalicylate Salt is a tetracycline antibiotic with broad-spectrum antibacterial activities, preventing skin bacterial infections such as acne vulgaris[1].	sulfosalicylate	C29H27ClN2O14S	DMSO : 250 mg/mL (359.69 mM; Need ultrasonic)	DMSO Solution	278025	10mM * 100uL	O=C(O)C1=CC(S(=O)(O)=O)=CC=C1O.O=C(C(C2=O)=C(O)[C@@H](N(C)C)[C@]3([H])[C@@H](O)[C@]4([H])C(C5=C(C(C4=C(O)[C@@]32O)=O)C(O)=CC=C5Cl)=C)N	https://www.medchemexpress.com/meclocycline-sulfosalicylate-salt.html	Infection	Launched
HYCPK53472	B10	36	42	39	33	36	34.5	1.13	HY-B0453	Econazole (nitrate)		24169-02-6	444.70	Antibiotic; Bacterial; Fungal	Anti-infection	Econazole nitrate is an imidazole class antifungal medication[1]. Econazole nitrate also has antibacterial activity[2].	Nitrate	C18H16Cl3N3O4	H2O : 0.67 mg/mL (1.51 mM; Need ultrasonic); DMSO : 50 mg/mL (112.44 mM; Need ultrasonic)	DMSO Solution	16618	10mM * 100uL	[O-][N+](O)=O.ClC1=C(C=CC(Cl)=C1)C(OCC2=CC=C(Cl)C=C2)CN3C=CN=C3	https://www.medchemexpress.com/econazole-nitrate.html	Cancer; Infection	Launched
HYCPK53471	B07	39	37	38	39	28	33.5	1.134	HY-N6727	Gliotoxin	Aspergillin	67-99-2	326.39	Antibiotic; Apoptosis; Bacterial; Fungal; NF-κB; PKA	Anti-infection; Apoptosis; NF-κB; Stem Cell/Wnt	Gliotoxin is a secondary metabolite, the most abundant mycotoxin secreted by A. fumigatus, inhibits the phagocytosis of macrophages and the immune functions of other immune cells [1]. Gliotoxin inhibits inducible NF-κB activity by preventing IκB degradation, which consequently induces host-cell apoptosis[2]. Gliotoxin activates PKA and increases intracellular cAMP concentration; modulates actin c…	Free Base	C13H14N2O4S2	DMSO : 5 mg/mL (ultrasonic;warming);DMF : 5 mg/mL (ultrasonic;warming)	DMSO Solution	205245	10mM * 100uL	O=C1N(C)[C@@]2(CO)C(N3[C@@]1(SS2)CC4=CC=C[C@H](O)[C@@]34[H])=O	https://www.medchemexpress.com/gliotoxin.html	Cancer; Infection; Inflammation/Immunology	No Development Reported
HYCPK53471	B02	196	205	200.5	171	182	176.5	1.136	HY-N10470	Bleomycin A5	Pingyangmycin	11116-32-8	1440.56	Apoptosis	Apoptosis	Bleomycin A5 (Pingyangmycin) is an orally active glycopeptide antibiotics. Bleomycin A5 has a role as an antineoplastic agent, an apoptosis inducer and a bacterial metabolite[1][2].		C57H89N19O21S2	10 mM in DMSO	DMSO Solution	243246	10mM * 100uL	O[C@H]1[C@@H](OC(N)=O)[C@H](O)[C@@H](CO)O[C@@H]1O[C@@H]2[C@H](O[C@H]([C@H](NC(C3=C(C)C(N)=NC([C@@H](NC[C@H](C(N)=O)N)CC(N)=O)=N3)=O)C(N[C@@H]([C@@H](O)[C@@H](C(N[C@H](C(NCCC4=NC(C5=NC(C(NCCCNCCCCN)=O)=CS5)=CS4)=O)C(O)C)=O)C)C)=O)C6=CNC=N6)O[C@@H](CO)[C@@H](O)[C@@H]2O	https://www.medchemexpress.com/bleomycin-a5.html	Cancer; Infection; Inflammation/Immunology	No Development Reported
HYCPK53468	B08	813	925	869	800	698	749	1.16	HY-14926	Levonadifloxacin	(S)-(-)-Nadifloxacin; WCK 771	154357-42-3	360.38	Antibiotic; Bacterial	Anti-infection	Levonadifloxacin ((S)-(-)-Nadifloxacin; WCK 771) is a broad-spectrum anti-staphylococcal agent. Levonadifloxacin shows antibacterial activity against <a href="/Methicillin.html" class="link-product" target="_blank">Methicillin</a> (HY-121544)-susceptible Staphylococcus aureus (MSSA) and Methicillin-resistant S. aureus (MRSA) strains, with a reduction of which phagocytized in THP-1 monocytes[1].		C19H21FN2O4	DMSO : 125 mg/mL (346.86 mM; Need ultrasonic)	DMSO Solution	238305	10mM * 100uL	O=C(C1=CN2[C@@H](C)CCC3=C2C(C1=O)=CC(F)=C3N4CCC(O)CC4)O	https://www.medchemexpress.com/levonadifloxacin.html	Infection	Phase 1
HYCPK53471	A07	102	99	100.5	84	89	86.5	1.162	HY-B1248	Chlorhexidine		55-56-1	505.45	Antibiotic; Bacterial	Anti-infection	Chlorhexidine is an antibacterial used as an antiseptic and for other applications. Chlorhexidine is used to clean the skin after an injury, before surgery, or before an injection. Chlorhexidine is also used to clean the hands before a procedure[1].	Free Base	C22H30Cl2N10	DMSO : 25 mg/mL (49.46 mM; Need ultrasonic)	DMSO Solution	22839	10mM * 100uL	N=C(NC1=CC=C(Cl)C=C1)NC(NCCCCCCNC(NC(NC2=CC=C(Cl)C=C2)=N)=N)=N	https://www.medchemexpress.com/Chlorhexidine.html	Infection; Cancer	Launched
HYCPK53469	F02	1190	1058	1124	966	936	951	1.182	HY-B0395C	Sitafloxacin (hydrate)	DU6859a hydrate	163253-35-8	436.84	Antibiotic; Bacterial	Anti-infection	Sitafloxacin (DU6859a) hydrate is a potent, orally active fluoroquinolone antibiotic with in vitro activity against a broad range of gram-positive and gram-negative bacteria, including anaerobic bacteria, as well as against atypical pathogens[1][2]. Sitafloxacin can be used for the research of respiratory tract infection and urinary tract infection[3].	Free Acid	C19H18ClF2N3O3.3/2H2O	H2O : 1 mg/mL (2.29 mM; ultrasonic and warming and heat to 80°C); DMSO : 8.9 mg/mL (20.37 mM; Need ultrasonic and warming)	DMSO Solution	116601	10mM * 100uL	N[C@H]1C2(CC2)CN(C(C(Cl)=C3N([C@H]4[C@@H](F)C4)C=C(C(O)=O)C5=O)=C(C=C35)F)C1.[1.5 H2O]	https://www.medchemexpress.com/Sitafloxacin-hydrate.html	Infection	Launched
HYCPK53470	G02	488	352	420	332	376	354	1.186	HY-13234	Rifaximin		80621-81-4	785.88	Antibiotic; Bacterial; DNA/RNA Synthesis	Anti-infection; Cell Cycle/DNA Damage	Rifaximin, a gastrointestinal-selective antibiotic, binds the β-subunit of bacterial DNA-dependent RNA polymerase, resulting in inhibition of bacterial RNA synthesis. Rifaximin susceptibility is higher against Gram-positive strains (MIC: 0.03-5 mg/ml) compared to Gram-negative bacteria (MIC: 8-50 mg/mL)[1][2].	Free Base	C43H51N3O11	DMSO : ≥ 50 mg/mL (63.62 mM)	DMSO Solution	04663	10mM * 100uL	O=C1C2=C(O[C@@]1(O/C=C/[C@@H]([C@H]([C@H]([C@@H]([C@@H]([C@@H]([C@@H](O)[C@@H](C)/C=C/C=C(C)\C3=O)C)O)C)OC(C)=O)C)OC)C)C(C)=C(O)C4=C2C5=C(C(N3)=C4O)N6C(C=C(C)C=C6)=N5	https://www.medchemexpress.com/Rifaximin.html	Infection; Cancer	Launched
HYCPK53467	C11	982	1086	1034	866	843	854.5	1.21	HY-N0565B	Doxycycline (hyclate)	Doxycycline (hydrochloride hemiethanolate hemihydrate); WC2031	24390-14-5	512.94	Antibiotic; Bacterial; MMP; Parasite	Anti-infection; Metabolic Enzyme/Protease	Doxycycline hyclate, an antibiotic, is an orally active and broad-spectrum metalloproteinase (MMP) inhibitor[1]. Doxycycline hyclate shows antibacterial activity and anti-cancer cell proliferation activity[1][2][3][4][5].	Hydrochloride	C22H24N2O8.1/2C2H6O.ClH.1/2H2O	H2O : 125 mg/mL (243.69 mM; Need ultrasonic); DMSO : 240 mg/mL (467.89 mM; Need ultrasonic)	DMSO Solution	113311	10mM * 100uL	O=C(C(C1=O)=C(O)[C@@H](N(C)C)[C@]2([H])[C@@H](O)[C@]3([H])[C@@H](C)C4=C(C(C3=C(O)[C@@]21O)=O)C(O)=CC=C4)N.Cl.[0.5H2O].[0.5C2H6O]	https://www.medchemexpress.com/Doxycycline-hyclate.html	Cancer; Infection	Launched
HYCPK53466	F07	35	34	34.5	33	23	28	1.232	HY-106783	Polymyxin B nonapeptide		86408-36-8	963.13	Antibiotic; Bacterial	Anti-infection	Polymyxin B nonapeptide is a cyclic peptide obtained from Polymyxin B by proteolytic removal of its terminal amino acyl residue[1]. Polymyxin B nonapeptide is less toxic, lacks bactericidal activity, and retains its ability to render gram-negative bacteria susceptible to several antibiotics by permeabilizing their outer membranes[2].	Free Base	C43H74N14O11	H2O : ≥ 100 mg/mL (103.83 mM); DMSO : 16.67 mg/mL (17.31 mM; Need ultrasonic)	DMSO Solution	272908	10mM * 100uL	O=C(N[C@H](C(N[C@@](C(N[C@H](C(N[C@]([C@H](O)C)([H])C(NCC[C@@](NC([C@H](CCN)NC([C@@H](N)[C@H](O)C)=O)=O)([H])C(N[C@@H](CCN)C1=O)=O)=O)=O)CCN)=O)([H])CCN)=O)CC(C)C)[C@H](N1)CC2=CC=CC=C2	https://www.medchemexpress.com/Polymyxin_B_nonapeptide.html	Infection	Launched
HYCPK54233	H03	44	45	44.5	36	36	36	1.236	HY-B0364A	Dyclonine (hydrochloride)	Dyclocaine hydrochloride	536-43-6	325.87	Aldehyde Dehydrogenase (ALDH); Bacterial; Fungal	Anti-infection; Metabolic Enzyme/Protease	Dyclonine (Dyclocaine) hydrochloride is an orally effective ALDH covalent inhibitor (crosses blood-brain barrier), with an IC50 of 35 μM for ALDH2 and 76 μM for ALDH3A1. Dyclonine hydrochloride has sensitizing activities for targeted cancer cells and antibacterial. Dyclonine hydrochloride is also a local anesthetic that blocks the transmission of various nerve impulses or stimuli and inhibits the…	Hydrochloride	C18H28ClNO2	DMSO : ≥ 25 mg/mL (76.72 mM); H2O : 50 mg/mL (153.44 mM; Need ultrasonic)	DMSO Solution	11941	10mM * 100uL	O=C(C1=CC=C(OCCCC)C=C1)CCN2CCCCC2.Cl	https://www.medchemexpress.com/dyclonine-hydrochloride.html	Cancer; Infection	Launched
HYCPK53470	E06	798	627	712.5	525	626	575.5	1.238	HY-B0272	Rifampicin	Rifampin; Rifamycin AMP	13292-46-1	822.94	Antibiotic; Bacterial; Influenza Virus; Orthopoxvirus	Anti-infection	Rifampicin is a potent and broad spectrum antibiotic against bacterial pathogens. Rifampicin has anti-influenza virus activities. Rifampicin shows anti-orthopoxvirus activity.	Free Base	C43H58N4O12	DMSO : 25 mg/mL (ultrasonic;warming;heat to 80°C)	DMSO Solution	37144	10mM * 100uL	OC(C(/C=N/N1CCN(C)CC1)=C(NC(/C(C)=C\C=C\[C@@H]([C@@H]([C@@H](C)[C@H]2O)O)C)=O)C(O)=C3C(O)=C4C)=C3C5=C4O[C@](C)(O/C=C/[C@@H]([C@H]([C@@]([C@@H]2C)([H])OC(C)=O)C)OC)C5=O	https://www.medchemexpress.com/rifampicin.html	Infection; Cancer	Launched
HYCPK54237	A02	23	29	26	21	21	21	1.238	HY-50767A	Palbociclib (monohydrochloride)	PD 0332991 (monohydrochloride)	827022-32-2	483.99	CDK	Cell Cycle/DNA Damage	Palbociclib (PD 0332991) monohydrochloride is an orally active selective CDK4 and CDK6 inhibitor with IC50 values of 11 and 16 nM, respectively. Palbociclib monohydrochloride has potent anti-proliferative activity and induces cell cycle arrest in cancer cells, which can be used in the research of HR-positive and HER2-negative breast cancer and hepatocellular carcinoma[1][3][4].	Hydrochloride	C24H30ClN7O2	H2O : 7.14 mg/mL (ultrasonic;warming;heat to 60°C);DMSO : 4.63 mg/mL (ultrasonic;warming;heat to 80°C)	Water Solution	212205	10mM * 100uL	O=C1C(C(C)=O)=C(C)C2=CN=C(NC3=NC=C(N4CCNCC4)C=C3)N=C2N1C5CCCC5.Cl	https://www.medchemexpress.com/palbociclib-monohydrochloride.html	Cancer	Launched
HYCPK53471	B05	460	459	459.5	397	344	370.5	1.24	HY-B1327	Chlortetracycline (hydrochloride)	7-Chlorotetracycline (hydrochloride)	64-72-2	515.34	Antibiotic; Bacterial; Parasite	Anti-infection	Chlortetracycline hydrochloride (7-Chlorotetracycline hydrochloride) is a specific and potent calcium ionophore antibiotic, inhibits binding of aminoacyl-tRNA to ribosomes.	Hydrochloride	C22H24Cl2N2O8	DMSO : < 1 mg/mL (insoluble or slightly soluble); H2O : 6.66 mg/mL (12.92 mM; Need ultrasonic and warming)	DMSO Solution	17765	10mM * 100uL	O=C(C(C1=O)=C(O)[C@@H](N(C)C)[C@]2([H])C[C@]3([H])[C@](C)(O)C4=C(C(C3=C(O)[C@@]21O)=O)C(O)=CC=C4Cl)N.[H]Cl	https://www.medchemexpress.com/Chlortetracycline-hydrochloride.html	Infection	Launched
HYCPK53469	G02	709	726	717.5	552	601	576.5	1.245	HY-121268	Demeclocycline		127-33-3	464.85	Antibiotic; Bacterial	Anti-infection	Demeclocycline is an orally active tetracycline antibiotic. Demeclocycline impairs protein synthesis by binding to the 30S ribosomal subunit to inhibit binding of aminoacyl tRNA. Demeclocycline shows anti-bacterial activitise to a wide variety of bacterial infections[1][2].		C21H21ClN2O8	10 mM in DMSO	DMSO Solution	276322	10mM * 100uL	O=C(C(C1=O)=C(O)[C@@H](N(C)C)[C@]2([H])C[C@]3([H])[C@H](O)C4=C(C(C3=C(O)[C@@]21O)=O)C(O)=CC=C4Cl)N	https://www.medchemexpress.com/demeclocycline.html	Cancer; Infection; Inflammation/Immunology	Launched
HYCPK53471	E07	25	25	25	0	20	20	1.25	HY-17381	Idarubicin (hydrochloride)	4-Demethoxydaunorubicin hydrochloride	57852-57-0	533.95	Antibiotic; Autophagy; Bacterial; c-Myc; DNA/RNA Synthesis; Fungal; Topoisomerase	Anti-infection; Apoptosis; Autophagy; Cell Cycle/DNA Damage	Idarubicin hydrochloride is an anthracycline antileukemic agent. It inhibits the topoisomerase II interfering with the replication of DNA and RNA transcription. Idarubicin hydrochloride inhibits the growth of bacteria and yeasts.	Hydrochloride	C26H28ClNO9	DMSO : 83.33 mg/mL (156.06 mM; Need ultrasonic)	DMSO Solution	241331	10mM * 100uL	OC(C(C(C1=CC=CC=C21)=O)=C3C2=O)=C4[C@H](C[C@@](C(C)=O)(O)CC4=C3O)O[C@@](O[C@@H](C)[C@H]5O)([H])C[C@@H]5N.Cl	https://www.medchemexpress.com/Idarubicin-hydrochloride.html	Cancer; Infection	Launched
HYCPK53468	F02	41	42	41.5	34	32	33	1.258	HY-B1444	Isoconazole (nitrate)		24168-96-5	479.14	Antibiotic; Bacterial; Fungal	Anti-infection	Isoconazole nitrate is a broad-spectrum antimicrobial agent with a highly effective antimycotic and gram-positive antibacterial activity, exhibiting a rapid rate of absorption and low systemic exposure potential[1].	Nitrate	C18H15Cl4N3O4	DMSO : 100 mg/mL (208.71 mM; Need ultrasonic)	DMSO Solution	18560	10mM * 100uL	ClC1=C(COC(C2=CC=C(Cl)C=C2Cl)CN3C=CN=C3)C(Cl)=CC=C1.O[N+]([O-])=O	https://www.medchemexpress.com/Isoconazole-nitrate.html	Infection	Launched
HYCPK53469	B07	597	690	643.5	531	489	510	1.262	HY-135470	Nifurpirinol	P-7138	13411-16-0	246.22	Antibiotic; Bacterial	Anti-infection	Nifurpirinol (P-7138) is a nitroaromatic antibiotic and acts as a novel substrate for the bacterial nitroreductase (NTR) enzyme. Nifurpirinol is a more potent proagent compared to Metronidazole to trigger cell-ablation in nitroreductase expressing transgenic models[1].		C12H10N2O4	DMSO : ≥ 20.83 mg/mL (84.60 mM)	DMSO Solution	235920	10mM * 100uL	OCC1=NC(/C=C/C2=CC=C([N+]([O-])=O)O2)=CC=C1	https://www.medchemexpress.com/nifurpirinol.html	Infection	No Development Reported
HYCPK53472	E11	37	34	35.5	17	38	27.5	1.291	HY-B0454	Miconazole	R18134	22916-47-8	416.13	Antibiotic; Bacterial; Fungal	Anti-infection	Miconazole (R18134) is an imidazole antifungal agent. Miconazole also has antibacterial effects[2].	Free Base	C18H14Cl4N2O	DMSO : 100 mg/mL (240.31 mM; Need ultrasonic)	DMSO Solution	149760	10mM * 100uL	ClC1=C(C=CC(Cl)=C1)C(OCC(C=CC(Cl)=C2)=C2Cl)CN3C=CN=C3	https://www.medchemexpress.com/miconazole.html	Infection	Launched
HYCPK53473	A04	80	79	79.5	61	62	61.5	1.293	HY-B0441	Tobramycin	Nebramycin Factor 6; Deoxykanamycin B	32986-56-4	467.51	Antibiotic; Bacterial	Anti-infection	Tobramycin (Nebramycin Factor 6) is a parenterally administered, broad spectrum aminoglycoside antibiotic that is widely used in the treatment of moderate to severe bacterial infections due to sensitive organisms[1].Tobramycin can be used to pneumonia research caused by Pseudomonas aeruginosa[2][3].	Free Base	C18H37N5O9	H2O : ≥ 100 mg/mL;DMSO : 2 mg/mL (ultrasonic)	Water Solution	16244	10mM * 100uL	O[C@@H]([C@@H]1O[C@@]([C@@H](C[C@@H]2O)N)([H])O[C@@H]2CN)[C@H]([C@@H](C[C@@H]1N)N)O[C@@]([C@@H]([C@@H](N)[C@@H]3O)O)([H])O[C@@H]3CO	https://www.medchemexpress.com/Tobramycin.html	Infection; Cancer	Launched
HYCPK53473	B10	132	121	126.5	100	95	97.5	1.297	HY-B0441A	Tobramycin (sulfate)	Nebramycin Factor 6 (sulfate); Deoxykanamycin B (sulfate)	49842-07-1	712.18	Antibiotic; Bacterial	Anti-infection	Tobramycin sulfate (Nebramycin Factor 6 sulfate) is a parenterally administered, broad spectrum aminoglycoside antibiotic that is widely used in the treatment of moderate to severe bacterial infections due to sensitive organisms[1].	Sulfate	C18H37N5O9.5/2H2O4S	10 mM in DMSO	Water Solution	253310	10mM * 100uL	O=S(O)(O)=O.OC[C@H]([C@@H](O)[C@H](N)[C@H]1O)O[C@]1([H])O[C@@H]2[C@H]([C@@H]([C@@H](N)C[C@H]2N)O[C@@]3([H])O[C@@H]([C@@H](O)C[C@H]3N)CN)O.[5/2]	https://www.medchemexpress.com/tobramycin-sulfate.html	Infection; Cancer	Launched
HYCPK53469	H04	849	899	874	617	700	658.5	1.327	HY-17412	Minocycline (hydrochloride)		13614-98-7	493.94	Antibiotic; Apoptosis; Bacterial; Calcium Channel; HIF/HIF Prolyl-Hydroxylase; MDM-2/p53; Potassium Channel	Anti-infection; Apoptosis; Membrane Transporter/Ion Channel; Metabolic Enzyme/Protease; Neuronal Signaling	Minocycline hydrochloride is an orally active, potent and BBB-penetrated semi-synthetic tetracycline antibiotic. Minocycline hydrochloride is a hypoxia-inducible factor (HIF)-1α inhibitor. Minocycline hydrochloride shows anti-cancer, anti-inflammatory, and glutamate antagonist effects. Minocycline hydrochloride reduces glutamate neurotransmission and shows neuroprotective properties and antidepre…	Hydrochloride	C23H28ClN3O7	DMSO : 19.23 mg/mL (38.93 mM; Need ultrasonic); H2O : 10 mg/mL (20.25 mM; Need ultrasonic)	DMSO Solution	227983	10mM * 100uL	OC1=C(C(N)=O)C([C@@]2(O)C(O)=C3C(C4=C(O)C=CC(N(C)C)=C4C[C@@]3([H])C[C@@]2([H])[C@@H]1N(C)C)=O)=O.Cl	https://www.medchemexpress.com/Minocycline-hydrochloride.html	Cancer; Infection; Metabolic Disease; Inflammation/Immunology; Neurological Disease; Cardiovascular Disease	Launched
HYCPK53467	E05	32	27	29.5	18	26	22	1.341	HY-16908A	Lefamulin (acetate)	BC-3781 (acetate)	1350636-82-6	567.78	Antibiotic; Bacterial	Anti-infection	Lefamulin (BC-3781) acetate is an orally active antibiotic. Lefamulin acetate inhibits protein synthesis by binding to the peptidyl transferase center of the 50S bacterial ribosome. Lefamulin acetate has anti-inflammatory activity. Lefamulin acetate can be used in the research of bacterial infections, such as bacterial pneumonia[1].	Acetate	C30H49NO7S	H2O : 1 mg/mL (1.76 mM; Need ultrasonic); DMSO : ≥ 100 mg/mL (176.12 mM)	DMSO Solution	63241	10mM * 100uL	CC(O)=O.C[C@@H]1[C@]23[C@](C(CC3)=O)([H])[C@]([C@@H](C[C@](C)([C@H]1O)C=C)OC(CS[C@H]4[C@@H](C[C@@H](CC4)N)O)=O)([C@@H](CC2)C)C	https://www.medchemexpress.com/lefamulin-acetate.html	Infection; Inflammation/Immunology	Launched
HYCPK53473	E03	89	95	92	0	68	68	1.353	HY-B0470	Neomycin (sulfate)		1405-10-3	908.88	Antibiotic; Bacterial; Phospholipase	Anti-infection; Metabolic Enzyme/Protease	Neomycin sulfate, an aminoglycoside antibiotic, exerts antibacterial activity through irreversible binding of the nuclear 30S ribosomal subunit, thereby blocking bacterial protein synthesis. Neomycin sulfate is a known phospholipase C (PLC) inhibitor. Neomycin sulfate potently inhibits both nuclear translocation of angiogenin and angiogenin-induced cell proliferation and angiogenesis[1][2].	Sulfate	C23H52N6O25S3	H2O : 250 mg/mL (275.06 mM; Need ultrasonic)	Water Solution	42262	10mM * 100uL	O[C@H]1[C@H](O)[C@@H](N)[C@@H](O[C@@H]2[C@@H](N)C[C@@H](N)[C@H](O)[C@H]2O[C@@H]3O[C@H](CO)[C@@H](O[C@H]4O[C@@H](CN)[C@@H](O)[C@H](O)[C@H]4N)[C@H]3O)O[C@@H]1CN.[3H2SO4]	https://www.medchemexpress.com/Neomycin-sulfate.html	Infection	Launched
HYCPK53468	B04	296	348	322	292	183	237.5	1.356	HY-A0122	Plicamycin	Mithramycin A	18378-89-7	1085.15	Antibiotic; Bacterial; DNA/RNA Synthesis	Anti-infection; Cell Cycle/DNA Damage	Plicamycin is a selective specificity protein 1 (Sp1) inhibitor. Plicamycin inhibits the growth of various cancers by decreasing Sp1 protein.	Free Base	C52H76O24	DMSO : ≥ 100 mg/mL (92.15 mM)	DMSO Solution	286166	10mM * 100uL	O=C([C@H]([C@@]([C@H](OC)C([C@@H](O)[C@H](O)C)=O)([H])C1)O[C@@](O[C@H](C)[C@H]2O)([H])C[C@H]2O[C@@](O[C@H](C)[C@@H]3O)([H])C[C@H]3O[C@@](O[C@H](C)[C@H]4O)([H])C[C@@]4(O)C)C(C1=CC5=CC(O[C@H](O[C@H](C)[C@H]6O)C[C@H]6O[C@@](O[C@H](C)[C@H]7O)([H])C[C@H]7O)=C(C)C(O)=C85)=C8O	https://www.medchemexpress.com/Plicamycin.html	Cancer; Infection	Launched
HYCPK53469	B09	72	84	78	58	57	57.5	1.357	HY-N7068	Mupirocin (calcium hydrate)	BRL-4910A (calcium hydrate); Pseudomonic acid (calcium hydrate)	115074-43-6	538.68	Antibiotic; Bacterial	Anti-infection	Mupirocin (BRL-4910A, Pseudomonic acid) calcium hydrate is an orally active antibiotic isolated from Pseudomonas fluorescens. Mupirocin calcium hydrate apparently exerts its antimicrobial activity by reversibly inhibiting isoleucyl-transfer RNA, thereby inhibiting bacterial protein and RNA synthesis[1][2].	Calcium	C26H44O9.1/2Ca.H2O	10 mM in DMSO	DMSO Solution	247417	10mM * 100uL	C[C@H](O)[C@H](C)[C@@]1([H])[C@H](C[C@@]2([H])CO[C@@H](C/C(C)=C/C(OCCCCCCCCC(O)=O)=O)[C@H](O)[C@@H]2O)O1.[H]O[H].[1/2Ca]	https://www.medchemexpress.com/mupirocin-calcium-hydrate.html	Infection; Inflammation/Immunology	Launched
HYCPK53470	A07	392	369	380.5	276	282	279	1.364	HY-B0479	Thiamphenicol	Thiophenicol; Dextrosulphenidol	15318-45-3	356.22	Antibiotic; Bacterial	Anti-infection	Thiamphenicol (Thiophenicol), a methyl-sulfonyl derivative of Chloramphenicol, is a broad-spectrum antimicrobial antibiotic. Thiamphenicol acts by binding to the 50S ribosomal subunit, leading to inhibition of protein synthesis and bacteriostatic effect (against Gram-negative, Gram-positive aerobic and anaerobic bacteria)[1][2].	Free Base	C12H15Cl2NO5S	DMSO : 100 mg/mL (280.73 mM; Need ultrasonic); H2O : 2 mg/mL (5.61 mM; Need ultrasonic)	DMSO Solution	16280	10mM * 100uL	O=C(N[C@H](CO)[C@H](O)C1=CC=C(S(=O)(C)=O)C=C1)C(Cl)Cl	https://www.medchemexpress.com/Thiamphenicol.html	Infection	Launched
HYCPK53473	A06	181	207	194	168	110	139	1.396	HY-14865B	Omadacycline (tosylate)	PTK 0796 (tosylate); Amadacycline (tosylate)	1075240-43-5	728.85	Antibiotic; Bacterial	Anti-infection	Omadacycline (PTK 0796) tosylate, a first-in-class orally active aminomethylcycline antibacterial, is a member of the tetracycline class of antibiotics. Omadacycline tosylate acts through the inhibition of bacterial protein synthesis by binding to the 30S ribosomal subunit. Omadacycline tosylate possesses broad-spectrum antibacterial activity against aerobic and anaerobic Gram-positive and Gram-n…	Tosylate	C36H48N4O10S	H2O : 12.5 mg/mL (ultrasonic)	Water Solution	94776	10mM * 100uL	O=C(C1=C(O)[C@@H](N(C)C)[C@@](C[C@@]2([H])C(C(C3=C(O)C(CNCC(C)(C)C)=CC(N(C)C)=C3C2)=O)=C4O)([H])[C@@]4(O)C1=O)N.OS(=O)(C5=CC=C(C)C=C5)=O	https://www.medchemexpress.com/omadacycline-tosylate.html	Infection	Launched
HYCPK53467	C07	85	104	94.5	68	65	66.5	1.421	HY-A0279	Pristinamycin	Pristinamycine	270076-60-3	1392.55	Antibiotic; Bacterial	Anti-infection	Pristinamycin, produced by Streptomyces pristinaespiralis, is an orally active streptogramin-like antibiotic consisting of two chemically unrelated components: Pristinamycin I (PI) and Pristinamycin II (PII). Pristinamycin is highly active against many antibiotic-resistant pathogens, particularly Gram-positive bacteria, including Methicillin-resistant Staphylococcus aureus (MRSA), Vancomycin-resi…		C73H89N11O17	10 mM in DMSO	DMSO Solution	242033	10mM * 100uL	O=C(N[C@@H]1C(N[C@H](CC)C(N2[C@](CCC2)([H])C(N(C)[C@@H](CC3=CC=C(N(C)C)C=C3)C(N4[C@](CC(CC4)=O)([H])C(N[C@@H](C5=CC=CC=C5)C(O[C@@H]1C)=O)=O)=O)=O)=O)=O)C6=NC=CC=C6O.O=C7N8C(C(O[C@@H]([C@@H](/C=C/C(NC/C=C/C(C)=C/[C@H](CC(CC9=NC7=CO9)=O)O)=O)C)C(C)C)=O)=CCC8	https://www.medchemexpress.com/pristinamycin.html	Infection	Phase 4
HYCPK54235	A04	38	37	37.5	24	26	25	1.5	HY-15872A	FTI-277 (hydrochloride)		180977-34-8	484.07	Apoptosis; Farnesyl Transferase; Ras	Apoptosis; GPCR/G Protein; Metabolic Enzyme/Protease	FTI-277 hydrochloride is an inhibitor of farnesyl transferase (FTase); a highly potent Ras CAAX peptidomimetic which antagonizes both H- and K-Ras oncogenic signaling. FTI-277 hydrochloride can inhibit hepatitis delta virus (HDV) infection.	Hydrochloride	C22H30ClN3O3S2	DMSO : 100 mg/mL (206.58 mM; Need ultrasonic); H2O : 50 mg/mL (103.29 mM; Need ultrasonic)	DMSO Solution	277361	10mM * 100uL	CSCC[C@@H](C(OC)=O)NC(C1=CC=C(NC[C@@H](N)CS)C=C1C2=CC=CC=C2)=O.[H]Cl	https://www.medchemexpress.com/FTI-277-hydrochloride.html	Cancer; Infection	No Development Reported
HYCPK53466	B11	33	36	34.5	29	16	22.5	1.533	HY-P1674A	Murepavadin (TFA)	POL7080 (TFA)		1667.83	Antibiotic; Bacterial	Anti-infection	Murepavadin (POL7080) (TFA), a 14-amino-acid cyclic peptide, is a highly potent, specific antibiotic. Murepavadin exhibits a potent antimicrobial activity for P. aeruginosa with MIC50 and MIC90 values both of 0.12 mg/L. Murepavadin also can target the lipopolysaccharide transport portin D. Murepavadin can be used for the research of bacterial resistance[1][2].	Trifluoroacetate	C73H112N22O16.C2HF3O2	H2O : 50 mg/mL (29.98 mM; Need ultrasonic)	DMSO Solution	103290	10mM * 100uL	O=C(N[C@@](C(N[C@H](C(N[C@H](C(N[C@@H](C(N[C@H](C(N[C@H](C(N[C@H](C(N[C@H](C(N[C@H](C(N[C@H](C(N1[C@@](CCC1)([H])C(N2C(CCC2)([H])C(N[C@@](C(N3)=O)([H])[C@H](O)C)=O)=O)=O)CO)=O)C)=O)CCN)=O)CCN)=O)CC4=CNC5=CC=CC=C45)=O)CCN)=O)CCN)=O)CCCN)=O)CCN)=O)([H])[C@@H](C)CC)[C@@H]3CC6=CNC7=CC=CC=C67.O=C(O)C(F)(F)F	https://www.medchemexpress.com/murepavadin-tfa.html	Infection	Phase 3
HYCPK53470	C10	62	57	59.5	35	42	38.5	1.545	HY-B0502	Enrofloxacin	BAY Vp 2674; PD160788	93106-60-6	359.39	Antibiotic; Bacterial; Endogenous Metabolite; Orthopoxvirus	Anti-infection; Metabolic Enzyme/Protease	Enrofloxacin (BAY Vp 2674) is an effective antibiotic with an MIC90 of 0.312 μg/mL for Mycoplasma bovis.	Free Acid	C19H22FN3O3	DMSO : 10 mg/mL (27.82 mM; Need ultrasonic); H2O : 1 mg/mL (2.78 mM; ultrasonic and warming and heat to 80°C)	DMSO Solution	16339	10mM * 100uL	O=C(C1=CN(C2CC2)C3=C(C=C(F)C(N4CCN(CC)CC4)=C3)C1=O)O	https://www.medchemexpress.com/enrofloxacin.html	Infection	No Development Reported
HYCPK53466	E07	122	142	132	89	81	85	1.553	HY-148286	Gentamicin C1a		26098-04-4	449.54	Antibiotic; Bacterial	Anti-infection	Gentamicin C1a is the precursor of the semi-synthetic antibiotic Etimicin, and has antibacterial activity. Gentamicin C1a is the major component of the Gentamicin complex[1][2].		C19H39N5O7	10 mM in DMSO	DMSO Solution	267579	10mM * 100uL	O[C@@H]([C@@H]([C@H](C[C@H]1N)N)O[C@H]2O[C@@H](CC[C@H]2N)CN)[C@H]1O[C@@H]3[C@@H]([C@H]([C@@](O)(CO3)C)NC)O	https://www.medchemexpress.com/gentamicin-c1a.html	Infection	No Development Reported
HYCPK53471	E06	813	734	773.5	492	501	496.5	1.558	HY-B1119	Triclosan		3380-34-5	289.54	Antibiotic; Autophagy; Bacterial; Fungal	Anti-infection; Autophagy	Triclosan is an antibacterial and antifungal agent found in consumer products, including soaps, detergents, toys, and surgical cleaning treatments.	Free Base	C12H7Cl3O2	DMSO : ≥ 100 mg/mL (345.38 mM); H2O : 1 mg/mL (3.45 mM; ultrasonic and warming and heat to 80°C)	DMSO Solution	155009	10mM * 100uL	OC1=CC(Cl)=CC=C1OC2=CC=C(Cl)C=C2Cl	https://www.medchemexpress.com/Triclosan.html	Infection; Cancer	Launched
HYCPK53473	B03	39	42	40.5	24	27	25.5	1.588	HY-A0089	Colistin (sulfate)	Polymyxin E (sulfate)	1264-72-8	1400.64	Antibiotic; Autophagy; Bacterial	Anti-infection; Autophagy	Colistin sulfate is a polypeptide antibiotic which inhibits gram-negative bacteria by binding to lipopolysaccharides and phospholipids in the outer cell membrane of gram-negative bacteria.	Sulfate	C52H98N16O13.2.5H2O4S	DMSO : < 1 mg/mL (insoluble or slightly soluble); H2O : 50 mg/mL (35.70 mM; Need ultrasonic)	Water Solution	62961	10mM * 100uL	CCC(C)CCCC(N[C@@H](CCN)C(N[C@H](C(N[C@H](C(N[C@@H](CCNC([C@H]([C@H](O)C)N1)=O)C(N[C@@H](CCN)C(N[C@H](CC(C)C)C(N[C@@H](CC(C)C)C(N[C@@H](CCN)C(N[C@@H](CCN)C1=O)=O)=O)=O)=O)=O)=O)CCN)=O)[C@H](O)C)=O)=O.O=S(O)(O)=O.[2.5]	https://www.medchemexpress.com/Colistin-sulfate.html	Infection	Launched
HYCPK53473	B05	108	112	110	65	67	66	1.667	HY-B1915	Micronomicin	Gentamicin C2b; Antibiotic XK-62-2; Sagamicin	52093-21-7	463.57	Bacterial	Anti-infection	Micronomicin (Gentamicin C2b) is an aminoglycoside antibiotic, with antibacterial and bactericidal activities[1].	Free Base	C20H41N5O7	H2O : 250 mg/mL (539.29 mM; Need ultrasonic)	Water Solution	156250	10mM * 100uL	O[C@@H]([C@@H]1O[C@@]([C@@H](CC2)N)([H])O[C@@H]2CNC)[C@H]([C@@H](C[C@@H]1N)N)O[C@](OC[C@](C)(O)[C@@H]3NC)([H])[C@@H]3O	https://www.medchemexpress.com/micronomicin.html	Infection	No Development Reported
HYCPK53473	E02	259	261	260	181	129	155	1.677	HY-10581A	Gatifloxacin (hydrochloride)	AM-1155 (hydrochloride); BMS-206584 (hydrochloride); PD135432 (hydrochloride)	121577-32-0	411.86	Antibiotic; Bacterial; Topoisomerase	Anti-infection; Cell Cycle/DNA Damage	Gatifloxacin hydrochloride (AM-1155; BMS-206584; PD135432) is a potent fluoroquinolone antibiotic with broad-spectrum antibacterial activity. Gatifloxacin hydrochloride inhibits bacterial type II topoisomerases (IC50=13.8 μg/ml for S. aureus topoisomerase IV) and E. coli DNA gyrase (IC50 = 0.109 μg/ml)[1]. Gatifloxacin hydrochloride can be used to treat bacterial conjunctivitis?in vivo.	Hydrochloride	C19H23ClFN3O4	DMSO : 4 mg/mL (9.71 mM; ultrasonic and warming and heat to 60°C); H2O : 10 mg/mL (24.28 mM; Need ultrasonic)	Water Solution	238381	10mM * 100uL	CC1NCCN(C2=C(F)C=C3C(N(C4CC4)C=C(C(O)=O)C3=O)=C2OC)C1.Cl	https://www.medchemexpress.com/gatifloxacin-hydrochloride.html	Infection	Launched
HYCPK53473	D09	85	82	83.5	54	43	48.5	1.722	HY-B1222	Sisomicin (sulfate)		53179-09-2	692.72	Antibiotic; Bacterial	Anti-infection	Sisomicin sulfate is a broad-spectrum aminoglycoside antibiotic produced by Micromonospora inyoensis. Sisomicin sulfate has great activity against gram-positive bacteria[1][2].	Sulfate	C19H37N5O7.5/2H2SO4	H2O : 125 mg/mL (ultrasonic)	Water Solution	149378	10mM * 100uL	N[C@H]1[C@](O[C@@H]2[C@@H](N)C[C@@H](N)[C@H](O[C@@]3([H])OC[C@@](O)(C)[C@H](NC)[C@H]3O)[C@H]2O)([H])OC(CN)=CC1.[2.5H2SO4]	https://www.medchemexpress.com/Sisomicin-sulfate.html	Infection	Launched
HYCPK53467	E11	15	25	20	13	10	11.5	1.739	HY-N9386	Tellimagrandin II	Eugeniin	81571-72-4	938.66	Antibiotic; Bacterial	Anti-infection	Tellimagrandin II (Eugeniin), the first intermediate in the 4C1-glucose derived series of ellagitannins, also inhibits antibiotic resistance of drug-resistant Staphylococcus aureus[1][2].		C41H30O26	DMSO : 100 mg/mL (106.53 mM; Need ultrasonic)	DMSO Solution	246938	10mM * 100uL	O=C(C1=CC(O)=C(O)C(O)=C1)OC(O2)C(OC(C3=CC(O)=C(O)C(O)=C3)=O)C(OC(C4=CC(O)=C(O)C(O)=C4)=O)C(OC(C5=CC(O)=C(O)C(O)=C5C6=C(O)C(O)=C(O)C=C67)=O)C2COC7=O	https://www.medchemexpress.com/tellimagrandin-ii.html	Infection; Inflammation/Immunology	No Development Reported
HYCPK53470	F05	65	60	62.5	35	36	35.5	1.761	HY-14603	Clioquinol	Iodochlorohydroxyquinoline	130-26-7	305.50	Antibiotic; Autophagy; Fungal; Mitophagy; Parasite	Anti-infection; Autophagy	Clioquinol (Iodochlorhydroxyquin) is a topical antifungal agent with anticancer activity. Clioquinol acts as an oral antimicrobial agent for the research of diarrhea and skin infections. Antibiotic[1].	Free Base	C9H5ClINO	DMSO : ≥ 50 mg/mL (163.67 mM)	DMSO Solution	153458	10mM * 100uL	ClC1=C(C=CC=N2)C2=C(O)C(I)=C1	https://www.medchemexpress.com/Clioquinol.html	Infection; Cancer	Launched
HYCPK53470	G07	205	208	206.5	106	120	113	1.827	HY-14865C	Omadacycline (hydrochloride)	PTK0796 hydrochloride; Amadacycline hydrochloride	1196800-39-1	593.11	Antibiotic; Bacterial	Anti-infection	Omadacycline (PTK 0796) hydrochloride, a first-in-class orally active aminomethylcycline antibacterial, is a member of the tetracycline class of antibiotics. Omadacycline hydrochloride acts through the inhibition of bacterial protein synthesis by binding to the 30S ribosomal subunit. Omadacycline hydrochloride possesses broad-spectrum antibacterial activity against aerobic and anaerobic Gram-posi…	Hydrochloride	C29H40N4O7.HCl	H2O : ≥ 50 mg/mL (84.30 mM); DMSO : 105 mg/mL (177.03 mM; Need ultrasonic)	DMSO Solution	160563	10mM * 100uL	O=C(C1=C(O)[C@@H](N(C)C)[C@@](C[C@@]2([H])C(C(C3=C(O)C(CNCC(C)(C)C)=CC(N(C)C)=C3C2)=O)=C4O)([H])[C@@]4(O)C1=O)N.Cl	https://www.medchemexpress.com/Omadacycline__hydrochloride_.html	Infection	Launched
HYCPK53473	D06	68	71	69.5	42	34	38	1.829	HY-A0086	Netilmicin (sulfate)	SCH-20569 (sulfate)	56391-57-2	720.78	Antibiotic; Bacterial	Anti-infection	Netilmicin (sulfate) (SCH-20569 (sulfate)) is an active aminoglycoside antibiotic against most Gram-negative and some Gram-positive bacteria, including certain strains resistant to gentamicin.	Sulfate	C21H41N5O7.5/2H2SO4	H2O : 100 mg/mL (138.74 mM; Need ultrasonic); DMSO : 1 mg/mL (1.39 mM; ultrasonic and warming and heat to 80°C)	Water Solution	16415	10mM * 100uL	NCC1=CC[C@@H](N)[C@](O[C@@H]2[C@@H](N)C[C@@H](NCC)[C@H](O[C@@]3([H])OC[C@](C)(O)[C@H](NC)[C@H]3O)[C@H]2O)([H])O1.[2.5H2SO4]	https://www.medchemexpress.com/Netilmicin-sulfate.html	Infection	Launched
HYCPK53471	B08	148	112	130	68	1	68	1.912	HY-14855	Tedizolid	TR 700; Torezolid; DA-7157	856866-72-3	370.34	Antibiotic; Bacterial	Anti-infection	Tedizolid (TR 700; Torezolid; DA-7157) is a novel oxazolidinone, acting through inhibition of bacterial protein synthesis by binding to 23S ribosomal RNA (rRNA) of the 50S subunit of the ribosome.	Free Base	C17H15FN6O3	DMSO : 10 mg/mL (27.00 mM; Need ultrasonic)	DMSO Solution	05507	10mM * 100uL	O=C1O[C@@H](CO)CN1C2=CC=C(C3=CC=C(C4=NN(C)N=N4)N=C3)C(F)=C2	https://www.medchemexpress.com/tedizolid.html	Infection	Launched
HYCPK53467	F09	333	345	339	143	210	176.5	1.921	HY-B1360	Chlorquinaldol	Chloquinan	72-80-0	228.07	Antibiotic; Bacterial; Fungal	Anti-infection	Chlorquinaldol (Chloquinan) is a mono-hydroxyquinoline, is an antifungal and antibacterial, used for topical treatment of skin conditions and vaginal infections.	Free Base	C10H7Cl2NO	DMSO : 50 mg/mL (219.23 mM; Need ultrasonic)	DMSO Solution	33029	10mM * 100uL	OC1=C2N=C(C)C=CC2=C(Cl)C=C1Cl	https://www.medchemexpress.com/Chlorquinaldol.html	Infection	Launched
HYCPK53469	E08	273	314	293.5	161	114	137.5	2.135	HY-W040129	Chromomycin A3		7059-24-7	1183.25	Antibiotic; Apoptosis; Bacterial; Fungal	Anti-infection; Apoptosis	Chromomycin A3 is an aureolic acid-type antitumor antibiotic. Chromomycin A3 forms dimeric complexes with divalent cations, such as Mg2+, which strongly binds to the GC rich sequence of DNA to inhibit DNA replication and transcription. Chromomycin A3 has a variety of utilities as a staining agent for human sperm chromatin, autophagy inducing agent, and apoptosis inhibitor[1].	Free Base	C57H82O26	DMSO : 100 mg/mL (84.51 mM; Need ultrasonic)	DMSO Solution	120652	10mM * 100uL	O=C1C2=C(C[C@H]([C@@H]1O[C@](C[C@@H](O[C@](C[C@@H](O[C@@]3([H])C[C@](O)([C@H]([C@@H](O3)C)OC(C)=O)C)[C@@H]4O)([H])O[C@@H]4C)[C@@H]5O)([H])O[C@@H]5C)[C@@H](C([C@H]([C@@H](C)O)O)=O)OC)C=C(C=C6O[C@H]7C[C@H]([C@H]([C@H](O7)C)OC(C)=O)O[C@]8([H])C[C@H]([C@H]([C@H](O8)C)OC)O)C(C(O)=C6C)=C2O	https://www.medchemexpress.com/chromomycin-a3.html	Cancer; Infection	No Development Reported
HYCPK53472	E06	203	181	192	90	87	88.5	2.169	HY-103399	Trovafloxacin (mesylate)		147059-75-4	512.46	Antibiotic; Bacterial; Topoisomerase	Anti-infection; Cell Cycle/DNA Damage	Trovafloxacin mesylate is a broad-spectrum quinolone antibiotic with potent activity against Gram-positive, Gram-negative and anaerobic organisms. Trovafloxacin mesylate blocks the DNA gyrase and topoisomerase IV activity. Trovafloxacin mesylate is also a potent, selective and orally active pannexin 1 channel (PANX1) inhibitor with an IC50 of 4 μM for PANX1 inward current. Trovafloxacin mesylate …	Mesylate	C21H19F3N4O6S	DMSO : 125 mg/mL (243.92 mM; ultrasonic and warming and heat to 60°C); H2O : 20 mg/mL (39.03 mM; Need ultrasonic)	DMSO Solution	271883	10mM * 100uL	O=C(C1=CN(C2=CC=C(F)C=C2F)C3=NC(N4C[C@@]5([H])[C@H](N)[C@@]5([H])C4)=C(F)C=C3C1=O)O.CS(=O)(O)=O	https://www.medchemexpress.com/trovafloxacin-mesylate.html	Infection	Launched
HYCPK53471	H07	47	53	50	0	22	22	2.273	HY-B0117	Tigecycline	GAR-936	220620-09-7	585.65	Antibiotic; Autophagy; Bacterial	Anti-infection; Autophagy	Tigecycline (GAR-936) is a broad-spectrum glycylcycline antibiotic. The mean inhibitory concentration (MIC) of Tigecycline for E. coli (MG1655 strain) is approximately 125 ng/mL[1]. MIC50 and MIC90 are 1 and 2 mg/L for Acinetobacter baumannii (A. baumannii), respectively[2].	Free Base	C29H39N5O8	DMSO : 150 mg/mL (256.13 mM; Need ultrasonic); H2O : 8.33 mg/mL (14.22 mM; ultrasonic and warming and heat to 60°C)	DMSO Solution	119745	10mM * 100uL	O=C(C(C1=O)=C(O)[C@@H](N(C)C)[C@]2([H])C[C@]3([H])CC4=C(C(C3=C(O)[C@@]21O)=O)C(O)=C(NC(CNC(C)(C)C)=O)C=C4N(C)C)N	https://www.medchemexpress.com/Tigecycline.html	Infection; Cancer	Launched
HYCPK53467	A09	51	42	46.5	18	18	18	2.583	HY-N6686	Virginiamycin M1	Pristinamycin IIA; Ostreogrycin A	21411-53-0	525.59	Antibiotic; Bacterial	Anti-infection	Virginiamycin M1 (Pristinamycin IIA; Ostreogrycin A), produced by?Streptomyces virginiae, is an polyunsaturated macrocyclic lactone antibiotic and acts as a component of <a href="/Virginiamycin.html" class="link-product" target="_blank">Virginiamycin</a> (HY-112665)[1]. Virginiamycin M1 alone is against Staphylococcus aureus with a MIC of 0.25 μg/mL. The combination of Virginiamycin M1 and <a hre…	Free Base	C28H35N3O7	DMSO : 100 mg/mL (190.26 mM; Need ultrasonic)	DMSO Solution	180324	10mM * 100uL	O=C1N2C(C(O[C@@H]([C@@H](/C=C/C(NC/C=C\C(C)=C\[C@H](CC(CC3=NC1=CO3)=O)O)=O)C)C(C)C)=O)=CCC2	https://www.medchemexpress.com/virginiamycin-m1.html	Infection	No Development Reported
HYCPK53471	G02	239	107	173	43	70	56.5	3.062	HY-17460A	Garenoxacin (Mesylate hydrate)	BMS284756 (Mesylate hydrate)	223652-90-2	540.53	Antibiotic; Bacterial; DNA/RNA Synthesis; Topoisomerase	Anti-infection; Cell Cycle/DNA Damage	Garenoxacin (BMS284756) Mesylate hydrate is an orally active quinolone antibiotic and has a broad spectrum of activity against a wide array of gram-positive and gram-negative bacteria, anaerobes, and fastidious organisms[1].	Mesylate	C24H26F2N2O8S	DMSO : 100 mg/mL (185.00 mM; Need ultrasonic); H2O : 12.5 mg/mL (23.13 mM; Need ultrasonic)	DMSO Solution	179268	10mM * 100uL	O=C(C1=CN(C2CC2)C3=C(C=CC(C4=CC5=C([C@@H](C)NC5)C=C4)=C3OC(F)F)C1=O)O.CS(=O)(O)=O.O	https://www.medchemexpress.com/Garenoxacin-Mesylate-hydrate.html	Infection	Launched
HYCPK53468	C04	133	155	144	60	33	46.5	3.097	HY-100436	Cadazolid	ACT-179811	1025097-10-2	585.55	Antibiotic; Bacterial	Anti-infection	Cadazolid (ACT-179811) is a new oxazolidinone antibiotic with potent activity against Clostridium difficile.	Free Acid	C29H29F2N3O8	DMSO : 100 mg/mL (170.78 mM; Need ultrasonic)	DMSO Solution	25506	10mM * 100uL	O=C(C1=CN(C2CC2)C3=C(C=C(F)C(N4CCC(O)(COC5=CC=C(N6C(O[C@@H](CO)C6)=O)C=C5F)CC4)=C3)C1=O)O	https://www.medchemexpress.com/Cadazolid.html	Infection	Phase 3
HYCPK53471	D09	82	142	112	32	36	34	3.294	HY-B1802A	Tosufloxacin (tosylate hydrate)	A-61827 (tosylate hydrate); T-3262	1400591-39-0	594.56	Antibiotic; Bacterial	Anti-infection	Tosufloxacin tosylate hydrate (A-61827) is an orally active fluoroquinolone antibiotic. Tosufloxacin shows a broad spectrum of antibacterial activity against gram-positive and gram-negative bacteria[1][2].	Tosylate	C26H25F3N4O7S	DMSO : 12.5 mg/mL (21.02 mM; Need ultrasonic); H2O : 1 mg/mL (1.68 mM; ultrasonic and warming and heat to 80°C)	DMSO Solution	21113	10mM * 100uL	CC1=CC=C(S(=O)(O)=O)C=C1.O=C(C2=CN(C3=CC=C(F)C=C3F)C4=C(C=C(F)C(N5CC(N)CC5)=N4)C2=O)O.O	https://www.medchemexpress.com/Tosufloxacin-tosylate-hydrate.html	Infection	Launched
HYCPK54234	B02	187	79	133	38	36	37	3.595	HY-100687	GNF-PF-3777	8-Nitrotryptanthrin	77603-42-0	293.23	Indoleamine 2,3-Dioxygenase (IDO)	Metabolic Enzyme/Protease	GNF-PF-3777 (8-Nitrotryptanthrin) is a potent human indoleamine 2,3-dioxygenase 2 (hIDO2) inhibitor which significantly reduces IDO2 activity with Ki of 0.97 μM.	Free Base	C15H7N3O4	DMSO : 6.4 mg/mL (21.83 mM; Need warming)	DMSO Solution	22467	10mM * 100uL	O=C1N2C(C(C3=C2C=CC([N+]([O-])=O)=C3)=O)=NC4=CC=CC=C41	https://www.medchemexpress.com/8-Nitrotryptanthrin.html	Neurological Disease	No Development Reported
HYCPK53468	A09	233	186	209.5	49	?	49	4.276	HY-16764	Avarofloxacin	JNJ-Q2	878592-87-1	419.42	Antibiotic; Bacterial	Anti-infection	Avarofloxacin (JNJ-Q2) is a broad-spectrum fluoroquinolone antibacterial agent being developed for the treatment of acute bacterial skin and skin-structure infections and community-acquired pneumonia[1]. Avarofloxacin (JNJ-Q2) is an aminoethylidenylpiperidine fluoroquinolone that demonstrates antibacterial effect against numerous Gram-positive bacteria with a mean 0.12 mg/L MIC90 value[2]. Avarof…	Free Acid	C21H23F2N3O4	DMSO : 100 mg/mL (238.42 mM; ultrasonic and adjust pH to 2 with HCl)	DMSO Solution	126391	10mM * 100uL	O=C(C1=CN(C2CC2)C3=C(C=C(F)C(N4C/C(CCC4)=C(F)\CN)=C3OC)C1=O)O	https://www.medchemexpress.com/avarofloxacin.html	Infection; Inflammation/Immunology	No Development Reported
HYCPK54234	G02	363	279	321	69	62	65.5	4.901	HY-A0062	Telithromycin	HMR3647; RU66647	191114-48-4	812.00	Antibiotic; Bacterial	Anti-infection	Telithromycin (HMR3647) is a novel ketolide antibiotic that structurally resembles macrolides. Telithromycin belongs to the ketolide family that is characterized by a keto group at position 3 of the macrolide ring and is active against bacteria causing community-acquired pneumonia, acute exacerbation of chronic bronchitis, and acute sinusitis. Telithromycin also has similar immunomodulatory effec…	Free Base	C43H65N5O10	DMSO : 100 mg/mL (123.15 mM; Need ultrasonic)	DMSO Solution	84425	10mM * 100uL	O[C@H]1[C@]([H])(O[C@@H]([C@](C)(OC)C[C@@H](C)C2=O)[C@@H](C)C([C@@H](C)C(O[C@H](CC)[C@](OC(N3CCCCN4C=C(C5=CC=CN=C5)N=C4)=O)(C)[C@@]3([H])[C@H]2C)=O)=O)O[C@H](C)C[C@@H]1N(C)C	https://www.medchemexpress.com/telithromycin.html	Infection; Inflammation/Immunology	Launched
HYCPK54235	G11	289	232	260.5	43	56	49.5	5.263	HY-17593	Solithromycin	CEM-101; OP-1068	760981-83-7	845.01	Antibiotic; Bacterial	Anti-infection	Solithromycin (CEM-101) is an orally bioavailable, effective antimicrobial agent, with IC50s for inhibition of cell viability, protein synthesis, and growth rate are 7.5 ng/mL, 40 ng/mL, and 125 ng/mL for Streptococcus pneumonia, Staphylococcus aureus, and Haemophilus influenzae, respectively. Solithromycin binds to the large 50S subunit of the ribosome and inhibits protein biosynthesis[1].	Free Base	C43H65FN6O10	DMSO : ≥ 32 mg/mL (37.87 mM); H2O : 1 mg/mL (1.18 mM; ultrasonic and warming and heat to 80°C)	DMSO Solution	19296	10mM * 100uL	C[C@]([C@H](OC([C@@](F)(C([C@H](C)[C@H]1O[C@@](O[C@H](C)C[C@@H]2N(C)C)([H])[C@@H]2O)=O)C)=O)CC)(O3)[C@]([C@H](C([C@@H](C[C@@]1(C)OC)C)=O)C)([H])N(CCCCN4C=C(C5=CC(N)=CC=C5)N=N4)C3=O	https://www.medchemexpress.com/Solithromycin.html	Infection	Phase 3
HYCPK53470	F07	535	454	494.5	101	74	87.5	5.651	HY-17506	Azithromycin	CP 62993	83905-01-5	748.98	Antibiotic; Autophagy; Bacterial; Parasite	Anti-infection; Autophagy	Azithromycin is a macrolide antibiotic useful for the treatment of a number of bacterial infections.	Free Base	C38H72N2O12	DMSO : ≥ 100 mg/mL (133.51 mM)	DMSO Solution	14276	10mM * 100uL	C[C@@H]([C@@H]([C@@](C(O[C@@H]([C@@](C)(O)[C@@H]1O)CC)=O)([H])C)O[C@@](O[C@@H](C)[C@@H]2O)([H])C[C@@]2(C)OC)[C@H]([C@](O)(C[C@H](CN([C@@H]1C)C)C)C)O[C@@](O[C@H](C)C[C@@H]3N(C)C)([H])[C@@H]3O	https://www.medchemexpress.com/Azithromycin.html	Infection; Cancer	Launched
HYCPK53470	B05	415	346	380.5	64	40	52	7.317	HY-N11422	Mycaminosyltylonolide		61257-02-1	597.74	Antibiotic; Bacterial	Anti-infection	Mycaminosyltylonolide is a potent antibiotic. Mycaminosyltylonolide shows antibacterial activity. Mycaminosyltylonolide inhibits luciferase synthesis[1][2].		C31H51NO10	10 mM in DMSO	DMSO Solution	256530	10mM * 100uL	O=CC[C@@H](C[C@H](C(/C=C/C(C)=C/[C@@H]([C@H](OC(C[C@H]([C@@H]1C)O)=O)CC)CO)=O)C)[C@@H]1O[C@H]2[C@@H]([C@H]([C@@H]([C@H](O2)C)O)N(C)C)O	https://www.medchemexpress.com/mycaminosyltylonolide.html	Infection	No Development Reported
HYCPK53468	G02	413	325	369	34	61	47.5	7.768	HY-17593	Solithromycin	CEM-101; OP-1068	760981-83-7	845.01	Antibiotic; Bacterial	Anti-infection	Solithromycin (CEM-101) is an orally bioavailable, effective antimicrobial agent, with IC50s for inhibition of cell viability, protein synthesis, and growth rate are 7.5 ng/mL, 40 ng/mL, and 125 ng/mL for Streptococcus pneumonia, Staphylococcus aureus, and Haemophilus influenzae, respectively. Solithromycin binds to the large 50S subunit of the ribosome and inhibits protein biosynthesis[1].	Free Base	C43H65FN6O10	DMSO : ≥ 32 mg/mL (37.87 mM); H2O : 1 mg/mL (1.18 mM; ultrasonic and warming and heat to 80°C)	DMSO Solution	19296	10mM * 100uL	C[C@]([C@H](OC([C@@](F)(C([C@H](C)[C@H]1O[C@@](O[C@H](C)C[C@@H]2N(C)C)([H])[C@@H]2O)=O)C)=O)CC)(O3)[C@]([C@H](C([C@@H](C[C@@]1(C)OC)C)=O)C)([H])N(CCCCN4C=C(C5=CC(N)=CC=C5)N=N4)C3=O	https://www.medchemexpress.com/Solithromycin.html	Infection	Phase 3
HYCPK53466	A05	90	96	93	12	1	6.5	14.308	HY-B0330A	Levofloxacin (hydrate)	Levofloxacin hemihydrate	138199-71-0	370.38	Antibiotic; Bacterial; DNA/RNA Synthesis; Orthopoxvirus; Topoisomerase	Anti-infection; Cell Cycle/DNA Damage	Levofloxacin hydrate (Levofloxacin hemihydrate) is an orally active antibiotic and is active against both Gram-positive and Gram-negative bacteria. Levofloxacin hydrate inhibits the DNA gyrase and topoisomerase IV. Levofloxacin hydrate can be used for chronic periodontitis, airway inflammation and BK Viremia research. Levofloxacin hydrate shows anti-orthopoxvirus activity[1][2][3][4][5].	Free Acid	C18H20FN3O4.1/2H2O	DMSO : 8.33 mg/mL (22.49 mM; Need ultrasonic); H2O : ≥ 50 mg/mL (135.00 mM)	DMSO Solution	38503	10mM * 100uL	O=C(C(C1=O)=CN2[C@@H](C)COC3=C(N4CCN(C)CC4)C(F)=CC1=C23)O.[0.5H2O]	https://www.medchemexpress.com/Levofloxacin-hydrate.html	Infection; Cancer	Launched
HYCPK53470	D02	11	18	14.5	1	1	1	14.5	HY-13624A	Epirubicin (hydrochloride)	4'-Epidoxorubicin (hydrochloride)	56390-09-1	579.98	Antibiotic; Apoptosis; DNA/RNA Synthesis; Topoisomerase	Anti-infection; Apoptosis; Cell Cycle/DNA Damage	Epirubicin hydrochloride (4'-Epidoxorubicin hydrochloride), a semisynthetic L-arabino derivative of doxorubicin, has an antineoplastic agent by inhibiting Topoisomerase[1]. Epirubicin hydrochloride inhibits DNA and RNA synthesis. Epirubicin hydrochloride is a Forkhead box protein p3 (Foxp3) inhibitor and inhibits regulatory T cell activity[2].	Hydrochloride	C27H30ClNO11	DMSO : 25 mg/mL (43.10 mM; Need ultrasonic); H2O : 50 mg/mL (86.21 mM; Need ultrasonic)	DMSO Solution	84283	10mM * 100uL	O=C(C1=C2C(O)=C3[C@@H](O[C@@]4([H])C[C@H](N)[C@@H](O)[C@H](C)O4)C[C@@](C(CO)=O)(O)CC3=C1O)C5=CC=CC(OC)=C5C2=O.Cl	https://www.medchemexpress.com/epirubicin-hydrochloride.html	Cancer	Launched
HYCPK53466	F10	308	323	315.5	21	17	19	16.605	HY-15662	Tulathromycin A	Tulathromycin; CP 472295	217500-96-4	806.08	Antibiotic; Bacterial	Anti-infection	Tulathromycin A (Tulathromycin), a macrolide antibiotic, inhibits protein synthesis (IC50=0.26 μM) by targeting bacterial ribosome. Tulathromycin A is used for the research of respiratory disease in cattle and swine. Immunomodulatory effects[1][2][3].	Free Base	C41H79N3O12	DMSO : 50 mg/mL (62.03 mM; Need ultrasonic)	DMSO Solution	13150	10mM * 100uL	O=C1O[C@H](CC)[C@@](C)(O)[C@H](O)[C@@H](C)NC[C@H](C)C[C@@](C)(O)[C@H](O[C@@]2([H])[C@H](O)[C@@H](N(C)C)C[C@@H](C)O2)[C@@H](C)[C@H](O[C@@]3([H])C[C@@](C)(OC)[C@@](CNCCC)(O)[C@H](C)O3)[C@H]1C	https://www.medchemexpress.com/Tulathromycin-A.html	Infection	No Development Reported
HYCPK53470	G03	22	13	17.5	1	1	1	17.5	HY-15142	Doxorubicin (hydrochloride)	Hydroxydaunorubicin (hydrochloride)	25316-40-9	579.98	ADC Cytotoxin; AMPK; Antibiotic; Apoptosis; Autophagy; Bacterial; HBV; HIV; Mitophagy; Topoisomerase	Antibody-drug Conjugate/ADC Related; Anti-infection; Apoptosis; Autophagy; Cell Cycle/DNA Damage; Epigenetics; PI3K/Akt/mTOR	Doxorubicin (Hydroxydaunorubicin) hydrochloride, a cytotoxic anthracycline antibiotic, is an anti-cancer chemotherapy agent. Doxorubicin hydrochloride is a potent human DNA topoisomerase I and topoisomerase II inhibitor with IC50s of 0.8 μM and 2.67 μM, respectively. Doxorubicin hydrochloride reduces basal phosphorylation of AMPK and its downstream target acetyl-CoA carboxylase. Doxorubicin hydro…	Hydrochloride	C27H30ClNO11	DMSO : 35.71 mg/mL (61.57 mM; ultrasonic and warming and heat to 60°C); H2O : 20 mg/mL (34.48 mM; Need ultrasonic)	DMSO Solution	156516	10mM * 100uL	COC1=C2C(C(C(C(O)=C(C[C@](C(CO)=O)(O)C[C@@H]3O[C@@]4([H])C[C@H](N)[C@H](O)[C@H](C)O4)C3=C5O)=C5C2=O)=O)=CC=C1.[H]Cl	https://www.medchemexpress.com/Doxorubicin-hydrochloride.html	Cancer; Infection	Launched
HYCPK53469	F03	23	17	20	1	1	1	20	HY-115440	CRS3123 (dihydrochloride)	REP-3123 (dihydrochloride)	1013915-99-5	586.17	Antibiotic; Bacterial	Anti-infection	CRS3123 (REP-3123) dihydrochloride, a fully synthetic antibacterial agent, potently inhibits methionyl-tRNA synthetase (MetRS) of Clostridioides difficile, inhibiting Clostridioides difficile toxin production and spore formation. CRS3123 dihydrochloride is an oral agent for the research of Clostridioides difficile infection (CDI)[1].	Hydrochloride	C19H21Br2Cl2N3O2S	10 mM in DMSO	DMSO Solution	232933	10mM * 100uL	O=C1C2=C(C=CS2)NC(NCCCN[C@@H]3CCOC4=C(Br)C=C(Br)C=C34)=C1.[H]Cl.[H]Cl	https://www.medchemexpress.com/crs3123-dihydrochloride.html	Infection	Phase 2
HYCPK53472	A09	25	24	24.5	1	1	1	24.5	HY-19892A	Brilacidin (tetrahydrochloride)	PMX 30063 (tetrahydrochloride)	1224095-99-1	1082.75	Antibiotic; Bacterial	Anti-infection	Brilacidin tetrahydrochloride (PMX 30063 tetrahydrochloride) is an anti-infective antimicrobial with MIC90s of 1 and 8 μg/mL for Gram-positive bacteria Streptococcus pneumonia and Streptococcus viridans, and MIC90 of 8 and 4 μg/mL for Gram-negative bacteria Haemophilus influenza and Pseudomonas aeruginosa. Brilacidin tetrahydrochloride is a defensin mimetic antibiotic compound[1][2].	Hydrochloride	C40H54Cl4F6N14O6	DMSO : 83.33 mg/mL (76.96 mM; Need ultrasonic)	DMSO Solution	66282	10mM * 100uL	O=C(C1=NC=NC(C(NC2=CC(C(F)(F)F)=CC(NC(CCCCNC(N)=N)=O)=C2O[C@H]3CNCC3)=O)=C1)NC4=CC(C(F)(F)F)=CC(NC(CCCCNC(N)=N)=O)=C4O[C@H]5CNCC5.Cl.Cl.Cl.Cl	https://www.medchemexpress.com/brilacidin-tetrahydrochloride.html	Infection	Phase 2
HYCPK53471	G05	21	29	25	1	1	1	25	HY-100528A	Dianemycin	Nanchangmycin (free acid)	35865-33-9	867.11	Antibiotic; Bacterial; Flavivirus	Anti-infection	Dianemycin (Nanchangmycin free acid), a polyether antibiotic produced by Streptomyces nanchangensis NS3226, inhibits gram-positive bacteria[1]. Nanchangmycin is a broad spectrum antiviral active against Zika virus[2].	Free Acid	C47H78O14	DMSO : 155 mg/mL (178.75 mM; Need ultrasonic)	DMSO Solution	37094	10mM * 100uL	C[C@H]1[C@@]2(O[C@]([C@@]3([H])O[C@](O)([C@H](C)C[C@@H]3C)CO)([H])C[C@@H]2C)O[C@]([C@]4(O[C@]5(O[C@]([C@H](C)[C@@H](O)C5)([H])[C@@H](C)/C=C(C)/C([C@H](C)C[C@H](C)C(O)=O)=O)CC4)C)([H])C[C@@H]1O[C@@]6([H])O[C@@H]([C@@H](OC)CC6)C	https://www.medchemexpress.com/Nanchangmycin_free_acid.html	Infection	No Development Reported
HYCPK53468	H08	23	28	25.5	1	1	1	25.5	HY-B0519	Tylosin (tartrate)		74610-55-2	1066.19	Antibiotic; Bacterial	Anti-infection	Tylosin tartrate is a macrolide antibiotic found naturally as a fermentation product of Streptomyces fradiae. Tylosin tartrate exerts potent antimicrobial activity against Gram-positive bacteria. Tylosin tartrate is widely used as a feed additive for promoting animal growth. Tylosin tartrate is used for veterinary purposes against bacterial dysentery and respiratory diseases in poultry, pigs and …	Tartrate	C50H83NO23	H2O : ≥ 100 mg/mL (93.79 mM); DMSO : ≥ 100 mg/mL (93.79 mM)	DMSO Solution	22454	10mM * 100uL	C[C@@H](O[C@@]1([H])O[C@H]([C@H]([C@@H](CC2=O)O)C)[C@H](C[C@H](C(/C=C/C(C)=C/[C@H](CO[C@H](O[C@H](C)[C@@H](O)[C@H]3OC)[C@@H]3OC)[C@@H](CC)O2)=O)C)CC=O)[C@H]([C@@H]([C@H]1O)N(C)C)O[C@@](O[C@@H](C)[C@@H]4O)([H])C[C@]4(O)C.O[C@@H](C(O)=O)[C@@H](O)C(O)=O	https://www.medchemexpress.com/Tylosin-tartrate.html	Infection	No Development Reported
HYCPK53468	C02	32	22	27	1	1	1	27	HY-B0519A	Tylosin	Tylosin A	1401-69-0	916.10	Antibiotic; Bacterial	Anti-infection	Tylosin (Tylosin A) is a macrolide antibiotic found naturally as a fermentation product of Streptomyces fradiae. Tylosin exerts potent antimicrobial activity against Gram-positive bacteria. Tylosin is widely used as a feed additive for promoting animal growth. Tylosin is used for veterinary purposes against bacterial dysentery and respiratory diseases in poultry, pigs and cattle[1][2][3].	Free Base	C46H77NO17	DMSO : ≥ 100 mg/mL (109.16 mM); H2O : 0.67 mg/mL (0.73 mM; Need ultrasonic)	DMSO Solution	85140	10mM * 100uL	C[C@@H](O[C@@]1([H])O[C@H]([C@H]([C@@H](CC2=O)O)C)[C@H](C[C@H](C(/C=C/C(C)=C/[C@H](CO[C@H](O[C@H](C)[C@@H](O)[C@H]3OC)[C@@H]3OC)[C@@H](CC)O2)=O)C)CC=O)[C@H]([C@@H]([C@H]1O)N(C)C)O[C@@](O[C@@H](C)[C@@H]4O)([H])C[C@]4(O)C	https://www.medchemexpress.com/Tylosin.html	Infection	No Development Reported
HYCPK53468	E10	27	43	35	1	1	1	35	HY-17508	Clarithromycin		81103-11-9	747.95336	Antibiotic; Autophagy; Bacterial; Cytochrome P450	Anti-infection; Autophagy; Metabolic Enzyme/Protease	Clarithromycin has a broad spectrum of antimicrobial activity. Clarithromycin inhibits the CYP3A4-catalyzed triazolam alpha-hydroxylation with the IC50 (Ki) value of 56 (43) μM[2]. Clarithromycin significantly inhibits the HERG potassium current[3].Clarithromycin affects the autophagic flux by impairing the signaling pathway linking hERG1 and PI3K[4].	Free Base	C38H69NO13	DMSO : 33.33 mg/mL (44.56 mM; Need ultrasonic)	DMSO Solution	16542	10mM * 100uL	C[C@@](OC)(C[C@H](C([C@@H]1C)=O)C)[C@@H]([C@H]([C@@H]([C@H](C(O[C@H](CC)[C@@](C)(O)[C@@H]1O)=O)C)O[C@@](O[C@@H](C)[C@@H]2O)([H])C[C@@]2(C)OC)C)O[C@@](O[C@H](C)C[C@@H]3N(C)C)([H])[C@@H]3O	https://www.medchemexpress.com/Clarithromycin.html	Infection; Cancer	Launched
HYCPK53466	G02	31	40	35.5	1	1	1	35.5	HY-P1629	Temporin A		188713-69-1	1396.76	Antibiotic; Bacterial; Fungal	Anti-infection	Temporin A is a short alpha-helical antimicrobial peptide isolated from the skin of the frog Rana temporaria. Temporin A is effective against a broad spectrum of Gram-positive bacteria. Temporin A interacts directly with the cell membrane of the microorganism and it is non-toxic to erythrocytes at concentrations that are antimicrobial. Temporin A also has antifungal activities (against yeast-like…		C68H117N17O14	10 mM in DMSO	DMSO Solution	278461	10mM * 100uL	O=C(N[C@@H](CC(C)C)C(N1[C@@H](CCC1)C(N[C@@H](CC(C)C)C(N[C@@H]([C@@H](C)CC)C(NCC(N[C@@H](CCCNC(N)=N)C(N[C@@H](C(C)C)C(N[C@@H](CC(C)C)C(N[C@@H](CO)C(NCC(N[C@@H]([C@@H](C)CC)C(N[C@@H](CC(C)C)C(N)=O)=O)=O)=O)=O)=O)=O)=O)=O)=O)=O)=O)[C@H](CC2=CC=CC=C2)N	https://www.medchemexpress.com/temporin-a.html	Infection	No Development Reported
HYCPK53467	A05	34	37	35.5	1	1	1	35.5	HY-139618	Dup-721		104421-21-8	276.29	Antibiotic; Bacterial	Anti-infection	DuP-721 is a broad spectrum and orally active antibacterial agent against a variety of clinically susceptible and resistant bacteria, especially M. tuberculosis[1].		C14H16N2O4	DMSO : 100 mg/mL (361.94 mM; Need ultrasonic)	DMSO Solution	119237	10mM * 100uL	O=C1N(C2=CC=C(C=C2)C(C)=O)C[C@@H](O1)CNC(C)=O	https://www.medchemexpress.com/dup-721.html	Infection	No Development Reported
HYCPK53468	A04	34	41	37.5	1	1	1	37.5	HY-N6800A	Netropsin (dihydrochloride)		18133-22-7	503.39	Antibiotic; Bacterial; DNA/RNA Synthesis; Influenza Virus; Orthopoxvirus	Anti-infection; Cell Cycle/DNA Damage	Netropsin dihydrochloride is a small-molecule MGB (minor-groove binder), inhibits the catalytic activity of isolated topoisomerase and interferes with the stabilization of the cleavable complexes of topoisomerase II and I in nuclei[1]. Netropsin dihydrochloride exhibits antiviral activity against the vaccinia virus[4].	Hydrochloride	C18H28Cl2N10O3	DMSO : 125 mg/mL (248.32 mM; Need ultrasonic); H2O : 20 mg/mL (39.73 mM; Need ultrasonic)	DMSO Solution	241220	10mM * 100uL	O=C(C1=CC(NC(CNC(N)=N)=O)=CN1C)NC2=CN(C)C(C(NCCC(N)=N)=O)=C2.[H]Cl.[H]Cl	https://www.medchemexpress.com/netropsin-dihydrochloride.html	Infection; Inflammation/Immunology	No Development Reported
HYCPK53470	G09	57	47	52	1	1	1	51.999	HY-10394	Linezolid	PNU-100766	165800-03-3	337.35	Antibiotic; Bacterial	Anti-infection	Linezolid (PNU-100766) is the first member of the class of oxazolidinone synthetic antibiotic. Linezolid acts by inhibiting the initiation of bacterial protein synthesis. Linezolid is used for the treatment of serious infections caused by Gram-positive bacteria that are resistant to several other antibiotics[1][2][3].	Free Base	C16H20FN3O4	DMSO : ≥ 100 mg/mL (296.43 mM)	DMSO Solution	43931	10mM * 100uL	O=C(O[C@H]1CNC(C)=O)N(C1)C2=CC(F)=C(N3CCOCC3)C=C2	https://www.medchemexpress.com/Linezolid.html	Infection	Launched
HYCPK53468	G10	66	59	62.5	1	1	1	62.499	HY-14800	Radezolid	RX-1741	869884-78-6	438.45	Antibiotic; Bacterial	Anti-infection	Radezolid (RX-1741) is a oxazolidinone antibiotic. Radezolid is active against Staphylococcus, Chlamydia, and Legionella species, and remains active against Linezolid-resistant strains[1][2].	Free Base	C22H23FN6O3	DMSO : ≥ 25 mg/mL (57.02 mM)	DMSO Solution	05651	10mM * 100uL	CC(NC[C@H]1CN(C2=CC=C(C3=CC=C(CNCC4=CN=NN4)C=C3)C(F)=C2)C(O1)=O)=O	https://www.medchemexpress.com/radezolid.html	Infection	Phase 2
HYCPK53471	D08	59	73	66	1	1	1	65.999	HY-B1920	Josamycin	EN-141	16846-24-5	827.99	Antibiotic; Bacterial	Anti-infection	Josamycin (EN-141) is a macrolide antibiotic exhibiting antimicrobial activity against a wide spectrum of pathogens, such as bacteria. The dissociation constant Kd from ribosome for Josamycin is 5.5 nM.	Free Base	C42H69NO15	H2O : 8.33 mg/mL (10.06 mM; ultrasonic and adjust pH to 6 with HCl); DMSO : ≥ 41.67 mg/mL (50.33 mM)	DMSO Solution	115254	10mM * 100uL	O[C@H]1[C@](O[C@H](C)[C@@H](O[C@@](O[C@@H](C)[C@@H]2OC(CC(C)C)=O)([H])C[C@]2(O)C)[C@@H]1N(C)C)([H])O[C@@H]([C@H](C[C@H]([C@H](/C=C/C=C/C3)O)C)CC=O)[C@H]([C@](CC(O[C@@H]3C)=O)([H])OC(C)=O)OC	https://www.medchemexpress.com/Josamycin.html	Infection	Launched
HYCPK53466	D08	65	71	68	1	1	1	67.999	HY-B0356B	Ciprofloxacin (hydrochloride monohydrate)	Bay-09867 (hydrochloride monohydrate)	86393-32-0	385.82	Antibiotic; Apoptosis; Bacterial; Mitochondrial Metabolism; Reactive Oxygen Species; Topoisomerase	Anti-infection; Apoptosis; Cell Cycle/DNA Damage; Immunology/Inflammation; Metabolic Enzyme/Protease; NF-κB	Ciprofloxacin (Bay-09867) hydrochloride monohydrate is a potent, orally active topoisomerase IV inhibitor. Ciprofloxacin hydrochloride monohydrate induces mitochondrial DNA and nuclear DNA damage and lead to mitochondrial dysfunction, ROS production. Ciprofloxacin hydrochloride monohydrate has anti-proliferative activity and induces apoptosis. Ciprofloxacin hydrochloride monohydrate is a fluoroqu…	Hydrochloride	C17H21ClFN3O4	DMSO : 5 mg/mL (12.96 mM; ultrasonic and warming and heat to 60°C)	DMSO Solution	130902	10mM * 100uL	[H]O[H].[H]Cl.O=C(C1=CN(C2CC2)C3=C(C=C(F)C(N4CCNCC4)=C3)C1=O)O	https://www.medchemexpress.com/ciprofloxacin-hydrochloride-monohydrate.html	Infection; Cancer	Launched
HYCPK53472	A04	90	57	73.5	1	1	1	73.499	HY-N7066	Difloxacin (hydrochloride)		91296-86-5	435.85	Antibiotic; Bacterial	Anti-infection	Difloxacin hydrochloride is a broad-spectrum antibacterial agent. Difloxacin hydrochloride inhibits bacterial DNA gyrase and exhibits a concentration-dependant bactericidal effect by interference with the activity of DNA gyrase and topoisomerase IV[1].	Hydrochloride	C21H20ClF2N3O3	H2O : 5 mg/mL (11.47 mM; ultrasonic and warming and heat to 60°C)	DMSO Solution	61349	10mM * 100uL	O=C(C1=CN(C2=CC=C(F)C=C2)C3=C(C=C(F)C(N4CCN(C)CC4)=C3)C1=O)O.[H]Cl	https://www.medchemexpress.com/difloxacin-hydrochloride.html	Infection	No Development Reported
HYCPK53468	G06	81	97	89	1	1	1	88.999	HY-A0170	Trovafloxacin		147059-72-1	416.35	Antibiotic; Bacterial; Topoisomerase	Anti-infection; Cell Cycle/DNA Damage	Trovafloxacin is a broad-spectrum quinolone antibiotic with potent activity against Gram-positive, Gram-negative and anaerobic organisms. Trovafloxacin blocks the DNA gyrase and topoisomerase IV activity. Trovafloxacin is also a potent, selective and orally active pannexin 1 channel (PANX1) inhibitor with an IC50 of 4 μM for PANX1 inward current. Trovafloxacin does not inhibit connexin 43 gap jun…		C20H15F3N4O3	DMSO : 10 mg/mL (24.02 mM; ultrasonic and adjust pH to 4 with HCl)	DMSO Solution	285667	10mM * 100uL	O=C(C1=CN(C2=CC=C(F)C=C2F)C3=NC(N4C[C@@]5([H])[C@H](N)[C@@]5([H])C4)=C(F)C=C3C1=O)O	https://www.medchemexpress.com/trovafloxacin.html	Infection	Launched
HYCPK53466	F02	98	89	93.5	1	1	1	93.499	HY-A0062	Telithromycin	HMR3647; RU66647	191114-48-4	812.00	Antibiotic; Bacterial	Anti-infection	Telithromycin (HMR3647) is a novel ketolide antibiotic that structurally resembles macrolides. Telithromycin belongs to the ketolide family that is characterized by a keto group at position 3 of the macrolide ring and is active against bacteria causing community-acquired pneumonia, acute exacerbation of chronic bronchitis, and acute sinusitis. Telithromycin also has similar immunomodulatory effec…	Free Base	C43H65N5O10	DMSO : 100 mg/mL (123.15 mM; Need ultrasonic)	DMSO Solution	84425	10mM * 100uL	O[C@H]1[C@]([H])(O[C@@H]([C@](C)(OC)C[C@@H](C)C2=O)[C@@H](C)C([C@@H](C)C(O[C@H](CC)[C@](OC(N3CCCCN4C=C(C5=CC=CN=C5)N=C4)=O)(C)[C@@]3([H])[C@H]2C)=O)=O)O[C@H](C)C[C@@H]1N(C)C	https://www.medchemexpress.com/telithromycin.html	Infection; Inflammation/Immunology	Launched
HYCPK53471	H06	70	131	100.5	1	1	1	100.499	HY-B0220	Erythromycin		114-07-8	733.93	Antibiotic; Bacterial; DNA/RNA Synthesis	Anti-infection; Cell Cycle/DNA Damage	Erythromycin is a macrolide antibiotic produced by actinomycete?Streptomyces erythreus?with a broad spectrum of antimicrobial activity. Erythromycin binds to bacterial 50S ribosomal subunits and inhibits?RNA-dependent protein synthesis?by blockage of transpeptidation and/or translocation reactions, without affecting synthesis of nucleic acid[1][2]. Erythromycin also exhibits antitumor and neuropr…	Free Base	C37H67NO13	DMSO : ≥ 100 mg/mL (136.25 mM); H2O : 1 mg/mL (1.36 mM; ultrasonic and warming and heat to 80°C)	DMSO Solution	15945	10mM * 100uL	C[C@@H]([C@@H]([C@H](C(O[C@@H]1CC)=O)C)O[C@@](O[C@@H](C)[C@@H]2O)([H])C[C@@]2(C)OC)[C@H]([C@](O)(C[C@H](C([C@@H]([C@@H](O)[C@@]1(O)C)C)=O)C)C)O[C@@](O[C@H](C)C[C@@H]3N(C)C)([H])[C@@H]3O	https://www.medchemexpress.com/Erythromycin.html	Infection; Cancer	Launched
HYCPK53471	D10	119	139	129	1	1	1	128.999	HY-B0220D	Erythromycin (thiocyanate)		7704-67-8	793.02	Antibiotic; Bacterial; DNA/RNA Synthesis	Anti-infection; Cell Cycle/DNA Damage	Erythromycin thiocyanate is a macrolide antibiotic produced by actinomycete?Streptomyces erythreus?with a broad spectrum of antimicrobial activity. Erythromycin thiocyanate binds to bacterial 50S ribosomal subunits and inhibits?RNA-dependent protein synthesis?by blockage of transpeptidation and/or translocation reactions, without affecting synthesis of nucleic acid[1][2]. Erythromycin thiocyanate…	thiocyanate	C38H68N2O13S	DMSO : 100 mg/mL (126.10 mM; Need ultrasonic)	DMSO Solution	243353	10mM * 100uL	C[C@@H]([C@@H]([C@H](C(O[C@@H]1CC)=O)C)O[C@@](O[C@@H](C)[C@@H]2O)([H])C[C@@]2(C)OC)[C@H]([C@](O)(C[C@H](C([C@@H]([C@@H](O)[C@@]1(O)C)C)=O)C)C)O[C@@](O[C@H](C)C[C@@H]3N(C)C)([H])[C@@H]3O.SC#N	https://www.medchemexpress.com/erythromycin-thiocyanate.html	Infection; Cancer	Launched
HYCPK53473	C07	140	118	129	1	1	1	128.999	HY-B0502A	Enrofloxacin (monohydrochloride)	BAY Vp 2674 (monohydrochloride); PD160788 (monohydrochloride)	93106-59-3	395.86	Antibiotic; Bacterial; Endogenous Metabolite; Orthopoxvirus	Anti-infection; Metabolic Enzyme/Protease	Enrofloxacin monohydrochloride (BAY Vp 2674 monohydrochloride) is an effective antibiotic with an MIC90 of 0.312 μg/mL for Mycoplasma bovis. Enrofloxacin monohydrochloride shows inhibitory activity against vaccinia virus (VV).	Hydrochloride	C19H23ClFN3O3	DMSO : < 1 mg/mL (ultrasonic;warming;heat to 60°C) (insoluble or slightly soluble); H2O : 7.14 mg/mL (18.04 mM; Need ultrasonic)	Water Solution	30202	10mM * 100uL	O=C(C1=CN(C2CC2)C3=C(C=C(F)C(N4CCN(CC)CC4)=C3)C1=O)O.[H]Cl	https://www.medchemexpress.com/enrofloxacin-monohydrochloride.html	Infection	No Development Reported
HYCPK53471	H04	115	151	133	1	1	1	132.999	HY-100584	Davercin	Erythromycin Cyclocarbonate	55224-05-0	759.92	Antibiotic; Bacterial	Anti-infection	Davercin (Erythromycin Cyclocarbonate), derivative of Erythromycin, which is active against Gram-positive and some Gram-negative microorganisms.	Free Base	C38H65NO14	DMSO : ≥ 50 mg/mL (65.80 mM)	DMSO Solution	190150	10mM * 100uL	C[C@]([C@H](OC([C@@H]([C@H]([C@H](C)[C@H]1O[C@@](O[C@H](C)C[C@@H]2N(C)C)([H])[C@@H]2O)O[C@@](O[C@@H](C)[C@@H]3O)([H])C[C@@]3(C)OC)C)=O)CC)(O4)[C@]([C@H](C([C@@H](C[C@]1(O)C)C)=O)C)([H])OC4=O	https://www.medchemexpress.com/Erythromycin-Cyclocarbonate.html	Infection	Launched
HYCPK53466	A04	132	152	142	1	1	1	141.999	HY-B0330	Levofloxacin	(-)-Ofloxacin	100986-85-4	361.37	Antibiotic; Bacterial; DNA/RNA Synthesis; Orthopoxvirus; Topoisomerase	Anti-infection; Cell Cycle/DNA Damage	Levofloxacin ((-)-Ofloxacin) is an orally active antibiotic and is active against both Gram-positive and Gram-negative bacteria. Levofloxacin inhibits the DNA gyrase and topoisomerase IV. Levofloxacin can be used for chronic periodontitis, airway inflammation and BK Viremia research. Levofloxacin shows anti-orthopoxvirus activity[1][2][3][4][5].	Free Acid	C18H20FN3O4	DMSO : 10 mg/mL (ultrasonic);H2O : ≥ 5 mg/mL	DMSO Solution	102119	10mM * 100uL	O=C(C(C1=O)=CN2[C@@H](C)COC3=C(N4CCN(C)CC4)C(F)=CC1=C23)O	https://www.medchemexpress.com/Levofloxacin.html	Infection; Cancer	Launched
HYCPK53468	G11	158	142	150	1	1	1	149.999	HY-17647	Zoliflodacin	ETX0914; AZD0914	1620458-09-4	487.44	Antibiotic; Bacterial; DNA/RNA Synthesis	Anti-infection; Cell Cycle/DNA Damage	Zoliflodacin (ETX0914;AZD0914) is a novel spiropyrimidinetrione bacterial DNA gyrase/topoisomerase inhibitor. Zoliflodacin has potent in vitro antibacterial activity against Gram-positive and Gram-negative organisms, including S. aureus with the MIC90 of 0.25 μg/mL.	Free Base	C22H22FN5O7	DMSO : 140 mg/mL (287.21 mM; Need ultrasonic)	DMSO Solution	96388	10mM * 100uL	O=C(NC(C12[C@]([C@H](C)O[C@H](C)C3)([H])N3C4=C(C=C5C(ON=C5N6C(OC[C@@H]6C)=O)=C4F)C2)=O)NC1=O	https://www.medchemexpress.com/Zoliflodacin.html	Infection	Phase 3
HYCPK53468	A02	222	159	190.5	1	1	1	190.498	HY-B0957	Erythromycin Ethylsuccinate	Erythromycin ethyl succinate; EES	1264-62-6	862.05	Antibiotic; Autophagy; Bacterial; HIV	Anti-infection; Autophagy	Erythromycin Ethylsuccinate is an antibiotic useful for the treatment of a number of bacterial infections, has an antimicrobial spectrum similar to or slightly wider than that of penicillin. Erythromycin Ethylsuccinate has antiviral activity against HIV-1.	Free Base	C43H75NO16	Ethanol : ≥ 33.33 mg/mL (38.66 mM); DMSO : ≥ 50 mg/mL (58.00 mM)	DMSO Solution	89127	10mM * 100uL	O=C(CCC(OCC)=O)O[C@H]([C@H]1N(C)C)[C@](O[C@H](C)C1)([H])O[C@@H]([C@](O)(C[C@H](C([C@@H]([C@@H](O)[C@@]2(O)C)C)=O)C)C)[C@H]([C@@H]([C@H](C(O[C@@H]2CC)=O)C)O[C@@](O[C@@H](C)[C@@H]3O)([H])C[C@@]3(C)OC)C	https://www.medchemexpress.com/Erythromycin-Ethylsuccinate.html	Infection	Launched
HYCPK53467	E08	206	225	215.5	1	1	1	215.498	HY-A0071	Tildipirosin		328898-40-4	734.02	Antibiotic; Bacterial	Anti-infection	Tildipirosin, a long-acting macrolide, has antibiotic activity.	Free Base	C41H71N3O8	DMSO : ≥ 100 mg/mL (136.24 mM)	DMSO Solution	15165	10mM * 100uL	O[C@H]([C@H]([C@H](O)[C@@H](C)O1)N(C)C)[C@]1([H])O[C@H]2[C@H](C[C@H](C(/C=C/C(C)=C/[C@H](CN3CCCCC3)[C@@H](CC)OC(C[C@@H](O)[C@@H]2C)=O)=O)C)CCN4CCCCC4	https://www.medchemexpress.com/Tildipirosin.html	Infection	No Development Reported
HYCPK53467	D06	223	217	220	1	1	1	219.998	HY-100593	Spiramycin	Rovamycin	8025-81-8	843.05	Antibiotic; Bacterial; Parasite	Anti-infection	Spiramycin (Rovamycin) is a macrolide antibiotic produced by Streptomyces ambofaciens with against bacteria and Toxoplasma gondii activities, and also has antiparasitic effect. Spiramycin is composed of a 16-member lactone ring, on which three sugars (mycaminose, forosamine, and mycarose) are attached[1][2].	Free Base	C43H74N2O14	DMSO : ≥ 100 mg/mL (118.62 mM)	DMSO Solution	152567	10mM * 100uL	O[C@H](C1)[C@H](OC)[C@@H](O[C@H]2[C@H](O)[C@@H](N(C)C)[C@H](O[C@@H]3O[C@@H](C)[C@H](O)[C@@](O)(C)C3)[C@@H](C)O2)[C@@H](CC=O)C[C@@H](C)[C@@H](O[C@@H]4O[C@H](C)[C@@H](N(C)C)CC4)/C=C/C=C/C[C@@H](C)OC1=O	https://www.medchemexpress.com/Spiramycin.html	Infection	Launched
HYCPK53470	D07	256	194	225	1	1	1	224.998	HY-B0435	Roxithromycin	RU-28965	80214-83-1	837.05	Antibiotic; Bacterial	Anti-infection	Roxithromycin (RU-28965) is a semi-synthetic macrolide antibiotic.	Free Base	C41H76N2O15	DMSO : ≥ 100 mg/mL (119.47 mM); H2O : < 0.1 mg/mL (insoluble)	DMSO Solution	17059	10mM * 100uL	C[C@H]([C@H]([C@](O)(C[C@H](/C1=N\OCOCCOC)C)C)O[C@@](O[C@H](C)C[C@@H]2N(C)C)([H])[C@@H]2O)[C@]([C@H](C(O[C@@H]([C@@](O)([C@H](O)[C@H]1C)C)CC)=O)C)([H])O[C@@](O[C@@H](C)[C@@H]3O)([H])C[C@@]3(C)OC	https://www.medchemexpress.com/roxithromycin.html	Infection	Launched
HYCPK53468	E09	409	370	389.5	1	1	1	389.496	HY-17442	Azathramycin	Azaerythromycin A; Desmethyl Azithromycin	76801-85-9	734.96	Antibiotic; Bacterial	Anti-infection	Azathramycin (Azaerythromycin A) is an antibiotic and targets ribosome[1].	Free Base	C37H70N2O12	DMSO : 33.33 mg/mL (45.35 mM; Need ultrasonic)	DMSO Solution	15075	10mM * 100uL	C[C@H]1[C@H](O)[C@](C)(OC)C[C@]([H])(O[C@@H]([C@H](C)[C@@H](O[C@@]2([H])[C@H](O)[C@@H](N(C)C)C[C@@H](C)O2)[C@](C)(O)C[C@@H](C)CN[C@H](C)[C@@H](O)[C@@](O)(C)[C@@H](CC)O3)[C@@H](C)C3=O)O1	https://www.medchemexpress.com/Azathramycin.html	Infection	No Development Reported
HYCPK53471	A04	508	469	488.5	1	1	1	488.495	HY-108365	Gamithromycin	ML-1709460	145435-72-9	777.04	Antibiotic; Bacterial	Anti-infection	Gamithromycin is an antimicrobial agent which can inhibit the growth of MmmSC strains B237 and Tan8 with MICs of 0.00012 and 0.00006 μg/mL, respectively.	Free Base	C40H76N2O12	DMSO : 100 mg/mL (128.69 mM; Need ultrasonic)	DMSO Solution	26568	10mM * 100uL	O[C@H]([C@H](C[C@@H](C)O1)N(C)C)[C@]1([H])O[C@@H]2[C@H]([C@@H]([C@H](C(O[C@@H]([C@@](C)(O)[C@H](O)[C@@H](C)CN(CCC)[C@H](C)C[C@]2(O)C)CC)=O)C)O[C@@]3([H])C[C@](C)([C@@H](O)[C@H](C)O3)OC)C	https://www.medchemexpress.com/Gamithromycin.html	Infection	Launched
