# Supplementary material for: Asymmetric envelope surface disposition of secreted protein YjbI controls bimodal antibiotic susceptibilities in C. crescentus
Source: EMBO J. 2026 Jan 3;45(3):987–1023. doi: 10.1038/s44318-025-00668-x (PMC12864828; doi:10.1038/s44318-025-00668-x)
Supplement: Supplementary file 14 — Source data Fig. 5 [file 44318_2025_668_MOESM14_ESM.zip › Figure 5/5C/5C.xlsx]

## Sheet: 5E
Bgal 30,09,21	4h of induction
	OD600	OD420
WT P00224	0.649	0.356	12	0.1		457.114	1/min*mL		Mock	301.075	100							WT PacrA	480.5	100
WT P00224 Cu 1µM	0.674	0.373	12	0.1		461.177	1/min*mL		Cu 20µM	499.791	166.002							WT PacrA Cu 20µM	437.353	91.0205
WT P00224 Cu 3µM	0.659	0.366	12	0.1		462.822	1/min*mL		Cu 40µM	730.717	242.702							WT PacrA Cu 40µM	449.425	93.5329
WT P00224 Cu 5µM	0.69	0.425	12	0.1		513.285	1/min*mL		Cu 80µM	895.253	297.352							WT PacrA Cu 80µM	358.367	74.582
WT P00224 Zn 20µM	0.642	0.548	12	0.1		711.319	1/min*mL		Zn 20µM	711.319	155.611							WT PacrA Cu 150µM	316.43	65.8543
WT P00224 Zn 40µM	0.559	0.751	12	0.1		1119.56	1/min*mL		Zn 40µM	1119.56	244.919							WT PacrA Zn 80µM	459.973	95.7281
WT P00224 Zn 80µM	0.453	1.667	12	0.1		3066.59	1/min*mL		Zn 80µM	3066.59	670.86							WT PacrA Zn 150µM	380.416	79.1708
																		WT PacrA	620.469	77.4414
