# Supplementary material for: Asymmetric envelope surface disposition of secreted protein YjbI controls bimodal antibiotic susceptibilities in C. crescentus
Source: EMBO J. 2026 Jan 3;45(3):987–1023. doi: 10.1038/s44318-025-00668-x (PMC12864828; doi:10.1038/s44318-025-00668-x)
Supplement: Supplementary file 14 — Source data Fig. 5 [file 44318_2025_668_MOESM14_ESM.zip › Figure 5/5D/5D.xlsx]

## Sheet: Sheet1
Bgal 12,02,24	600	420
Induction 4H
	OD600	OD420
PbugA									PbugA			Mock				Zn80
WT	0.545	0.175	7	0.1		458.716	1/min*mL		WT	464.996	10.4754	100	2.25278	2588.63	90.3422	556.699	3.48996
WT	0.504	0.162	7	0.1		459.184			Δbla;XylXPxyluzcR	528.653	23.2216	113.69	4.3926	2668.52	95.3713	573.881	3.57393
WT	0.53	0.177	7	0.1		477.089	1/min*mL		Δbla;XylXPxyluzcRQ152R	3453.28	584.357	742.648	16.9218	4221.29	70.4217	907.812	1.66825
Δbla;XylXPxyluzcR	0.623	0.219	7	0.1		502.178	1/min*mL
Δbla;XylXPxyluzcR	0.645	0.243	7	0.1		538.206
Δbla;XylXPxyluzcR	0.652	0.249	7	0.1		545.574	1/min*mL
Δbla;XylXPxyluzcRQ152R	0.512	1.111	7	0.1		3099.89	1/min*mL
Δbla;XylXPxyluzcRQ152R	0.535	1.173	7	0.1		3132.18
Δbla;XylXPxyluzcRQ152R	0.597	1.725	7	0.1		4127.78	1/min*mL
Zn80
WT	0.498	0.938	7	0.1		2690.76	1/min*mL
WT	0.503	0.887	7	0.1		2519.17
WT	0.517	0.925	7	0.1		2555.95	1/min*mL
Δbla;XylXPxyluzcR	0.617	1.125	7	0.1		2604.77	1/min*mL
Δbla;XylXPxyluzcR	0.597	1.096	7	0.1		2622.64
Δbla;XylXPxyluzcR	0.615	1.196	7	0.1		2778.16	1/min*mL
Δbla;XylXPxyluzcRQ152R	0.577	1.674	7	0.1		4144.59	1/min*mL
Δbla;XylXPxyluzcRQ152R	0.491	1.456	7	0.1		4236.25
Δbla;XylXPxyluzcRQ152R	0.532	1.595	7	0.1		4283.03	1/min*mL
