# Supplementary material for: Asymmetric envelope surface disposition of secreted protein YjbI controls bimodal antibiotic susceptibilities in C. crescentus
Source: EMBO J. 2026 Jan 3;45(3):987–1023. doi: 10.1038/s44318-025-00668-x (PMC12864828; doi:10.1038/s44318-025-00668-x)
Supplement: Supplementary file 14 — Source data Fig. 5 [file 44318_2025_668_MOESM14_ESM.zip › Figure 5/5B/5B.xlsx]

## Sheet: 5D
Bgal	600	420								Mock				Zn 80µM
Induction 2H Zinc80µM Sucrose 6%									P224	Mean	%	SD	%	Mean	%	SD	%
	OD600	OD420							WT	449.541	100	16.6148	3.69595	884.841	193.334	29.0968	3.28837
P224									uzcS	353.213	78.572	5.85244	1.65691	225.695	49.3133	8.94921	3.96519
WT	0.557	0.247	10	0.1		443.447	1/min*mL		chvG	497.733	110.72	28.0523	5.63601	1035.71	226.297	30.9209	2.98549
WT	0.567	0.248	10	0.1		437.39	1/min*mL		uzcS;chvG	497.806	110.737	72.0986	14.4833	427.513	93.4097	143.529	33.5729
WT	0.542	0.249	10	0.1		459.41	1/min*mL		perA;uzcS	376.625	83.7799	28.9313	7.68173	320.867	70.108	19.139	5.96476
WT	0.536	0.224	9	0.1		464.345	1/min*mL		perA;chvG	391.244	87.0318	12.3087	3.14604	1126.94	246.231	16.9781	1.50657
WT	0.59	0.226	9	0.1		425.612	1/min*mL		perA;uzcS;chvG	360.781	80.2554	25.9491	7.19247	340.283	74.3502	15.3056	4.4979
WT	0.59	0.248	9	0.1		467.043	1/min*mL		perA	338.742	75.3528	11.5475	3.40895	277.147	60.5554	16.3197	5.88846
perA	0.468	0.142	9	0.1		337.132	1/min*mL
perA	0.44	0.139	9	0.1		351.01	1/min*mL
perA	0.508	0.15	9	0.1		328.084	1/min*mL
uzcS	0.61	0.213	10	0.1		349.18	1/min*mL
uzcS	0.539	0.194	10	0.1		359.926	1/min*mL
uzcS	0.562	0.197	10	0.1		350.534	1/min*mL
chvG	0.549	0.256	10	0.1		466.302	1/min*mL
chvG	0.525	0.266	10	0.1		506.667	1/min*mL
chvG	0.519	0.27	10	0.1		520.231	1/min*mL
uzcS;chvG	0.094	0.051	10	0.1		542.553	1/min*mL
uzcS;chvG	0.205	0.085	10	0.1		414.634	1/min*mL
uzcS;chvG	0.069	0.037	10	0.1		536.232	1/min*mL
perA;uzcS	0.563	0.174	9	0.1		343.398	1/min*mL
perA;uzcS	0.578	0.203	9	0.1		390.235	1/min*mL
perA;uzcS	0.544	0.194	9	0.1		396.242	1/min*mL
perA;chvG	0.555	0.189	9	0.1		378.378	1/min*mL
perA;chvG	0.453	0.16	9	0.1		392.445	1/min*mL
perA;chvG	0.535	0.194	9	0.1		402.908	1/min*mL
perA;uzcS;chvG	0.508	0.168	9	0.1		367.454	1/min*mL
perA;uzcS;chvG	0.562	0.168	9	0.1		332.147	1/min*mL
perA;uzcS;chvG	0.479	0.165	9	0.1		382.742	1/min*mL
WT Zn	0.493	0.422	10	0.1		855.984	1/min*mL
WT	0.501	0.458	10	0.1		914.172	1/min*mL
WT	0.467	0.413	10	0.1		884.368	1/min*mL
perA Zn	0.457	0.108	9	0.1		262.582	1/min*mL
perA Zn	0.392	0.104	9	0.1		294.785	1/min*mL
perA Zn	0.45	0.111	9	0.1		274.074	1/min*mL
uzcS	0.484	0.107	10	0.1		221.074	1/min*mL
uzcS	0.5	0.11	10	0.1		220	1/min*mL
uzcS	0.411	0.097	10	0.1		236.01	1/min*mL
chvG	0.462	0.466	10	0.1		1008.66	1/min*mL
chvG	0.482	0.496	10	0.1		1029.05	1/min*mL
chvG	0.461	0.493	10	0.1		1069.41	1/min*mL
uzcS;chvG	0.07	0.027	10	0.1		385.714	1/min*mL
uzcS;chvG	0.063	0.037	10	0.1		587.302	1/min*mL
uzcS;chvG	0.168	0.052	10	0.1		309.524	1/min*mL
perA;uzcS	0.525	0.144	9	0.1		304.762	1/min*mL
perA;uzcS	0.588	0.181	9	0.1		342.026	1/min*mL
perA;uzcS	0.482	0.137	9	0.1		315.814	1/min*mL
perA;chvG	0.469	0.482	9	0.1		1141.91	1/min*mL
perA;chvG	0.424	0.423	9	0.1		1108.49	1/min*mL
perA;chvG	0.403	0.41	9	0.1		1130.41	1/min*mL
perA;uzcS;chvG	0.458	0.133	9	0.1		322.659	1/min*mL
perA;uzcS;chvG	0.46	0.145	9	0.1		350.242	1/min*mL
perA;uzcS;chvG	0.479	0.15	9	0.1		347.947	1/min*mL
