# Supplementary material for: Asymmetric envelope surface disposition of secreted protein YjbI controls bimodal antibiotic susceptibilities in C. crescentus
Source: EMBO J. 2026 Jan 3;45(3):987–1023. doi: 10.1038/s44318-025-00668-x (PMC12864828; doi:10.1038/s44318-025-00668-x)
Supplement: Supplementary file 15 — Source data Fig. 6 [file 44318_2025_668_MOESM15_ESM.zip]

Archive with 10 entries (8 files):
- Figure 6/
- __MACOSX/._Figure 6
- Figure 6/6E/
- __MACOSX/Figure 6/._6E
- Figure 6/READ ME.txt
- __MACOSX/Figure 6/._READ ME.txt
- Figure 6/6E/6E.tif
- __MACOSX/Figure 6/6E/._6E.tif
- Figure 6/6E/6E maleimide.jpg
- __MACOSX/Figure 6/6E/._6E maleimide.jpg
